# Supplementary material for: Global insights into high temperature and drought stress regulated genes by RNA-Seq in economically important oilseed crop Brassica juncea
Source: BMC Plant Biol. 2015 Jan 21;15:9. doi: 10.1186/s12870-014-0405-1 (PMC4310166; doi:10.1186/s12870-014-0405-1)
Supplement: Additional file 2: Table S1. — Distribution of number of clusters in various cluster size ranges. [file 12870_2014_405_MOESM2_ESM.xlsx]

## Sheet: Sheet1
Additonal table 1: Distribution of number of clusters in various cluster size ranges.
Cluster Length (in bases)	Numbers
100-500	39188
501-1000	29240
1001-2000	23934
2001-3000	3994
3001-4000	654
4001-5000	115
5001-6000	38
6001-7000	8
7001-8000	3
8001-9000	1
Total	97175
