# Supplementary material for: Global insights into high temperature and drought stress regulated genes by RNA-Seq in economically important oilseed crop Brassica juncea
Source: BMC Plant Biol. 2015 Jan 21;15:9. doi: 10.1186/s12870-014-0405-1 (PMC4310166; doi:10.1186/s12870-014-0405-1)
Supplement: Additional file 3: Table S2. — List of identified transcripts with their respective IDs, length, relative fold change, best BLASTx hit to protein database and gene ontologies. [file 12870_2014_405_MOESM3_ESM.xlsx]

## Sheet: Sheet1
Additional table 2: List of identified transcripts with their respective IDs, length, relative fold change, best BLASTx hit to protein database and gene ontologies.
Transcript_ID	gene_id	length	BC_q1_FPKM	BDS_q2_FPKM	BHS_q3_FPKM	log2(foldChange)_BDS_BC	log2(foldChange)_BHS_BC	Regulation[BDS]	Regulation[BHS]	locus	sequence length	best hit to nr	hit length	E-value	Bit score	GO Biological Process	GO Cellular Component	GO Molecular Function	Enzyme	Domain	annotation type
TCONS_00000001	XLOC_000001	202	415.192	51.5314	84.0629	-3.01025	-2.30424	DOWN	DOWN	KMER21_C1319878_36.0:1-203	202	-	-	-	-	-	-	-	-	-	-
TCONS_00000002	XLOC_000002	150	187.34	68.1516	243.224	-1.45884	0.376627	NOT_CHANGED	NOT_CHANGED	KMER21_C1321866__8.0:49-199	150	gi|22328918|ref|NP_194254.2| Monocopper oxidase-like protein SKS1	29	0.000118	51.7417	-	-	-	-	-
TCONS_00000003	XLOC_000003	204	630.196	389.472	340.069	-0.694281	-0.889973	NOT_CHANGED	NOT_CHANGED	KMER21_C1323364_96.0:1-205	204	-	-	-	-	-	-	-	-	-	-
TCONS_00000004	XLOC_000004	205	456.378	156.676	471.213	-1.54245	0.0461501	NOT_CHANGED	NOT_CHANGED	KMER21_C1325530_88.0:2-207	205	gi|356494248|gb|AET14216.1| L-galactose dehydrogenase	66	1e-37	153.054	GO:0019853 L-ascorbic acid biosynthetic process | GO:0055114 oxidation-reduction process	GO:0005829 cytosol	GO:0010349 L-galactose dehydrogenase activity | GO:0004033 aldo-keto reductase (NADP) activity	-	-	GO only
TCONS_00000005	XLOC_000005	207	615.512	107.292	238.749	-2.52024	-1.36629	DOWN	NOT_CHANGED	KMER21_C1325806_95.0:0-207	207	gi|227345|prf||1702228A protein phosphatase 1	24	2.61e-05	54.8522	-	-	-	-	-
TCONS_00000006	XLOC_000006	186	242.173	9.13446	1	-4.72857	-7.91989	DOWN	DOWN	KMER21_C1326304_10.0:5-191	186	gi|159472172|ref|XP_001694225.1| ribosomal protein S25, component of cytosolic 80S ribosome and 40S small subunit	58	8.28e-08	62.4061	-	GO:0005840 ribosome	-	-	-	GO only
TCONS_00000007	XLOC_000007	208	482.752	196.539	353.877	-1.29647	-0.448034	NOT_CHANGED	NOT_CHANGED	KMER21_C1329610_64.0:0-208	208	-	-	-	-	-	-	-	-	-	-
TCONS_00000008	XLOC_000008	209	276.773	56.0987	87.345	-2.30266	-1.66391	DOWN	NOT_CHANGED	KMER21_C1330018_32.0:0-209	209	-	-	-	-	-	-	-	-	-	-
TCONS_00000009	XLOC_000009	200	17.7461	65.4071	40.2389	1.88195	1.18109	NOT_CHANGED	NOT_CHANGED	KMER21_C1331440_33.0:0-200	200	gi|297802282|ref|XP_002869025.1| minor allergen	65	2.1e-13	80.1801	GO:0045892 negative regulation of transcription, DNA-dependent	GO:0005886 plasma membrane	GO:0016491 oxidoreductase activity | GO:0010181 FMN binding	-	-	GO only
TCONS_00000010	XLOC_000010	192	128.841	110.832	38.5308	-0.217217	-1.74151	NOT_CHANGED	NOT_CHANGED	KMER21_C1333587_11.0:2-194	192	gi|297791051|ref|XP_002863410.1| hypothetical protein ARALYDRAFT_494342	38	1.28e-13	80.6245	-	-	-	-	-
TCONS_00000011	XLOC_000011	214	1	6.50363	186.058	2.70125	7.53961	UP	UP	KMER21_C1334951_13.0:0-214	214	-	-	-	-	-	-	-	-	-	-
TCONS_00000012	XLOC_000012	195	705.856	140.393	298.499	-2.3299	-1.24165	DOWN	NOT_CHANGED	KMER21_C1335717_68.0:17-212	195	gi|2828267|emb|CAA74372.1| geranylgeranyl reductase	65	3.26e-29	127.726	GO:0015995 chlorophyll biosynthetic process | GO:0015979 photosynthesis | GO:0055114 oxidation-reduction process	GO:0009941 chloroplast envelope | GO:0009535 chloroplast thylakoid membrane	GO:0005515 protein binding | GO:0016628 oxidoreductase activity, acting on the CH-CH group of donors, NAD or NADP as acceptor | GO:0045550 geranylgeranyl reductase activity | GO:0000166 nucleotide binding	-	-	GO only
TCONS_00000013	XLOC_000013	214	1	1	63.7912	0	5.99529	NOT_CHANGED	UP	KMER21_C1336073__7.0:0-214	214	-	-	-	-	-	-	-	-	-	-
TCONS_00000014	XLOC_000014	215	462.959	129.89	149.192	-1.83359	-1.63371	NOT_CHANGED	NOT_CHANGED	KMER21_C1337123_69.0:0-215	215	gi|18409136|ref|NP_564946.1| serine/threonine-protein kinase SNT7	66	7.77e-36	148.166	GO:0007623 circadian rhythm | GO:0042548 regulation of photosynthesis, light reaction | GO:0006468 protein phosphorylation | GO:0009069 serine family amino acid metabolic process	GO:0009507 chloroplast	GO:0005524 ATP binding | GO:0004674 protein serine/threonine kinase activity	-	-	GO only
TCONS_00000015	XLOC_000015	207	80.2842	67.5543	79.5829	-0.249068	-0.0126576	NOT_CHANGED	NOT_CHANGED	KMER21_C1341150_13.0:10-217	207	-	-	-	-	-	-	-	-	-	-
TCONS_00000016	XLOC_000016	215	126.261	22.1763	25.7228	-2.50932	-2.29529	DOWN	DOWN	KMER21_C1341586_47.0:3-218	215	gi|15218207|ref|NP_175639.1| protein kinase-like protein	71	1.88e-38	155.72	GO:0006468 protein phosphorylation | GO:0007178 transmembrane receptor protein serine/threonine kinase signaling pathway | GO:0009069 serine family amino acid metabolic process	GO:0005886 plasma membrane | GO:0009536 plastid	GO:0005524 ATP binding | GO:0004709 MAP kinase kinase kinase activity	-	-	GO only
TCONS_00000017	XLOC_000017	216	142.426	166.765	84.6315	0.227604	-0.750946	NOT_CHANGED	NOT_CHANGED	KMER21_C1343308_92.0:0-216	216	gi|15236688|ref|NP_191914.1| putative plastid-lipid-associated protein 11	66	5.41e-15	85.5123	-	GO:0009507 chloroplast	GO:0005198 structural molecule activity	-	-	GO only
TCONS_00000018	XLOC_000018	220	521.552	151.415	52.3987	-1.7843	-3.31521	NOT_CHANGED	DOWN	KMER21_C1345440_92.0:1-221	220	gi|5103820|gb|AAD39650.1|AC007591_15 Similar to gb|Z70524 PDR5-like ABC transporter from Spirodela polyrrhiza and is a member of the PF|00005 ABC transporter family. ESTs gb|N97039 and gb|T43169 come from this gene	72	1.28e-41	165.051	GO:0071366 cellular response to indolebutyric acid stimulus | GO:0031348 negative regulation of defense response | GO:0015691 cadmium ion transport | GO:0042344 indole glucosinolate catabolic process | GO:0052544 defense response by callose deposition in cell wall | GO:0042742 defense response to bacterium | GO:0006855 drug transmembrane transport | GO:0009817 defense response to fungus, incompat…	GO:0005774 vacuolar membrane | GO:0009941 chloroplast envelope | GO:0005829 cytosol | GO:0009506 plasmodesma | GO:0005886 plasma membrane | GO:0005739 mitochondrion	GO:0008138 protein tyrosine/serine/threonine phosphatase activity | GO:0042299 lupeol synthase activity | GO:0004725 protein tyrosine phosphatase activity | GO:0015086 cadmium ion transmembrane transporter activity | GO:0015416 organic phosphonate transmembrane-transporting ATPase activity | GO:0015439 heme-transporting ATPase activity | GO:0005524 ATP binding	-	-	GO only
TCONS_00000019	XLOC_000019	216	1550.86	296.472	592.42	-2.3871	-1.38838	DOWN	NOT_CHANGED	KMER21_C1345498_106.0:6-222	216	gi|15237225|ref|NP_197703.1| photosystem II stability/assembly factor HCF136	67	1.13e-39	159.274	GO:0006461 protein complex assembly | GO:0046686 response to cadmium ion | GO:0009657 plastid organization	GO:0009533 chloroplast stromal thylakoid | GO:0009941 chloroplast envelope | GO:0030095 chloroplast photosystem II | GO:0009543 chloroplast thylakoid lumen	-	-	-	GO only
TCONS_00000020	XLOC_000020	223	1971.26	3767.66	2378.9	0.934551	0.271177	NOT_CHANGED	NOT_CHANGED	KMER21_C1347224_73.0:0-223	223	gi|18402345|ref|NP_564532.1| bifunctional inhibitor/lipid-transfer protein/seed storage 2S albumin-like protein	59	3.17e-16	89.5115	GO:0006869 lipid transport	-	GO:0008289 lipid binding	-	-	GO only
TCONS_00000021	XLOC_000021	219	164.745	40.1833	36.091	-2.03557	-2.19052	DOWN	DOWN	KMER21_C1347274_63.0:3-222	219	gi|297807999|ref|XP_002871883.1| hypothetical protein ARALYDRAFT_488829	73	1.57e-38	156.164	-	-	-	-	-
TCONS_00000022	XLOC_000022	200	88.7304	140.877	80.4779	0.666936	-0.140836	NOT_CHANGED	NOT_CHANGED	KMER21_C1347388_65.0:23-223	200	gi|297815230|ref|XP_002875498.1| hypothetical protein ARALYDRAFT_484691	30	1.39e-07	61.9618	-	-	-	-	-
TCONS_00000023	XLOC_000023	217	89.286	3.01216	9.63462	-4.88956	-3.21213	DOWN	DOWN	KMER21_C1347454__9.0:3-220	217	gi|12322897|gb|AAG51435.1|AC008153_8 putative cyclin; 69674-68010	71	2.93e-38	155.275	GO:0010332 response to gamma radiation | GO:0000079 regulation of cyclin-dependent protein kinase activity | GO:0051301 cell division	GO:0005737 cytoplasm | GO:0005634 nucleus	GO:0016538 cyclin-dependent protein kinase regulator activity | GO:0019901 protein kinase binding	-	pfam02984 Cyclin_C	GO & Domain
TCONS_00000024	XLOC_000024	221	140.547	5.48123	25.3633	-4.68041	-2.47024	DOWN	DOWN	KMER21_C1347518_35.0:0-221	221	gi|297833056|ref|XP_002884410.1| hypothetical protein ARALYDRAFT_477625	48	2.2e-16	89.9558	GO:0006468 protein phosphorylation | GO:0007169 transmembrane receptor protein tyrosine kinase signaling pathway | GO:0009069 serine family amino acid metabolic process	-	GO:0005524 ATP binding | GO:0004674 protein serine/threonine kinase activity	-	-	GO only
TCONS_00000025	XLOC_000025	224	4.95059	2.56622	42.2578	-0.947956	3.09355	NOT_CHANGED	UP	KMER21_C1347940__6.0:0-224	224	-	-	-	-	-	-	-	-	-	-
TCONS_00000026	XLOC_000026	225	136.115	138.205	48.4067	0.0219837	-1.49155	NOT_CHANGED	NOT_CHANGED	KMER21_C1349194_92.0:0-225	225	-	-	-	-	-	-	-	-	-	-
TCONS_00000027	XLOC_000027	172	98.92	309.995	70.6684	1.64791	-0.485197	NOT_CHANGED	NOT_CHANGED	KMER21_C1349534_11.0:45-217	172	-	-	-	-	-	-	-	-	-	-
TCONS_00000028	XLOC_000028	213	19.0491	60.1164	1	1.65804	-4.25165	NOT_CHANGED	DOWN	KMER21_C1350194__7.0:13-226	213	-	-	-	-	-	-	-	-	-	-
TCONS_00000029	XLOC_000029	223	62.7456	31.4627	55.5076	-0.995872	-0.176829	NOT_CHANGED	NOT_CHANGED	KMER21_C1350262_23.0:3-226	223	gi|297819794|ref|XP_002877780.1| hypothetical protein ARALYDRAFT_485445	46	3.14e-14	83.2906	-	-	-	-	-
TCONS_00000030	XLOC_000030	227	42.372	16.8861	21.0154	-1.32728	-1.01166	NOT_CHANGED	NOT_CHANGED	KMER21_C1353034_18.0:1-228	227	gi|297820482|ref|XP_002878124.1| hypothetical protein ARALYDRAFT_486142	59	6.79e-30	131.28	-	-	-	-	-
TCONS_00000031	XLOC_000031	216	79.1257	6.17649	14.935	-3.67929	-2.40545	DOWN	DOWN	KMER21_C1353084__9.0:11-227	216	gi|297844924|ref|XP_002890343.1| predicted protein	72	9.22e-30	130.392	GO:0006355 regulation of transcription, DNA-dependent	GO:0080008 CUL4 RING ubiquitin ligase complex	GO:0003677 DNA binding	-	-	GO only
TCONS_00000032	XLOC_000032	229	1	25.5136	6.60115	4.67319	2.72272	UP	UP	KMER21_C1353684__8.0:0-229	229	gi|189200146|ref|XP_001936410.1| 60S ribosomal protein L32-A	65	2.59e-33	141.5	GO:0043581 mycelium development | GO:0006412 translation | GO:0042254 ribosome biogenesis	GO:0005840 ribosome	GO:0003735 structural constituent of ribosome	-	pfam01655 Ribosomal_L32e	GO & Domain
TCONS_00000033	XLOC_000033	222	60.8285	2.67997	40.9333	-4.50446	-0.571472	DOWN	NOT_CHANGED	KMER21_C1354090_15.0:1-223	222	gi|18390498|ref|NP_563732.1| peroxidase 1/2	58	5.71e-12	76.181	GO:0055114 oxidation-reduction process | GO:0006979 response to oxidative stress | GO:0006804 peroxidase reaction	GO:0009506 plasmodesma | GO:0009505 plant-type cell wall	GO:0020037 heme binding | GO:0004601 peroxidase activity	-	-	GO only
TCONS_00000034	XLOC_000034	216	39.5629	27.7942	24.8916	-0.509364	-0.668489	NOT_CHANGED	NOT_CHANGED	KMER21_C1355168_64.0:4-220	216	gi|30699418|ref|NP_849905.1| myb family transcription factor APL	64	8.14e-38	153.942	GO:0010088 phloem development | GO:0010089 xylem development | GO:0006355 regulation of transcription, DNA-dependent	GO:0005739 mitochondrion | GO:0005667 transcription factor complex	GO:0003700 sequence-specific DNA binding transcription factor activity	-	-	GO only
TCONS_00000035	XLOC_000035	225	84.4854	15.0769	29.7887	-2.48636	-1.50394	DOWN	NOT_CHANGED	KMER21_C1355964_12.0:6-231	225	-	-	-	-	-	-	-	-	-	-
TCONS_00000036	XLOC_000036	229	69.257	9.27769	9.90172	-2.90012	-2.80621	DOWN	DOWN	KMER21_C1356494_11.0:0-229	229	-	-	-	-	-	-	-	-	-	-
TCONS_00000037	XLOC_000037	209	84.2352	11.2197	81.1061	-2.90839	-0.0546128	DOWN	NOT_CHANGED	KMER21_C1358140_18.0:3-212	209	-	-	-	-	-	-	-	-	-	-
TCONS_00000038	XLOC_000038	233	35.5029	30.1479	11.792	-0.235879	-1.59013	NOT_CHANGED	NOT_CHANGED	KMER21_C1358608_22.0:0-233	233	gi|334184159|ref|NP_001189515.1| SH3 domain-containing protein	34	1.34e-06	59.2957	-	-	-	-	-
TCONS_00000039	XLOC_000039	233	2775.68	53.8355	274.165	-5.68814	-3.33972	DOWN	DOWN	KMER21_C1358784_39.0:0-233	233	gi|297835918|ref|XP_002885841.1| hypothetical protein ARALYDRAFT_480276	44	3.7e-15	86.401	GO:0006869 lipid transport	GO:0009506 plasmodesma | GO:0048046 apoplast | GO:0009535 chloroplast thylakoid membrane	GO:0008289 lipid binding	-	-	GO only
TCONS_00000040	XLOC_000040	232	50.4834	35.0827	39.3922	-0.525049	-0.357899	NOT_CHANGED	NOT_CHANGED	KMER21_C1358912_90.0:0-232	232	gi|29028866|gb|AAO64812.1| At2g03510	76	3.38e-47	181.492	-	GO:0005730 nucleolus | GO:0005774 vacuolar membrane | GO:0009506 plasmodesma | GO:0005783 endoplasmic reticulum	-	-	-	GO only
TCONS_00000041	XLOC_000041	189	524.437	39.6169	30.6541	-3.72658	-4.09662	DOWN	DOWN	KMER21_C1359132_33.0:45-234	189	-	-	-	-	-	-	-	-	-	-
TCONS_00000042	XLOC_000042	234	46.4887	31.7331	25.8259	-0.550892	-0.848061	NOT_CHANGED	NOT_CHANGED	KMER21_C1359242_35.0:0-234	234	-	-	-	-	-	-	-	-	-	-
TCONS_00000043	XLOC_000043	226	4.45644	27.077	18.0531	2.6031	2.01828	UP	UP	KMER21_C1361626_12.0:1-227	226	gi|160899775|ref|YP_001565357.1| bifunctional endo-1,4-beta-xylanase xylA	61	1.66e-30	133.058	GO:0045493 xylan catabolic process	-	-	-	-	GO only
TCONS_00000044	XLOC_000044	223	67.9744	23.597	39.6483	-1.52639	-0.777733	NOT_CHANGED	NOT_CHANGED	KMER21_C1362134_12.0:0-223	223	-	-	-	-	-	-	-	-	-	-
TCONS_00000045	XLOC_000045	234	30.9925	10.5777	2.86954	-1.55089	-3.43303	NOT_CHANGED	DOWN	KMER21_C1363700_13.0:4-238	234	-	-	-	-	-	-	-	-	-	-
TCONS_00000046	XLOC_000046	230	40.4197	11.3779	9.61882	-1.82882	-2.07113	NOT_CHANGED	DOWN	KMER21_C1363932_10.0:5-235	230	gi|297848608|ref|XP_002892185.1| hypothetical protein ARALYDRAFT_470362	62	4.55e-22	107.73	-	GO:0046658 anchored to plasma membrane | GO:0009506 plasmodesma | GO:0009505 plant-type cell wall	-	-	-	GO only
TCONS_00000047	XLOC_000047	240	124.616	66.9718	64.1356	-0.895864	-0.958292	NOT_CHANGED	NOT_CHANGED	KMER21_C1365070_57.0:0-240	240	gi|7630056|emb|CAB88264.1| callose synthase catalytic subunit-like protein	24	3.46e-05	54.8522	-	-	-	-	-
TCONS_00000048	XLOC_000048	228	44.3826	21.2846	27.1943	-1.06018	-0.70669	NOT_CHANGED	NOT_CHANGED	KMER21_C1365188_14.0:10-238	228	gi|2244866|emb|CAB10288.1| hypothetical protein	75	2.68e-25	117.506	GO:0006725 cellular aromatic compound metabolic process | GO:0055114 oxidation-reduction process	-	GO:0008198 ferrous iron binding | GO:0008270 zinc ion binding | GO:0016701 oxidoreductase activity, acting on single donors with incorporation of molecular oxygen	-	-	GO only
TCONS_00000049	XLOC_000049	240	1	1	39.4681	0	5.30262	NOT_CHANGED	UP	KMER21_C1365596__9.0:0-240	240	-	-	-	-	-	-	-	-	-	-
TCONS_00000050	XLOC_000050	242	1	18.5441	1	4.21289	0	UP	NOT_CHANGED	KMER21_C1367130__3.0:0-242	242	-	-	-	-	-	-	-	-	pfam08079 Ribosomal_L30_N	Domain only
TCONS_00000051	XLOC_000051	225	178.358	80.4099	55.8539	-1.14933	-1.67505	NOT_CHANGED	NOT_CHANGED	KMER21_C1367250_62.0:2-227	225	gi|297795953|ref|XP_002865861.1| hypothetical protein ARALYDRAFT_495214	51	4.84e-25	116.617	GO:0045053 protein retention in Golgi apparatus | GO:0007030 Golgi organization | GO:0009793 embryo development ending in seed dormancy | GO:0010016 shoot morphogenesis | GO:0016049 cell growth | GO:0009933 meristem structural organization	GO:0005829 cytosol	-	-	-	GO only
TCONS_00000052	XLOC_000052	242	231.449	131.663	193.08	-0.813844	-0.261496	NOT_CHANGED	NOT_CHANGED	KMER21_C1368500_70.0:1-243	242	gi|297823507|ref|XP_002879636.1| UDP-glucoronosyl/UDP-glucosyl transferase family protein	63	5.75e-33	141.056	GO:0009813 flavonoid biosynthetic process	-	GO:0047213 anthocyanidin 3-O-glucosyltransferase activity	-	-	GO only
TCONS_00000053	XLOC_000053	235	1	31.1845	5.58918	4.96276	2.48264	UP	UP	KMER21_C1368516_57.0:7-242	235	gi|357443365|ref|XP_003591960.1| 26S protease regulatory subunit	23	6.75e-06	57.0739	-	-	-	-	-
TCONS_00000054	XLOC_000054	243	24694.9	11768.2	11082.2	-1.06932	-1.15597	NOT_CHANGED	NOT_CHANGED	KMER21_C1368848_93.0:0-243	243	gi|156179559|gb|ABU54828.1| peroxidase	76	1.18e-46	180.603	GO:0055114 oxidation-reduction process | GO:0006979 response to oxidative stress | GO:0006804 peroxidase reaction	-	GO:0020037 heme binding | GO:0004601 peroxidase activity	1.11.1.7	-	GO & Enzyme
TCONS_00000055	XLOC_000055	235	23.8386	6.2369	2.79459	-1.9344	-3.09259	NOT_CHANGED	DOWN	KMER21_C1369672_40.0:3-238	235	gi|15226607|ref|NP_182266.1| tetratricopeptide repeat-containing protein	74	2.14e-40	162.385	GO:0006457 protein folding | GO:0006950 response to stress	GO:0005773 vacuole | GO:0005739 mitochondrion	GO:0031072 heat shock protein binding	-	-	GO only
TCONS_00000056	XLOC_000056	242	30.3923	38.9426	251.946	0.357643	3.05134	NOT_CHANGED	UP	KMER21_C1370230_40.0:0-242	242	-	-	-	-	-	-	-	-	-	-
TCONS_00000057	XLOC_000057	233	1	38.7616	1	5.27656	0	UP	NOT_CHANGED	KMER21_C1370784_10.0:4-237	233	gi|169604764|ref|XP_001795803.1| hypothetical protein SNOG_05397	76	7.97e-36	149.054	GO:0006414 translational elongation | GO:0042254 ribosome biogenesis	GO:0005840 ribosome	GO:0003735 structural constituent of ribosome	-	-	GO only
TCONS_00000058	XLOC_000058	215	109.427	22.1763	56.5901	-2.30288	-0.951347	DOWN	NOT_CHANGED	KMER21_C1371294_37.0:4-219	215	gi|72255611|gb|AAZ66929.1| 117M18_10	47	2.94e-23	110.84	-	-	-	-	-
TCONS_00000059	XLOC_000059	246	95.6457	38.4241	43.1406	-1.31569	-1.14865	NOT_CHANGED	NOT_CHANGED	KMER21_C1371694_28.0:0-246	246	-	-	-	-	-	-	-	-	-	-
TCONS_00000060	XLOC_000060	205	1	4.23447	70.3303	2.08218	6.13607	UP	UP	KMER21_C1372604__3.0:25-230	205	-	-	-	-	-	-	-	-	-	-
TCONS_00000061	XLOC_000061	236	31.5544	28.6108	19.0609	-0.141281	-0.727225	NOT_CHANGED	NOT_CHANGED	KMER21_C1374478_96.0:13-249	236	gi|27528464|emb|CAC82913.1| nicotianamine synthase	60	2.52e-29	129.947	GO:0030418 nicotianamine biosynthetic process	-	GO:0030410 nicotianamine synthase activity	-	-	GO only
TCONS_00000062	XLOC_000062	249	26.8745	66.9412	28.4005	1.31666	0.0796784	NOT_CHANGED	NOT_CHANGED	KMER21_C1374564_96.0:1-250	249	gi|79319100|ref|NP_001031131.1| CTC-interacting domain 11 protein	41	0.000472	51.2974	-	-	-	-	-
TCONS_00000063	XLOC_000063	248	53.1915	71.2817	53.8131	0.422336	0.0167617	NOT_CHANGED	NOT_CHANGED	KMER21_C1375174_47.0:2-250	248	-	-	-	-	-	-	-	-	-	-
TCONS_00000064	XLOC_000064	251	167.994	79.779	87.7937	-1.07433	-0.93622	NOT_CHANGED	NOT_CHANGED	KMER21_C1375974_63.0:0-251	251	gi|240256276|ref|NP_196745.4| uncharacterized protein	83	3.09e-48	185.491	-	GO:0009507 chloroplast | GO:0016020 membrane	-	-	pfam06799 DUF1230	GO & Domain
TCONS_00000065	XLOC_000065	243	40.8143	7.30487	13.8125	-2.48214	-1.5631	DOWN	NOT_CHANGED	KMER21_C1376140_18.0:7-250	243	gi|15230656|ref|NP_187904.1| histone acetyltransferase HAC5	79	1.08e-24	116.172	GO:0006473 protein acetylation | GO:0009908 flower development | GO:0042967 acyl-carrier-protein biosynthetic process	GO:0000123 histone acetyltransferase complex	GO:0004402 histone acetyltransferase activity	-	-	GO only
TCONS_00000066	XLOC_000066	247	34.3944	1.72151	1	-4.32043	-5.1041	DOWN	DOWN	KMER21_C1376820__9.0:1-248	247	gi|262400769|gb|ACY66258.1| NADH dehydrogenase subunit 5	81	1.68e-51	194.378	GO:0006120 mitochondrial electron transport, NADH to ubiquinone | GO:0006744 ubiquinone biosynthetic process | GO:0006814 sodium ion transport | GO:0015992 proton transport	GO:0016021 integral to membrane | GO:0009507 chloroplast	GO:0048038 quinone binding | GO:0008137 NADH dehydrogenase (ubiquinone) activity	-	-	GO only
TCONS_00000067	XLOC_000067	254	1.70146	18.7739	1	3.46388	-0.766773	UP	NOT_CHANGED	KMER21_C1378452__5.0:0-254	254	-	-	-	-	-	-	-	-	-	-
TCONS_00000068	XLOC_000068	253	210.669	331.297	419.007	0.653147	0.991996	NOT_CHANGED	NOT_CHANGED	KMER21_C1379042_46.0:0-253	253	-	-	-	-	-	-	-	-	-	-
TCONS_00000069	XLOC_000069	239	36.0812	7.77777	15.1596	-2.21382	-1.25102	DOWN	NOT_CHANGED	KMER21_C1379312_16.0:11-250	239	gi|297842357|ref|XP_002889060.1| tRNA pseudouridine synthase family protein	79	6.18e-39	158.386	GO:0001522 pseudouridine synthesis	GO:0005829 cytosol | GO:0009536 plastid	GO:0009982 pseudouridine synthase activity | GO:0003723 RNA binding	-	pfam01416 PseudoU_synth_1	GO & Domain
TCONS_00000070	XLOC_000070	253	69.6425	71.3318	67.6424	0.0345774	-0.0420401	NOT_CHANGED	NOT_CHANGED	KMER21_C1379562_48.0:3-256	253	gi|312283149|dbj|BAJ34440.1| unnamed protein product	53	7.3e-19	98.3985	GO:0010133 proline catabolic process to glutamate | GO:0072593 reactive oxygen species metabolic process | GO:0009651 response to salt stress | GO:0006525 arginine metabolic process | GO:0006561 proline biosynthetic process	GO:0009507 chloroplast | GO:0005739 mitochondrion	GO:0004028 3-chloroallyl aldehyde dehydrogenase activity | GO:0003842 1-pyrroline-5-carboxylate dehydrogenase activity | GO:0050897 cobalt ion binding | GO:0008270 zinc ion binding	-	-	GO only
TCONS_00000071	XLOC_000071	253	41.7855	9.51091	5.63686	-2.13535	-2.89004	DOWN	DOWN	KMER21_C1379770_15.0:1-254	253	gi|9759597|dbj|BAB11454.1| unnamed protein product	84	3.55e-52	196.6	GO:0030036 actin cytoskeleton organization	-	GO:0003779 actin binding	-	-	GO only
TCONS_00000072	XLOC_000072	257	127.416	254.451	146.966	0.997841	0.205936	NOT_CHANGED	NOT_CHANGED	KMER21_C1380304_67.0:0-257	257	-	-	-	-	-	-	-	-	-	-
TCONS_00000073	XLOC_000073	251	20.0862	1.62814	9.75485	-3.62491	-1.04201	DOWN	NOT_CHANGED	KMER21_C1380914__9.0:0-251	251	-	-	-	-	-	-	-	-	-	-
TCONS_00000074	XLOC_000074	233	41.9579	15.0739	14.74	-1.47689	-1.50921	NOT_CHANGED	NOT_CHANGED	KMER21_C1381148_24.0:10-243	233	gi|297793043|ref|XP_002864406.1| hypothetical protein ARALYDRAFT_495653	53	3.7e-15	86.401	-	-	-	-	-
TCONS_00000075	XLOC_000075	258	570.762	246.838	450.631	-1.20932	-0.340943	NOT_CHANGED	NOT_CHANGED	KMER21_C1381250_83.0:0-258	258	gi|297828612|ref|XP_002882188.1| band 7 family protein	86	4.74e-49	188.157	GO:0050832 defense response to fungus	GO:0005774 vacuolar membrane | GO:0009506 plasmodesma | GO:0005739 mitochondrion | GO:0005886 plasma membrane	-	-	-	GO only
TCONS_00000076	XLOC_000076	249	24.9549	1	1	-4.64125	-4.64125	DOWN	DOWN	KMER21_C1381730__4.0:0-249	249	gi|297803800|ref|XP_002869784.1| hypothetical protein ARALYDRAFT_492546	66	9.27e-17	91.7332	-	-	-	-	-
TCONS_00000077	XLOC_000077	239	25.7723	7.77777	15.1596	-1.72839	-0.76559	NOT_CHANGED	NOT_CHANGED	KMER21_C1384532_12.0:7-246	239	gi|297817212|ref|XP_002876489.1| hypothetical protein ARALYDRAFT_907409	79	2.28e-47	182.381	GO:0006075 (1->3)-beta-D-glucan biosynthetic process | GO:0005982 starch metabolic process | GO:0005985 sucrose metabolic process	GO:0000148 1,3-beta-D-glucan synthase complex	GO:0003843 1,3-beta-D-glucan synthase activity	-	-	GO only
TCONS_00000078	XLOC_000078	262	1	1	16.1078	0	4.00969	NOT_CHANGED	UP	KMER21_C1384564__4.0:0-262	262	-	-	-	-	-	-	-	-	-	-
TCONS_00000079	XLOC_000079	230	36.7452	2.27559	9.61882	-4.01324	-1.93362	DOWN	NOT_CHANGED	KMER21_C1384630__6.0:0-230	230	-	-	-	-	-	-	-	-	-	-
TCONS_00000080	XLOC_000080	259	36.6615	13.219	25.3697	-1.47165	-0.531159	NOT_CHANGED	NOT_CHANGED	KMER21_C1384674_36.0:1-260	259	gi|2853076|emb|CAA16926.1| putative protein	24	0.000691	50.853	-	-	-	-	-
TCONS_00000081	XLOC_000081	262	41.7372	28.3355	16.1078	-0.558723	-1.37357	NOT_CHANGED	NOT_CHANGED	KMER21_C1384712_13.0:0-262	262	-	-	-	-	-	-	-	-	-	-
TCONS_00000082	XLOC_000082	262	5422.96	6500.15	6394.81	0.261392	0.237821	NOT_CHANGED	NOT_CHANGED	KMER21_C1385024_111.0:0-262	262	gi|310896465|gb|ADP37979.1| water stress-induced protein	82	3.49e-54	202.821	GO:0006950 response to stress | GO:0009415 response to water	GO:0009507 chloroplast	-	-	-	GO only
TCONS_00000083	XLOC_000083	258	15.5946	4.46093	8.59984	-1.80563	-0.858665	NOT_CHANGED	NOT_CHANGED	KMER21_C1386204__8.0:6-264	258	-	-	-	-	-	-	-	-	-	-
TCONS_00000084	XLOC_000084	262	24.4666	14.1677	22.551	-0.788208	-0.117622	NOT_CHANGED	NOT_CHANGED	KMER21_C1386802_11.0:0-262	262	gi|297829974|ref|XP_002882869.1| hypothetical protein ARALYDRAFT_478826	37	7.39e-15	85.9567	GO:0006810 transport	GO:0005635 nuclear envelope	GO:0005515 protein binding	-	-	GO only
TCONS_00000085	XLOC_000085	263	15.5318	2.80049	1	-2.47147	-3.95715	DOWN	DOWN	KMER21_C1386822__4.0:0-263	263	-	-	-	-	-	-	-	-	-	-
TCONS_00000086	XLOC_000086	264	13.8576	1	1.5612	-3.79261	-3.14995	DOWN	DOWN	KMER21_C1386968__3.0:0-264	264	gi|186511973|ref|NP_193505.3| uncharacterized protein	85	1.21e-19	101.065	-	-	-	-	-
TCONS_00000087	XLOC_000087	255	21.6269	15.4437	14.496	-0.485808	-0.577172	NOT_CHANGED	NOT_CHANGED	KMER21_C1387464_15.0:10-265	255	-	-	-	-	-	-	-	-	-	-
TCONS_00000088	XLOC_000088	238	242.777	31.6227	113.923	-2.9406	-1.09157	DOWN	NOT_CHANGED	KMER21_C1388184_52.0:29-267	238	gi|722274|gb|AAB01666.1| PR-1a	67	2.44e-38	156.608	GO:0010266 response to vitamin B1 | GO:0009751 response to salicylic acid stimulus | GO:0009627 systemic acquired resistance | GO:0009753 response to jasmonic acid stimulus | GO:0009723 response to ethylene stimulus	GO:0005576 extracellular region | GO:0005618 cell wall	-	-	-	GO only
TCONS_00000089	XLOC_000089	264	40.1869	17.9933	32.7853	-1.15927	-0.293676	NOT_CHANGED	NOT_CHANGED	KMER21_C1388500_33.0:1-265	264	gi|15230730|ref|NP_187299.1| DEAD-box ATP-dependent RNA helicase 40	51	2.86e-15	87.2897	-	GO:0005773 vacuole	GO:0008026 ATP-dependent helicase activity | GO:0003676 nucleic acid binding | GO:0005524 ATP binding	-	-	GO only
TCONS_00000090	XLOC_000090	264	127.489	40.1388	34.3465	-1.6673	-1.89214	NOT_CHANGED	NOT_CHANGED	KMER21_C1388562_48.0:2-266	264	gi|12597461|gb|AAG60059.1| p300/CBP acetyltransferase-related protein 2	87	4.7e-56	209.042	GO:0006357 regulation of transcription from RNA polymerase II promoter | GO:0009294 DNA mediated transformation | GO:0048573 photoperiodism, flowering | GO:0009908 flower development | GO:0016573 histone acetylation | GO:0042967 acyl-carrier-protein biosynthetic process	GO:0005667 transcription factor complex | GO:0000123 histone acetyltransferase complex	GO:0003712 transcription cofactor activity | GO:0008270 zinc ion binding | GO:0004402 histone acetyltransferase activity	-	-	GO only
TCONS_00000091	XLOC_000091	226	62.3901	4.92309	1	-3.66368	-5.96325	DOWN	DOWN	KMER21_C1389238__5.0:3-229	226	-	-	-	-	-	-	-	-	-	-
TCONS_00000092	XLOC_000092	224	69.3083	7.69865	15.3665	-3.17035	-2.17324	DOWN	DOWN	KMER21_C1390520__8.0:19-243	224	gi|168000665|ref|XP_001753036.1| predicted protein	74	1.6e-35	147.721	GO:0006412 translation | GO:0042254 ribosome biogenesis	GO:0005840 ribosome	GO:0003735 structural constituent of ribosome | GO:0005488 binding	-	-	GO only
TCONS_00000093	XLOC_000093	240	1	1	29.6011	0	4.88758	NOT_CHANGED	UP	KMER21_C1390904_15.0:16-256	240	-	-	-	-	-	-	-	-	-	-
TCONS_00000094	XLOC_000094	272	21.7148	7.6031	4.1699	-1.51402	-2.38059	NOT_CHANGED	DOWN	KMER21_C1392036_12.0:0-272	272	-	-	-	-	-	-	-	-	-	-
TCONS_00000095	XLOC_000095	231	1	2.23337	37.3944	1.15922	5.22475	NOT_CHANGED	UP	KMER21_C1392246__8.0:11-242	231	-	-	-	-	-	-	-	-	-	-
TCONS_00000096	XLOC_000096	246	27.0303	12.2259	6.4711	-1.14464	-2.06249	NOT_CHANGED	DOWN	KMER21_C1392518__9.0:8-254	246	gi|297850936|ref|XP_002893349.1| hypothetical protein ARALYDRAFT_889995	80	2.4e-29	130.392	-	-	-	-	-
TCONS_00000097	XLOC_000097	273	20.1817	3.76183	8.22696	-2.42354	-1.29462	DOWN	NOT_CHANGED	KMER21_C1392658_67.0:0-273	273	gi|297788988|ref|XP_002862512.1| hypothetical protein ARALYDRAFT_497416	90	1.3e-41	167.717	GO:0046916 cellular transition metal ion homeostasis	GO:0005886 plasma membrane	GO:0046914 transition metal ion binding	-	-	GO only
TCONS_00000098	XLOC_000098	265	13.6048	4.10495	10.7627	-1.72868	-0.338076	NOT_CHANGED	NOT_CHANGED	KMER21_C1392754__7.0:8-273	265	-	-	-	-	-	-	-	-	-	-
TCONS_00000099	XLOC_000099	233	51.6405	1	1	-5.69043	-5.69043	DOWN	DOWN	KMER21_C1393154__6.0:0-233	233	-	-	-	-	-	-	-	-	-	-
TCONS_00000100	XLOC_000100	221	93.6981	19.1843	21.1361	-2.28809	-2.14831	DOWN	DOWN	KMER21_C1393478_11.0:52-273	221	-	-	-	-	-	-	-	-	-	-
TCONS_00000101	XLOC_000101	272	24.1276	2.53437	4.1699	-3.25099	-2.5326	DOWN	DOWN	KMER21_C1393584__9.0:0-272	272	-	-	-	-	-	-	-	-	-	-
TCONS_00000102	XLOC_000102	273	262.362	43.888	154.941	-2.57966	-0.75984	DOWN	NOT_CHANGED	KMER21_C1393778_62.0:2-275	273	gi|30678225|ref|NP_178637.2| O-Glycosyl hydrolases family 17 protein	90	2.98e-55	206.376	GO:0005982 starch metabolic process | GO:0005985 sucrose metabolic process	-	GO:0042973 glucan endo-1,3-beta-D-glucosidase activity | GO:0043169 cation binding	-	-	GO only
TCONS_00000103	XLOC_000103	275	29.913	24.5655	28.0357	-0.284139	-0.0935075	NOT_CHANGED	NOT_CHANGED	KMER21_C1393786_45.0:0-275	275	gi|15238431|ref|NP_200758.1| C-terminal S-isoprenylcysteine carboxyl O-methyltransferase	43	6.64e-17	92.6219	GO:0006481 C-terminal protein methylation | GO:0006644 phospholipid metabolic process	GO:0016021 integral to membrane	GO:0008170 N-methyltransferase activity | GO:0004671 protein C-terminal S-isoprenylcysteine carboxyl O-methyltransferase activity	-	-	GO only
TCONS_00000104	XLOC_000104	274	537.53	174.977	166.401	-1.61918	-1.69168	NOT_CHANGED	NOT_CHANGED	KMER21_C1394000_96.0:1-275	274	gi|15866589|emb|CAC82613.1| hypothetical protein	90	5.13e-27	124.171	-	-	-	-	-
TCONS_00000105	XLOC_000105	234	49.5879	8.46217	11.4782	-2.55089	-2.11109	DOWN	DOWN	KMER21_C1394222__9.0:3-237	234	-	-	-	-	-	-	-	-	-	-
TCONS_00000106	XLOC_000106	272	12.0638	1	4.1699	-3.59261	-1.5326	DOWN	NOT_CHANGED	KMER21_C1394284__5.0:3-275	272	-	-	-	-	-	-	-	-	-	-
TCONS_00000107	XLOC_000107	214	26.8669	39.0218	26.5797	0.53845	-0.015505	NOT_CHANGED	NOT_CHANGED	KMER21_C1394378_13.0:8-222	214	-	-	-	-	-	-	-	-	-	-
TCONS_00000108	XLOC_000108	272	13.2702	25.3437	19.4595	0.933437	0.552285	NOT_CHANGED	NOT_CHANGED	KMER21_C1394588_58.0:2-274	272	-	-	-	-	-	-	-	-	-	-
TCONS_00000109	XLOC_000109	269	15.2154	20.9382	14.496	0.460605	-0.0698774	NOT_CHANGED	NOT_CHANGED	KMER21_C1394612_16.0:0-269	269	gi|79335808|ref|NP_171817.2| uncharacterized protein	60	2.29e-28	128.17	-	-	-	-	-
TCONS_00000110	XLOC_000110	270	42.3892	5.17808	11.4333	-3.03321	-1.89045	DOWN	NOT_CHANGED	KMER21_C1394678_16.0:2-272	270	gi|297803930|ref|XP_002869849.1| hypothetical protein ARALYDRAFT_914433	39	3.48e-19	99.7315	GO:0055114 oxidation-reduction process	GO:0016020 membrane | GO:0009506 plasmodesma | GO:0009505 plant-type cell wall	GO:0005507 copper ion binding | GO:0016491 oxidoreductase activity	-	-	GO only
TCONS_00000111	XLOC_000111	275	57.5249	28.2503	22.6955	-1.02592	-1.34178	NOT_CHANGED	NOT_CHANGED	KMER21_C1395534_36.0:3-278	275	-	-	-	-	-	-	-	-	-	-
TCONS_00000112	XLOC_000112	258	7.79729	16.3568	3.43993	1.06885	-1.18059	NOT_CHANGED	NOT_CHANGED	KMER21_C1395674_30.0:13-271	258	gi|297818106|ref|XP_002876936.1| nim1-interacting 2	74	2.2e-30	133.946	-	-	GO:0005515 protein binding	-	-	GO only
TCONS_00000113	XLOC_000113	271	13.4885	1	2.81859	-3.75366	-2.25868	DOWN	DOWN	KMER21_C1395904__6.0:7-278	271	-	-	-	-	-	-	-	-	-	-
TCONS_00000114	XLOC_000114	270	21.1946	5.17808	4.28749	-2.03321	-2.30549	DOWN	DOWN	KMER21_C1396896_10.0:0-270	270	-	-	-	-	-	-	-	-	-	-
TCONS_00000115	XLOC_000115	279	37.9245	23.5993	27.9002	-0.684386	-0.442855	NOT_CHANGED	NOT_CHANGED	KMER21_C1397920_42.0:0-279	279	gi|297798860|ref|XP_002867314.1| Skb1 methyltransferase family protein	92	3.81e-52	197.933	GO:0009909 regulation of flower development | GO:0034969 histone arginine methylation | GO:0016310 phosphorylation | GO:0010220 positive regulation of vernalization response	GO:0005829 cytosol	GO:0008469 histone-arginine N-methyltransferase activity | GO:0016301 kinase activity	-	-	GO only
TCONS_00000116	XLOC_000116	282	21.803	3.43845	6.11145	-2.6647	-1.83494	DOWN	NOT_CHANGED	KMER21_C1398104_34.0:0-282	282	gi|20138150|sp|O23732.1|GSHB_BRAJU RecName: Full=Glutathione synthetase, chloroplastic; Short=GSH synthetase; Short=GSH-S; Short=Glutathione synthase; Flags: Precursor	71	1.61e-22	110.396	GO:0006750 glutathione biosynthetic process	GO:0009507 chloroplast	GO:0004363 glutathione synthase activity | GO:0005524 ATP binding | GO:0000287 magnesium ion binding | GO:0043295 glutathione binding | GO:0042803 protein homodimerization activity	-	-	GO only
TCONS_00000117	XLOC_000117	280	14.9523	10.5163	25.0503	-0.50774	0.74446	NOT_CHANGED	NOT_CHANGED	KMER21_C1398400_16.0:0-280	280	-	-	-	-	-	-	-	-	-	-
TCONS_00000118	XLOC_000118	278	18.6924	10.7251	14.1269	-0.801461	-0.404007	NOT_CHANGED	NOT_CHANGED	KMER21_C1398906_19.0:0-278	278	gi|18412461|ref|NP_565217.1| uncharacterized protein	22	0.000298	52.1861	-	-	-	-	-
TCONS_00000119	XLOC_000119	268	33.537	19.846	45.5896	-0.756905	0.442951	NOT_CHANGED	NOT_CHANGED	KMER21_C1399022_57.0:9-277	268	gi|297803758|ref|XP_002869763.1| hypothetical protein ARALYDRAFT_492489	60	3.45e-20	102.842	-	-	-	-	-
TCONS_00000120	XLOC_000120	248	98.5028	69.5845	64.1618	-0.501399	-0.61845	NOT_CHANGED	NOT_CHANGED	KMER21_C1399372_50.0:36-284	248	-	-	-	-	-	-	-	-	-	-
TCONS_00000121	XLOC_000121	283	80.8929	34.0592	70.0477	-1.24797	-0.207675	NOT_CHANGED	NOT_CHANGED	KMER21_C1399684_66.0:0-283	283	gi|26452960|dbj|BAC43556.1| unknown protein	93	1.94e-51	196.156	-	-	-	-	-
TCONS_00000122	XLOC_000122	284	26.2618	37.114	13.1284	0.498998	-1.00027	NOT_CHANGED	NOT_CHANGED	KMER21_C1399686_58.0:0-284	284	gi|297800066|ref|XP_002867917.1| lecithin:cholesterol acyltransferase family protein	47	5.27e-17	93.0663	GO:0006629 lipid metabolic process | GO:0042967 acyl-carrier-protein biosynthetic process	-	GO:0008374 O-acyltransferase activity	-	-	GO only
TCONS_00000123	XLOC_000123	261	20.5452	8.60217	9.8206	-1.25603	-1.06492	NOT_CHANGED	NOT_CHANGED	KMER21_C1400406_10.0:23-284	261	-	-	-	-	-	-	-	-	-	-
TCONS_00000124	XLOC_000124	286	1	15.4556	1.16601	3.95006	0.22158	UP	NOT_CHANGED	KMER21_C1400442__4.0:0-286	286	gi|30682662|ref|NP_850577.1| uncharacterized protein	55	0.00539	48.1869	-	-	-	-	-
TCONS_00000125	XLOC_000125	285	9.96551	2.22844	1	-2.16091	-3.31694	DOWN	DOWN	KMER21_C1400704__4.0:0-285	285	gi|15223546|ref|NP_173372.1| putative wall-associated receptor kinase-like 11	67	7.02e-16	89.5115	GO:0006468 protein phosphorylation	GO:0016021 integral to membrane	GO:0016301 kinase activity	-	-	GO only
TCONS_00000126	XLOC_000126	245	14.9693	26.5849	4.4068	0.8286	-1.7642	NOT_CHANGED	NOT_CHANGED	KMER21_C1400866_10.0:0-245	245	-	-	-	-	-	-	-	-	-	-
TCONS_00000127	XLOC_000127	286	7.8671	30.9112	6.99609	1.97423	-0.169283	NOT_CHANGED	NOT_CHANGED	KMER21_C1400882_34.0:0-286	286	gi|15220141|ref|NP_178160.1| VQ motif-containing protein	28	0.000588	51.2974	-	-	-	-	-
TCONS_00000128	XLOC_000128	286	18.6844	19.8715	26.8183	0.0888665	0.521384	NOT_CHANGED	NOT_CHANGED	KMER21_C1401216_30.0:1-287	286	-	-	-	-	-	-	-	-	-	-
TCONS_00000129	XLOC_000129	288	10.5388	15.1763	21.6557	0.526109	1.03904	NOT_CHANGED	NOT_CHANGED	KMER21_C1401642_18.0:0-288	288	-	-	-	-	-	-	-	-	-	-
TCONS_00000130	XLOC_000130	220	37.2537	28.0398	17.4662	-0.409908	-1.09282	NOT_CHANGED	NOT_CHANGED	KMER21_C1401840_21.0:56-276	220	-	-	-	-	-	-	-	-	-	-
TCONS_00000131	XLOC_000131	229	76.9522	16.236	62.7109	-2.24477	-0.295246	DOWN	NOT_CHANGED	KMER21_C1401902_16.0:1-230	229	-	-	-	-	-	-	-	-	-	-
TCONS_00000132	XLOC_000132	247	2.0232	20.6582	1	3.352	-1.01664	UP	NOT_CHANGED	KMER21_C1401940__6.0:0-247	247	-	-	-	-	-	-	-	-	-	-
TCONS_00000133	XLOC_000133	277	3.34808	4.81453	16.9098	0.524061	2.33645	NOT_CHANGED	UP	KMER21_C1402018__8.0:11-288	277	-	-	-	-	-	-	-	-	-	-
TCONS_00000134	XLOC_000134	286	167.176	54.0946	59.4668	-1.62781	-1.49121	NOT_CHANGED	NOT_CHANGED	KMER21_C1402232_72.0:2-288	286	gi|42567989|ref|NP_197549.3| Myosin family protein with Dil domain	94	2.17e-57	213.485	GO:0048768 root hair cell tip growth | GO:0060151 peroxisome localization | GO:0010154 fruit development | GO:0051301 cell division | GO:0009791 post-embryonic development | GO:0051646 mitochondrion localization | GO:0010091 trichome branching | GO:0051645 Golgi localization | GO:0030048 actin filament-based movement	GO:0016459 myosin complex | GO:0009506 plasmodesma	GO:0005524 ATP binding | GO:0003774 motor activity | GO:0003779 actin binding	-	-	GO only
TCONS_00000135	XLOC_000135	289	9.45899	1	7.88965	-3.24169	-0.261725	DOWN	NOT_CHANGED	KMER21_C1402592__5.0:0-289	289	gi|298709208|emb|CBJ31149.1| expressed unknown protein	63	7.96e-12	76.6253	-	-	-	-	pfam06522 B12D	Domain only
TCONS_00000136	XLOC_000136	277	23.4366	1	1	-4.55069	-4.55069	DOWN	DOWN	KMER21_C1402706__7.0:0-277	277	-	-	-	-	-	-	-	-	-	-
TCONS_00000137	XLOC_000137	276	10.197	3.64749	1.31767	-1.48317	-2.95208	NOT_CHANGED	DOWN	KMER21_C1402764_10.0:4-280	276	-	-	-	-	-	-	-	-	-	-
TCONS_00000138	XLOC_000138	285	8.96896	11.1422	2.35919	0.313022	-1.92665	NOT_CHANGED	NOT_CHANGED	KMER21_C1402798_54.0:0-285	285	gi|297816850|ref|XP_002876308.1| hypothetical protein ARALYDRAFT_485979	54	6.37e-25	117.95	GO:0006457 protein folding | GO:0000413 protein peptidyl-prolyl isomerization	GO:0009543 chloroplast thylakoid lumen | GO:0016020 membrane	GO:0005528 FK506 binding | GO:0003755 peptidyl-prolyl cis-trans isomerase activity	-	-	GO only
TCONS_00000139	XLOC_000139	283	15.3594	6.81184	6.03859	-1.17301	-1.34684	NOT_CHANGED	NOT_CHANGED	KMER21_C1402808_39.0:0-283	283	gi|21593503|gb|AAM65470.1| putative iojap protein	77	1.19e-24	117.061	-	-	-	-	-
TCONS_00000140	XLOC_000140	290	11.2083	11.7126	4.45876	0.0634939	-1.32985	NOT_CHANGED	NOT_CHANGED	KMER21_C1402998_11.0:0-290	290	-	-	-	-	-	-	-	-	-	-
TCONS_00000141	XLOC_000141	221	5.85613	41.1092	4.22722	2.81144	-0.470238	UP	NOT_CHANGED	KMER21_C1403106_45.0:2-223	221	gi|15235184|ref|NP_195122.1| uncharacterized protein	64	2.61e-22	108.174	-	-	-	-	-
TCONS_00000142	XLOC_000142	287	37.8521	16.4086	21.9022	-1.20592	-0.789298	NOT_CHANGED	NOT_CHANGED	KMER21_C1403796_97.0:3-290	287	gi|15233571|ref|NP_194672.1| 40S ribosomal protein S15a-5	78	2.94e-45	178.826	GO:0006412 translation | GO:0042254 ribosome biogenesis	GO:0005773 vacuole | GO:0022627 cytosolic small ribosomal subunit | GO:0005739 mitochondrion	GO:0003735 structural constituent of ribosome	-	-	GO only
TCONS_00000143	XLOC_000143	288	23.9518	16.2604	12.5375	-0.558771	-0.933884	NOT_CHANGED	NOT_CHANGED	KMER21_C1404118_31.0:4-292	288	gi|297804116|ref|XP_002869942.1| predicted protein	32	1.8e-09	69.0714	GO:0006367 transcription initiation from RNA polymerase II promoter	GO:0005634 nucleus	GO:0003677 DNA binding	-	-	GO only
TCONS_00000144	XLOC_000144	285	11.9586	1.11422	4.71837	-3.42394	-1.34169	DOWN	NOT_CHANGED	KMER21_C1404548__4.0:8-293	285	gi|15223908|ref|NP_172933.1| Nucleic acid-binding, OB-fold-like protein	28	0.00285	49.0756	-	-	-	-	-
TCONS_00000145	XLOC_000145	277	7.81219	6.01817	18.2106	-0.376402	1.22098	NOT_CHANGED	NOT_CHANGED	KMER21_C1404708_14.0:16-293	277	gi|79321753|ref|NP_001031322.1| defensin-like protein 293	85	2.57e-17	93.955	-	-	-	-	-
TCONS_00000146	XLOC_000146	290	10.2743	1	2.22938	-3.36097	-2.20433	DOWN	DOWN	KMER21_C1405653__5.0:0-290	290	-	-	-	-	-	-	-	-	-	-
TCONS_00000147	XLOC_000147	288	7.66459	2.16805	1	-1.82181	-2.93821	NOT_CHANGED	DOWN	KMER21_C1405781_28.0:6-294	288	-	-	-	-	-	-	-	-	-	-
TCONS_00000148	XLOC_000148	295	15.8197	14.2736	5.28276	-0.148373	-1.58236	NOT_CHANGED	NOT_CHANGED	KMER21_C1405877_22.0:0-295	295	gi|18408899|ref|NP_566922.1| ubiquitin-specific protease 26	62	1.36e-29	132.613	GO:0006511 ubiquitin-dependent protein catabolic process | GO:0048316 seed development | GO:0016579 protein deubiquitination	GO:0005730 nucleolus	GO:0004843 ubiquitin-specific protease activity | GO:0004221 ubiquitin thiolesterase activity	-	-	GO only
TCONS_00000149	XLOC_000149	296	1.73723	1	24.0498	-0.796789	3.79116	NOT_CHANGED	UP	KMER21_C1406019__9.0:0-296	296	-	-	-	-	-	-	-	-	-	-
TCONS_00000150	XLOC_000150	282	33.2236	22.923	14.6675	-0.535413	-1.17959	NOT_CHANGED	NOT_CHANGED	KMER21_C1406293_26.0:14-296	282	gi|30680846|ref|NP_849994.1| cell division cycle protein 27-B	80	3.52e-45	178.382	GO:0007276 gamete generation | GO:0051510 regulation of unidimensional cell growth | GO:0051302 regulation of cell division | GO:0009733 response to auxin stimulus | GO:0048829 root cap development | GO:0030154 cell differentiation | GO:0010071 root meristem specification | GO:0007346 regulation of mitotic cell cycle	GO:0009504 cell plate | GO:0005819 spindle | GO:0005680 anaphase-promoting complex	GO:0005515 protein binding	-	pfam12895 Apc3	GO & Domain
TCONS_00000151	XLOC_000151	291	11.9919	7.38793	13.2307	-0.698818	0.141829	NOT_CHANGED	NOT_CHANGED	KMER21_C1406785_11.0:0-291	291	gi|4835783|gb|AAD30249.1|AC007296_10 Strong similarity to gi|3367537 T8K4.24 from Arabidopsis thaliana BAC gb|AC004392. EST gb|N37796 comes from this gene	74	2.52e-28	128.614	-	-	-	-	-
TCONS_00000152	XLOC_000152	296	18.2409	13.1424	11.5021	-0.472948	-0.66528	NOT_CHANGED	NOT_CHANGED	KMER21_C1406851_12.0:1-297	296	-	-	-	-	-	-	-	-	-	-
TCONS_00000153	XLOC_000153	293	38.7059	22.8178	28.0557	-0.762394	-0.46426	NOT_CHANGED	NOT_CHANGED	KMER21_C1407095_37.0:0-293	293	gi|297827657|ref|XP_002881711.1| dehydration-responsive family protein	97	2.81e-54	204.598	GO:0032259 methylation	GO:0009506 plasmodesma | GO:0005794 Golgi apparatus	GO:0008168 methyltransferase activity	-	-	GO only
TCONS_00000154	XLOC_000154	267	9.18814	13.3781	7.4614	0.542028	-0.300326	NOT_CHANGED	NOT_CHANGED	KMER21_C1407191_11.0:1-268	267	-	-	-	-	-	-	-	-	-	-
TCONS_00000155	XLOC_000155	297	6.01013	10.0251	9.31464	0.738149	0.632104	NOT_CHANGED	NOT_CHANGED	KMER21_C1407343_43.0:1-298	297	gi|297838619|ref|XP_002887191.1| hypothetical protein ARALYDRAFT_475982	83	2.89e-43	173.494	-	-	-	-	-
TCONS_00000156	XLOC_000156	298	8.48794	0.994201	1.02449	-3.0938	-3.05051	DOWN	DOWN	KMER21_C1407463__4.0:0-298	298	gi|15223086|ref|NP_172279.1| GATA transcription factor 11	62	4.61e-08	64.6279	GO:0006355 regulation of transcription, DNA-dependent	GO:0005667 transcription factor complex	GO:0003700 sequence-specific DNA binding transcription factor activity	-	-	GO only
TCONS_00000157	XLOC_000157	291	7.37961	14.7759	9.92301	1.00163	0.427233	NOT_CHANGED	NOT_CHANGED	KMER21_C1408393_23.0:0-291	291	gi|15227416|ref|NP_181704.1| uncharacterized protein	89	3.43e-29	131.28	GO:0009061 anaerobic respiration	GO:0005737 cytoplasm | GO:0005634 nucleus	-	-	-	GO only
TCONS_00000158	XLOC_000158	294	8.89378	1	2.13538	-3.1528	-2.0583	DOWN	DOWN	KMER21_C1408451__4.0:4-298	294	gi|15234174|ref|NP_195066.1| Vacuolar import/degradation, Vid27-related protein	95	3.96e-34	146.388	-	GO:0005829 cytosol | GO:0005634 nucleus | GO:0005886 plasma membrane	-	-	-	GO only
TCONS_00000159	XLOC_000159	299	27.6943	28.5949	12.1708	0.0461688	-1.18617	NOT_CHANGED	NOT_CHANGED	KMER21_C1408539_31.0:2-301	299	gi|297837305|ref|XP_002886534.1| hypothetical protein ARALYDRAFT_315221	99	9.67e-65	237.924	GO:0031348 negative regulation of defense response | GO:0010150 leaf senescence | GO:0009817 defense response to fungus, incompatible interaction | GO:0008219 cell death	GO:0009506 plasmodesma | GO:0005886 plasma membrane | GO:0016021 integral to membrane	GO:0005516 calmodulin binding	-	-	GO only
TCONS_00000160	XLOC_000160	300	55.6005	50.8556	77.3216	-0.128691	0.475774	NOT_CHANGED	NOT_CHANGED	KMER21_C1408545_63.0:0-300	300	gi|4455220|emb|CAB36543.1| putative aconitase	99	2.92e-59	219.706	GO:0009693 ethylene biosynthetic process | GO:0071281 cellular response to iron ion | GO:0009651 response to salt stress | GO:0071398 cellular response to fatty acid | GO:0051365 cellular response to potassium ion starvation | GO:0006102 isocitrate metabolic process | GO:0071732 cellular response to nitric oxide | GO:0006101 citrate metabolic process | GO:0019643 reductive tricarboxylic acid cycl…	GO:0005829 cytosol | GO:0005739 mitochondrion | GO:0009506 plasmodesma | GO:0009536 plastid | GO:0005773 vacuole | GO:0005886 plasma membrane | GO:0048046 apoplast	GO:0052632 citrate hydro-lyase (cis-aconitate-forming) activity | GO:0005507 copper ion binding | GO:0009815 1-aminocyclopropane-1-carboxylate oxidase activity | GO:0052633 isocitrate hydro-lyase (cis-aconitate-forming) activity | GO:0051539 4 iron, 4 sulfur cluster binding | GO:0048027 mRNA 5'-UTR binding | GO:0003994 aconitate hydratase activity	-	-	GO only
TCONS_00000161	XLOC_000161	293	19.803	9.33455	9.71158	-1.08507	-1.02794	NOT_CHANGED	NOT_CHANGED	KMER21_C1408763_22.0:5-298	293	gi|15241309|ref|NP_199903.1| armadillo/beta-catenin-like repeat-containing protein	97	2.56e-50	193.489	-	-	GO:0005488 binding	-	-	GO only
TCONS_00000162	XLOC_000162	301	11.4899	21.3419	11.9318	0.893322	0.0544455	NOT_CHANGED	NOT_CHANGED	KMER21_C1408833_20.0:0-301	301	gi|297840947|ref|XP_002888355.1| expressed protein	40	1.23e-17	95.288	-	-	-	-	-
TCONS_00000163	XLOC_000163	287	10.6762	4.37563	3.45824	-1.28684	-1.62629	NOT_CHANGED	NOT_CHANGED	KMER21_C1410013__3.0:7-294	287	gi|12323627|gb|AAG51783.1|AC079679_3 reverse transcriptase, putative; 16838-20266	94	9.13e-25	117.506	-	-	-	-	pfam13456 RVT_3	Domain only
TCONS_00000164	XLOC_000164	304	15.0938	17.9951	11.5904	0.253648	-0.381026	NOT_CHANGED	NOT_CHANGED	KMER21_C1410049_22.0:0-304	304	gi|15242033|ref|NP_200518.1| uncharacterized protein	62	4.32e-25	118.839	-	-	-	-	-
TCONS_00000165	XLOC_000165	293	9.9015	4.14869	12.9488	-1.25499	0.387099	NOT_CHANGED	NOT_CHANGED	KMER21_C1410135_14.0:0-293	293	-	-	-	-	-	-	-	-	-	-
TCONS_00000166	XLOC_000166	304	7.1497	15.1538	3.86348	1.08372	-0.887982	NOT_CHANGED	NOT_CHANGED	KMER21_C1410173_10.0:0-304	304	-	-	-	-	-	-	-	-	-	-
TCONS_00000167	XLOC_000167	291	8.30207	1	1.10256	-3.05347	-2.91261	DOWN	DOWN	KMER21_C1410209_38.0:13-304	291	-	-	-	-	-	-	-	-	-	-
TCONS_00000168	XLOC_000168	299	9.23142	4.93015	5.07116	-0.904921	-0.864237	NOT_CHANGED	NOT_CHANGED	KMER21_C1410231__6.0:5-304	299	gi|12323627|gb|AAG51783.1|AC079679_3 reverse transcriptase, putative; 16838-20266	55	3.37e-08	65.0722	-	-	-	-	-
TCONS_00000169	XLOC_000169	307	7.6975	11.1024	7.51204	0.52841	-0.0351852	NOT_CHANGED	NOT_CHANGED	KMER21_C1411267_12.0:0-307	307	-	-	-	-	-	-	-	-	-	-
TCONS_00000170	XLOC_000170	294	8.89378	5.14142	3.20307	-0.79063	-1.47334	NOT_CHANGED	NOT_CHANGED	KMER21_C1411289__4.0:1-295	294	-	-	-	-	-	-	-	-	-	-
TCONS_00000171	XLOC_000171	273	1	1	9.59812	0	3.26275	NOT_CHANGED	UP	KMER21_C1411511__7.0:28-301	273	-	-	-	-	-	-	-	-	-	-
TCONS_00000172	XLOC_000172	304	8.73853	14.2067	186.413	0.701109	4.41497	NOT_CHANGED	UP	KMER21_C1411525_25.0:0-304	304	-	-	-	-	-	-	-	-	-	-
TCONS_00000173	XLOC_000173	287	8.73509	2.18781	8.06922	-1.99734	-0.114393	NOT_CHANGED	NOT_CHANGED	KMER21_C1411781_26.0:0-287	287	gi|30689549|ref|NP_850404.1| uncharacterized protein	83	1.66e-08	65.9609	-	GO:0009570 chloroplast stroma	-	-	-	GO only
TCONS_00000174	XLOC_000174	294	1	2.05657	8.54152	1.04024	3.09449	NOT_CHANGED	UP	KMER21_C1412149__9.0:15-309	294	-	-	-	-	-	-	-	-	-	-
TCONS_00000175	XLOC_000175	309	7.54142	0.911149	0.921909	-3.04908	-3.03214	DOWN	DOWN	KMER21_C1412165__4.0:0-309	309	gi|297815892|ref|XP_002875829.1| predicted protein	96	7.1e-13	80.1801	-	-	-	-	-
TCONS_00000176	XLOC_000176	255	23.2905	1.54437	1	-3.91465	-4.54167	DOWN	DOWN	KMER21_C1412187__5.0:37-292	255	-	-	-	-	-	-	-	-	-	-
TCONS_00000177	XLOC_000177	309	9.04971	1	2.76573	-3.17787	-1.71021	DOWN	NOT_CHANGED	KMER21_C1412357__5.0:0-309	309	-	-	-	-	-	-	-	-	-	-
TCONS_00000178	XLOC_000178	307	8.46725	1	3.75602	-3.08189	-1.17269	DOWN	NOT_CHANGED	KMER21_C1412623__3.0:0-307	307	-	-	-	-	-	-	-	-	-	-
TCONS_00000179	XLOC_000179	218	20.9996	11.7582	46.6162	-0.836695	1.15047	NOT_CHANGED	NOT_CHANGED	KMER21_C1413063_11.0:21-239	218	-	-	-	-	-	-	-	-	-	-
TCONS_00000180	XLOC_000180	311	1	1.79503	14.4868	0.844008	3.85667	NOT_CHANGED	UP	KMER21_C1413291__6.0:0-311	311	gi|324527769|gb|ADY48844.1| 40S ribosomal protein S29	54	6.04e-22	109.063	GO:0016477 cell migration | GO:0006412 translation | GO:0040010 positive regulation of growth rate | GO:0010171 body morphogenesis | GO:0002119 nematode larval development | GO:0009792 embryo development ending in birth or egg hatching | GO:0008406 gonad development | GO:0042254 ribosome biogenesis	GO:0015935 small ribosomal subunit | GO:0033009 nucleomorph	GO:0003723 RNA binding | GO:0003735 structural constituent of ribosome	-	pfam00253 Ribosomal_S14	GO & Domain
TCONS_00000181	XLOC_000181	257	1	15.0563	1	3.9123	0	UP	NOT_CHANGED	KMER21_C1413687__3.0:16-273	257	gi|326497357|dbj|BAK02263.1| predicted protein	85	8.11e-51	193.045	GO:0055085 transmembrane transport	GO:0005743 mitochondrial inner membrane | GO:0016021 integral to membrane	GO:0005488 binding | GO:0005215 transporter activity	-	pfam00153 Mito_carr	GO & Domain
TCONS_00000182	XLOC_000182	289	12.2967	4.29727	4.50837	-1.51678	-1.44759	NOT_CHANGED	NOT_CHANGED	KMER21_C1413917_21.0:0-289	289	gi|225453517|ref|XP_002275490.1| PREDICTED: F-box protein At5g07670	58	1.74e-21	107.285	-	-	-	-	pfam00646 F-box	Domain only
TCONS_00000183	XLOC_000183	307	3.84875	28.6813	0.939005	2.89765	-2.03519	UP	DOWN	KMER21_C1414025_34.0:0-307	307	-	-	-	-	-	-	-	-	-	-
TCONS_00000184	XLOC_000184	301	8.20704	3.88034	0.994318	-1.08068	-3.04508	NOT_CHANGED	DOWN	KMER21_C1414201__8.0:12-313	301	-	-	-	-	-	-	-	-	-	-
TCONS_00000185	XLOC_000185	310	0.746573	4.52141	0.913593	2.59842	0.291268	UP	NOT_CHANGED	KMER21_C1414233_28.0:3-313	310	gi|297790129|ref|XP_002862972.1| predicted protein	51	1.05e-13	82.8462	GO:0016192 vesicle-mediated transport	GO:0000815 ESCRT III complex	GO:0005515 protein binding	-	-	GO only
TCONS_00000186	XLOC_000186	304	10.3273	12.3125	6.76109	0.253661	-0.611135	NOT_CHANGED	NOT_CHANGED	KMER21_C1414599_40.0:0-304	304	gi|297791387|ref|XP_002863578.1| hypothetical protein ARALYDRAFT_330954	66	1.62e-25	120.172	GO:0055114 oxidation-reduction process | GO:0006118 electron transport	GO:0009506 plasmodesma | GO:0009507 chloroplast	GO:0020037 heme binding | GO:0004497 monooxygenase activity | GO:0009055 electron carrier activity | GO:0019825 oxygen binding	-	-	GO only
TCONS_00000187	XLOC_000187	315	7.81985	1	0.874163	-2.96714	-3.16117	DOWN	DOWN	KMER21_C1414973__3.0:0-315	315	-	-	-	-	-	-	-	-	-	-
TCONS_00000188	XLOC_000188	314	31.5812	16.6785	16.7537	-0.921076	-0.914586	NOT_CHANGED	NOT_CHANGED	KMER21_C1415037_49.0:1-315	314	gi|297821893|ref|XP_002878829.1| PKL/SSL2	61	4.66e-32	140.612	GO:0009788 negative regulation of abscisic acid mediated signaling pathway | GO:0032508 DNA duplex unwinding | GO:0009739 response to gibberellin stimulus | GO:2000023 regulation of lateral root development | GO:0008283 cell proliferation | GO:0045892 negative regulation of transcription, DNA-dependent | GO:0009736 cytokinin mediated signaling pathway | GO:0016568 chromatin modification | GO:0009…	GO:0005634 nucleus | GO:0005657 replication fork	GO:0008270 zinc ion binding | GO:0016740 transferase activity | GO:0005506 iron ion binding | GO:0003677 DNA binding | GO:0016887 ATPase activity | GO:0005524 ATP binding | GO:0003678 DNA helicase activity	-	-	GO only
TCONS_00000189	XLOC_000189	302	0.811749	0.962305	21.6623	0.245461	4.73801	NOT_CHANGED	UP	KMER21_C1415051__8.0:13-315	302	gi|297799782|ref|XP_002867775.1| hypothetical protein ARALYDRAFT_492631	46	4.5e-17	93.5106	GO:0008654 phospholipid biosynthetic process | GO:0046486 glycerolipid metabolic process	GO:0016021 integral to membrane	GO:0004605 phosphatidate cytidylyltransferase activity	-	-	GO only
TCONS_00000190	XLOC_000190	313	10.1465	1.76857	10.6742	-2.52033	0.0731458	DOWN	NOT_CHANGED	KMER21_C1415383_11.0:3-316	313	-	-	-	-	-	-	-	-	-	-
TCONS_00000191	XLOC_000191	299	2.51766	17.7486	6.08539	2.81755	1.27327	UP	NOT_CHANGED	KMER21_C1415413_17.0:0-299	299	gi|297794311|ref|XP_002865040.1| Dof-type zinc finger domain-containing protein	83	4.81e-40	164.162	GO:0045787 positive regulation of cell cycle | GO:0009751 response to salicylic acid stimulus | GO:0042545 cell wall modification | GO:0009733 response to auxin stimulus | GO:0045893 positive regulation of transcription, DNA-dependent	GO:0005667 transcription factor complex	GO:0003677 DNA binding | GO:0005515 protein binding | GO:0003700 sequence-specific DNA binding transcription factor activity	-	-	GO only
TCONS_00000192	XLOC_000192	270	47.3761	25.8904	40.0166	-0.871742	-0.243561	NOT_CHANGED	NOT_CHANGED	KMER21_C1415981_42.0:47-317	270	gi|15230277|ref|NP_191291.1| uncharacterized protein	90	6.84e-41	165.495	-	-	-	-	pfam12329 TMF_DNA_bd	Domain only
TCONS_00000193	XLOC_000193	238	8.00365	3.95284	46.6047	-1.01777	2.54175	NOT_CHANGED	UP	KMER21_C1416177__9.0:51-289	238	-	-	-	-	-	-	-	-	-	-
TCONS_00000194	XLOC_000194	283	10.2396	2.27061	1	-2.17301	-3.35609	DOWN	DOWN	KMER21_C1416617__3.0:33-316	283	-	-	-	-	-	-	-	-	-	-
TCONS_00000195	XLOC_000195	320	10.8555	9.24992	17.5979	-0.230913	0.696977	NOT_CHANGED	NOT_CHANGED	KMER21_C1417163_11.0:0-320	320	gi|297823451|ref|XP_002879608.1| ATPDR6/PDR6	62	2.27e-14	85.068	-	-	-	-	-
TCONS_00000196	XLOC_000196	307	12.316	5.55121	4.69502	-1.14966	-1.39133	NOT_CHANGED	NOT_CHANGED	KMER21_C1417221_12.0:2-309	307	-	-	-	-	-	-	-	-	-	-
TCONS_00000197	XLOC_000197	320	1	8.40902	1	3.07194	0	UP	NOT_CHANGED	KMER21_C1417307__3.0:0-320	320	gi|330926662|ref|XP_003301554.1| hypothetical protein PTT_13086	46	1.76e-15	88.6228	-	-	-	-	-
TCONS_00000198	XLOC_000198	319	17.8026	16.9367	15.2098	-0.0719352	-0.227087	NOT_CHANGED	NOT_CHANGED	KMER21_C1417795_11.0:0-319	319	gi|348586371|ref|XP_003478942.1| PREDICTED: selenium-binding protein 1-like	23	2.32e-06	59.2957	-	-	-	-	-
TCONS_00000199	XLOC_000199	263	2.82396	1	15.8561	-1.49772	2.48925	NOT_CHANGED	UP	KMER21_C1417823__6.0:22-285	263	-	-	-	-	-	-	-	-	-	-
TCONS_00000200	XLOC_000200	285	15.9448	3.34267	5.89796	-2.25401	-1.4348	DOWN	NOT_CHANGED	KMER21_C1417905_57.0:1-286	285	gi|297797826|ref|XP_002866797.1| hypothetical protein ARALYDRAFT_490605	66	4.4e-21	105.952	GO:0009860 pollen tube growth | GO:0043087 regulation of GTPase activity	GO:0016324 apical plasma membrane	GO:0005089 Rho guanyl-nucleotide exchange factor activity	-	-	GO only
TCONS_00000201	XLOC_000201	295	9.6676	2.03909	7.39587	-2.24523	-0.386438	DOWN	NOT_CHANGED	KMER21_C1417971__7.0:7-302	295	gi|297849556|ref|XP_002892659.1| hypothetical protein ARALYDRAFT_471336	80	1.04e-34	148.166	-	-	-	-	-
TCONS_00000202	XLOC_000202	315	1	10.4573	11.3641	3.38644	3.50641	UP	UP	KMER21_C1418037_11.0:7-322	315	gi|346326386|gb|EGX95982.1| hypothetical protein CCM_00636	22	0.000931	50.853	-	-	-	-	-
TCONS_00000203	XLOC_000203	313	4.3485	10.6114	23.1275	1.28703	2.41102	NOT_CHANGED	UP	KMER21_C1418113_13.0:1-314	313	gi|9758971|dbj|BAB09414.1| ABC transporter, ATP-binding protein-like	99	1.31e-29	133.058	GO:0006200 ATP catabolic process	-	GO:0016887 ATPase activity | GO:0005524 ATP binding	-	-	GO only
TCONS_00000204	XLOC_000204	323	49.5297	24.7075	68.6863	-1.00334	0.471728	NOT_CHANGED	NOT_CHANGED	KMER21_C1418467_40.0:0-323	323	gi|297851284|ref|XP_002893523.1| hypothetical protein ARALYDRAFT_473044	36	2.17e-13	81.9575	-	-	-	-	-
TCONS_00000205	XLOC_000205	269	8.87563	14.395	20.2944	0.697646	1.19316	NOT_CHANGED	NOT_CHANGED	KMER21_C1418529_15.0:54-323	269	-	-	-	-	-	-	-	-	-	-
TCONS_00000206	XLOC_000206	307	13.0858	9.25202	3.75602	-0.500162	-1.80073	NOT_CHANGED	NOT_CHANGED	KMER21_C1418955_11.0:13-320	307	gi|15220535|ref|NP_176353.1| protein kinase-like protein	102	7.19e-63	231.704	GO:0006468 protein phosphorylation | GO:0007165 signal transduction | GO:0009069 serine family amino acid metabolic process	-	GO:0004872 receptor activity | GO:0004715 non-membrane spanning protein tyrosine kinase activity | GO:0005524 ATP binding | GO:0004674 protein serine/threonine kinase activity	-	-	GO only
TCONS_00000207	XLOC_000207	286	17.701	4.41588	4.66406	-2.00306	-1.92417	DOWN	NOT_CHANGED	KMER21_C1419063_11.0:0-286	286	gi|9759263|dbj|BAB09584.1| unnamed protein product	29	0.000428	51.7417	-	-	-	-	-
TCONS_00000208	XLOC_000208	325	9.73308	0.812431	1.6094	-3.58258	-2.59637	DOWN	DOWN	KMER21_C1419263__5.0:0-325	325	-	-	-	-	-	-	-	-	-	-
TCONS_00000209	XLOC_000209	311	21.4355	29.6181	7.2434	0.466477	-1.56526	NOT_CHANGED	NOT_CHANGED	KMER21_C1419333_21.0:11-322	311	-	-	-	-	-	-	-	-	-	-
TCONS_00000210	XLOC_000210	321	2.01701	1	8.31117	-1.01222	2.04283	NOT_CHANGED	UP	KMER21_C1419371__5.0:0-321	321	-	-	-	-	-	-	-	-	-	-
TCONS_00000211	XLOC_000211	320	31.8881	18.4998	14.2459	-0.785508	-1.16247	NOT_CHANGED	NOT_CHANGED	KMER21_C1419777_45.0:0-320	320	gi|15233969|ref|NP_195014.1| homeobox-leucine zipper protein ATHB-8	106	1.51e-67	247.256	GO:0048364 root development | GO:0006355 regulation of transcription, DNA-dependent | GO:0010072 primary shoot apical meristem specification | GO:0045597 positive regulation of cell differentiation | GO:0009733 response to auxin stimulus | GO:0010089 xylem development | GO:0008284 positive regulation of cell proliferation | GO:0010067 procambium histogenesis	GO:0005667 transcription factor complex	GO:0043565 sequence-specific DNA binding | GO:0003700 sequence-specific DNA binding transcription factor activity	-	pfam00170 bZIP_1	GO & Domain
TCONS_00000212	XLOC_000212	327	12.1171	10.4205	8.71321	-0.21762	-0.475768	NOT_CHANGED	NOT_CHANGED	KMER21_C1419799_19.0:0-327	327	-	-	-	-	-	-	-	-	-	-
TCONS_00000213	XLOC_000213	290	1	10.6478	13.3763	3.41248	3.74161	UP	UP	KMER21_C1419815_22.0:37-327	290	gi|297851172|ref|XP_002893467.1| hypothetical protein ARALYDRAFT_890267	37	2.69e-10	71.7375	-	-	-	-	-
TCONS_00000214	XLOC_000214	247	20.232	10.3291	1	-0.969924	-4.33857	NOT_CHANGED	DOWN	KMER21_C1419895__7.0:42-289	247	-	-	-	-	-	-	-	-	-	-
TCONS_00000215	XLOC_000215	327	1	11.2221	3786.28	3.48827	11.8866	UP	UP	KMER21_C1419991_55.0:0-327	327	gi|15234969|ref|NP_194250.1| small heat shock protein 23.6	21	0.00896	47.7426	-	-	-	-	-
TCONS_00000216	XLOC_000216	322	51.9724	86.2448	168.168	0.730692	1.69409	NOT_CHANGED	NOT_CHANGED	KMER21_C1420109_65.0:5-327	322	gi|297823795|ref|XP_002879780.1| hypothetical protein ARALYDRAFT_482921	93	5.75e-51	196.6	GO:0006591 ornithine metabolic process | GO:0009753 response to jasmonic acid stimulus | GO:0042967 acyl-carrier-protein biosynthetic process	GO:0009507 chloroplast	GO:0050366 tyramine N-feruloyltransferase activity | GO:0008080 N-acetyltransferase activity	-	-	GO only
TCONS_00000217	XLOC_000217	325	7.13759	12.1865	3.2188	0.771775	-1.14891	NOT_CHANGED	NOT_CHANGED	KMER21_C1420139_18.0:2-327	325	-	-	-	-	-	-	-	-	-	-
TCONS_00000218	XLOC_000218	287	14.5585	19.6903	14.9857	0.435623	0.0417248	NOT_CHANGED	NOT_CHANGED	KMER21_C1420499_14.0:3-290	287	-	-	-	-	-	-	-	-	-	-
TCONS_00000219	XLOC_000219	318	8.98402	11.94	16.1898	0.41037	0.849652	NOT_CHANGED	NOT_CHANGED	KMER21_C1420685_62.0:8-326	318	gi|238480828|ref|NP_001031661.2| SCP1-like small phosphatase 4b	106	3.28e-66	242.812	GO:0006470 protein dephosphorylation	GO:0005634 nucleus | GO:0008287 protein serine/threonine phosphatase complex	GO:0008420 CTD phosphatase activity	-	pfam03031 NIF	GO & Domain
TCONS_00000220	XLOC_000220	282	13.4971	6.87691	9.77832	-0.972817	-0.464991	NOT_CHANGED	NOT_CHANGED	KMER21_C1420993_10.0:48-330	282	-	-	-	-	-	-	-	-	-	-
TCONS_00000221	XLOC_000221	330	16.1654	1.57165	2.32184	-3.36256	-2.79957	DOWN	DOWN	KMER21_C1421011__8.0:0-330	330	-	-	-	-	-	-	-	-	-	-
TCONS_00000222	XLOC_000222	331	13.565	18.7371	8.44884	0.466009	-0.683064	NOT_CHANGED	NOT_CHANGED	KMER21_C1421303_17.0:0-331	331	gi|334183256|ref|NP_974010.2| cadmium tolerance 1	47	1.91e-21	107.73	-	-	-	-	-
TCONS_00000223	XLOC_000223	331	1.23318	24.9828	1.53615	4.34048	0.316936	UP	NOT_CHANGED	KMER21_C1421553_13.0:0-331	331	-	-	-	-	-	-	-	-	-	-
TCONS_00000224	XLOC_000224	312	0.731881	1.78171	14.3584	1.28358	4.29414	NOT_CHANGED	UP	KMER21_C1421739_10.0:20-332	312	gi|18423273|ref|NP_568758.1| uncharacterized protein	77	1.28e-16	92.1776	-	-	-	-	-
TCONS_00000225	XLOC_000225	332	12.8419	2.32699	1	-2.46432	-3.68279	DOWN	DOWN	KMER21_C1421753__7.0:0-332	332	-	-	-	-	-	-	-	-	-	-
TCONS_00000226	XLOC_000226	328	25.2928	17.5176	25.1508	-0.529922	-0.00812247	NOT_CHANGED	NOT_CHANGED	KMER21_C1421767_68.0:3-331	328	gi|15227561|ref|NP_180516.1| cytosolic enolase	108	6.06e-66	241.924	GO:0006096 glycolysis | GO:0000162 tryptophan biosynthetic process | GO:0006094 gluconeogenesis | GO:0006571 tyrosine biosynthetic process | GO:0009094 L-phenylalanine biosynthetic process	GO:0000015 phosphopyruvate hydratase complex | GO:0005634 nucleus	GO:0004634 phosphopyruvate hydratase activity | GO:0000287 magnesium ion binding	-	-	GO only
TCONS_00000227	XLOC_000227	300	8.29859	1.95599	2.00835	-2.08497	-2.04686	DOWN	DOWN	KMER21_C1421895__4.0:0-300	300	-	-	-	-	-	-	-	-	-	-
TCONS_00000228	XLOC_000228	332	0.611521	8.5323	3.04918	3.80246	2.31795	UP	UP	KMER21_C1421973__6.0:0-332	332	gi|312221084|emb|CBY01025.1| hypothetical protein LEMA_P021550.1	94	2.51e-56	212.152	GO:0043581 mycelium development | GO:0006412 translation | GO:0042254 ribosome biogenesis	GO:0005840 ribosome	GO:0003735 structural constituent of ribosome	-	pfam01247 Ribosomal_L35Ae	GO & Domain
TCONS_00000229	XLOC_000229	329	15.6747	34.8042	14.8183	1.15082	-0.0810579	NOT_CHANGED	NOT_CHANGED	KMER21_C1421997_56.0:2-331	329	gi|7767671|gb|AAF69168.1|AC007915_20 F27F5.22	84	1.27e-49	193.045	-	-	-	-	pfam13320 DUF4091	Domain only
TCONS_00000230	XLOC_000230	333	7.88493	2.31204	9.83578	-1.76993	0.318942	NOT_CHANGED	NOT_CHANGED	KMER21_C1422265_10.0:0-333	333	gi|297832924|ref|XP_002884344.1| hypothetical protein ARALYDRAFT_317170	96	9.49e-52	199.266	GO:0009739 response to gibberellin stimulus | GO:0009751 response to salicylic acid stimulus | GO:0010286 heat acclimation	GO:0005576 extracellular region | GO:0009506 plasmodesma	-	-	pfam02704 GASA	GO & Domain
TCONS_00000231	XLOC_000231	331	6.16591	1	1	-2.62431	-2.62431	DOWN	DOWN	KMER21_C1422653__3.0:3-334	331	gi|159484990|ref|XP_001700532.1| ribosomal protein L9, component of cytosolic 80S ribosome and 60S large subunit	110	1.33e-54	207.264	GO:0006412 translation | GO:0042254 ribosome biogenesis	GO:0005840 ribosome	GO:0003735 structural constituent of ribosome | GO:0019843 rRNA binding	-	pfam00347 Ribosomal_L6	GO & Domain
TCONS_00000232	XLOC_000232	320	9.49858	9.24992	5.86596	-0.038271	-0.695345	NOT_CHANGED	NOT_CHANGED	KMER21_C1423021_10.0:6-326	320	-	-	-	-	-	-	-	-	-	-
TCONS_00000233	XLOC_000233	332	18.9571	17.8403	25.1557	-0.0875984	0.408147	NOT_CHANGED	NOT_CHANGED	KMER21_C1423025_48.0:2-334	332	gi|15227607|ref|NP_181165.1| 1-(5-phosphoribosyl)-5-	55	8.73e-29	130.836	GO:0000105 histidine biosynthetic process	GO:0009507 chloroplast	GO:0003949 1-(5-phosphoribosyl)-5-[(5-phosphoribosylamino)methylideneamino]imidazole-4-carboxamide isomerase activity	-	-	GO only
TCONS_00000234	XLOC_000234	320	1	10.9317	1	3.45045	0	UP	NOT_CHANGED	KMER21_C1423045__4.0:16-336	320	-	-	-	-	-	-	-	-	-	-
TCONS_00000235	XLOC_000235	296	4.34306	9.0986	1	1.06693	-2.11871	NOT_CHANGED	DOWN	KMER21_C1423429_10.0:26-322	296	gi|42571177|ref|NP_973662.1| uncharacterized protein	61	7.42e-28	127.281	-	GO:0031225 anchored to membrane	-	-	-	GO only
TCONS_00000236	XLOC_000236	328	15.1757	4.77753	4.71577	-1.66743	-1.6862	NOT_CHANGED	NOT_CHANGED	KMER21_C1423673_16.0:1-329	328	-	-	-	-	-	-	-	-	-	-
TCONS_00000237	XLOC_000237	315	11.3743	1	3.49665	-3.50771	-1.70173	DOWN	NOT_CHANGED	KMER21_C1423893__9.0:3-318	315	-	-	-	-	-	-	-	-	-	-
TCONS_00000238	XLOC_000238	334	3.00813	0.765762	9.01185	-1.9739	1.58296	NOT_CHANGED	NOT_CHANGED	KMER21_C1424271__8.0:3-337	334	-	-	-	-	-	-	-	-	-	-
TCONS_00000239	XLOC_000239	331	6.16591	3.12284	3.07231	-0.981455	-1.00499	NOT_CHANGED	NOT_CHANGED	KMER21_C1424289__6.0:8-339	331	gi|22325737|ref|NP_671862.1| pentatricopeptide repeat-containing protein	109	1.34e-60	224.15	-	-	GO:0005488 binding	-	pfam13041 PPR_2 | pfam12854 PPR_1 | pfam01535 PPR	GO & Domain
TCONS_00000240	XLOC_000240	305	0.786018	0.939694	9.56746	0.257629	3.6055	NOT_CHANGED	UP	KMER21_C1424381__4.0:34-339	305	-	-	-	-	-	-	-	-	-	-
TCONS_00000241	XLOC_000241	328	1.89696	5.57379	11.7894	1.55497	2.63573	NOT_CHANGED	UP	KMER21_C1424389__9.0:0-328	328	-	-	-	-	-	-	-	-	-	-
TCONS_00000242	XLOC_000242	339	5.78234	2.96832	1.44827	-0.962007	-1.99732	NOT_CHANGED	NOT_CHANGED	KMER21_C1424399__7.0:0-339	339	gi|297841913|ref|XP_002888838.1| pentatricopeptide repeat-containing protein	113	2.51e-57	215.263	-	-	-	-	-
TCONS_00000243	XLOC_000243	339	30.6464	72.7239	24.6205	1.24671	-0.315858	NOT_CHANGED	NOT_CHANGED	KMER21_C1424509_100.0:0-339	339	gi|297848274|ref|XP_002892018.1| hypothetical protein ARALYDRAFT_887207	112	8.16e-68	248.144	GO:0043447 alkane biosynthetic process | GO:0010025 wax biosynthetic process | GO:0042335 cuticle development | GO:0055114 oxidation-reduction process | GO:0009414 response to water deprivation | GO:0042742 defense response to bacterium | GO:0046185 aldehyde catabolic process | GO:0050832 defense response to fungus	GO:0016021 integral to membrane | GO:0005783 endoplasmic reticulum	GO:0016491 oxidoreductase activity | GO:0071771 aldehyde decarbonylase activity | GO:0005506 iron ion binding	-	-	GO only
TCONS_00000244	XLOC_000244	320	8.14164	2.52271	2.51398	-1.69035	-1.69535	NOT_CHANGED	NOT_CHANGED	KMER21_C1424685__6.0:4-324	320	gi|297812071|ref|XP_002873919.1| BUD2/SAMDC4	78	3.57e-38	159.274	GO:0006597 spermine biosynthetic process | GO:0008295 spermidine biosynthetic process | GO:0006525 arginine metabolic process | GO:0006560 proline metabolic process	-	GO:0004014 adenosylmethionine decarboxylase activity	-	-	GO only
TCONS_00000245	XLOC_000245	341	6.26316	0.733013	1	-3.09498	-2.64689	DOWN	DOWN	KMER21_C1424939__2.0:0-341	341	-	-	-	-	-	-	-	-	-	-
TCONS_00000246	XLOC_000246	341	6.26316	1.46603	1	-2.09498	-2.64689	DOWN	DOWN	KMER21_C1425003__3.0:0-341	341	gi|297849084|ref|XP_002892423.1| predicted protein	54	1.83e-27	126.837	GO:0000165 MAPKKK cascade | GO:0006468 protein phosphorylation | GO:0007178 transmembrane receptor protein serine/threonine kinase signaling pathway | GO:0009069 serine family amino acid metabolic process	-	GO:0004707 MAP kinase activity | GO:0005515 protein binding | GO:0005524 ATP binding	-	-	GO only
TCONS_00000247	XLOC_000247	337	2.93684	5.25963	24.9778	0.840697	3.08831	NOT_CHANGED	UP	KMER21_C1425111_16.0:0-337	337	-	-	-	-	-	-	-	-	-	-
TCONS_00000248	XLOC_000248	326	2.57304	1	11.177	-1.36347	2.11899	NOT_CHANGED	UP	KMER21_C1425133__7.0:4-330	326	-	-	-	-	-	-	-	-	-	-
TCONS_00000249	XLOC_000249	308	9.1424	2.75436	1.86076	-1.73086	-2.29668	NOT_CHANGED	DOWN	KMER21_C1425177__4.0:1-309	308	-	-	-	-	-	-	-	-	-	-
TCONS_00000250	XLOC_000250	341	39.2871	18.3253	54.2581	-1.10022	0.465783	NOT_CHANGED	NOT_CHANGED	KMER21_C1425181_66.0:0-341	341	-	-	-	-	-	-	-	-	-	-
TCONS_00000251	XLOC_000251	304	13.505	0.947112	0.96587	-3.83381	-3.80552	DOWN	DOWN	KMER21_C1425239__5.0:35-339	304	gi|42569774|ref|NP_181499.2| uncharacterized protein	101	3.92e-61	225.927	-	-	-	-	-
TCONS_00000252	XLOC_000252	316	8.44998	5.19094	6.06677	-0.702952	-0.478019	NOT_CHANGED	NOT_CHANGED	KMER21_C1425543__9.0:27-343	316	-	-	-	-	-	-	-	-	-	-
TCONS_00000253	XLOC_000253	340	10.3279	22.1256	30.9166	1.09917	1.58183	NOT_CHANGED	NOT_CHANGED	KMER21_C1425579_49.0:0-340	340	gi|334185815|ref|NP_680113.3| putative cysteine proteinase	76	4.03e-37	156.608	GO:0048767 root hair elongation | GO:0006508 proteolysis | GO:0055114 oxidation-reduction process	GO:0031225 anchored to membrane	GO:0032440 2-alkenal reductase [NAD(P)] activity | GO:0004197 cysteine-type endopeptidase activity	-	-	GO only
TCONS_00000254	XLOC_000254	327	17.2191	9.6189	17.4264	-0.840066	0.0172648	NOT_CHANGED	NOT_CHANGED	KMER21_C1425597_34.0:2-329	327	gi|15242597|ref|NP_198832.1| ankyrin repeat domain-containing protein EMB506	91	5.45e-52	199.71	GO:0009793 embryo development ending in seed dormancy	-	GO:0005515 protein binding	-	pfam12796 Ank_2 | pfam13857 Ank_5 | pfam13637 Ank_4 | pfam00023 Ank | pfam13606 Ank_3	GO & Domain
TCONS_00000255	XLOC_000255	333	9.09799	0.770681	1.5132	-3.56134	-2.58795	DOWN	DOWN	KMER21_C1425631__5.0:10-343	333	-	-	-	-	-	-	-	-	-	-
TCONS_00000256	XLOC_000256	332	6.11521	0.775664	2.28688	-2.9789	-1.41902	DOWN	NOT_CHANGED	KMER21_C1425687__5.0:11-343	332	gi|3319362|gb|AAC26250.1| contains similarity to reverse transcriptase (Pfam: rvt.hmm, score 19.29)	110	3.28e-66	242.812	-	-	-	-	-
TCONS_00000257	XLOC_000257	343	20.7492	61.554	16.8959	1.5688	-0.296383	NOT_CHANGED	NOT_CHANGED	KMER21_C1425727_53.0:0-343	343	gi|353461614|gb|AEQ95893.1| ISXoo2 transposase, IS630 family	23	0.00698	48.1869	-	-	-	-	-
TCONS_00000258	XLOC_000258	266	5.34444	17.5876	7.57285	1.71845	0.502798	NOT_CHANGED	NOT_CHANGED	KMER21_C1425775__9.0:78-344	266	gi|7141316|gb|AAF37287.1|AF227978_1 putative G-protein-coupled transmembrane receptor	61	1.54e-09	69.0714	-	-	-	-	-
TCONS_00000259	XLOC_000259	345	14.9163	10.7329	1.38868	-0.47485	-3.4251	NOT_CHANGED	DOWN	KMER21_C1426211_15.0:0-345	345	-	-	-	-	-	-	-	-	-	-
TCONS_00000260	XLOC_000260	313	2.17425	21.2229	0.889519	3.28703	-1.28942	UP	NOT_CHANGED	KMER21_C1426591__7.0:23-336	313	gi|7525083|ref|NP_051107.1| ribosomal protein L32	52	6.78e-26	121.505	GO:0006412 translation | GO:0042254 ribosome biogenesis	GO:0000311 plastid large ribosomal subunit | GO:0009507 chloroplast	GO:0003735 structural constituent of ribosome	-	pfam02326 YMF19	GO & Domain
TCONS_00000261	XLOC_000261	326	12.8652	4.8418	2.39506	-1.40986	-2.42534	NOT_CHANGED	DOWN	KMER21_C1426617_13.0:4-330	326	gi|297808417|ref|XP_002872092.1| hypothetical protein ARALYDRAFT_910430	62	1.06e-24	117.95	-	GO:0031225 anchored to membrane | GO:0016023 cytoplasmic membrane-bounded vesicle	-	-	pfam06376 DUF1070	GO & Domain
TCONS_00000262	XLOC_000262	348	7.02533	1	2.04102	-2.81257	-1.78328	DOWN	NOT_CHANGED	KMER21_C1427155_10.0:0-348	348	-	-	-	-	-	-	-	-	-	-
TCONS_00000263	XLOC_000263	347	5.98804	4.94965	0.684944	-0.274757	-3.12803	NOT_CHANGED	DOWN	KMER21_C1427235__8.0:1-348	347	-	-	-	-	-	-	-	-	-	-
TCONS_00000264	XLOC_000264	348	22.6972	4.92065	4.76239	-2.20559	-2.25276	DOWN	DOWN	KMER21_C1427317_24.0:0-348	348	-	-	-	-	-	-	-	-	-	-
TCONS_00000265	XLOC_000265	288	12.455	4.33609	1.13978	-1.52226	-3.4499	NOT_CHANGED	DOWN	KMER21_C1427603__5.0:56-344	288	gi|297817270|ref|XP_002876518.1| hypothetical protein ARALYDRAFT_486432	59	6.85e-15	86.401	-	-	-	-	-
TCONS_00000266	XLOC_000266	242	70.136	3.70882	11.7732	-4.24112	-2.57465	DOWN	DOWN	KMER21_C1427621_19.0:21-263	242	-	-	-	-	-	-	-	-	-	-
TCONS_00000267	XLOC_000267	311	7.39154	0.897517	1	-3.04186	-2.88587	DOWN	DOWN	KMER21_C1427675__3.0:22-333	311	-	-	-	-	-	-	-	-	-	-
TCONS_00000268	XLOC_000268	348	1	8.4354	1	3.07646	0	UP	NOT_CHANGED	KMER21_C1427677__3.0:2-350	348	-	-	-	-	-	-	-	-	-	-
TCONS_00000269	XLOC_000269	341	3.41627	8.79615	5.71137	1.36445	0.741415	NOT_CHANGED	NOT_CHANGED	KMER21_C1428099_20.0:6-347	341	gi|356543807|ref|XP_003540351.1| PREDICTED: uncharacterized protein LOC100500412	45	6.27e-09	67.7383	-	-	-	-	-
TCONS_00000270	XLOC_000270	348	19.4548	18.2767	13.6068	-0.0901205	-0.515798	NOT_CHANGED	NOT_CHANGED	KMER21_C1428109_27.0:2-350	348	gi|15233255|ref|NP_188220.1| putative sulfate transporter 3.4	115	1.53e-65	240.591	GO:0008272 sulfate transport | GO:0055085 transmembrane transport	GO:0016021 integral to membrane | GO:0009506 plasmodesma	GO:0008271 secondary active sulfate transmembrane transporter activity	-	-	GO only
TCONS_00000271	XLOC_000271	340	12.623	8.11271	2.87597	-0.637799	-2.13393	NOT_CHANGED	DOWN	KMER21_C1428237_25.0:5-345	340	gi|297807779|ref|XP_002871773.1| hypothetical protein ARALYDRAFT_326186	113	5.12e-69	252.144	GO:0090305 nucleic acid phosphodiester bond hydrolysis | GO:0006308 DNA catabolic process	-	GO:0016888 endodeoxyribonuclease activity, producing 5'-phosphomonoesters	-	-	GO only
TCONS_00000272	XLOC_000272	326	0.643259	10.4906	0.798355	4.02755	0.311631	UP	NOT_CHANGED	KMER21_C1428291__4.0:0-326	326	-	-	-	-	-	-	-	-	pfam03478 DUF295	Domain only
TCONS_00000273	XLOC_000273	270	6.2337	1.29452	15.7208	-2.26767	1.33451	DOWN	NOT_CHANGED	KMER21_C1428513_19.0:16-286	270	-	-	-	-	-	-	-	-	-	-
TCONS_00000274	XLOC_000274	335	5.96797	0.760906	1.49092	-2.97145	-2.00104	DOWN	DOWN	KMER21_C1428697__5.0:8-343	335	-	-	-	-	-	-	-	-	-	-
TCONS_00000275	XLOC_000275	352	16.2794	9.61593	20.5385	-0.759549	0.335283	NOT_CHANGED	NOT_CHANGED	KMER21_C1428971_28.0:2-354	352	gi|2058297|emb|CAA64074.1| alpha-tubulin	117	2.85e-63	233.037	-	-	-	-	pfam00091 Tubulin	Domain only
TCONS_00000276	XLOC_000276	354	1.55348	7.46985	2.6159	2.26558	0.751804	UP	NOT_CHANGED	KMER21_C1429017__7.0:0-354	354	gi|18413957|ref|NP_567398.1| late embryogenesis abundant domain-containing protein	105	2.41e-53	204.598	GO:0009793 embryo development ending in seed dormancy	-	-	-	pfam02987 LEA_4 | pfam12732 YtxH | pfam14013 MT0933_antitox | pfam05532 CsbD	GO & Domain
TCONS_00000277	XLOC_000277	304	7.94411	2.84134	1.93174	-1.48331	-2.03998	NOT_CHANGED	DOWN	KMER21_C1429083__6.0:12-316	304	-	-	-	-	-	-	-	-	-	-
TCONS_00000278	XLOC_000278	354	50.7471	13.5815	30.7368	-1.90168	-0.723358	NOT_CHANGED	NOT_CHANGED	KMER21_C1429123_80.0:1-355	354	gi|297795059|ref|XP_002865414.1| hypothetical protein ARALYDRAFT_917289	76	5.73e-33	144.167	-	-	-	-	pfam00280 potato_inhibit	Domain only
TCONS_00000279	XLOC_000279	352	15.2291	19.9187	8.61293	0.387293	-0.822255	NOT_CHANGED	NOT_CHANGED	KMER21_C1429467_30.0:0-352	352	-	-	-	-	-	-	-	-	-	-
TCONS_00000280	XLOC_000280	356	7.14999	8.72919	7.10197	0.287907	-0.00972196	NOT_CHANGED	NOT_CHANGED	KMER21_C1429623_11.0:0-356	356	-	-	-	-	-	-	-	-	-	-
TCONS_00000281	XLOC_000281	357	1	3.33869	10.9062	1.73928	3.44708	NOT_CHANGED	UP	KMER21_C1429753__7.0:0-357	357	gi|72049587|ref|XP_799717.1| PREDICTED: hypothetical protein	25	8.89e-05	54.4078	-	-	-	-	-
TCONS_00000282	XLOC_000282	357	4.05783	5.34191	10.9062	0.396647	1.42637	NOT_CHANGED	NOT_CHANGED	KMER21_C1429755_21.0:0-357	357	gi|297814678|ref|XP_002875222.1| hypothetical protein ARALYDRAFT_484275	85	5.48e-26	122.393	-	-	-	-	-
TCONS_00000283	XLOC_000283	348	1.08082	1.4059	6.80342	0.379368	2.65413	NOT_CHANGED	UP	KMER21_C1430005__4.0:0-348	348	-	-	-	-	-	-	-	-	-	-
TCONS_00000284	XLOC_000284	342	1	0.728562	7.79816	-0.456876	2.96313	NOT_CHANGED	UP	KMER21_C1430191__3.0:16-358	342	-	-	-	-	-	-	-	-	-	-
TCONS_00000285	XLOC_000285	241	33.7776	3.76697	16.8664	-3.16459	-1.00191	DOWN	NOT_CHANGED	KMER21_C1430265_17.0:35-276	241	gi|15237571|ref|NP_198931.1| DNA repair endonuclease UVH1	63	1.74e-31	136.613	GO:0009314 response to radiation | GO:0006979 response to oxidative stress | GO:0000712 resolution of meiotic recombination intermediates | GO:0000724 double-strand break repair via homologous recombination | GO:0006296 nucleotide-excision repair, DNA incision, 5'-to lesion | GO:0000710 meiotic mismatch repair | GO:0006308 DNA catabolic process	GO:0000110 nucleotide-excision repair factor 1 complex	GO:0000014 single-stranded DNA specific endodeoxyribonuclease activity | GO:0003697 single-stranded DNA binding	-	pfam12826 HHH_2	GO & Domain
TCONS_00000286	XLOC_000286	359	26.5212	40.2837	291.416	0.60305	3.45786	NOT_CHANGED	UP	KMER21_C1430399_68.0:0-359	359	-	-	-	-	-	-	-	-	-	-
TCONS_00000287	XLOC_000287	358	2.01517	1.99213	22.3126	-0.0165898	3.46889	NOT_CHANGED	UP	KMER21_C1430643_10.0:2-360	358	-	-	-	-	-	-	-	-	-	-
TCONS_00000288	XLOC_000288	355	7.19944	2.02577	1.94933	-1.82941	-1.88491	NOT_CHANGED	NOT_CHANGED	KMER21_C1430809__5.0:6-361	355	gi|145485201|ref|XP_001428609.1| hypothetical protein	61	1.09e-10	73.5149	-	-	-	-	pfam01781 Ribosomal_L38e	Domain only
TCONS_00000289	XLOC_000289	361	7.40631	1	1.87705	-2.88875	-1.98029	DOWN	NOT_CHANGED	KMER21_C1430887__8.0:0-361	361	-	-	-	-	-	-	-	-	-	-
TCONS_00000290	XLOC_000290	350	5.32667	0.694808	2.68528	-2.93855	-0.988161	DOWN	NOT_CHANGED	KMER21_C1431039__4.0:0-350	350	-	-	-	-	-	-	-	-	-	-
TCONS_00000291	XLOC_000291	323	15.1891	9.88302	8.17695	-0.620013	-0.893402	NOT_CHANGED	NOT_CHANGED	KMER21_C1431095_27.0:1-324	323	gi|297792433|ref|XP_002864101.1| hypothetical protein ARALYDRAFT_495190	88	1.49e-43	175.271	-	-	-	-	-
TCONS_00000292	XLOC_000292	345	5.52456	1	0.694339	-2.46586	-2.99215	DOWN	DOWN	KMER21_C1431137__3.0:0-345	345	-	-	-	-	-	-	-	-	-	-
TCONS_00000293	XLOC_000293	358	7.55688	1.32809	1.91251	-2.50844	-1.98232	DOWN	NOT_CHANGED	KMER21_C1431355__5.0:5-363	358	gi|297848912|ref|XP_002892337.1| fatty acid desaturase family protein	106	3.39e-50	195.711	GO:0055114 oxidation-reduction process | GO:0031348 negative regulation of defense response | GO:0006629 lipid metabolic process | GO:0015893 drug transport	GO:0016020 membrane	GO:0015297 antiporter activity | GO:0015238 drug transmembrane transporter activity | GO:0016717 oxidoreductase activity, acting on paired donors, with oxidation of a pair of donors resulting in the reduction of molecular oxygen to two molecules of water	-	-	GO only
TCONS_00000294	XLOC_000294	332	1	1	13.7213	0	3.77835	NOT_CHANGED	UP	KMER21_C1431389__7.0:31-363	332	-	-	-	-	-	-	-	-	-	-
TCONS_00000295	XLOC_000295	363	13.6439	9.04626	3.09021	-0.592863	-2.14248	NOT_CHANGED	DOWN	KMER21_C1431555_23.0:0-363	363	gi|206574965|gb|ACI14395.1| WRKY3-1 transcription factor	29	3.68e-09	68.627	-	-	-	-	-
TCONS_00000296	XLOC_000296	354	20.1953	8.828	13.0795	-1.19386	-0.626712	NOT_CHANGED	NOT_CHANGED	KMER21_C1431855_28.0:0-354	354	gi|297825927|ref|XP_002880846.1| atcdpmek	73	2.25e-39	163.718	GO:0016310 phosphorylation | GO:0016114 terpenoid biosynthetic process | GO:0006694 steroid biosynthetic process	GO:0009509 chromoplast | GO:0009507 chloroplast	GO:0050515 4-(cytidine 5'-diphospho)-2-C-methyl-D-erythritol kinase activity | GO:0005524 ATP binding	-	-	GO only
TCONS_00000297	XLOC_000297	334	6.01626	4.59457	5.25691	-0.388937	-0.194652	NOT_CHANGED	NOT_CHANGED	KMER21_C1432193__8.0:0-334	334	-	-	-	-	-	-	-	-	-	-
TCONS_00000298	XLOC_000298	363	10.2329	7.10778	9.88869	-0.525744	-0.0493637	NOT_CHANGED	NOT_CHANGED	KMER21_C1432527_22.0:3-366	363	gi|3176671|gb|AAC18795.1| Contains similarity to hypothetical gene B0495.7 gb|687822 from C. elegans cosmid gb|U21317	85	1.29e-43	176.604	GO:0006508 proteolysis | GO:0006412 translation | GO:0042254 ribosome biogenesis	GO:0015934 large ribosomal subunit | GO:0016020 membrane | GO:0005739 mitochondrion	GO:0008233 peptidase activity | GO:0003735 structural constituent of ribosome	-	-	GO only
TCONS_00000299	XLOC_000299	357	7.60843	3.33869	1.92463	-1.18832	-1.98302	NOT_CHANGED	NOT_CHANGED	KMER21_C1432615__9.0:10-367	357	gi|229892070|sp|P0C945.1|Y1158_ARATH RecName: Full=Uncharacterized protein At1g21580	118	1.5e-35	152.165	-	-	-	-	-
TCONS_00000300	XLOC_000300	343	1	1	11.2639	0	3.49363	NOT_CHANGED	UP	KMER21_C1432735__6.0:25-368	343	-	-	-	-	-	-	-	-	-	-
TCONS_00000301	XLOC_000301	369	26.2552	80.1197	19.0785	1.60955	-0.460655	NOT_CHANGED	NOT_CHANGED	KMER21_C1432903_62.0:0-369	369	gi|15810053|gb|AAL06952.1| AT4g19390/T5K18_170	83	3.45e-41	169.494	-	GO:0016020 membrane | GO:0009941 chloroplast envelope	-	-	-	GO only
TCONS_00000302	XLOC_000302	320	4.07082	0.840902	1	-2.27531	-2.02532	DOWN	DOWN	KMER21_C1432965_17.0:9-329	320	-	-	-	-	-	-	-	-	-	-
TCONS_00000303	XLOC_000303	369	14.0653	6.88528	7.75065	-1.03055	-0.859751	NOT_CHANGED	NOT_CHANGED	KMER21_C1433121_16.0:0-369	369	gi|139387273|ref|YP_001123394.1| ribosomal protein L33	66	2.15e-38	161.052	GO:0006412 translation | GO:0042254 ribosome biogenesis	GO:0000311 plastid large ribosomal subunit | GO:0009507 chloroplast	GO:0003735 structural constituent of ribosome	-	pfam00471 Ribosomal_L33	GO & Domain
TCONS_00000304	XLOC_000304	364	1	0.6427	3.68576	-0.637783	1.88196	NOT_CHANGED	NOT_CHANGED	KMER21_C1433619__9.0:0-364	364	-	-	-	-	-	-	-	-	-	-
TCONS_00000305	XLOC_000305	340	5.16395	3.68759	1	-0.485797	-2.36848	NOT_CHANGED	DOWN	KMER21_C1433927__5.0:33-373	340	-	-	-	-	-	-	-	-	-	-
TCONS_00000306	XLOC_000306	350	4.794	1	1	-2.26123	-2.26123	DOWN	DOWN	KMER21_C1434131__5.0:8-358	350	gi|22330856|ref|NP_187170.2| branched-chain-amino-acid aminotransferase-like protein 1	116	1.48e-71	260.586	GO:0008152 metabolic process	-	GO:0003824 catalytic activity	-	-	GO only
TCONS_00000307	XLOC_000307	251	23.7382	9.76886	5.85291	-1.28095	-2.01998	NOT_CHANGED	DOWN	KMER21_C1434177__9.0:56-307	251	gi|15228356|ref|NP_190401.1| uncharacterized protein	74	3.44e-34	145.055	GO:0006979 response to oxidative stress	-	-	-	-	GO only
TCONS_00000308	XLOC_000308	374	30.9067	34.7713	27.7991	0.169977	-0.152881	NOT_CHANGED	NOT_CHANGED	KMER21_C1434599_62.0:1-375	374	gi|226509872|ref|NP_001142574.1| uncharacterized protein LOC100274835	82	7.82e-47	186.38	-	GO:0005739 mitochondrion | GO:0009507 chloroplast | GO:0016020 membrane	-	-	-	GO only
TCONS_00000309	XLOC_000309	353	15.6438	8.87826	11.8481	-0.817242	-0.400935	NOT_CHANGED	NOT_CHANGED	KMER21_C1434633_18.0:23-376	353	gi|18399794|ref|NP_566439.1| Lojap-related protein	87	7.72e-28	128.17	-	GO:0009507 chloroplast	-	-	-	GO only
TCONS_00000310	XLOC_000310	364	2.90465	1	6.14293	-1.53836	1.08056	NOT_CHANGED	NOT_CHANGED	KMER21_C1434805__4.0:0-364	364	gi|223995201|ref|XP_002287284.1| RL14, ribosomal protein 14 60S large ribosomal subunit	114	2.81e-38	160.607	GO:0006412 translation | GO:0042254 ribosome biogenesis	GO:0005840 ribosome	GO:0003735 structural constituent of ribosome	-	pfam01929 Ribosomal_L14e | pfam00467 KOW	GO & Domain
TCONS_00000311	XLOC_000311	377	14.7287	12.618	11.3875	-0.223147	-0.371179	NOT_CHANGED	NOT_CHANGED	KMER21_C1434867_27.0:0-377	377	-	-	-	-	-	-	-	-	-	-
TCONS_00000312	XLOC_000312	359	1	1.98116	13.9373	0.986345	3.80088	NOT_CHANGED	UP	KMER21_C1434881__8.0:0-359	359	gi|320165571|gb|EFW42470.1| phytanoyl-CoA dioxygenase	117	2.25e-29	133.058	-	-	-	-	pfam13759 2OG-FeII_Oxy_5	Domain only
TCONS_00000313	XLOC_000313	377	4.90956	3.00428	17.0813	-0.708574	1.79875	NOT_CHANGED	NOT_CHANGED	KMER21_C1434913_13.0:0-377	377	-	-	-	-	-	-	-	-	-	-
TCONS_00000314	XLOC_000314	376	8.08235	12.6815	8.01635	0.649879	-0.0118293	NOT_CHANGED	NOT_CHANGED	KMER21_C1434933_14.0:0-376	376	-	-	-	-	-	-	-	-	-	-
TCONS_00000315	XLOC_000315	378	1	1	5.66191	0	2.50129	NOT_CHANGED	UP	KMER21_C1434937__2.0:0-378	378	-	-	-	-	-	-	-	-	-	-
TCONS_00000316	XLOC_000316	375	9.93846	1.21387	3.45512	-3.03341	-1.52429	DOWN	NOT_CHANGED	KMER21_C1435183__9.0:1-376	375	gi|227438147|gb|ACP30563.1| disease resistance protein	123	7.2e-54	206.82	GO:0045087 innate immune response | GO:0007165 signal transduction	GO:0005622 intracellular | GO:0031224 intrinsic to membrane	GO:0004888 transmembrane signaling receptor activity | GO:0043531 ADP binding | GO:0005524 ATP binding | GO:0017111 nucleoside-triphosphatase activity	-	-	GO only
TCONS_00000317	XLOC_000317	378	5.76758	1	9.05905	-2.52797	0.651394	DOWN	NOT_CHANGED	KMER21_C1435209_10.0:1-379	378	gi|323455339|gb|EGB11207.1| ribosomal protein L38	69	1.24e-19	102.398	-	-	-	-	pfam01781 Ribosomal_L38e	Domain only
TCONS_00000318	XLOC_000318	361	0.493754	0.653197	23.1503	0.403726	5.55109	NOT_CHANGED	UP	KMER21_C1435253_15.0:17-378	361	-	-	-	-	-	-	-	-	-	-
TCONS_00000319	XLOC_000319	336	5.92046	3.02444	1.48002	-0.969041	-2.00009	NOT_CHANGED	DOWN	KMER21_C1435299__4.0:0-336	336	gi|139389972|ref|YP_001123572.1| ribosomal protein S18	94	3.69e-55	209.042	GO:0006412 translation | GO:0042254 ribosome biogenesis	GO:0009941 chloroplast envelope | GO:0000312 plastid small ribosomal subunit | GO:0009570 chloroplast stroma	GO:0003735 structural constituent of ribosome | GO:0019843 rRNA binding	-	pfam01084 Ribosomal_S18	GO & Domain
TCONS_00000320	XLOC_000320	365	1.44293	2.5571	9.15882	0.825507	2.66616	NOT_CHANGED	UP	KMER21_C1435463__5.0:4-369	365	-	-	-	-	-	-	-	-	-	-
TCONS_00000321	XLOC_000321	378	7.09855	4.18504	1.69857	-0.762283	-2.0632	NOT_CHANGED	DOWN	KMER21_C1435473_23.0:2-380	378	-	-	-	-	-	-	-	-	-	-
TCONS_00000322	XLOC_000322	358	0.503792	1.32809	12.1125	1.39845	4.58752	NOT_CHANGED	UP	KMER21_C1435695__7.0:0-358	358	-	-	-	-	-	-	-	-	-	-
TCONS_00000323	XLOC_000323	345	2.20983	0.715527	3.47169	-1.62686	0.651703	NOT_CHANGED	NOT_CHANGED	KMER21_C1435749__8.0:0-345	345	gi|297797972|ref|XP_002866870.1| predicted protein	69	8.12e-22	109.063	-	-	-	-	-
TCONS_00000324	XLOC_000324	375	3.16224	3.64162	3.45512	0.203634	0.127789	NOT_CHANGED	NOT_CHANGED	KMER21_C1435755_54.0:6-381	375	gi|30681265|ref|NP_179708.2| uncharacterized protein	125	4.91e-77	278.805	-	GO:0016020 membrane	-	-	pfam06653 Claudin_3	GO & Domain
TCONS_00000325	XLOC_000325	382	6.06641	1.75854	4.4304	-1.78646	-0.453406	NOT_CHANGED	NOT_CHANGED	KMER21_C1435921__8.0:0-382	382	gi|15223044|ref|NP_177170.1| concanavalin A-like lectin protein kinase	28	0.00122	50.853	-	-	-	-	-
TCONS_00000326	XLOC_000326	302	8.92923	3.84922	0.984651	-1.21397	-3.18085	NOT_CHANGED	DOWN	KMER21_C1435937__4.0:34-336	302	gi|297805848|ref|XP_002870808.1| hypothetical protein ARALYDRAFT_916421	97	2.61e-37	156.164	GO:0006468 protein phosphorylation | GO:0009069 serine family amino acid metabolic process	GO:0016023 cytoplasmic membrane-bounded vesicle	GO:0005524 ATP binding | GO:0004674 protein serine/threonine kinase activity	-	-	GO only
TCONS_00000327	XLOC_000327	373	26.5238	12.2628	22.7168	-1.113	-0.223528	NOT_CHANGED	NOT_CHANGED	KMER21_C1436045_49.0:9-382	373	gi|297791001|ref|XP_002863385.1| hypothetical protein ARALYDRAFT_494287	106	2.33e-48	190.823	GO:0006869 lipid transport	-	GO:0008289 lipid binding	-	pfam00234 Tryp_alpha_amyl	GO & Domain
TCONS_00000328	XLOC_000328	382	14.2994	11.1374	4.9842	-0.360542	-1.52052	NOT_CHANGED	NOT_CHANGED	KMER21_C1436175_49.0:0-382	382	gi|15224721|ref|NP_179503.1| S-locus lectin protein kinase-like protein	127	3.24e-68	249.478	GO:0048544 recognition of pollen | GO:0006468 protein phosphorylation | GO:0007165 signal transduction | GO:0009069 serine family amino acid metabolic process	-	GO:0004872 receptor activity | GO:0005529 sugar binding | GO:0005524 ATP binding | GO:0004674 protein serine/threonine kinase activity	-	pfam00954 S_locus_glycop | pfam08276 PAN_2	GO & Domain
TCONS_00000329	XLOC_000329	353	1	1	6.58226	0	2.71858	NOT_CHANGED	UP	KMER21_C1436375__3.0:28-381	353	-	-	-	-	-	-	-	-	-	-
TCONS_00000330	XLOC_000330	380	13.5912	13.6152	10.6386	0.00254533	-0.353365	NOT_CHANGED	NOT_CHANGED	KMER21_C1436453_25.0:1-381	380	gi|15232342|ref|NP_191609.1| 3'-5'-exoribonuclease CER7 protein	126	3.08e-78	282.804	GO:0090305 nucleic acid phosphodiester bond hydrolysis | GO:0010025 wax biosynthetic process | GO:0006396 RNA processing | GO:0051252 regulation of RNA metabolic process	GO:0005737 cytoplasm | GO:0005634 nucleus	GO:0000175 3'-5'-exoribonuclease activity | GO:0003723 RNA binding	-	pfam01138 RNase_PH	GO & Domain
TCONS_00000331	XLOC_000331	335	6.56477	3.80453	3.72729	-0.787026	-0.816617	NOT_CHANGED	NOT_CHANGED	KMER21_C1436463__4.0:33-368	335	-	-	-	-	-	-	-	-	-	-
TCONS_00000332	XLOC_000332	385	4.68454	1.73313	1	-1.43453	-2.22791	NOT_CHANGED	DOWN	KMER21_C1436745__3.0:0-385	385	gi|15237204|ref|NP_200070.1| beta-carotene hydroxylase 2	96	5.56e-35	150.832	GO:0016123 xanthophyll biosynthetic process | GO:0016119 carotene metabolic process	GO:0005783 endoplasmic reticulum	GO:0010291 carotene beta-ring hydroxylase activity	-	-	GO only
TCONS_00000333	XLOC_000333	312	0.731881	0.890853	10.7688	0.283578	3.8791	NOT_CHANGED	UP	KMER21_C1436893__3.0:14-326	312	-	-	-	-	-	-	-	-	-	-
TCONS_00000334	XLOC_000334	382	3.46652	5.27561	0.5538	0.60585	-2.64605	NOT_CHANGED	DOWN	KMER21_C1436913_21.0:0-382	382	-	-	-	-	-	-	-	-	-	-
TCONS_00000335	XLOC_000335	335	7.75836	2.28272	4.47275	-1.765	-0.79459	NOT_CHANGED	NOT_CHANGED	KMER21_C1437065__6.0:51-386	335	-	-	-	-	-	-	-	-	-	-
TCONS_00000336	XLOC_000336	372	7.36219	6.77918	6.44437	-0.119024	-0.192096	NOT_CHANGED	NOT_CHANGED	KMER21_C1437143_10.0:15-387	372	gi|297837073|ref|XP_002886418.1| hypothetical protein ARALYDRAFT_893125	76	5.58e-18	97.0654	GO:0007165 signal transduction	GO:0048046 apoplast	GO:0005102 receptor binding	-	-	GO only
TCONS_00000337	XLOC_000337	364	1.93643	7.7124	1.22859	1.99378	-0.656396	NOT_CHANGED	NOT_CHANGED	KMER21_C1437145__9.0:0-364	364	gi|297813957|ref|XP_002874862.1| integral membrane family protein	121	2.33e-72	263.252	GO:0009826 unidimensional cell growth | GO:0009741 response to brassinosteroid stimulus	GO:0016023 cytoplasmic membrane-bounded vesicle | GO:0005886 plasma membrane | GO:0016021 integral to membrane	GO:0003824 catalytic activity	-	pfam04535 DUF588	GO & Domain
TCONS_00000338	XLOC_000338	382	9.09961	8.79268	2.769	-0.0495017	-1.71644	NOT_CHANGED	NOT_CHANGED	KMER21_C1437197_16.0:5-387	382	-	-	-	-	-	-	-	-	-	-
TCONS_00000339	XLOC_000339	369	7.97033	5.63341	2.98102	-0.500631	-1.41883	NOT_CHANGED	NOT_CHANGED	KMER21_C1437409__9.0:14-383	369	gi|15217583|ref|NP_171699.1| pentatricopeptide repeat-containing protein	113	2.24e-19	101.509	-	-	-	-	-
TCONS_00000340	XLOC_000340	370	10.7158	12.4537	16.0032	0.216835	0.578621	NOT_CHANGED	NOT_CHANGED	KMER21_C1437483_21.0:3-373	370	gi|297841905|ref|XP_002888834.1| glycosyl hydrolase family 9 protein	123	4.32e-72	262.364	GO:0005982 starch metabolic process | GO:0005985 sucrose metabolic process	GO:0005829 cytosol | GO:0009506 plasmodesma | GO:0009505 plant-type cell wall | GO:0005886 plasma membrane	GO:0008810 cellulase activity	-	-	GO only
TCONS_00000341	XLOC_000341	347	1	8.48511	2.73978	3.08493	1.45406	UP	NOT_CHANGED	KMER21_C1437491__4.0:8-355	347	gi|28629051|gb|AAO49454.1|AF487263_2 elongation factor 1 beta subunit	72	1.4e-33	145.944	GO:0006448 regulation of translational elongation	GO:0005853 eukaryotic translation elongation factor 1 complex | GO:0005840 ribosome	GO:0003746 translation elongation factor activity	-	pfam00736 EF1_GNE	GO & Domain
TCONS_00000342	XLOC_000342	370	0.931809	0.622686	6.51984	-0.581529	2.80673	NOT_CHANGED	UP	KMER21_C1437579__3.0:0-370	370	-	-	-	-	-	-	-	-	-	-
TCONS_00000343	XLOC_000343	343	10.655	5.06915	2.81598	-1.07171	-1.91982	NOT_CHANGED	NOT_CHANGED	KMER21_C1437977__9.0:48-391	343	-	-	-	-	-	-	-	-	-	-
TCONS_00000344	XLOC_000344	361	0.987508	1.95959	13.765	0.988687	3.80107	NOT_CHANGED	UP	KMER21_C1438033__9.0:0-361	361	-	-	-	-	-	-	-	-	-	-
TCONS_00000345	XLOC_000345	343	6.72948	3.62082	4.22396	-0.894179	-0.671899	NOT_CHANGED	NOT_CHANGED	KMER21_C1438171__8.0:5-348	343	-	-	-	-	-	-	-	-	-	-
TCONS_00000346	XLOC_000346	392	5.3228	3.91212	7.87604	-0.444235	0.565285	NOT_CHANGED	NOT_CHANGED	KMER21_C1438243_13.0:0-392	392	-	-	-	-	-	-	-	-	-	-
TCONS_00000347	XLOC_000347	393	1	5.56282	3.65652	2.47582	1.87047	UP	NOT_CHANGED	KMER21_C1438411__4.0:0-393	393	gi|169600897|ref|XP_001793871.1| hypothetical protein SNOG_03301	53	3.4e-24	117.061	-	-	-	-	-
TCONS_00000348	XLOC_000348	358	2.51896	2.65617	1.275	0.0765193	-0.982331	NOT_CHANGED	NOT_CHANGED	KMER21_C1438413__9.0:10-368	358	-	-	-	-	-	-	-	-	-	-
TCONS_00000349	XLOC_000349	354	0.517827	2.03723	8.50166	1.97607	4.0372	NOT_CHANGED	UP	KMER21_C1438429__5.0:23-377	354	-	-	-	-	-	-	-	-	-	-
TCONS_00000350	XLOC_000350	374	7.72667	4.88018	1.73745	-0.662912	-2.15288	NOT_CHANGED	DOWN	KMER21_C1438441_15.0:5-379	374	gi|15241667|ref|NP_195823.1| BEL1-like homeodomain protein 9	98	8.51e-53	203.709	GO:0010223 secondary shoot formation | GO:0010076 maintenance of floral meristem identity | GO:0010154 fruit development | GO:0010077 maintenance of inflorescence meristem identity | GO:0010051 xylem and phloem pattern formation | GO:0010228 vegetative to reproductive phase transition of meristem | GO:0048457 floral whorl morphogenesis | GO:0048645 organ formation | GO:0080006 internode patternin…	GO:0005829 cytosol | GO:0005667 transcription factor complex	GO:0043565 sequence-specific DNA binding | GO:0005515 protein binding | GO:0003700 sequence-specific DNA binding transcription factor activity	-	-	GO only
TCONS_00000351	XLOC_000351	318	6.91079	1	2.55629	-2.78885	-1.4348	DOWN	NOT_CHANGED	KMER21_C1438499__4.0:27-345	318	-	-	-	-	-	-	-	-	-	-
TCONS_00000352	XLOC_000352	382	4.76646	1.17236	1.1076	-2.0235	-2.10548	DOWN	DOWN	KMER21_C1438725__3.0:12-394	382	gi|79416713|ref|NP_189068.2| RNA-directed DNA polymerase (reverse transcriptase)-related protein	61	1.41e-08	66.8496	-	-	-	-	-
TCONS_00000353	XLOC_000353	356	5.10713	2.6859	1.9369	-0.927107	-1.39876	NOT_CHANGED	NOT_CHANGED	KMER21_C1438771__5.0:3-359	356	-	-	-	-	-	-	-	-	-	-
TCONS_00000354	XLOC_000354	394	4.45483	1	0.519677	-2.15537	-3.09968	DOWN	DOWN	KMER21_C1438791__2.0:0-394	394	-	-	-	-	-	-	-	-	-	-
TCONS_00000355	XLOC_000355	294	2.66813	12.3394	3.20307	2.20937	0.263626	UP	NOT_CHANGED	KMER21_C1438943__8.0:3-297	294	-	-	-	-	-	-	-	-	-	-
TCONS_00000356	XLOC_000356	375	1.80699	6.06936	0.575854	1.74796	-1.64981	NOT_CHANGED	NOT_CHANGED	KMER21_C1439045__5.0:21-396	375	-	-	-	-	-	-	-	-	-	-
TCONS_00000357	XLOC_000357	392	0.409446	1.67662	24.1532	2.03381	5.8824	UP	UP	KMER21_C1439087_21.0:0-392	392	gi|186510102|ref|NP_001118635.1| uncharacterized protein	102	5.97e-34	147.721	-	-	-	-	-
TCONS_00000358	XLOC_000358	396	8.81362	1.0973	9.2591	-3.00578	0.0711373	DOWN	NOT_CHANGED	KMER21_C1439147_10.0:0-396	396	gi|299470138|emb|CBN78167.1| ribosomal protein L34	114	1.57e-37	158.83	-	-	-	-	pfam01199 Ribosomal_L34e	Domain only
TCONS_00000359	XLOC_000359	389	18.7347	18.1374	62.4044	-0.0467452	1.73593	NOT_CHANGED	NOT_CHANGED	KMER21_C1439157_43.0:0-389	389	-	-	-	-	-	-	-	-	-	-
TCONS_00000360	XLOC_000360	396	5.20805	0.548651	1	-3.24678	-2.38074	DOWN	DOWN	KMER21_C1439159__3.0:0-396	396	-	-	-	-	-	-	-	-	-	-
TCONS_00000361	XLOC_000361	360	11.9293	4.59741	3.77744	-1.37562	-1.65903	NOT_CHANGED	NOT_CHANGED	KMER21_C1439193_13.0:8-368	360	gi|30684334|ref|NP_193557.2| beta-1,4-N-acetylglucosaminyltransferase	59	5.55e-19	100.176	-	-	-	-	-
TCONS_00000362	XLOC_000362	369	1.40653	6.25935	6.55824	2.15387	2.22117	UP	UP	KMER21_C1439213_10.0:28-397	369	gi|15241310|ref|NP_196915.1| uncharacterized protein	70	3.38e-35	151.276	-	GO:0031225 anchored to membrane	-	-	pfam11820 DUF3339	GO & Domain
TCONS_00000363	XLOC_000363	398	18.2319	13.592	3.05531	-0.423707	-2.57707	NOT_CHANGED	DOWN	KMER21_C1439443_23.0:0-398	398	-	-	-	-	-	-	-	-	pfam00537 Toxin_3	Domain only
TCONS_00000364	XLOC_000364	398	1	9.24253	2.54609	3.20829	1.34828	UP	NOT_CHANGED	KMER21_C1439549__8.0:0-398	398	gi|189200761|ref|XP_001936717.1| conserved hypothetical protein	76	3.19e-43	176.16	GO:0006412 translation | GO:0042254 ribosome biogenesis	GO:0005840 ribosome	GO:0003735 structural constituent of ribosome	-	pfam01779 Ribosomal_L29e	GO & Domain
TCONS_00000365	XLOC_000365	360	0.497055	11.1651	1	4.48945	1.00852	UP	NOT_CHANGED	KMER21_C1439731__4.0:12-372	360	gi|108935816|sp|P42041.2|ALDH_ALTAL RecName: Full=Aldehyde dehydrogenase; Short=ALDDH; Short=ALDH; AltName: Full=Allergen Alt a X; AltName: Allergen=Alt a 10	110	3.21e-70	256.143	GO:0055114 oxidation-reduction process | GO:0006094 gluconeogenesis | GO:0006096 glycolysis | GO:0006525 arginine metabolic process | GO:0006547 histidine metabolic process | GO:0006550 isoleucine catabolic process | GO:0006552 leucine catabolic process | GO:0006554 lysine catabolic process | GO:0006560 proline metabolic process | GO:0006568 tryptophan metabolic process | GO:0006574 valine catabo…	GO:0005737 cytoplasm	GO:0004029 aldehyde dehydrogenase (NAD) activity	-	-	GO only
TCONS_00000366	XLOC_000366	342	5.65051	2.91425	1.41785	-0.955256	-1.99468	NOT_CHANGED	NOT_CHANGED	KMER21_C1439763__5.0:42-384	342	-	-	-	-	-	-	-	2.1.1.192	-	Enzyme only
TCONS_00000367	XLOC_000367	376	3.14314	12.6815	9.16154	2.01245	1.54338	UP	NOT_CHANGED	KMER21_C1439795_18.0:0-376	376	gi|297816012|ref|XP_002875889.1| octicosapeptide/Phox/Bem1p domain-containing protein	110	7.37e-59	221.039	-	-	-	-	pfam00564 PB1	Domain only
TCONS_00000368	XLOC_000368	399	73.3295	41.6744	57.2535	-0.815232	-0.35703	NOT_CHANGED	NOT_CHANGED	KMER21_C1439947_110.0:2-401	399	gi|7267544|emb|CAB78026.1| isoamylase-like protein	133	8.52e-89	317.907	GO:0005982 starch metabolic process | GO:0005985 sucrose metabolic process	-	GO:0004574 oligo-1,6-glucosidase activity | GO:0019156 isoamylase activity | GO:0043169 cation binding	-	-	GO only
TCONS_00000369	XLOC_000369	327	1	5.61103	1	2.48827	0	UP	NOT_CHANGED	KMER21_C1440067__4.0:50-377	327	gi|18396462|ref|NP_566196.1| uncharacterized protein	104	1.39e-50	195.711	-	-	-	-	-
TCONS_00000370	XLOC_000370	324	9.16416	6.54376	3.24458	-0.485883	-1.49797	NOT_CHANGED	NOT_CHANGED	KMER21_C1440301__8.0:2-326	324	-	-	-	-	-	-	-	-	-	-
TCONS_00000371	XLOC_000371	401	20.2855	16.628	25.5839	-0.286834	0.334787	NOT_CHANGED	NOT_CHANGED	KMER21_C1440499_66.0:3-404	401	gi|42572891|ref|NP_974542.1| RabGAP/TBC domain-containing protein	133	2.15e-88	316.574	GO:0032851 positive regulation of Rab GTPase activity	GO:0005622 intracellular	GO:0005097 Rab GTPase activator activity	-	pfam00566 RabGAP-TBC	GO & Domain
TCONS_00000372	XLOC_000372	405	6.11335	3.16178	5.41081	-0.951226	-0.176119	NOT_CHANGED	NOT_CHANGED	KMER21_C1440575__8.0:0-405	405	-	-	-	-	-	-	-	-	-	-
TCONS_00000373	XLOC_000373	388	4.18671	2.27794	3.75338	-0.878087	-0.157627	NOT_CHANGED	NOT_CHANGED	KMER21_C1440579__4.0:4-392	388	gi|297831256|ref|XP_002883510.1| hypothetical protein ARALYDRAFT_898991	126	9.64e-56	212.596	-	-	-	-	-
TCONS_00000374	XLOC_000374	397	4.38319	8.73845	2.55896	0.995396	-0.776424	NOT_CHANGED	NOT_CHANGED	KMER21_C1440687__8.0:0-397	397	gi|9759389|dbj|BAB10040.1| unnamed protein product	117	1.91e-58	220.595	-	-	-	-	pfam04031 Las1	Domain only
TCONS_00000375	XLOC_000375	364	5.32519	3.8562	1.84288	-0.465653	-1.53087	NOT_CHANGED	NOT_CHANGED	KMER21_C1440691__7.0:12-376	364	-	-	-	-	-	-	-	-	-	-
TCONS_00000376	XLOC_000376	405	10.3163	8.4314	7.87026	-0.291082	-0.390442	NOT_CHANGED	NOT_CHANGED	KMER21_C1440887_45.0:1-406	405	gi|46093471|dbj|BAD14932.1| stromal ascorbate peroxidase	42	7.07e-19	100.176	GO:0006979 response to oxidative stress | GO:0055114 oxidation-reduction process | GO:0006804 peroxidase reaction | GO:0019852 L-ascorbic acid metabolic process	GO:0009570 chloroplast stroma | GO:0016020 membrane | GO:0005739 mitochondrion	GO:0020037 heme binding | GO:0016688 L-ascorbate peroxidase activity	-	-	GO only
TCONS_00000377	XLOC_000377	353	1.56438	12.293	1.97468	2.97417	0.336028	UP	NOT_CHANGED	KMER21_C1440895__5.0:41-394	353	gi|15219945|ref|NP_173690.1| Polyadenylate-binding protein 3	45	2.77e-14	85.068	GO:0006397 mRNA processing | GO:0006446 regulation of translational initiation	GO:0005840 ribosome	GO:0003743 translation initiation factor activity	-	-	GO only
TCONS_00000378	XLOC_000378	407	6.42933	0.522374	10.7174	-3.62151	0.737215	DOWN	NOT_CHANGED	KMER21_C1440933_11.0:0-407	407	gi|298711973|emb|CBJ32915.1| ribosomal protein L35	102	3.83e-42	173.049	GO:0006412 translation | GO:0042254 ribosome biogenesis	GO:0005840 ribosome	GO:0003735 structural constituent of ribosome	-	pfam01247 Ribosomal_L35Ae	GO & Domain
TCONS_00000379	XLOC_000379	398	3.17077	6.52414	6.61983	1.04095	1.06196	NOT_CHANGED	NOT_CHANGED	KMER21_C1440965_53.0:4-402	398	gi|15225397|ref|NP_182029.1| elongation factor EF-G	130	2.31e-74	269.918	GO:0006184 GTP catabolic process | GO:0046686 response to cadmium ion | GO:0006448 regulation of translational elongation	GO:0005739 mitochondrion | GO:0005840 ribosome	GO:0003746 translation elongation factor activity | GO:0005524 ATP binding | GO:0003924 GTPase activity | GO:0005525 GTP binding	-	-	GO only
TCONS_00000380	XLOC_000380	385	8.94321	1	12.5317	-3.16079	0.486717	DOWN	NOT_CHANGED	KMER21_C1440977_12.0:22-407	385	gi|298713296|emb|CBJ26992.1| conserved unknown protein	125	1.3e-66	244.145	GO:0045454 cell redox homeostasis | GO:0006662 glycerol ether metabolic process | GO:0006412 translation | GO:0042254 ribosome biogenesis | GO:0006118 electron transport	GO:0005840 ribosome	GO:0003735 structural constituent of ribosome | GO:0009055 electron carrier activity | GO:0015035 protein disulfide oxidoreductase activity	-	pfam00410 Ribosomal_S8	GO & Domain
TCONS_00000381	XLOC_000381	338	6.41042	0.746699	0.729349	-3.10182	-3.13574	DOWN	DOWN	KMER21_C1441103__4.0:49-387	338	-	-	-	-	-	-	-	-	-	-
TCONS_00000382	XLOC_000382	408	4.89166	1.56033	0.484821	-1.64847	-3.3348	NOT_CHANGED	DOWN	KMER21_C1441263__3.0:0-408	408	-	-	-	-	-	-	-	-	-	-
TCONS_00000383	XLOC_000383	358	9.06825	7.96852	1.275	-0.186512	-2.83033	NOT_CHANGED	DOWN	KMER21_C1441371_20.0:47-405	358	-	-	-	-	-	-	-	-	-	-
TCONS_00000384	XLOC_000384	404	5.76088	4.2343	1.97718	-0.444166	-1.54284	NOT_CHANGED	NOT_CHANGED	KMER21_C1441447_10.0:0-404	404	-	-	-	-	-	-	-	-	-	-
TCONS_00000385	XLOC_000385	395	3.22232	0.551171	3.61916	-2.54753	0.167555	DOWN	NOT_CHANGED	KMER21_C1441487_10.0:7-402	395	gi|297813725|ref|XP_002874746.1| predicted protein	131	2.65e-77	279.693	GO:0035556 intracellular signal transduction	GO:0016020 membrane | GO:0005622 intracellular	-	-	pfam03311 Cornichon	GO & Domain
TCONS_00000386	XLOC_000386	404	1	2.11715	5.93153	1.08212	2.5684	NOT_CHANGED	UP	KMER21_C1441687__5.0:0-404	404	gi|116787058|gb|ABK24358.1| unknown	133	1.38e-51	201.043	GO:0006412 translation | GO:0042254 ribosome biogenesis	GO:0022625 cytosolic large ribosomal subunit	GO:0003735 structural constituent of ribosome | GO:0005515 protein binding	-	pfam00467 KOW	GO & Domain
TCONS_00000387	XLOC_000387	371	1	1.85841	5.89263	0.894069	2.55891	NOT_CHANGED	UP	KMER21_C1442007__4.0:41-412	371	gi|328768048|gb|EGF78095.1| hypothetical protein BATDEDRAFT_26801	119	1.89e-44	179.27	GO:0006412 translation | GO:0042254 ribosome biogenesis	GO:0005840 ribosome	GO:0003735 structural constituent of ribosome	-	pfam01777 Ribosomal_L27e | pfam00467 KOW	GO & Domain
TCONS_00000388	XLOC_000388	393	2.03602	1.11256	2.08944	-0.871869	0.0373646	NOT_CHANGED	NOT_CHANGED	KMER21_C1442085_24.0:20-413	393	-	-	-	-	-	-	-	-	-	-
TCONS_00000389	XLOC_000389	389	4.99592	1	6.93382	-2.32075	0.4729	DOWN	NOT_CHANGED	KMER21_C1442277__6.0:9-398	389	gi|297797667|ref|XP_002866718.1| MAPKKK19	124	1.22e-52	203.709	GO:0009414 response to water deprivation | GO:0009409 response to cold | GO:0006468 protein phosphorylation | GO:0048235 pollen sperm cell differentiation | GO:0009651 response to salt stress | GO:0000302 response to reactive oxygen species | GO:0007178 transmembrane receptor protein serine/threonine kinase signaling pathway | GO:0009069 serine family amino acid metabolic process	-	GO:0005515 protein binding | GO:0005524 ATP binding | GO:0004709 MAP kinase kinase kinase activity	-	-	GO only
TCONS_00000390	XLOC_000390	306	7.77799	2.79718	1	-1.47542	-2.9594	NOT_CHANGED	DOWN	KMER21_C1442319__3.0:21-327	306	gi|297791573|ref|XP_002863671.1| hypothetical protein ARALYDRAFT_917334	89	1.2e-25	120.616	GO:0006355 regulation of transcription, DNA-dependent	GO:0005667 transcription factor complex	GO:0003700 sequence-specific DNA binding transcription factor activity | GO:0043565 sequence-specific DNA binding	-	-	GO only
TCONS_00000391	XLOC_000391	380	2.63056	1	1	-1.39537	-1.39537	NOT_CHANGED	NOT_CHANGED	KMER21_C1442531__5.0:0-380	380	-	-	-	-	-	-	-	-	-	-
TCONS_00000392	XLOC_000392	404	2.68841	4.2343	4.94294	0.65537	0.878616	NOT_CHANGED	NOT_CHANGED	KMER21_C1442555_19.0:11-415	404	gi|9758157|dbj|BAB08714.1| non-LTR retroelement reverse transcriptase-like protein	110	1.36e-14	86.401	-	-	-	-	pfam13456 RVT_3	Domain only
TCONS_00000393	XLOC_000393	417	48.9441	33.0382	42.7597	-0.567	-0.194883	NOT_CHANGED	NOT_CHANGED	KMER21_C1442769_48.0:0-417	417	gi|297810203|ref|XP_002872985.1| hypothetical protein ARALYDRAFT_907955	82	1.74e-45	183.269	GO:0006468 protein phosphorylation | GO:0042549 photosystem II stabilization | GO:0009069 serine family amino acid metabolic process	GO:0009507 chloroplast | GO:0009579 thylakoid	GO:0005524 ATP binding | GO:0004674 protein serine/threonine kinase activity	-	-	GO only
TCONS_00000394	XLOC_000394	416	57.4998	62.8346	89.6494	0.128002	0.640737	NOT_CHANGED	NOT_CHANGED	KMER21_C1442799_65.0:0-416	416	-	-	-	-	-	-	-	-	-	-
TCONS_00000395	XLOC_000395	413	7.70681	4.0726	2.36739	-0.920184	-1.70284	NOT_CHANGED	NOT_CHANGED	KMER21_C1442821__9.0:0-413	413	-	-	-	-	-	-	-	-	-	-
TCONS_00000396	XLOC_000396	400	6.27463	4.84916	7.56216	-0.371796	0.269268	NOT_CHANGED	NOT_CHANGED	KMER21_C1442919_13.0:0-400	400	gi|297820008|ref|XP_002877887.1| peptidoglycan-binding LysM domain-containing protein	106	7.43e-57	216.151	GO:0016998 cell wall macromolecule catabolic process	-	-	-	pfam01476 LysM	GO & Domain
TCONS_00000397	XLOC_000397	389	8.74285	11.3359	8.00056	0.374723	-0.128003	NOT_CHANGED	NOT_CHANGED	KMER21_C1442939_22.0:29-418	389	gi|15237465|ref|NP_199469.1| BR-signaling kinase 2	99	8.4e-51	198.377	GO:0006468 protein phosphorylation | GO:0007047 cellular cell wall organization | GO:0009742 brassinosteroid mediated signaling pathway | GO:0009069 serine family amino acid metabolic process | GO:0005982 starch metabolic process | GO:0005985 sucrose metabolic process	GO:0005576 extracellular region | GO:0005886 plasma membrane	GO:0004674 protein serine/threonine kinase activity | GO:0004872 receptor activity | GO:0004713 protein tyrosine kinase activity | GO:0005524 ATP binding | GO:0004650 polygalacturonase activity	-	pfam13414 TPR_11	GO & Domain
TCONS_00000398	XLOC_000398	418	5.01408	1.994	5.55185	-1.33032	0.146984	NOT_CHANGED	NOT_CHANGED	KMER21_C1443053__8.0:0-418	418	-	-	-	-	-	-	-	-	-	-
TCONS_00000399	XLOC_000399	414	1.09556	1.52077	4.71273	0.473133	2.10489	NOT_CHANGED	UP	KMER21_C1443097__8.0:0-414	414	gi|326510303|dbj|BAJ87368.1| predicted protein	34	9.64e-07	61.0731	-	-	-	-	-
TCONS_00000400	XLOC_000400	419	24.5938	8.93586	6.44768	-1.46062	-1.93144	NOT_CHANGED	NOT_CHANGED	KMER21_C1443137_23.0:0-419	419	gi|262400768|gb|ACY66257.1| NADH dehydrogenase subunit 4L	101	2.28e-58	221.039	GO:0006810 transport | GO:0019684 photosynthesis, light reaction | GO:0006744 ubiquinone biosynthetic process | GO:0042773 ATP synthesis coupled electron transport | GO:0006118 electron transport	GO:0016021 integral to membrane | GO:0009535 chloroplast thylakoid membrane	GO:0048038 quinone binding | GO:0016655 oxidoreductase activity, acting on NADH or NADPH, quinone or similar compound as acceptor | GO:0003959 NADPH dehydrogenase activity	1.6.99.5	pfam00420 Oxidored_q2	GO & Enzyme & Domain
TCONS_00000401	XLOC_000401	368	2.83091	3.14609	30.5865	0.152294	3.43356	NOT_CHANGED	UP	KMER21_C1443185_18.0:51-419	368	gi|297814215|ref|XP_002874991.1| predicted protein	67	8.01e-19	99.7315	GO:0009753 response to jasmonic acid stimulus | GO:0009739 response to gibberellin stimulus | GO:0046686 response to cadmium ion | GO:0009751 response to salicylic acid stimulus | GO:0009733 response to auxin stimulus | GO:0009737 response to abscisic acid stimulus | GO:0009723 response to ethylene stimulus | GO:0009651 response to salt stress | GO:0006355 regulation of transcription, DNA-depende…	GO:0005667 transcription factor complex	GO:0003700 sequence-specific DNA binding transcription factor activity | GO:0003677 DNA binding	-	-	GO only
TCONS_00000402	XLOC_000402	418	20.4145	13.4595	17.1182	-0.600969	-0.254063	NOT_CHANGED	NOT_CHANGED	KMER21_C1443273_30.0:0-418	418	gi|297851428|ref|XP_002893595.1| glycoside hydrolase family 47 protein	56	6.42e-28	129.059	GO:0048364 root development | GO:0006491 N-glycan processing	GO:0005794 Golgi apparatus | GO:0016020 membrane	GO:0004559 alpha-mannosidase activity | GO:0004571 mannosyl-oligosaccharide 1,2-alpha-mannosidase activity | GO:0005509 calcium ion binding	-	-	GO only
TCONS_00000403	XLOC_000403	369	23.4421	18.778	25.6368	-0.320058	0.129114	NOT_CHANGED	NOT_CHANGED	KMER21_C1443289_53.0:0-369	369	gi|18395129|ref|NP_564173.1| uncharacterized protein	53	1.71e-15	89.0671	-	GO:0005739 mitochondrion	-	-	-	GO only
TCONS_00000404	XLOC_000404	383	3.01563	5.83329	6.05865	0.95185	1.00654	NOT_CHANGED	NOT_CHANGED	KMER21_C1443415_11.0:16-399	383	-	-	-	-	-	-	-	-	-	-
TCONS_00000405	XLOC_000405	394	6.47976	8.30573	4.15742	0.358167	-0.640252	NOT_CHANGED	NOT_CHANGED	KMER21_C1443495_14.0:13-407	394	-	-	-	-	-	-	-	-	-	-
TCONS_00000406	XLOC_000406	410	6.33266	1.54692	9.6044	-2.03341	0.600884	DOWN	NOT_CHANGED	KMER21_C1443591_12.0:0-410	410	-	-	-	-	-	-	-	-	-	-
TCONS_00000407	XLOC_000407	371	6.94504	2.47788	0.589263	-1.48688	-3.559	NOT_CHANGED	DOWN	KMER21_C1443611_14.0:0-371	371	-	-	-	-	-	-	-	-	-	-
TCONS_00000408	XLOC_000408	389	4.16326	2.26718	0.533371	-0.876815	-2.9645	NOT_CHANGED	DOWN	KMER21_C1443703__4.0:0-389	389	-	-	-	-	-	-	-	-	-	-
TCONS_00000409	XLOC_000409	415	7.99485	1.51437	4.69089	-2.40035	-0.769209	DOWN	NOT_CHANGED	KMER21_C1443847__9.0:8-423	415	gi|213495882|gb|ACJ49161.1| protection of telomeres 1a protein	138	7.42e-86	308.132	GO:0000723 telomere maintenance	GO:0000784 nuclear chromosome, telomeric region	GO:0003677 DNA binding	-	pfam02765 Telo_bind	GO & Domain
TCONS_00000410	XLOC_000410	424	4.17701	8.26836	5.40361	0.985131	0.371453	NOT_CHANGED	NOT_CHANGED	KMER21_C1443963__8.0:0-424	424	gi|333796920|gb|AEF98125.1| cytochrome c oxidase subunit I	141	2.21e-82	296.579	GO:0009060 aerobic respiration | GO:0006118 electron transport | GO:0006123 mitochondrial electron transport, cytochrome c to oxygen | GO:0015992 proton transport	GO:0005743 mitochondrial inner membrane | GO:0016021 integral to membrane | GO:0045277 respiratory chain complex IV	GO:0009055 electron carrier activity | GO:0020037 heme binding | GO:0004129 cytochrome-c oxidase activity	-	-	GO only
TCONS_00000411	XLOC_000411	384	1	2.32203	1.09561	1.21539	0.131734	NOT_CHANGED	NOT_CHANGED	KMER21_C1443985__5.0:0-384	384	gi|297838299|ref|XP_002887031.1| predicted protein	82	9.84e-05	54.4078	-	-	-	-	-
TCONS_00000412	XLOC_000412	415	7.26805	5.04791	2.34544	-0.525882	-1.63171	NOT_CHANGED	NOT_CHANGED	KMER21_C1444243_25.0:6-421	415	gi|7523696|gb|AAF63135.1|AC011001_5 Hypothetical protein	27	2.26e-05	56.6296	-	-	-	-	-
TCONS_00000413	XLOC_000413	426	3.7934	1.44739	1.33898	-1.39004	-1.50236	NOT_CHANGED	NOT_CHANGED	KMER21_C1444247__3.0:0-426	426	gi|111146936|gb|ABH07409.1| putative pol polyprotein	140	1.08e-73	267.696	-	GO:0009536 plastid	-	-	pfam07727 RVT_2	GO & Domain
TCONS_00000414	XLOC_000414	380	4.38426	1	1.11985	-2.13233	-1.96903	DOWN	NOT_CHANGED	KMER21_C1444399__3.0:47-427	380	-	-	-	-	-	-	-	-	-	-
TCONS_00000415	XLOC_000415	425	6.23631	6.29733	2.24153	0.0140476	-1.47621	NOT_CHANGED	NOT_CHANGED	KMER21_C1444433_17.0:1-426	425	gi|297835708|ref|XP_002885736.1| mate efflux family protein	88	3.22e-50	197.489	GO:0006855 drug transmembrane transport | GO:0015691 cadmium ion transport | GO:0051238 sequestering of metal ion	GO:0005886 plasma membrane	GO:0015297 antiporter activity | GO:0015238 drug transmembrane transporter activity	-	-	GO only
TCONS_00000416	XLOC_000416	398	5.9452	1.08736	1.52765	-2.4509	-1.96041	DOWN	NOT_CHANGED	KMER21_C1444495__6.0:0-398	398	-	-	-	-	-	-	-	-	-	-
TCONS_00000417	XLOC_000417	417	16.5546	11.0127	5.57735	-0.588064	-1.56958	NOT_CHANGED	NOT_CHANGED	KMER21_C1444509_20.0:6-423	417	gi|297811377|ref|XP_002873572.1| DNAJ heat shock N-terminal domain-containing protein	137	1.64e-80	290.358	GO:0006457 protein folding	-	GO:0031072 heat shock protein binding | GO:0051082 unfolded protein binding	-	pfam00226 DnaJ	GO & Domain
TCONS_00000418	XLOC_000418	382	4.33315	2.34472	3.3228	-0.886001	-0.383017	NOT_CHANGED	NOT_CHANGED	KMER21_C1444659__5.0:1-383	382	gi|145510250|ref|XP_001441058.1| hypothetical protein	126	3.22e-47	187.713	GO:0006452 translational frameshifting | GO:0008612 peptidyl-lysine modification to hypusine | GO:0045905 positive regulation of translational termination | GO:0045901 positive regulation of translational elongation | GO:0006446 regulation of translational initiation	GO:0005840 ribosome	GO:0003743 translation initiation factor activity | GO:0003746 translation elongation factor activity | GO:0043022 ribosome binding	-	pfam01287 eIF-5a	GO & Domain
TCONS_00000419	XLOC_000419	414	3.65188	0.506924	1.88509	-2.8488	-0.954006	DOWN	NOT_CHANGED	KMER21_C1444685__3.0:0-414	414	-	-	-	-	-	-	-	-	-	-
TCONS_00000420	XLOC_000420	401	5.85159	1	4.01316	-2.54883	-0.54409	DOWN	NOT_CHANGED	KMER21_C1444833__8.0:16-417	401	gi|323452943|gb|EGB08816.1| hypothetical protein AURANDRAFT_60062	93	3e-39	164.162	GO:0006412 translation | GO:0042254 ribosome biogenesis	GO:0005840 ribosome	GO:0003735 structural constituent of ribosome	-	pfam01780 Ribosomal_L37ae	GO & Domain
TCONS_00000421	XLOC_000421	392	4.50391	1	1	-2.17118	-2.17118	DOWN	DOWN	KMER21_C1444863__3.0:14-406	392	gi|10177087|dbj|BAB10393.1| unnamed protein product	120	1.08e-37	159.274	-	-	-	-	pfam09331 DUF1985	Domain only
TCONS_00000422	XLOC_000422	431	4.38146	2.36476	2.18348	-0.889718	-1.00478	NOT_CHANGED	NOT_CHANGED	KMER21_C1445047__6.0:0-431	431	-	-	-	-	-	-	-	-	-	-
TCONS_00000423	XLOC_000423	432	28.8542	40.9853	18.2624	0.506325	-0.659905	NOT_CHANGED	NOT_CHANGED	KMER21_C1445093_57.0:0-432	432	gi|34525762|gb|AAQ73927.1| erythrocyte membrane protein 1	34	0.00268	49.9643	-	-	-	-	-
TCONS_00000424	XLOC_000424	432	7.71681	14.1329	7.39194	0.872981	-0.0620515	NOT_CHANGED	NOT_CHANGED	KMER21_C1445171_24.0:0-432	432	-	-	-	-	-	-	-	-	-	-
TCONS_00000425	XLOC_000425	431	66.3959	40.674	67.688	-0.706987	0.0278059	NOT_CHANGED	NOT_CHANGED	KMER21_C1445217_24.0:0-431	431	gi|15223317|ref|NP_171622.1| CBL-interacting serine/threonine-protein kinase 9	68	2.13e-34	149.499	GO:0006468 protein phosphorylation | GO:0010555 response to mannitol stimulus | GO:0009651 response to salt stress | GO:0009409 response to cold | GO:0009611 response to wounding | GO:0043266 regulation of potassium ion transport | GO:0051365 cellular response to potassium ion starvation | GO:0007165 signal transduction | GO:0009069 serine family amino acid metabolic process	-	GO:0005524 ATP binding | GO:0004683 calmodulin-dependent protein kinase activity	-	-	GO only
TCONS_00000426	XLOC_000426	430	4.73999	5.6979	5.26308	0.265546	0.151023	NOT_CHANGED	NOT_CHANGED	KMER21_C1445263_11.0:0-430	430	-	-	-	-	-	-	-	-	-	-
TCONS_00000427	XLOC_000427	426	0.689709	9.16678	0.446328	3.73236	-0.627883	UP	NOT_CHANGED	KMER21_C1445273__5.0:7-433	426	-	-	-	-	-	-	-	-	-	-
TCONS_00000428	XLOC_000428	400	12.1571	9.69831	9.57874	-0.325994	-0.343891	NOT_CHANGED	NOT_CHANGED	KMER21_C1445349_23.0:0-400	400	-	-	-	-	-	-	-	-	-	-
TCONS_00000429	XLOC_000429	360	5.96466	1	5.03659	-2.57644	-0.243993	DOWN	NOT_CHANGED	KMER21_C1445521_15.0:74-434	360	gi|79440803|ref|NP_190709.2| uncharacterized protein	115	1.62e-54	208.153	-	-	-	-	-
TCONS_00000430	XLOC_000430	360	0.994111	6.56773	0.629573	2.72392	-0.659033	UP	NOT_CHANGED	KMER21_C1445535__2.0:63-423	360	gi|15239672|ref|NP_200266.1| uncharacterized protein	99	6.88e-23	112.618	-	-	-	-	-
TCONS_00000431	XLOC_000431	392	4.50391	1.67662	2.10028	-1.42562	-1.1006	NOT_CHANGED	NOT_CHANGED	KMER21_C1445629__5.0:24-416	392	gi|4335731|gb|AAD17409.1| putative retroelement pol polyprotein	128	5.78e-62	230.37	-	-	-	-	pfam14223 UBN2	Domain only
TCONS_00000432	XLOC_000432	424	2.43659	2.91824	1.8012	0.260235	-0.435905	NOT_CHANGED	NOT_CHANGED	KMER21_C1445687__9.0:0-424	424	gi|297851134|ref|XP_002893448.1| hypothetical protein ARALYDRAFT_472902	140	1.8e-63	235.703	GO:0007034 vacuolar transport | GO:0009651 response to salt stress	GO:0032588 trans-Golgi network membrane	-	-	-	GO only
TCONS_00000433	XLOC_000433	394	4.45483	1.66115	1.55903	-1.42319	-1.51472	NOT_CHANGED	NOT_CHANGED	KMER21_C1445769__5.0:16-410	394	-	-	-	-	-	-	-	-	-	-
TCONS_00000434	XLOC_000434	423	4.19667	2.44177	0.452314	-0.781318	-3.21385	NOT_CHANGED	DOWN	KMER21_C1445867__4.0:0-423	423	gi|297817524|ref|XP_002876645.1| hypothetical protein ARALYDRAFT_486698	107	3.87e-33	145.5	-	-	-	-	-
TCONS_00000435	XLOC_000435	425	4.85047	1	1	-2.27812	-2.27812	DOWN	DOWN	KMER21_C1445913__3.0:0-425	425	gi|4508070|gb|AAD21414.1| Hypothetical protein	45	6.2e-16	90.8445	-	-	-	-	-
TCONS_00000436	XLOC_000436	422	4.21651	0.980699	1	-2.10417	-2.07605	DOWN	DOWN	KMER21_C1445985__4.0:1-423	422	gi|18417634|ref|NP_567849.1| putative F-box/LRR-repeat protein 19	139	2.35e-52	203.709	GO:0006511 ubiquitin-dependent protein catabolic process | GO:0016567 protein ubiquitination	GO:0019005 SCF ubiquitin ligase complex	GO:0005515 protein binding | GO:0004842 ubiquitin-protein ligase activity	-	pfam12937 F-box-like | pfam00646 F-box	GO & Domain
TCONS_00000437	XLOC_000437	430	4.73999	0.474825	2.63154	-3.31942	-0.848977	DOWN	NOT_CHANGED	KMER21_C1445999_28.0:5-435	430	gi|297833358|ref|XP_002884561.1| hypothetical protein ARALYDRAFT_317476	134	2.54e-85	306.354	-	-	-	-	-
TCONS_00000438	XLOC_000438	431	2.69628	4.72953	0.436697	0.810726	-2.62627	NOT_CHANGED	DOWN	KMER21_C1446041__5.0:0-431	431	gi|4544375|gb|AAD22286.1| putative non-LTR retroelement reverse transcriptase	118	3.11e-15	88.6228	-	-	-	-	pfam13456 RVT_3 | pfam00075 RNase_H	Domain only
TCONS_00000439	XLOC_000439	405	3.43876	5.26963	0.491892	0.615813	-2.80547	NOT_CHANGED	DOWN	KMER21_C1446113__4.0:0-405	405	-	-	-	-	-	-	-	-	-	-
TCONS_00000440	XLOC_000440	434	3.32511	5.6091	3.88004	0.754367	0.222669	NOT_CHANGED	NOT_CHANGED	KMER21_C1446117_47.0:0-434	434	gi|297846154|ref|XP_002890958.1| hypothetical protein ARALYDRAFT_473383	75	1.11e-23	115.728	-	-	-	-	-
TCONS_00000441	XLOC_000441	429	4.42156	1.43013	0.440499	-1.62841	-3.32734	NOT_CHANGED	DOWN	KMER21_C1446123__5.0:7-436	429	gi|297834336|ref|XP_002885050.1| integral membrane single C2 domain protein	39	5.68e-11	74.8479	-	-	-	-	-
TCONS_00000442	XLOC_000442	394	5.2648	2.21486	1.03935	-1.24916	-2.3407	NOT_CHANGED	DOWN	KMER21_C1446243__4.0:22-416	394	-	-	-	-	-	-	-	-	-	-
TCONS_00000443	XLOC_000443	384	3.42657	2.32203	7.12147	-0.561379	1.05541	NOT_CHANGED	NOT_CHANGED	KMER21_C1446265__8.0:0-384	384	-	-	-	-	-	-	-	-	-	-
TCONS_00000444	XLOC_000444	442	2.56817	0.906594	5.00286	-1.50221	0.962012	NOT_CHANGED	NOT_CHANGED	KMER21_C1446573__5.0:0-442	442	gi|4512630|gb|AAD21699.1| Contains reverse transcriptase domain (rvt) PF|00078	127	1.18e-36	156.608	-	-	-	-	pfam13966 zf-RVT	Domain only
TCONS_00000445	XLOC_000445	440	8.09548	15.9862	5.04443	0.981639	-0.682425	NOT_CHANGED	NOT_CHANGED	KMER21_C1446673_16.0:3-443	440	-	-	-	-	-	-	-	-	-	-
TCONS_00000446	XLOC_000446	402	3.88069	1.602	2.99502	-1.27644	-0.373748	NOT_CHANGED	NOT_CHANGED	KMER21_C1446699__5.0:37-439	402	gi|9294545|dbj|BAB02808.1| unnamed protein product	131	3.36e-43	176.16	GO:0006355 regulation of transcription, DNA-dependent	-	GO:0003677 DNA binding | GO:0008270 zinc ion binding	-	-	GO only
TCONS_00000447	XLOC_000447	419	6.05933	3.47506	1.38165	-0.80212	-2.13277	NOT_CHANGED	DOWN	KMER21_C1446905__7.0:25-444	419	-	-	-	-	-	-	-	-	-	-
TCONS_00000448	XLOC_000448	445	6.02139	6.72325	4.52996	0.159062	-0.410598	NOT_CHANGED	NOT_CHANGED	KMER21_C1447035_12.0:0-445	445	-	-	-	-	-	-	-	-	-	-
TCONS_00000449	XLOC_000449	371	5.55603	3.09736	3.53558	-0.843015	-0.652107	NOT_CHANGED	NOT_CHANGED	KMER21_C1447127__6.0:32-403	371	gi|15229432|ref|NP_191902.1| uncharacterized protein	117	9.57e-32	140.612	-	-	-	-	-
TCONS_00000450	XLOC_000450	437	6.23405	3.23418	4.68241	-0.94677	-0.412918	NOT_CHANGED	NOT_CHANGED	KMER21_C1447251_20.0:0-437	437	gi|297793295|ref|XP_002864532.1| ubiquitin family protein	33	3.89e-10	72.1818	-	-	-	-	-
TCONS_00000451	XLOC_000451	447	6.59894	3.55914	2.04245	-0.890706	-1.69193	NOT_CHANGED	NOT_CHANGED	KMER21_C1447295_11.0:0-447	447	-	-	-	-	-	-	-	-	-	-
TCONS_00000452	XLOC_000452	414	25.198	21.2908	5.65528	-0.243079	-2.15564	NOT_CHANGED	DOWN	KMER21_C1447403_33.0:0-414	414	-	-	-	-	-	-	-	-	-	-
TCONS_00000453	XLOC_000453	402	1.55228	0.533999	4.99171	-1.53948	1.68515	NOT_CHANGED	NOT_CHANGED	KMER21_C1447407__3.0:39-441	402	gi|297791713|ref|XP_002863741.1| hypothetical protein ARALYDRAFT_917455	108	1.18e-29	134.391	-	-	-	-	pfam13966 zf-RVT	Domain only
TCONS_00000454	XLOC_000454	443	7.99103	1.35477	1.66078	-2.56033	-2.26652	DOWN	DOWN	KMER21_C1447519__6.0:4-447	443	-	-	-	-	-	-	-	-	-	-
TCONS_00000455	XLOC_000455	428	5.80862	4.30752	4.42425	-0.431338	-0.392763	NOT_CHANGED	NOT_CHANGED	KMER21_C1447593_16.0:1-429	428	gi|359482888|ref|XP_002283588.2| PREDICTED: auxin-responsive protein IAA26-like	50	0.00103	51.2974	-	-	-	-	-
TCONS_00000456	XLOC_000456	450	20.4798	10.1199	10.09	-1.01701	-1.02128	NOT_CHANGED	NOT_CHANGED	KMER21_C1447673_30.0:0-450	450	gi|297804332|ref|XP_002870050.1| hypothetical protein ARALYDRAFT_493027	127	2.86e-51	201.043	-	-	-	-	-
TCONS_00000457	XLOC_000457	444	4.13754	3.14928	2.89448	-0.393751	-0.515469	NOT_CHANGED	NOT_CHANGED	KMER21_C1447723_21.0:6-450	444	gi|15233647|ref|NP_194129.1| auxin response factor 9	74	8.29e-32	141.5	GO:0006355 regulation of transcription, DNA-dependent | GO:0048366 leaf development | GO:0009723 response to ethylene stimulus | GO:0009734 auxin mediated signaling pathway | GO:0010386 lateral root primordium development	GO:0009506 plasmodesma | GO:0005667 transcription factor complex	GO:0003677 DNA binding | GO:0046983 protein dimerization activity | GO:0003700 sequence-specific DNA binding transcription factor activity	-	-	GO only
TCONS_00000458	XLOC_000458	452	1	6.11512	0.800814	2.61238	-0.320461	UP	NOT_CHANGED	KMER21_C1447887__4.0:0-452	452	gi|189209437|ref|XP_001941051.1| 40S ribosomal protein S19-B	115	1.73e-70	257.031	GO:0043581 mycelium development | GO:0006412 translation | GO:0042254 ribosome biogenesis	GO:0005840 ribosome	GO:0003735 structural constituent of ribosome	-	pfam01090 Ribosomal_S19e	GO & Domain
TCONS_00000459	XLOC_000459	437	1.31243	5.5443	0.851348	2.07876	-0.62442	UP	NOT_CHANGED	KMER21_C1447973__7.0:16-453	437	-	-	-	-	-	-	-	-	-	-
TCONS_00000460	XLOC_000460	428	1	0.957226	5.3091	-0.0630685	2.40847	NOT_CHANGED	UP	KMER21_C1448011__4.0:0-428	428	-	-	-	-	-	-	-	-	-	-
TCONS_00000461	XLOC_000461	427	5.14892	0.48053	1.3331	-3.42157	-1.94948	DOWN	NOT_CHANGED	KMER21_C1448199__4.0:4-431	427	gi|297801986|ref|XP_002868877.1| glycosyl hydrolase family 9 protein	139	3.24e-68	249.478	GO:0042547 cell wall modification involved in multidimensional cell growth | GO:0005982 starch metabolic process | GO:0005985 sucrose metabolic process	GO:0009507 chloroplast	GO:0008810 cellulase activity	-	-	GO only
TCONS_00000462	XLOC_000462	455	41.0338	17.283	18.2026	-1.24746	-1.17267	NOT_CHANGED	NOT_CHANGED	KMER21_C1448285_47.0:0-455	455	-	-	-	-	-	-	-	-	-	-
TCONS_00000463	XLOC_000463	444	5.7289	3.59918	4.96197	-0.67059	-0.207345	NOT_CHANGED	NOT_CHANGED	KMER21_C1448303__9.0:0-444	444	-	-	-	-	-	-	-	-	-	-
TCONS_00000464	XLOC_000464	344	5.56592	1	2.0974	-2.47662	-1.40802	DOWN	NOT_CHANGED	KMER21_C1448317__2.0:10-354	344	gi|3738327|gb|AAC63668.1| putative serine carboxypeptidase II	114	1.13e-55	210.819	GO:0006508 proteolysis | GO:0009742 brassinosteroid mediated signaling pathway	GO:0005615 extracellular space	GO:0004185 serine-type carboxypeptidase activity	-	-	GO only
TCONS_00000465	XLOC_000465	397	6.37554	0.546153	3.07076	-3.54517	-1.05395	DOWN	NOT_CHANGED	KMER21_C1448421__5.0:17-414	397	-	-	-	-	-	-	-	-	-	-
TCONS_00000466	XLOC_000466	453	3.67753	4.78731	3.98829	0.380478	0.117033	NOT_CHANGED	NOT_CHANGED	KMER21_C1448537_21.0:2-455	453	gi|22325485|ref|NP_671779.1| Aminotransferase-like, plant mobile domain family protein	90	1.05e-51	202.376	-	-	-	-	-
TCONS_00000467	XLOC_000467	457	1	7.29275	0.392639	2.86646	-1.34872	UP	NOT_CHANGED	KMER21_C1448545__5.0:0-457	457	gi|312218394|emb|CBX98340.1| similar to 40s ribosomal protein s20	116	1.08e-73	267.696	GO:0006412 translation | GO:0042254 ribosome biogenesis	GO:0015935 small ribosomal subunit	GO:0003735 structural constituent of ribosome | GO:0003723 RNA binding	-	pfam00338 Ribosomal_S10	GO & Domain
TCONS_00000468	XLOC_000468	401	4.29117	1	1	-2.10137	-2.10137	DOWN	DOWN	KMER21_C1448559__2.0:56-457	401	gi|297800034|ref|XP_002867901.1| hypothetical protein ARALYDRAFT_492877	118	6.48e-56	213.485	-	-	-	-	-
TCONS_00000469	XLOC_000469	394	2.83489	0.553715	1	-2.35608	-1.50329	DOWN	NOT_CHANGED	KMER21_C1448631__6.0:51-445	394	gi|297813617|ref|XP_002874692.1| hypothetical protein ARALYDRAFT_489973	85	4.9e-41	169.494	-	-	-	-	-
TCONS_00000470	XLOC_000470	439	1	5.04343	1.26637	2.33441	0.340699	UP	NOT_CHANGED	KMER21_C1448805__5.0:20-459	439	gi|312211195|emb|CBX91280.1| hypothetical protein LEMA_P067880.1	94	5.39e-53	205.931	GO:0000461 endonucleolytic cleavage to generate mature 3'-end of SSU-rRNA from (SSU-rRNA, 5.8S rRNA, LSU-rRNA) | GO:0043581 mycelium development | GO:0006414 translational elongation | GO:0000447 endonucleolytic cleavage in ITS1 to separate SSU-rRNA from 5.8S rRNA and LSU-rRNA from tricistronic rRNA transcript (SSU-rRNA, 5.8S rRNA, LSU-rRNA)	GO:0022627 cytosolic small ribosomal subunit	GO:0003735 structural constituent of ribosome | GO:0016787 hydrolase activity	-	pfam01249 Ribosomal_S21e	GO & Domain
TCONS_00000471	XLOC_000471	424	6.61361	0.972748	8.55571	-2.7653	0.37145	DOWN	NOT_CHANGED	KMER21_C1448807__9.0:35-459	424	-	-	-	-	-	-	-	-	pfam01190 Pollen_Ole_e_I	Domain only
TCONS_00000472	XLOC_000472	452	7.07779	3.93115	2.00204	-0.848348	-1.82183	NOT_CHANGED	NOT_CHANGED	KMER21_C1448899__7.0:8-460	452	-	-	-	-	-	-	-	-	-	-
TCONS_00000473	XLOC_000473	454	7.32486	5.63728	7.548	-0.377802	0.0432932	NOT_CHANGED	NOT_CHANGED	KMER21_C1448907_10.0:6-460	454	gi|79592682|ref|NP_850095.2| CBL-interacting serine/threonine-protein kinase 3	66	2.2e-29	133.946	GO:0009628 response to abiotic stimulus | GO:0006468 protein phosphorylation | GO:0009735 response to cytokinin stimulus | GO:0009738 abscisic acid mediated signaling pathway | GO:0009069 serine family amino acid metabolic process	GO:0005737 cytoplasm | GO:0005634 nucleus	GO:0005524 ATP binding | GO:0004674 protein serine/threonine kinase activity	-	-	GO only
TCONS_00000474	XLOC_000474	460	11.3188	11.4597	14.3605	0.0178483	0.343385	NOT_CHANGED	NOT_CHANGED	KMER21_C1448943_24.0:0-460	460	gi|297827733|ref|XP_002881749.1| ubiquitin-specific protease 5	109	1.21e-67	248.589	GO:0045454 cell redox homeostasis | GO:0006662 glycerol ether metabolic process | GO:0006511 ubiquitin-dependent protein catabolic process | GO:0016579 protein deubiquitination | GO:0006118 electron transport	GO:0005634 nucleus	GO:0004843 ubiquitin-specific protease activity | GO:0009055 electron carrier activity | GO:0004221 ubiquitin thiolesterase activity | GO:0015035 protein disulfide oxidoreductase activity	3.4.19.12	-	GO & Enzyme
TCONS_00000475	XLOC_000475	429	7.48264	3.33698	2.64299	-1.165	-1.50138	NOT_CHANGED	NOT_CHANGED	KMER21_C1448957__9.0:0-429	429	-	-	-	-	-	-	-	-	-	-
TCONS_00000476	XLOC_000476	454	1.22081	0.867273	8.34253	-0.493281	2.77265	NOT_CHANGED	UP	KMER21_C1449053__4.0:6-460	454	-	-	-	-	-	-	-	-	-	-
TCONS_00000477	XLOC_000477	462	0.295495	0.421451	8.85881	0.512231	4.90591	NOT_CHANGED	UP	KMER21_C1449147__6.0:0-462	462	gi|297853294|ref|XP_002894528.1| invertase/pectin methylesterase inhibitor family protein	150	1.24e-76	277.472	GO:0005982 starch metabolic process | GO:0005985 sucrose metabolic process	-	GO:0030599 pectinesterase activity | GO:0046910 pectinesterase inhibitor activity	-	pfam04043 PMEI	GO & Domain
TCONS_00000478	XLOC_000478	462	27.1855	16.0151	18.4879	-0.763405	-0.556256	NOT_CHANGED	NOT_CHANGED	KMER21_C1449251_39.0:0-462	462	-	-	-	-	-	-	-	-	-	-
TCONS_00000479	XLOC_000479	448	3.12912	1.32975	1.22054	-1.2346	-1.35824	NOT_CHANGED	NOT_CHANGED	KMER21_C1449301__3.0:15-463	448	-	-	-	-	-	-	-	-	-	-
TCONS_00000480	XLOC_000480	365	8.1766	3.19638	5.49529	-1.35506	-0.573305	NOT_CHANGED	NOT_CHANGED	KMER21_C1449425_12.0:53-418	365	gi|22331057|ref|NP_683562.1| uncharacterized protein	64	1.24e-33	146.388	-	-	-	-	-
TCONS_00000481	XLOC_000481	427	4.11914	1.44159	2.22184	-1.51468	-0.890588	NOT_CHANGED	NOT_CHANGED	KMER21_C1449477__8.0:37-464	427	gi|297805502|ref|XP_002870635.1| hypothetical protein ARALYDRAFT_493835	118	1.13e-55	213.485	-	-	-	-	-
TCONS_00000482	XLOC_000482	465	2.92012	0.834111	0.380817	-1.80772	-2.93886	NOT_CHANGED	DOWN	KMER21_C1449543__3.0:0-465	465	-	-	-	-	-	-	-	-	-	-
TCONS_00000483	XLOC_000483	438	4.89998	1.38076	0.423891	-1.82731	-3.53101	NOT_CHANGED	DOWN	KMER21_C1449579__5.0:18-456	438	gi|52354403|gb|AAU44522.1| hypothetical protein AT4G27810	145	6.82e-73	265.03	-	-	-	-	-
TCONS_00000484	XLOC_000484	421	1.76522	1.96945	4.56394	0.157945	1.37043	NOT_CHANGED	NOT_CHANGED	KMER21_C1449601__5.0:12-433	421	gi|297824857|ref|XP_002880311.1| pollen ole e 1 allergen and extensin family protein	139	1.99e-73	266.807	-	-	-	-	pfam01190 Pollen_Ole_e_I	Domain only
TCONS_00000485	XLOC_000485	449	0.623201	7.5075	1.21565	3.59056	0.963958	UP	NOT_CHANGED	KMER21_C1449655__5.0:17-466	449	-	-	-	-	-	-	-	-	-	-
TCONS_00000486	XLOC_000486	468	4.61776	2.47651	2.25939	-0.898885	-1.03126	NOT_CHANGED	NOT_CHANGED	KMER21_C1449815__6.0:0-468	468	-	-	-	-	-	-	-	-	-	-
TCONS_00000487	XLOC_000487	378	6.21124	0.597863	1.13238	-3.37699	-2.45552	DOWN	DOWN	KMER21_C1449839__5.0:48-426	378	gi|30681926|ref|NP_172552.2| uncharacterized protein	39	0.00225	49.9643	-	-	-	-	-
TCONS_00000488	XLOC_000488	435	3.3103	2.32806	0.858572	-0.507834	-1.94695	NOT_CHANGED	NOT_CHANGED	KMER21_C1449847__3.0:0-435	435	gi|42568497|ref|NP_200113.3| putative calcium-transporting ATPase	144	1.86e-50	198.377	GO:0070588 calcium ion transmembrane transport | GO:0006754 ATP biosynthetic process	GO:0016021 integral to membrane | GO:0016529 sarcoplasmic reticulum	GO:0005388 calcium-transporting ATPase activity | GO:0046872 metal ion binding | GO:0005524 ATP binding	-	-	GO only
TCONS_00000489	XLOC_000489	366	6.69038	1	0.606927	-2.74209	-3.46249	DOWN	DOWN	KMER21_C1449957__4.0:16-382	366	-	-	-	-	-	-	-	-	-	-
TCONS_00000490	XLOC_000490	420	1	1	4.58462	0	2.1968	NOT_CHANGED	UP	KMER21_C1450123__2.0:51-471	420	-	-	-	-	-	-	-	-	-	-
TCONS_00000491	XLOC_000491	469	2.87494	0.411336	3.75169	-2.80514	0.384009	DOWN	NOT_CHANGED	KMER21_C1450143__5.0:2-471	469	gi|159145680|gb|ABW90377.1| putative ribosomal protein S10	125	1.65e-28	131.28	GO:0006412 translation	GO:0005840 ribosome	GO:0003723 RNA binding	-	pfam03501 S10_plectin	GO & Domain
TCONS_00000492	XLOC_000492	471	1	5.31095	1.11722	2.40897	0.159913	UP	NOT_CHANGED	KMER21_C1450151__4.0:0-471	471	gi|312216610|emb|CBX96560.1| hypothetical protein LEMA_P108250.1	61	7.17e-36	154.387	GO:0006412 translation | GO:0042254 ribosome biogenesis	GO:0015935 small ribosomal subunit	GO:0046872 metal ion binding | GO:0003735 structural constituent of ribosome | GO:0003723 RNA binding	-	pfam00253 Ribosomal_S14	GO & Domain
TCONS_00000493	XLOC_000493	471	1	4.08535	1.11722	2.03046	0.159913	UP	NOT_CHANGED	KMER21_C1450299__3.0:2-473	471	gi|189203709|ref|XP_001938190.1| 40S ribosomal protein S13	142	1.35e-89	320.574	GO:0043581 mycelium development | GO:0006412 translation | GO:0042254 ribosome biogenesis	GO:0005840 ribosome	GO:0003735 structural constituent of ribosome	-	pfam08069 Ribosomal_S13_N | pfam00312 Ribosomal_S15	GO & Domain
TCONS_00000494	XLOC_000494	473	3.68047	1.21731	0.739372	-1.59619	-2.31552	NOT_CHANGED	DOWN	KMER21_C1450315__4.0:0-473	473	gi|297844636|ref|XP_002890199.1| hypothetical protein ARALYDRAFT_334969	157	2.29e-105	373.007	-	GO:0016023 cytoplasmic membrane-bounded vesicle	-	-	-	GO only
TCONS_00000495	XLOC_000495	473	4.81292	4.05771	1.47874	-0.246247	-1.70254	NOT_CHANGED	NOT_CHANGED	KMER21_C1450391__9.0:0-473	473	-	-	-	-	-	-	-	-	-	-
TCONS_00000496	XLOC_000496	472	3.41035	4.47863	3.33938	0.393138	-0.0303395	NOT_CHANGED	NOT_CHANGED	KMER21_C1450439__8.0:2-474	472	gi|297820978|ref|XP_002878372.1| LIM domain-containing protein	74	7.2e-36	154.387	GO:0051017 actin filament bundle assembly	-	GO:0051015 actin filament binding | GO:0008270 zinc ion binding	-	pfam00412 LIM	GO & Domain
TCONS_00000497	XLOC_000497	430	1	7.12237	0.43859	2.83236	-1.18906	UP	NOT_CHANGED	KMER21_C1450445__5.0:38-468	430	gi|312213139|emb|CBX93221.1| hypothetical protein LEMA_P041220.1	143	8.61e-87	311.242	GO:0006364 rRNA processing | GO:0042274 ribosomal small subunit biogenesis | GO:0006412 translation	GO:0022627 cytosolic small ribosomal subunit	GO:0003735 structural constituent of ribosome	-	pfam01092 Ribosomal_S6e	GO & Domain
TCONS_00000498	XLOC_000498	431	4.04442	0.472953	1.31009	-3.09616	-1.62627	DOWN	NOT_CHANGED	KMER21_C1450487__3.0:9-440	431	-	-	-	-	-	-	-	-	-	-
TCONS_00000499	XLOC_000499	313	8.69699	1.76857	1.77904	-2.29793	-2.28942	DOWN	DOWN	KMER21_C1450613__5.0:119-432	313	-	-	-	-	-	-	-	-	-	-
TCONS_00000500	XLOC_000500	458	5.10459	1.28237	1.9556	-1.99298	-1.38418	NOT_CHANGED	NOT_CHANGED	KMER21_C1450683__5.0:8-466	458	gi|186527863|ref|NP_198825.3| TIR-NBS-LRR class disease resistance protein	108	1.69e-40	168.606	-	-	-	-	-
TCONS_00000501	XLOC_000501	473	4.2467	1.21731	0.369686	-1.80265	-3.52197	NOT_CHANGED	DOWN	KMER21_C1450687__4.0:3-476	473	-	-	-	-	-	-	-	-	-	-
TCONS_00000502	XLOC_000502	463	1	5.45968	0.383705	2.44882	-1.38193	UP	NOT_CHANGED	KMER21_C1450791__2.0:14-477	463	gi|330928973|ref|XP_003302468.1| hypothetical protein PTT_14294	154	3.53e-110	389.003	GO:0006633 fatty acid biosynthetic process | GO:0055114 oxidation-reduction process	GO:0016021 integral to membrane | GO:0005783 endoplasmic reticulum	GO:0004768 stearoyl-CoA 9-desaturase activity | GO:0020037 heme binding	-	pfam00487 FA_desaturase	GO & Domain
TCONS_00000503	XLOC_000503	449	3.116	2.6497	1.62087	-0.233866	-0.942927	NOT_CHANGED	NOT_CHANGED	KMER21_C1450815__5.0:28-477	449	gi|297828970|ref|XP_002882367.1| F-box family protein	138	4.82e-45	182.381	-	-	-	-	pfam08268 FBA_3	Domain only
TCONS_00000504	XLOC_000504	386	1.69377	0.574943	4.87745	-1.55875	1.52589	NOT_CHANGED	NOT_CHANGED	KMER21_C1450825__6.0:83-469	386	-	-	-	-	-	-	-	-	-	-
TCONS_00000505	XLOC_000505	475	6.46237	4.03045	5.50507	-0.681122	-0.231302	NOT_CHANGED	NOT_CHANGED	KMER21_C1450843_35.0:0-475	475	gi|42562487|ref|NP_174606.2| tetratricopeptide repeat-containing protein	108	5.42e-59	224.15	-	-	-	-	pfam13424 TPR_12	Domain only
TCONS_00000506	XLOC_000506	475	3.37167	20.5553	4.77106	2.60798	0.500846	UP	NOT_CHANGED	KMER21_C1450867_20.0:0-475	475	gi|297789722|ref|XP_002862798.1| hypothetical protein ARALYDRAFT_497292	151	1.09e-58	223.261	GO:0016310 phosphorylation | GO:0010204 defense response signaling pathway, resistance gene-independent	-	GO:0016301 kinase activity	-	pfam08263 LRRNT_2 | pfam13855 LRR_8 | pfam12799 LRR_4	GO & Domain
TCONS_00000507	XLOC_000507	435	4.3034	1	1	-2.10548	-2.10548	DOWN	DOWN	KMER21_C1451007__3.0:26-461	435	-	-	-	-	-	-	-	-	-	-
TCONS_00000508	XLOC_000508	476	4.47863	6.02544	1.46271	0.428009	-1.61441	NOT_CHANGED	NOT_CHANGED	KMER21_C1451033__8.0:4-480	476	gi|297836999|ref|XP_002886381.1| zinc finger family protein	125	5.65e-26	123.282	GO:0009737 response to abscisic acid stimulus	-	GO:0008270 zinc ion binding	-	pfam13639 zf-RING_2	GO & Domain
TCONS_00000509	XLOC_000509	477	1	0.800711	5.10106	-0.320646	2.3508	NOT_CHANGED	UP	KMER21_C1451151__3.0:0-477	477	-	-	-	-	-	-	-	-	-	-
TCONS_00000510	XLOC_000510	453	7.0486	5.65773	6.38126	-0.317113	-0.143495	NOT_CHANGED	NOT_CHANGED	KMER21_C1451153_14.0:1-454	453	gi|312283219|dbj|BAJ34475.1| unnamed protein product	151	1.37e-85	307.243	GO:0009416 response to light stimulus | GO:0006811 ion transport | GO:0006874 cellular calcium ion homeostasis | GO:0035235 ionotropic glutamate receptor signaling pathway | GO:0007268 synaptic transmission | GO:0007216 metabotropic glutamate receptor signaling pathway	GO:0030288 outer membrane-bounded periplasmic space | GO:0016021 integral to membrane | GO:0009506 plasmodesma | GO:0005622 intracellular	GO:0005234 extracellular-glutamate-gated ion channel activity | GO:0004970 ionotropic glutamate receptor activity | GO:0005217 intracellular ligand-gated ion channel activity | GO:0004965 GABA-B receptor activity | GO:0005515 protein binding	-	-	GO only
TCONS_00000511	XLOC_000511	386	2.54065	2.29977	1.62582	-0.143708	-0.64403	NOT_CHANGED	NOT_CHANGED	KMER21_C1451175__6.0:57-443	386	gi|18391019|ref|NP_563843.1| NIM1-interacting 3 protein	62	1.3e-19	102.398	-	-	GO:0005515 protein binding	-	-	GO only
TCONS_00000512	XLOC_000512	470	10.3099	12.2979	7.47566	0.254382	-0.463757	NOT_CHANGED	NOT_CHANGED	KMER21_C1451187_36.0:11-481	470	gi|297833628|ref|XP_002884696.1| hypothetical protein ARALYDRAFT_478180	73	1.17e-13	83.7349	-	-	-	-	-
TCONS_00000513	XLOC_000513	416	4.33961	2.01071	3.26847	-1.10986	-0.40895	NOT_CHANGED	NOT_CHANGED	KMER21_C1451213__5.0:26-442	416	gi|15237371|ref|NP_199418.1| uncharacterized protein	138	3.46e-85	305.91	-	GO:0016020 membrane	-	-	pfam04654 DUF599	GO & Domain
TCONS_00000514	XLOC_000514	481	1	1	4.66944	0	2.22325	NOT_CHANGED	UP	KMER21_C1451291__2.0:0-481	481	gi|17230465|ref|NP_487013.1| glk gene product	139	3.31e-28	130.392	GO:0016310 phosphorylation | GO:0051156 glucose 6-phosphate metabolic process | GO:0006096 glycolysis | GO:0005982 starch metabolic process | GO:0005985 sucrose metabolic process | GO:0006012 galactose metabolic process | GO:0006094 gluconeogenesis | GO:0019872 streptomycin biosynthetic process	GO:0005737 cytoplasm	GO:0004340 glucokinase activity | GO:0005524 ATP binding	-	-	GO only
TCONS_00000515	XLOC_000515	468	4.32915	5.36577	5.27191	0.309701	0.284242	NOT_CHANGED	NOT_CHANGED	KMER21_C1451333_22.0:4-472	468	gi|297811425|ref|XP_002873596.1| hypothetical protein ARALYDRAFT_909257	70	3.23e-07	62.8505	-	-	-	-	pfam00447 HSF_DNA-bind	Domain only
TCONS_00000516	XLOC_000516	483	10.909	28.6523	63.8414	1.39313	2.54897	NOT_CHANGED	UP	KMER21_C1451379_50.0:0-483	483	gi|145333037|ref|NP_001078384.1| protein rotundifolia like 12	53	2.59e-23	114.839	GO:0048367 shoot development	-	-	-	pfam08137 DVL	GO & Domain
TCONS_00000517	XLOC_000517	483	0.545449	7.06494	1.06997	3.69516	0.972054	UP	NOT_CHANGED	KMER21_C1451401__9.0:0-483	483	gi|312282529|dbj|BAJ34130.1| unnamed protein product	47	1.31e-07	64.1835	GO:0006944 cellular membrane fusion | GO:0000911 cytokinesis by cell plate formation | GO:0009612 response to mechanical stimulus | GO:0016192 vesicle-mediated transport | GO:0009737 response to abscisic acid stimulus | GO:0051707 response to other organism	GO:0009504 cell plate | GO:0000299 integral to membrane of membrane fraction | GO:0005886 plasma membrane | GO:0009507 chloroplast	GO:0005484 SNAP receptor activity	-	pfam05739 SNARE	GO & Domain
TCONS_00000518	XLOC_000518	478	0.277822	0.798048	4.35665	1.52231	3.97099	NOT_CHANGED	UP	KMER21_C1451403__3.0:2-480	478	gi|3461840|gb|AAC33226.1| putative non-LTR retroelement reverse transcriptase	137	5.05e-19	101.065	-	-	-	-	pfam13966 zf-RVT	Domain only
TCONS_00000519	XLOC_000519	484	1	10.1716	3.19863	3.34647	1.67745	UP	NOT_CHANGED	KMER21_C1451509__7.0:0-484	484	gi|189191716|ref|XP_001932197.1| 60S ribosomal protein L30	110	1.76e-66	245.923	GO:0006412 translation | GO:0042254 ribosome biogenesis	GO:0005840 ribosome	GO:0003735 structural constituent of ribosome	-	pfam01248 Ribosomal_L7Ae	GO & Domain
TCONS_00000520	XLOC_000520	459	0.299062	5.11127	4.67538	4.09517	3.96657	UP	UP	KMER21_C1451551__7.0:26-485	459	gi|297811743|ref|XP_002873755.1| hypothetical protein ARALYDRAFT_488458	134	3.61e-77	279.249	GO:0008152 metabolic process	-	GO:0016787 hydrolase activity	-	pfam07859 Abhydrolase_3	GO & Domain
TCONS_00000521	XLOC_000521	485	3.51959	0.389946	1.77079	-3.17406	-0.991014	DOWN	NOT_CHANGED	KMER21_C1451577_11.0:0-485	485	-	-	-	-	-	-	-	-	-	-
TCONS_00000522	XLOC_000522	471	0.285287	6.94509	1.11722	4.60551	1.96943	UP	NOT_CHANGED	KMER21_C1451607__4.0:14-485	471	gi|189196430|ref|XP_001934553.1| 60S ribosomal protein L31	129	8.89e-81	291.246	GO:0006412 translation | GO:0042254 ribosome biogenesis	GO:0005840 ribosome	GO:0003735 structural constituent of ribosome | GO:0008270 zinc ion binding	-	pfam01198 Ribosomal_L31e	GO & Domain
TCONS_00000523	XLOC_000523	459	3.58874	4.25939	3.11692	0.247169	-0.203356	NOT_CHANGED	NOT_CHANGED	KMER21_C1451731_36.0:1-460	459	gi|312282439|dbj|BAJ34085.1| unnamed protein product	72	1.3e-36	156.608	GO:0016132 brassinosteroid biosynthetic process | GO:0055114 oxidation-reduction process | GO:0010224 response to UV-B | GO:0010268 brassinosteroid homeostasis | GO:0010584 pollen exine formation | GO:0048657 tapetal cell differentiation | GO:0009911 positive regulation of flower development | GO:0009826 unidimensional cell growth | GO:0006118 electron transport | GO:0016102 diterpenoid biosynthe…	-	GO:0009055 electron carrier activity | GO:0019825 oxygen binding | GO:0050598 taxane 13-alpha-hydroxylase activity | GO:0020037 heme binding	-	-	GO only
TCONS_00000524	XLOC_000524	487	4.03169	4.64913	3.86867	0.205576	-0.059547	NOT_CHANGED	NOT_CHANGED	KMER21_C1451747_18.0:0-487	487	gi|334184511|ref|NP_001189619.1| uncharacterized protein	111	7.36e-32	141.945	-	-	-	-	-
TCONS_00000525	XLOC_000525	483	1	1	8.55973	0	3.09757	NOT_CHANGED	UP	KMER21_C1451789__8.0:0-483	483	-	-	-	-	-	-	-	-	-	-
TCONS_00000526	XLOC_000526	488	0.535621	1	4.20575	0.900716	2.97308	NOT_CHANGED	UP	KMER21_C1451869__6.0:0-488	488	-	-	-	-	-	-	-	-	-	-
TCONS_00000527	XLOC_000527	490	4.25431	2.30226	3.82874	-0.885874	-0.152055	NOT_CHANGED	NOT_CHANGED	KMER21_C1451975__7.0:0-490	490	-	-	-	-	-	-	-	-	-	-
TCONS_00000528	XLOC_000528	491	1	21.4193	3.81562	4.42084	1.93192	UP	NOT_CHANGED	KMER21_C1452107_20.0:0-491	491	gi|296809255|ref|XP_002844966.1| hypothetical protein MCYG_06930	42	9.79e-08	64.6279	GO:0006412 translation | GO:0042254 ribosome biogenesis	GO:0005840 ribosome	GO:0003735 structural constituent of ribosome	-	-	GO only
TCONS_00000529	XLOC_000529	482	2.73729	2.36271	0.715834	-0.212306	-1.93505	NOT_CHANGED	NOT_CHANGED	KMER21_C1452179__5.0:10-492	482	-	-	-	-	-	-	-	-	-	-
TCONS_00000530	XLOC_000530	492	8.44817	0.381271	9.6793	-4.46975	0.196264	DOWN	NOT_CHANGED	KMER21_C1452383_14.0:2-494	492	gi|302692790|ref|XP_003036074.1| hypothetical protein SCHCODRAFT_74673	125	1.51e-38	162.829	GO:0006412 translation | GO:0042254 ribosome biogenesis	GO:0015934 large ribosomal subunit | GO:0005739 mitochondrion	GO:0003735 structural constituent of ribosome	-	pfam00467 KOW	GO & Domain
TCONS_00000531	XLOC_000531	482	3.01102	2.36271	2.50542	-0.34981	-0.2652	NOT_CHANGED	NOT_CHANGED	KMER21_C1452611__6.0:15-497	482	gi|15220527|ref|NP_176348.1| putative F-box/kelch-repeat protein	144	2.71e-32	143.278	-	-	-	-	-
TCONS_00000532	XLOC_000532	474	0.564077	0.808807	5.89345	0.519903	3.38515	NOT_CHANGED	UP	KMER21_C1452621__5.0:2-476	474	-	-	-	-	-	-	-	-	-	-
TCONS_00000533	XLOC_000533	497	5.96616	0.375308	6.79767	-3.99066	0.188238	DOWN	NOT_CHANGED	KMER21_C1452649_10.0:0-497	497	gi|348685615|gb|EGZ25430.1| hypothetical protein PHYSODRAFT_285079	133	3.05e-55	213.485	GO:0006412 translation | GO:0042254 ribosome biogenesis	GO:0005840 ribosome	GO:0003735 structural constituent of ribosome | GO:0000166 nucleotide binding	-	pfam01282 Ribosomal_S24e	GO & Domain
TCONS_00000534	XLOC_000534	465	15.4766	26.2745	27.038	0.763575	0.8049	NOT_CHANGED	NOT_CHANGED	KMER21_C1452673_40.0:32-497	465	-	-	-	-	-	-	-	-	-	-
TCONS_00000535	XLOC_000535	487	2.68779	1.16228	1.05509	-1.20946	-1.34905	NOT_CHANGED	NOT_CHANGED	KMER21_C1452685__3.0:0-487	487	gi|4733964|gb|AAD28647.1| putative Ta11-like non-LTR retroelement protein	59	2.32e-13	82.8462	-	-	-	-	-
TCONS_00000536	XLOC_000536	499	1	0.372974	5.40185	-1.42285	2.43345	NOT_CHANGED	UP	KMER21_C1452799__4.0:0-499	499	-	-	-	-	-	-	-	-	pfam00564 PB1	Domain only
TCONS_00000537	XLOC_000537	495	3.13466	0.377671	1	-3.05311	-1.64831	DOWN	NOT_CHANGED	KMER21_C1452947__4.0:6-501	495	gi|22328148|ref|NP_201411.2| winged-helix DNA-binding transcription factor family protein	145	3.92e-70	256.587	-	-	GO:0005488 binding	-	pfam05383 La	GO & Domain
TCONS_00000538	XLOC_000538	435	1.65515	2.32806	4.29286	0.492166	1.37498	NOT_CHANGED	NOT_CHANGED	KMER21_C1453001__4.0:66-501	435	-	-	-	-	-	-	-	-	-	-
TCONS_00000539	XLOC_000539	501	3.8374	1.48268	7.04292	-1.37192	0.876045	NOT_CHANGED	NOT_CHANGED	KMER21_C1453003_11.0:0-501	501	-	-	-	-	-	-	-	-	-	-
TCONS_00000540	XLOC_000540	495	5.48566	28.703	6.84364	2.38746	0.319099	UP	NOT_CHANGED	KMER21_C1453105_24.0:1-496	495	gi|297825169|ref|XP_002880467.1| VQ motif-containing protein	106	1.36e-43	178.382	GO:0071456 cellular response to hypoxia | GO:0010224 response to UV-B	-	-	-	pfam05678 VQ	GO & Domain
TCONS_00000541	XLOC_000541	425	3.81108	1.45323	1	-1.39094	-1.9302	NOT_CHANGED	NOT_CHANGED	KMER21_C1453157__3.0:0-425	425	-	-	-	-	-	-	-	-	-	-
TCONS_00000542	XLOC_000542	417	6.11801	3.00347	2.78868	-1.02643	-1.13348	NOT_CHANGED	NOT_CHANGED	KMER21_C1453261__7.0:30-447	417	-	-	-	-	-	-	-	-	-	-
TCONS_00000543	XLOC_000543	505	7.06586	3.66145	1.65495	-0.94845	-2.09408	NOT_CHANGED	DOWN	KMER21_C1453355__9.0:0-505	505	gi|12323627|gb|AAG51783.1|AC079679_3 reverse transcriptase, putative; 16838-20266	138	6.87e-22	110.396	-	-	-	-	pfam13456 RVT_3	Domain only
TCONS_00000544	XLOC_000544	506	1	3.28528	0.32991	1.71602	-1.59986	NOT_CHANGED	NOT_CHANGED	KMER21_C1453399__6.0:0-506	506	gi|330947756|ref|XP_003306957.1| hypothetical protein PTT_20275	62	3.06e-33	146.388	GO:0006412 translation | GO:0042254 ribosome biogenesis	GO:0005840 ribosome	GO:0003735 structural constituent of ribosome	-	pfam04758 Ribosomal_S30	GO & Domain
TCONS_00000545	XLOC_000545	505	9.08468	10.2521	35.7468	0.174412	1.97631	NOT_CHANGED	NOT_CHANGED	KMER21_C1453417_56.0:0-505	505	gi|18400195|ref|NP_566466.1| chaperonin CPN60-like 2	159	2.86e-92	329.461	GO:0046686 response to cadmium ion | GO:0006950 response to stress | GO:0042026 protein refolding	GO:0005774 vacuolar membrane | GO:0005739 mitochondrion	GO:0005524 ATP binding	-	-	GO only
TCONS_00000546	XLOC_000546	506	39.4852	10.2209	9.23748	-1.94979	-2.09574	NOT_CHANGED	DOWN	KMER21_C1453473_47.0:0-506	506	gi|139387235|ref|YP_001123356.1| photosystem II protein K	61	1.1e-31	141.5	GO:0015979 photosynthesis	GO:0009539 photosystem II reaction center | GO:0030095 chloroplast photosystem II	-	-	pfam02533 PsbK	GO & Domain
TCONS_00000547	XLOC_000547	494	1	4.92522	1.37337	2.30019	0.45772	UP	NOT_CHANGED	KMER21_C1453541__3.0:0-494	494	gi|37780013|gb|AAO91800.1| NADP-dependent mannitol dehydrogenase	164	4.86e-108	381.894	GO:0055114 oxidation-reduction process | GO:0006000 fructose metabolic process | GO:0006013 mannose metabolic process	-	GO:0050085 mannitol 2-dehydrogenase (NADP+) activity | GO:0000166 nucleotide binding	-	pfam00106 adh_short | pfam13561 adh_short_C2	GO & Domain
TCONS_00000548	XLOC_000548	493	0.789213	0.380063	5.85671	-1.05418	2.8916	NOT_CHANGED	UP	KMER21_C1453563__4.0:15-508	493	gi|297826689|ref|XP_002881227.1| AtM1/AtMYB101/MYB101	141	3.67e-56	216.151	GO:0009789 positive regulation of abscisic acid mediated signaling pathway | GO:0043068 positive regulation of programmed cell death | GO:0009555 pollen development | GO:0009740 gibberellic acid mediated signaling pathway | GO:0045893 positive regulation of transcription, DNA-dependent	GO:0005667 transcription factor complex	GO:0003677 DNA binding | GO:0003700 sequence-specific DNA binding transcription factor activity	-	-	GO only
TCONS_00000549	XLOC_000549	483	1.90907	3.92497	1.42662	1.03981	-0.420269	NOT_CHANGED	NOT_CHANGED	KMER21_C1453607__4.0:0-483	483	gi|18379242|ref|NP_563701.1| Subtilase-like protein	52	9.72e-19	100.176	GO:0042127 regulation of cell proliferation | GO:0010103 stomatal complex morphogenesis | GO:0006508 proteolysis | GO:0043086 negative regulation of catalytic activity | GO:0055114 oxidation-reduction process	GO:0009897 external side of plasma membrane | GO:0005618 cell wall | GO:0005576 extracellular region	GO:0042802 identical protein binding | GO:0004252 serine-type endopeptidase activity | GO:0032440 2-alkenal reductase [NAD(P)] activity	-	-	GO only
TCONS_00000550	XLOC_000550	503	5.08155	0.736787	4.33119	-2.78595	-0.230505	DOWN	NOT_CHANGED	KMER21_C1453987__9.0:9-512	503	gi|303289957|ref|XP_003064266.1| predicted protein	100	5.8e-40	167.273	GO:0006412 translation | GO:0042254 ribosome biogenesis	GO:0005840 ribosome	GO:0003735 structural constituent of ribosome	-	pfam01248 Ribosomal_L7Ae	GO & Domain
TCONS_00000551	XLOC_000551	497	3.89097	2.62715	0.339883	-0.566631	-3.51702	NOT_CHANGED	DOWN	KMER21_C1453989__6.0:0-497	497	-	-	-	-	-	-	-	-	-	-
TCONS_00000552	XLOC_000552	513	3.68518	1.42968	1	-1.36604	-1.88174	NOT_CHANGED	NOT_CHANGED	KMER21_C1454009__6.0:0-513	513	gi|79318574|ref|NP_001031092.1| protein CLAVATA3/ESR-related 43	88	3.19e-34	149.499	-	-	-	-	-
TCONS_00000553	XLOC_000553	504	0.253212	0.367266	1.66038	0.53648	2.7131	NOT_CHANGED	UP	KMER21_C1454135__7.0:0-504	504	-	-	-	-	-	-	-	-	-	-
TCONS_00000554	XLOC_000554	496	4.68552	4.14134	3.06926	-0.178112	-0.610318	NOT_CHANGED	NOT_CHANGED	KMER21_C1454199_17.0:4-500	496	gi|297841669|ref|XP_002888716.1| predicted protein	92	6.69e-45	182.381	-	-	-	-	-
TCONS_00000555	XLOC_000555	507	7.0182	5.45886	5.59024	-0.362501	-0.328191	NOT_CHANGED	NOT_CHANGED	KMER21_C1454269_89.0:0-507	507	gi|297830166|ref|XP_002882965.1| hypothetical protein ARALYDRAFT_897881	169	9.18e-104	367.675	GO:0046470 phosphatidylcholine metabolic process	GO:0016020 membrane	GO:0004142 diacylglycerol cholinephosphotransferase activity	-	pfam14378 PAP2_3	GO & Domain
TCONS_00000556	XLOC_000556	476	2.51923	2.81187	1.82839	0.158547	-0.462409	NOT_CHANGED	NOT_CHANGED	KMER21_C1454331_11.0:11-487	476	-	-	-	-	-	-	-	-	-	-
TCONS_00000557	XLOC_000557	480	12.4092	5.54942	132.291	-1.161	3.41423	NOT_CHANGED	UP	KMER21_C1454349_36.0:0-480	480	-	-	-	-	-	-	-	-	-	-
TCONS_00000558	XLOC_000558	496	4.68552	2.25891	0.341029	-1.05258	-3.78024	NOT_CHANGED	DOWN	KMER21_C1454403__5.0:2-498	496	gi|297791713|ref|XP_002863741.1| hypothetical protein ARALYDRAFT_917455	140	1.54e-34	150.387	-	-	-	-	pfam13966 zf-RVT	Domain only
TCONS_00000559	XLOC_000559	484	2.989	2.73852	1.77701	-0.126266	-0.750211	NOT_CHANGED	NOT_CHANGED	KMER21_C1454449__6.0:17-501	484	gi|11079489|gb|AAG29201.1|AC078898_11 hypothetical protein	160	3.31e-93	332.571	-	-	GO:0005488 binding	-	pfam13041 PPR_2 | pfam12854 PPR_1 | pfam01535 PPR | pfam13812 PPR_3	GO & Domain
TCONS_00000560	XLOC_000560	519	35.6533	22.122	52.2217	-0.688554	0.550614	NOT_CHANGED	NOT_CHANGED	KMER21_C1454539_58.0:0-519	519	gi|297796795|ref|XP_002866282.1| hypothetical protein ARALYDRAFT_919070	72	3.07e-19	101.953	GO:0042127 regulation of cell proliferation	-	-	-	-	GO only
TCONS_00000561	XLOC_000561	515	4.14911	0.710604	2.24354	-2.54568	-0.887025	DOWN	NOT_CHANGED	KMER21_C1454545_11.0:4-519	515	-	-	-	-	-	-	-	-	-	-
TCONS_00000562	XLOC_000562	509	5.72633	1.44692	3.26714	-1.98463	-0.809583	NOT_CHANGED	NOT_CHANGED	KMER21_C1454553__7.0:11-520	509	-	-	-	-	-	-	-	-	-	-
TCONS_00000563	XLOC_000563	480	3.58488	1.58555	2.1628	-1.17694	-0.729025	NOT_CHANGED	NOT_CHANGED	KMER21_C1454633__6.0:41-521	480	gi|15229907|ref|NP_187164.1| uncharacterized protein	125	7.11e-48	191.268	-	GO:0005783 endoplasmic reticulum	-	-	-	GO only
TCONS_00000564	XLOC_000564	513	1.71975	8.22063	1.29019	2.25705	-0.414615	UP	NOT_CHANGED	KMER21_C1454681_28.0:0-513	513	gi|297790684|ref|XP_002863227.1| hypothetical protein ARALYDRAFT_333079	54	2.37e-09	69.9601	-	GO:0005886 plasma membrane	-	-	-	GO only
TCONS_00000565	XLOC_000565	522	4.53304	5.22129	2.50842	0.203927	-0.8537	NOT_CHANGED	NOT_CHANGED	KMER21_C1454699_16.0:0-522	522	gi|297841059|ref|XP_002888411.1| predicted protein	82	3.02e-30	137.057	-	-	-	-	-
TCONS_00000566	XLOC_000566	522	7.63459	7.65789	18.4996	0.00439625	1.27687	NOT_CHANGED	NOT_CHANGED	KMER21_C1454733_25.0:0-522	522	-	-	-	-	-	-	-	-	-	-
TCONS_00000567	XLOC_000567	488	2.94592	1.54472	0.350479	-0.931373	-3.07132	NOT_CHANGED	DOWN	KMER21_C1454773__5.0:34-522	488	gi|145338295|ref|NP_187554.2| uncharacterized protein	128	1.4e-81	293.913	-	-	-	-	-
TCONS_00000568	XLOC_000568	499	2.8336	1.11892	1.35046	-1.34053	-1.06919	NOT_CHANGED	NOT_CHANGED	KMER21_C1454881__4.0:0-499	499	-	-	-	-	-	-	-	-	pfam02721 DUF223	Domain only
TCONS_00000569	XLOC_000569	472	1	1	6.30771	0	2.65712	NOT_CHANGED	UP	KMER21_C1454885__3.0:52-524	472	gi|189196830|ref|XP_001934753.1| conserved hypothetical protein	134	7.66e-80	288.136	-	-	-	-	-
TCONS_00000570	XLOC_000570	522	10.9747	3.48086	3.13553	-1.65667	-1.8074	NOT_CHANGED	NOT_CHANGED	KMER21_C1454901_17.0:2-524	522	-	-	-	-	-	-	-	-	-	-
TCONS_00000571	XLOC_000571	525	3.78088	1	5.90263	-1.91872	0.642636	NOT_CHANGED	NOT_CHANGED	KMER21_C1454975__9.0:0-525	525	gi|323449261|gb|EGB05150.1| hypothetical protein AURANDRAFT_66559	158	4.49e-49	195.267	GO:0006412 translation | GO:0042254 ribosome biogenesis	GO:0005840 ribosome	GO:0003735 structural constituent of ribosome	-	pfam01157 Ribosomal_L21e	GO & Domain
TCONS_00000572	XLOC_000572	526	7.5378	13.7637	12.0788	0.868653	0.680262	NOT_CHANGED	NOT_CHANGED	KMER21_C1455015_22.0:0-526	526	gi|297852574|ref|XP_002894168.1| hypothetical protein ARALYDRAFT_314350	80	9.04e-39	163.718	-	-	-	-	-
TCONS_00000573	XLOC_000573	521	16.0364	9.77477	9.43582	-0.714216	-0.765131	NOT_CHANGED	NOT_CHANGED	KMER21_C1455113_31.0:6-527	521	-	-	-	-	-	-	-	-	-	-
TCONS_00000574	XLOC_000574	469	8.62481	4.11336	4.12686	-1.06818	-1.06345	NOT_CHANGED	NOT_CHANGED	KMER21_C1455123_15.0:39-508	469	-	-	-	-	-	-	-	-	-	-
TCONS_00000575	XLOC_000575	437	3.60918	1.38608	0.851348	-1.38066	-2.08385	NOT_CHANGED	DOWN	KMER21_C1455125__4.0:24-461	437	-	-	-	-	-	-	-	-	-	-
TCONS_00000576	XLOC_000576	525	8.27068	4.14099	12.7373	-0.99803	0.622982	NOT_CHANGED	NOT_CHANGED	KMER21_C1455157_21.0:0-525	525	-	-	-	-	-	-	-	-	-	-
TCONS_00000577	XLOC_000577	523	3.56726	0.347079	2.18809	-3.36148	-0.705144	DOWN	NOT_CHANGED	KMER21_C1455171__5.0:5-528	523	-	-	-	-	-	-	-	-	-	-
TCONS_00000578	XLOC_000578	453	4.90337	1	1.19649	-2.29377	-2.03497	DOWN	DOWN	KMER21_C1455191__2.0:53-506	453	gi|89257623|gb|ABD65111.1| hypothetical protein 31.t00013	140	1.85e-87	313.464	-	-	-	-	-
TCONS_00000579	XLOC_000579	369	2.34421	8.76309	3.57722	1.90234	0.609737	NOT_CHANGED	NOT_CHANGED	KMER21_C1455207_12.0:128-497	369	gi|297793921|ref|XP_002864845.1| hypothetical protein ARALYDRAFT_496513	117	5.7e-43	174.827	GO:0042254 ribosome biogenesis | GO:0006412 translation	GO:0005840 ribosome	GO:0003735 structural constituent of ribosome	-	pfam01165 Ribosomal_S21	GO & Domain
TCONS_00000580	XLOC_000580	529	3.03339	0.341158	4.60344	-3.15242	0.601781	DOWN	NOT_CHANGED	KMER21_C1455229__5.0:0-529	529	-	-	-	-	-	-	-	-	-	-
TCONS_00000581	XLOC_000581	529	6.53346	9.55241	3.98964	0.548018	-0.711589	NOT_CHANGED	NOT_CHANGED	KMER21_C1455275_19.0:0-529	529	gi|42566214|ref|NP_567204.3| cysteine-rich receptor-like protein kinase 41	175	1.08e-73	267.696	GO:0006468 protein phosphorylation | GO:0009069 serine family amino acid metabolic process	-	GO:0005524 ATP binding | GO:0004674 protein serine/threonine kinase activity	-	pfam01657 Stress-antifung	GO & Domain
TCONS_00000582	XLOC_000582	531	2.78258	3.73151	0.915136	0.423336	-1.60437	NOT_CHANGED	NOT_CHANGED	KMER21_C1455399__5.0:0-531	531	gi|9369395|gb|AAF87143.1|AC002423_8 T23E23.16	131	2.46e-39	165.495	-	-	-	-	pfam13966 zf-RVT	Domain only
TCONS_00000583	XLOC_000583	363	7.30922	7.75394	6.18043	0.0852121	-0.24201	NOT_CHANGED	NOT_CHANGED	KMER21_C1455437_41.0:160-523	363	gi|30681303|ref|NP_850553.1| P-loop containing nucleoside triphosphate hydrolase family protein	95	3.65e-39	163.274	-	GO:0009507 chloroplast	GO:0017111 nucleoside-triphosphatase activity | GO:0000166 nucleotide binding	-	-	GO only
TCONS_00000584	XLOC_000584	524	3.55588	1	1.86973	-1.83021	-0.927377	NOT_CHANGED	NOT_CHANGED	KMER21_C1455461__3.0:8-532	524	gi|334188498|ref|NP_200776.2| leucine-rich repeat protein kinase-like protein	172	2.44e-59	225.927	GO:0006468 protein phosphorylation | GO:0007169 transmembrane receptor protein tyrosine kinase signaling pathway | GO:0009069 serine family amino acid metabolic process	-	GO:0005524 ATP binding | GO:0004674 protein serine/threonine kinase activity	-	pfam12819 Malectin_like	GO & Domain
TCONS_00000585	XLOC_000585	513	3.93086	0.714838	0.322548	-2.45916	-3.60726	DOWN	DOWN	KMER21_C1455487__3.0:12-525	513	-	-	-	-	-	-	-	-	-	-
TCONS_00000586	XLOC_000586	533	22.5835	39.4665	18.193	0.805359	-0.311886	NOT_CHANGED	NOT_CHANGED	KMER21_C1455521_51.0:0-533	533	-	-	-	-	-	-	-	-	-	-
TCONS_00000587	XLOC_000587	520	36.4986	24.5082	45.1177	-0.574577	0.305852	NOT_CHANGED	NOT_CHANGED	KMER21_C1455581_69.0:14-534	520	gi|15227561|ref|NP_180516.1| cytosolic enolase	148	5.4e-88	315.241	GO:0006096 glycolysis | GO:0000162 tryptophan biosynthetic process | GO:0006094 gluconeogenesis | GO:0006571 tyrosine biosynthetic process | GO:0009094 L-phenylalanine biosynthetic process	GO:0000015 phosphopyruvate hydratase complex | GO:0005634 nucleus	GO:0004634 phosphopyruvate hydratase activity | GO:0000287 magnesium ion binding	-	pfam03952 Enolase_N	GO & Domain
TCONS_00000588	XLOC_000588	510	2.4814	1.08193	1.95398	-1.19755	-0.344739	NOT_CHANGED	NOT_CHANGED	KMER21_C1455611__3.0:13-523	510	gi|255563090|ref|XP_002522549.1| conserved hypothetical protein	169	4.65e-87	312.131	GO:0008152 metabolic process	-	GO:0003824 catalytic activity	-	-	GO only
TCONS_00000589	XLOC_000589	512	4.19039	2.86789	1.6179	-0.547095	-1.37296	NOT_CHANGED	NOT_CHANGED	KMER21_C1455649__6.0:0-512	512	-	-	-	-	-	-	-	-	-	-
TCONS_00000590	XLOC_000590	474	3.6665	1.61761	1	-1.18054	-1.8744	NOT_CHANGED	NOT_CHANGED	KMER21_C1455659__3.0:33-507	474	-	-	-	-	-	-	-	-	-	-
TCONS_00000591	XLOC_000591	533	2.99577	2.02392	0.303217	-0.565775	-3.3045	NOT_CHANGED	DOWN	KMER21_C1455669__6.0:0-533	533	gi|297800242|ref|XP_002868005.1| hypothetical protein ARALYDRAFT_493041	175	7.83e-76	274.805	GO:0009620 response to fungus | GO:0007178 transmembrane receptor protein serine/threonine kinase signaling pathway | GO:0009069 serine family amino acid metabolic process | GO:0016310 phosphorylation	GO:0009506 plasmodesma	GO:0004675 transmembrane receptor protein serine/threonine kinase activity	-	pfam00314 Thaumatin	GO & Domain
TCONS_00000592	XLOC_000592	530	4.18693	0.34019	0.917903	-3.62148	-2.18948	DOWN	DOWN	KMER21_C1455727__5.0:3-533	530	-	-	-	-	-	-	-	-	-	-
TCONS_00000593	XLOC_000593	524	4.50412	6.2294	1.55811	0.467848	-1.53145	NOT_CHANGED	NOT_CHANGED	KMER21_C1455743__7.0:0-524	524	gi|297799854|ref|XP_002867811.1| hypothetical protein ARALYDRAFT_492676	117	1.21e-40	169.494	-	-	-	-	-
TCONS_00000594	XLOC_000594	504	3.54497	0.734531	0.996226	-2.27088	-1.83123	DOWN	NOT_CHANGED	KMER21_C1455803__3.0:24-528	504	-	-	-	-	-	-	-	-	-	-
TCONS_00000595	XLOC_000595	493	5.52449	3.04051	1.03354	-0.861528	-2.41825	NOT_CHANGED	DOWN	KMER21_C1455913__7.0:15-508	493	-	-	-	-	-	-	-	-	-	-
TCONS_00000596	XLOC_000596	539	8.82316	7.9614	40.5092	-0.148273	2.19888	NOT_CHANGED	UP	KMER21_C1455941_21.0:0-539	539	-	-	-	-	-	-	-	-	-	-
TCONS_00000597	XLOC_000597	536	17.809	10.035	20.1345	-0.827566	0.177063	NOT_CHANGED	NOT_CHANGED	KMER21_C1455963_52.0:3-539	536	-	-	-	-	-	-	-	-	-	-
TCONS_00000598	XLOC_000598	537	7.28386	7.33853	8.08989	0.0107879	0.151417	NOT_CHANGED	NOT_CHANGED	KMER21_C1456013_23.0:3-540	537	gi|30690579|ref|NP_849726.1| uncharacterized protein	72	6.84e-38	161.052	GO:0051258 protein polymerization | GO:0006184 GTP catabolic process	GO:0043234 protein complex | GO:0009507 chloroplast | GO:0005773 vacuole	GO:0003924 GTPase activity | GO:0005525 GTP binding	-	pfam09585 Lin0512_fam	GO & Domain
TCONS_00000599	XLOC_000599	541	4.49732	7.25781	2.96118	0.690469	-0.602893	NOT_CHANGED	NOT_CHANGED	KMER21_C1456081_10.0:0-541	541	gi|12324286|gb|AAG52115.1|AC023064_8 unknown protein; 37182-38139	128	2.21e-61	232.148	-	-	-	-	-
TCONS_00000600	XLOC_000600	542	2.69025	2.63197	1.18102	-0.0315972	-1.18771	NOT_CHANGED	NOT_CHANGED	KMER21_C1456101__3.0:0-542	542	-	-	-	-	-	-	-	-	-	-
TCONS_00000601	XLOC_000601	543	0.447027	0.656193	52.1079	0.553758	6.865	NOT_CHANGED	UP	KMER21_C1456189_36.0:0-543	543	gi|186528356|ref|NP_001119353.1| uncharacterized protein	99	9.73e-38	160.607	GO:0071732 cellular response to nitric oxide | GO:0071281 cellular response to iron ion | GO:0071369 cellular response to ethylene stimulus	-	-	-	-	GO only
TCONS_00000602	XLOC_000602	527	1	1.37244	4.63153	0.456743	2.21149	NOT_CHANGED	UP	KMER21_C1456227__3.0:0-527	527	gi|224059670|ref|XP_002299962.1| predicted protein	160	3.81e-46	186.38	GO:0006412 translation | GO:0042254 ribosome biogenesis	GO:0005840 ribosome	GO:0003735 structural constituent of ribosome	-	pfam03868 Ribosomal_L6e_N	GO & Domain
TCONS_00000603	XLOC_000603	492	3.43207	1	1.38276	-1.77908	-1.31153	NOT_CHANGED	NOT_CHANGED	KMER21_C1456309__3.0:52-544	492	gi|79380918|ref|NP_177651.2| uncharacterized protein	139	5.62e-34	148.61	-	-	-	-	-
TCONS_00000604	XLOC_000604	497	4.40977	6.38023	9.17685	0.532905	1.0573	NOT_CHANGED	NOT_CHANGED	KMER21_C1456335_11.0:0-497	497	gi|297821236|ref|XP_002878501.1| hypothetical protein ARALYDRAFT_486820	46	2.1e-05	57.0739	-	-	-	-	-
TCONS_00000605	XLOC_000605	546	2.87969	1.30171	0.583696	-1.14551	-2.30262	NOT_CHANGED	DOWN	KMER21_C1456377__4.0:0-546	546	-	-	-	-	-	-	-	-	-	-
TCONS_00000606	XLOC_000606	525	2.59936	1.03525	0.931994	-1.32818	-1.47976	NOT_CHANGED	NOT_CHANGED	KMER21_C1456499__2.0:0-525	525	gi|297837963|ref|XP_002886863.1| hypothetical protein ARALYDRAFT_893971	118	1.43e-77	280.582	GO:0006354 transcription elongation, DNA-dependent | GO:0006144 purine base metabolic process | GO:0006206 pyrimidine base metabolic process	GO:0009295 nucleoid | GO:0009507 chloroplast | GO:0005730 nucleolus	GO:0003899 DNA-directed RNA polymerase activity | GO:0003677 DNA binding | GO:0005515 protein binding | GO:0032549 ribonucleoside binding	-	pfam04560 RNA_pol_Rpb2_7 | pfam10181 PIG-H	GO & Domain
TCONS_00000607	XLOC_000607	489	1	1.53976	5.23904	0.622705	2.3893	NOT_CHANGED	UP	KMER21_C1456505__3.0:21-510	489	gi|71030040|ref|XP_764662.1| 60S ribosomal protein L10	102	1.96e-41	171.716	GO:0006412 translation | GO:0042254 ribosome biogenesis	GO:0022625 cytosolic large ribosomal subunit	GO:0003735 structural constituent of ribosome	-	-	GO only
TCONS_00000608	XLOC_000608	504	4.05139	0.367266	1	-3.46352	-2.01842	DOWN	DOWN	KMER21_C1456511__3.0:20-524	504	gi|2129709|pir||S65812 RNA-directed DNA polymerase (EC 2.7.7.49) (clone DW15) - Arabidopsis thaliana retrotransposon Ta11-1	164	6.41e-58	221.483	-	-	-	-	-
TCONS_00000609	XLOC_000609	535	2.29024	1.67717	4.82257	-0.44947	1.0743	NOT_CHANGED	NOT_CHANGED	KMER21_C1456595__4.0:0-535	535	-	-	-	-	-	-	-	-	-	-
TCONS_00000610	XLOC_000610	527	0.234812	5.14663	0.617537	4.45405	1.39502	UP	NOT_CHANGED	KMER21_C1456683__3.0:16-543	527	gi|189202448|ref|XP_001937560.1| 40S ribosomal protein S2	175	6.54e-110	388.115	GO:0006412 translation | GO:0042254 ribosome biogenesis	GO:0015935 small ribosomal subunit	GO:0003735 structural constituent of ribosome | GO:0003723 RNA binding	-	pfam00333 Ribosomal_S5 | pfam03719 Ribosomal_S5_C	GO & Domain
TCONS_00000611	XLOC_000611	528	7.7244	2.73704	2.46264	-1.49681	-1.64922	NOT_CHANGED	NOT_CHANGED	KMER21_C1456685_10.0:22-550	528	gi|18413395|ref|NP_567368.1| uncharacterized protein	128	1.1e-50	200.155	-	-	-	-	-
TCONS_00000612	XLOC_000612	539	1	1.65862	0.297862	0.729983	-1.74728	NOT_CHANGED	NOT_CHANGED	KMER21_C1456875__5.0:14-553	539	gi|189210407|ref|XP_001941535.1| 40S ribosomal protein S11	121	4.18e-78	282.359	GO:0006412 translation | GO:0042254 ribosome biogenesis	GO:0005840 ribosome | GO:0009536 plastid	GO:0003735 structural constituent of ribosome	-	pfam00366 Ribosomal_S17	GO & Domain
TCONS_00000613	XLOC_000613	540	1	4.63134	0.296987	2.21143	-1.75153	UP	NOT_CHANGED	KMER21_C1456899__3.0:14-554	540	gi|189209676|ref|XP_001941170.1| nucleoside diphosphate kinase	116	7.74e-78	281.471	GO:0006165 nucleoside diphosphate phosphorylation | GO:0006228 UTP biosynthetic process | GO:0006183 GTP biosynthetic process | GO:0006241 CTP biosynthetic process | GO:0006144 purine base metabolic process | GO:0006206 pyrimidine base metabolic process	-	GO:0004550 nucleoside diphosphate kinase activity | GO:0005524 ATP binding	2.7.4.6	pfam00334 NDK	GO & Enzyme & Domain
TCONS_00000614	XLOC_000614	550	5.03482	6.43867	4.61631	0.354823	-0.1252	NOT_CHANGED	NOT_CHANGED	KMER21_C1456929_18.0:0-550	550	gi|297836324|ref|XP_002886044.1| nucleic acid binding protein	111	9.16e-43	176.16	-	GO:0005622 intracellular	GO:0008270 zinc ion binding	-	-	GO only
TCONS_00000615	XLOC_000615	554	5.40891	1	8.55796	-2.43534	0.661929	DOWN	NOT_CHANGED	KMER21_C1457077_14.0:2-556	554	gi|299472067|emb|CBN79653.1| ribosomal protein L18	174	2.29e-76	276.583	GO:0006412 translation | GO:0042254 ribosome biogenesis	GO:0005840 ribosome	GO:0003735 structural constituent of ribosome	-	pfam01775 Ribosomal_L18ae	GO & Domain
TCONS_00000616	XLOC_000616	552	2.8291	1.92129	2.00818	-0.558268	-0.494455	NOT_CHANGED	NOT_CHANGED	KMER21_C1457249_12.0:6-558	552	gi|297824007|ref|XP_002879886.1| hypothetical protein ARALYDRAFT_483128	171	8e-101	357.899	-	-	GO:0003676 nucleic acid binding | GO:0005524 ATP binding | GO:0008026 ATP-dependent helicase activity	-	pfam13959 DUF4217	GO & Domain
TCONS_00000617	XLOC_000617	546	0.221515	1.62713	1	2.87685	2.17452	UP	UP	KMER21_C1457291__4.0:12-558	546	gi|15230085|ref|NP_189069.1| uncharacterized protein	159	4.39e-29	133.502	-	-	-	-	pfam08295 Sin3_corepress	Domain only
TCONS_00000618	XLOC_000618	550	2.40796	0.965801	1	-1.31801	-1.26781	NOT_CHANGED	NOT_CHANGED	KMER21_C1457375__2.0:0-550	550	-	-	-	-	-	-	-	-	-	-
TCONS_00000619	XLOC_000619	563	2.95165	0.933247	3.61669	-1.66119	0.293148	NOT_CHANGED	NOT_CHANGED	KMER21_C1457435__5.0:0-563	563	gi|186478371|ref|NP_001117269.1| plant invertase/pectin methylesterase inhibitor domain-containing protein	176	2.39e-51	202.376	GO:0005982 starch metabolic process | GO:0005985 sucrose metabolic process	-	GO:0030599 pectinesterase activity | GO:0004857 enzyme inhibitor activity	-	pfam04043 PMEI	GO & Domain
TCONS_00000620	XLOC_000620	560	1.48849	1.5676	0.841561	0.0747079	-0.82271	NOT_CHANGED	NOT_CHANGED	KMER21_C1457445__6.0:0-560	560	-	-	-	-	-	-	-	-	-	-
TCONS_00000621	XLOC_000621	563	5.05998	10.5768	7.51158	1.0637	0.569985	NOT_CHANGED	NOT_CHANGED	KMER21_C1457455_19.0:0-563	563	gi|2702267|gb|AAB91970.1| hypothetical protein	121	1.43e-09	70.8488	-	-	-	-	-
TCONS_00000622	XLOC_000622	554	4.54348	0.63703	0.285265	-2.83436	-3.99342	DOWN	DOWN	KMER21_C1457463__3.0:0-554	554	gi|15233901|ref|NP_192687.1| RNase H domain-containing protein	108	2.8e-13	82.8462	GO:0090305 nucleic acid phosphodiester bond hydrolysis | GO:0051252 regulation of RNA metabolic process	-	GO:0003676 nucleic acid binding | GO:0004523 ribonuclease H activity	-	pfam13456 RVT_3	GO & Domain
TCONS_00000623	XLOC_000623	564	35.1094	18.6167	57.1534	-0.91526	0.702982	NOT_CHANGED	NOT_CHANGED	KMER21_C1457525_70.0:0-564	564	gi|297841081|ref|XP_002888422.1| calcium-binding EF hand family protein	182	2.63e-108	382.783	-	GO:0016021 integral to membrane | GO:0005739 mitochondrion	GO:0005509 calcium ion binding	-	pfam13499 EF_hand_5	GO & Domain
TCONS_00000624	XLOC_000624	535	1	3.01891	1.80846	1.59403	0.854762	NOT_CHANGED	NOT_CHANGED	KMER21_C1457537__4.0:0-535	535	gi|330939371|ref|XP_003305837.1| hypothetical protein PTT_18787	169	3.61e-106	375.673	GO:0006412 translation | GO:0042254 ribosome biogenesis	GO:0005840 ribosome	GO:0003735 structural constituent of ribosome	-	pfam00828 Ribosomal_L18e	GO & Domain
TCONS_00000625	XLOC_000625	567	6.67094	4.31045	9.90649	-0.630052	0.570484	NOT_CHANGED	NOT_CHANGED	KMER21_C1457635_18.0:0-567	567	-	-	-	-	-	-	-	-	-	-
TCONS_00000626	XLOC_000626	549	2.63462	1.614	0.868032	-0.706954	-1.60177	NOT_CHANGED	NOT_CHANGED	KMER21_C1457659__4.0:10-559	549	gi|15242647|ref|NP_198848.1| cysteine/histidine-rich C1 domain-containing protein	170	1.94e-48	193.489	GO:0035556 intracellular signal transduction	GO:0009506 plasmodesma	GO:0008270 zinc ion binding	-	pfam07649 C1_3 | pfam03107 C1_2 | pfam00130 C1_1	GO & Domain
TCONS_00000627	XLOC_000627	519	1	5.26714	1.26598	2.39702	0.340255	UP	NOT_CHANGED	KMER21_C1457697__3.0:19-538	519	gi|330930496|ref|XP_003303057.1| hypothetical protein PTT_15087	172	7.67e-109	384.56	GO:0042744 hydrogen peroxide catabolic process | GO:0055114 oxidation-reduction process | GO:0006568 tryptophan metabolic process | GO:0006804 peroxidase reaction | GO:0015947 methane metabolic process	-	GO:0020037 heme binding | GO:0004096 catalase activity	-	-	GO only
TCONS_00000628	XLOC_000628	495	2.61222	1.51068	0.684364	-0.790078	-1.93244	NOT_CHANGED	NOT_CHANGED	KMER21_C1457795__3.0:66-561	495	gi|30680341|ref|NP_187409.2| integrator complex subunit 9	123	9.15e-64	238.369	-	-	-	-	-
TCONS_00000629	XLOC_000629	571	6.18462	2.74285	6.26103	-1.17301	0.0177151	NOT_CHANGED	NOT_CHANGED	KMER21_C1457845_14.0:0-571	571	gi|21592474|gb|AAM64425.1| unknown	132	4.14e-80	289.025	GO:0042742 defense response to bacterium | GO:0000724 double-strand break repair via homologous recombination	GO:0005634 nucleus | GO:0005739 mitochondrion	GO:0044212 transcription regulatory region DNA binding | GO:0008270 zinc ion binding	-	-	GO only
TCONS_00000630	XLOC_000630	561	1.69628	1.87622	4.47592	0.145455	1.39981	NOT_CHANGED	NOT_CHANGED	KMER21_C1457859__6.0:0-561	561	-	-	-	-	-	-	-	-	-	-
TCONS_00000631	XLOC_000631	554	5.84162	4.14069	1.71159	-0.496497	-1.77103	NOT_CHANGED	NOT_CHANGED	KMER21_C1457903_10.0:0-554	554	-	-	-	-	-	-	-	-	-	-
TCONS_00000632	XLOC_000632	526	3.29779	1.03228	1.23886	-1.67567	-1.41249	NOT_CHANGED	NOT_CHANGED	KMER21_C1457941__4.0:0-526	526	gi|297825257|ref|XP_002880511.1| hypothetical protein ARALYDRAFT_320173	101	2.22e-30	137.501	-	-	-	-	-
TCONS_00000633	XLOC_000633	534	3.21624	1	1.20924	-1.68538	-1.41127	NOT_CHANGED	NOT_CHANGED	KMER21_C1457963__2.0:0-534	534	gi|8778366|gb|AAF79374.1|AC007887_33 F15O4.30	146	3.35e-49	195.711	-	-	-	-	pfam13952 DUF4216	Domain only
TCONS_00000634	XLOC_000634	514	1.71409	2.4945	3.21523	0.541308	0.907479	NOT_CHANGED	NOT_CHANGED	KMER21_C1457967__3.0:37-551	514	-	-	-	-	-	-	-	-	-	-
TCONS_00000635	XLOC_000635	543	3.12919	2.29667	4.41593	-0.446246	0.496928	NOT_CHANGED	NOT_CHANGED	KMER21_C1457973__7.0:0-543	543	-	-	-	-	-	-	-	-	-	-
TCONS_00000636	XLOC_000636	575	6.52454	6.6373	4.30913	0.0247203	-0.59848	NOT_CHANGED	NOT_CHANGED	KMER21_C1458075_13.0:0-575	575	gi|145360051|ref|NP_565426.2| senescence-associated family protein	151	1.59e-74	270.806	-	-	-	-	pfam00581 Rhodanese	Domain only
TCONS_00000637	XLOC_000637	318	6.91079	3.41143	2.55629	-1.01847	-1.4348	NOT_CHANGED	NOT_CHANGED	KMER21_C1458091__8.0:1-319	318	-	-	-	-	-	-	-	-	-	-
TCONS_00000638	XLOC_000638	575	5.30119	3.62034	4.57845	-0.550191	-0.211457	NOT_CHANGED	NOT_CHANGED	KMER21_C1458137_13.0:0-575	575	-	-	-	-	-	-	-	-	-	-
TCONS_00000639	XLOC_000639	576	4.47335	1	5.90933	-2.16136	0.401639	DOWN	NOT_CHANGED	KMER21_C1458147__8.0:0-576	576	gi|325183412|emb|CCA17873.1| 40S ribosomal protein S12 putative	134	1.51e-35	153.942	GO:0006412 translation | GO:0042254 ribosome biogenesis	GO:0005840 ribosome	GO:0003735 structural constituent of ribosome	-	pfam01248 Ribosomal_L7Ae	GO & Domain
TCONS_00000640	XLOC_000640	555	1.94155	1.90603	1.70678	-0.026638	-0.185932	NOT_CHANGED	NOT_CHANGED	KMER21_C1458159__4.0:0-555	555	-	-	-	-	-	-	-	-	-	-
TCONS_00000641	XLOC_000641	568	3.74191	0.307101	5.21424	-3.60699	0.478682	DOWN	NOT_CHANGED	KMER21_C1458213__8.0:0-568	568	gi|298714763|emb|CBJ25662.1| 60S ribosomal protein L13a	177	7.83e-76	274.805	GO:0006412 translation | GO:0042254 ribosome biogenesis	GO:0015934 large ribosomal subunit	GO:0003735 structural constituent of ribosome	-	pfam00572 Ribosomal_L13	GO & Domain
TCONS_00000642	XLOC_000642	540	3.83432	4.30053	2.67289	0.165544	-0.52057	NOT_CHANGED	NOT_CHANGED	KMER21_C1458301__6.0:32-572	540	gi|15237575|ref|NP_198933.1| pentatricopeptide repeat-containing protein	178	8.98e-79	284.581	-	-	GO:0005488 binding	-	pfam13041 PPR_2 | pfam12854 PPR_1 | pfam01535 PPR | pfam13812 PPR_3	GO & Domain
TCONS_00000643	XLOC_000643	579	4.43693	17.9215	4.53022	2.01406	0.0300193	UP	NOT_CHANGED	KMER21_C1458345_23.0:0-579	579	gi|15228792|ref|NP_188895.1| GCN5-related N-acetyltransferase (GNAT) family protein	164	6.82e-45	182.825	GO:0042967 acyl-carrier-protein biosynthetic process	GO:0016020 membrane	GO:0008080 N-acetyltransferase activity	-	pfam13302 Acetyltransf_3 | pfam00583 Acetyltransf_1	GO & Domain
TCONS_00000644	XLOC_000644	570	2.274	3.3609	2.45658	0.563615	0.111419	NOT_CHANGED	NOT_CHANGED	KMER21_C1458361_21.0:2-572	570	-	-	-	-	-	-	-	-	-	-
TCONS_00000645	XLOC_000645	522	8.35033	13.5754	9.09303	0.70109	0.122928	NOT_CHANGED	NOT_CHANGED	KMER21_C1458375_15.0:58-580	522	gi|297790040|ref|XP_002862932.1| oxidoreductase/ transition metal ion binding protein	113	2.78e-67	249.033	GO:0006979 response to oxidative stress	-	-	-	-	GO only
TCONS_00000646	XLOC_000646	475	3.37167	2.01523	1.10101	-0.742519	-1.61464	NOT_CHANGED	NOT_CHANGED	KMER21_C1458431__3.0:13-488	475	gi|297812529|ref|XP_002874148.1| predicted protein	118	5e-19	101.065	-	GO:0005634 nucleus	GO:0003723 RNA binding	-	-	GO only
TCONS_00000647	XLOC_000647	581	1.60472	0.594422	2.38579	-1.43276	0.572145	NOT_CHANGED	NOT_CHANGED	KMER21_C1458433__5.0:0-581	581	-	-	-	-	-	-	-	-	-	-
TCONS_00000648	XLOC_000648	582	1	1	2.37955	0	1.25069	NOT_CHANGED	NOT_CHANGED	KMER21_C1458481__2.0:0-582	582	gi|72153924|ref|XP_793832.1| PREDICTED: similar to ribosomal protein L31	116	3.66e-44	180.603	GO:0006412 translation | GO:0042254 ribosome biogenesis	GO:0005840 ribosome	GO:0003735 structural constituent of ribosome	-	pfam01198 Ribosomal_L31e	GO & Domain
TCONS_00000649	XLOC_000649	531	3.24634	1.01769	0.915136	-1.67352	-1.82676	NOT_CHANGED	NOT_CHANGED	KMER21_C1458513__4.0:35-566	531	-	-	-	-	-	-	-	-	-	-
TCONS_00000650	XLOC_000650	546	4.20878	0.976279	0.291848	-2.10804	-3.85011	DOWN	DOWN	KMER21_C1458599__4.0:38-584	546	-	-	-	-	-	-	-	-	-	-
TCONS_00000651	XLOC_000651	547	2.20857	1.62273	2.32807	-0.44469	0.0760219	NOT_CHANGED	NOT_CHANGED	KMER21_C1458613__4.0:0-547	547	gi|21593259|gb|AAM65208.1| unknown	66	5.88e-11	75.2923	-	-	-	-	-
TCONS_00000652	XLOC_000652	571	12.5754	7.31426	5.98882	-0.78182	-1.07026	NOT_CHANGED	NOT_CHANGED	KMER21_C1458625_16.0:8-579	571	gi|297830002|ref|XP_002882883.1| hypothetical protein ARALYDRAFT_897726	189	9.79e-121	424.107	GO:0006075 (1->3)-beta-D-glucan biosynthetic process | GO:0005982 starch metabolic process | GO:0005985 sucrose metabolic process	GO:0000148 1,3-beta-D-glucan synthase complex	GO:0003843 1,3-beta-D-glucan synthase activity	-	-	GO only
TCONS_00000653	XLOC_000653	567	1.45927	0.923667	0.82554	-0.659802	-0.821837	NOT_CHANGED	NOT_CHANGED	KMER21_C1458673_12.0:13-580	567	gi|297845146|ref|XP_002890454.1| hypothetical protein ARALYDRAFT_472409	177	2.6e-50	199.266	-	-	-	-	-
TCONS_00000654	XLOC_000654	578	1.82005	3.2938	2.93906	0.855775	0.691377	NOT_CHANGED	NOT_CHANGED	KMER21_C1458755__6.0:0-578	578	gi|91806840|gb|ABE66147.1| laccase family protein/diphenol oxidase family protein	192	6.97e-127	444.547	GO:0046274 lignin catabolic process | GO:0055114 oxidation-reduction process | GO:0006118 electron transport | GO:0019852 L-ascorbic acid metabolic process	GO:0016023 cytoplasmic membrane-bounded vesicle | GO:0048046 apoplast	GO:0005507 copper ion binding | GO:0052716 hydroquinone:oxygen oxidoreductase activity | GO:0008447 L-ascorbate oxidase activity	1.10.3.2	pfam07731 Cu-oxidase_2	GO & Enzyme & Domain
TCONS_00000655	XLOC_000655	582	3.2008	2.07534	2.90834	-0.625085	-0.138237	NOT_CHANGED	NOT_CHANGED	KMER21_C1458791__6.0:6-588	582	-	-	-	-	-	-	-	-	-	-
TCONS_00000656	XLOC_000656	525	2.36305	1.38033	1	-0.775637	-1.24065	NOT_CHANGED	NOT_CHANGED	KMER21_C1458813__2.0:0-525	525	gi|297802938|ref|XP_002869353.1| hypothetical protein ARALYDRAFT_353720	166	2.36e-40	168.606	-	-	GO:0005488 binding	-	-	GO only
TCONS_00000657	XLOC_000657	590	2.54583	0.290729	1.2949	-3.13039	-0.975295	DOWN	NOT_CHANGED	KMER21_C1458899__3.0:0-590	590	gi|11994228|dbj|BAB01350.1| Mutator-like transposase	137	8.16e-39	164.162	-	-	-	-	pfam04434 SWIM	Domain only
TCONS_00000658	XLOC_000658	592	3.89613	0.867981	4.12259	-2.16631	0.0815092	DOWN	NOT_CHANGED	KMER21_C1458995_10.0:0-592	592	-	-	-	-	-	-	-	-	-	-
TCONS_00000659	XLOC_000659	571	2.88616	0.914282	1.90553	-1.65844	-0.598959	NOT_CHANGED	NOT_CHANGED	KMER21_C1459025__4.0:21-592	571	gi|312281759|dbj|BAJ33745.1| unnamed protein product	60	5.13e-09	69.0714	GO:0010227 floral organ abscission | GO:2000037 regulation of stomatal complex patterning | GO:0000187 activation of MAPK activity | GO:2000038 regulation of stomatal complex development | GO:0009814 defense response, incompatible interaction | GO:0000165 MAPKKK cascade	GO:0005737 cytoplasm | GO:0005634 nucleus	GO:0004708 MAP kinase kinase activity	-	-	GO only
TCONS_00000660	XLOC_000660	473	0.566226	0.405771	3.69686	-0.480712	2.70685	NOT_CHANGED	UP	KMER21_C1459071_10.0:41-514	473	-	-	-	-	-	-	-	-	-	-
TCONS_00000661	XLOC_000661	581	3.61062	4.16095	23.8579	0.204666	2.72415	NOT_CHANGED	UP	KMER21_C1459199_25.0:11-592	581	gi|297828263|ref|XP_002882014.1| forkhead-associated domain-containing protein	129	2.7e-43	177.937	-	-	-	-	-
TCONS_00000662	XLOC_000662	462	3.54594	1.26435	1.1555	-1.48777	-1.61765	NOT_CHANGED	NOT_CHANGED	KMER21_C1459288__5.0:92-554	462	-	-	-	-	-	-	-	-	-	-
TCONS_00000663	XLOC_000663	591	2.73446	0.290026	0.25832	-3.237	-3.40402	DOWN	DOWN	KMER21_C1459340__2.0:7-598	591	gi|15230049|ref|NP_189610.1| HXXXD-type acyl-transferase-like protein	192	1.89e-83	300.133	GO:0042967 acyl-carrier-protein biosynthetic process	-	GO:0047183 anthocyanin 5-aromatic acyltransferase activity	-	-	GO only
TCONS_00000664	XLOC_000664	598	298.618	266.092	280.939	-0.166376	-0.0880442	NOT_CHANGED	NOT_CHANGED	KMER21_C1459498_59.0:4-602	598	gi|145333772|ref|NP_001078429.1| bifunctional inhibitor/lipid-transfer protein/seed storage 2S albumin-like protein	111	3.42e-14	85.9567	GO:0006869 lipid transport	-	-	-	pfam00234 Tryp_alpha_amyl	GO & Domain
TCONS_00000665	XLOC_000665	602	3.0373	2.26011	2.7639	-0.426396	-0.136084	NOT_CHANGED	NOT_CHANGED	KMER21_C1459536__4.0:0-602	602	gi|11994257|dbj|BAB01440.1| unnamed protein product	198	4.05e-84	302.355	-	-	-	-	pfam13961 DUF4219	Domain only
TCONS_00000666	XLOC_000666	575	2.24281	1.50848	0.807962	-0.572212	-1.47295	NOT_CHANGED	NOT_CHANGED	KMER21_C1459568_19.0:28-603	575	gi|30681157|ref|NP_187623.2| uncharacterized protein	171	2.57e-83	299.689	-	-	-	-	pfam14009 DUF4228	Domain only
TCONS_00000667	XLOC_000667	405	3.82084	1.05393	2.45946	-1.85811	-0.635548	NOT_CHANGED	NOT_CHANGED	KMER21_C1459588__4.0:69-474	405	-	-	-	-	-	-	-	-	-	-
TCONS_00000668	XLOC_000668	593	1	0.288631	32.897	-1.7927	5.03988	NOT_CHANGED	UP	KMER21_C1459590_38.0:0-593	593	gi|22328970|ref|NP_194466.2| dynein light chain type 1-like protein	96	3.05e-54	211.263	GO:0007017 microtubule-based process	GO:0005875 microtubule associated complex | GO:0005874 microtubule	GO:0003777 microtubule motor activity	-	pfam01221 Dynein_light	GO & Domain
TCONS_00000669	XLOC_000669	513	1	2.14451	0.322548	1.10065	-1.63241	NOT_CHANGED	NOT_CHANGED	KMER21_C1459640_11.0:24-537	513	gi|297803624|ref|XP_002869696.1| hypothetical protein ARALYDRAFT_492340	123	2.04e-29	134.391	-	-	-	-	-
TCONS_00000670	XLOC_000670	593	4.27454	0.577262	1.28504	-2.88847	-1.73396	DOWN	NOT_CHANGED	KMER21_C1459666__7.0:9-602	593	-	-	-	-	-	-	-	-	-	-
TCONS_00000671	XLOC_000671	546	2.43666	2.92884	0.875543	0.265424	-1.47666	NOT_CHANGED	NOT_CHANGED	KMER21_C1459730__5.0:61-607	546	gi|147841236|emb|CAN64512.1| hypothetical protein VITISV_004351	84	1.7e-43	178.382	GO:0006120 mitochondrial electron transport, NADH to ubiquinone | GO:0006744 ubiquinone biosynthetic process | GO:0006814 sodium ion transport | GO:0015992 proton transport	GO:0005747 mitochondrial respiratory chain complex I | GO:0016021 integral to membrane	GO:0008137 NADH dehydrogenase (ubiquinone) activity	-	-	GO only
TCONS_00000672	XLOC_000672	607	1.87437	1.39613	1.24091	-0.424972	-0.595007	NOT_CHANGED	NOT_CHANGED	KMER21_C1459732__3.0:0-607	607	gi|15241795|ref|NP_201037.1| AGC (cAMP-dependent, cGMP-dependent and protein kinase C) kinase family protein	134	2.57e-83	299.689	GO:0009826 unidimensional cell growth | GO:0006468 protein phosphorylation | GO:0007165 signal transduction | GO:0009069 serine family amino acid metabolic process	-	GO:0004697 protein kinase C activity | GO:0005524 ATP binding	-	-	GO only
TCONS_00000673	XLOC_000673	609	3.91643	6.94832	2.46971	0.827125	-0.665198	NOT_CHANGED	NOT_CHANGED	KMER21_C1459804__8.0:0-609	609	gi|21554090|gb|AAM63171.1| unknown	61	1.18e-16	93.955	-	GO:0016020 membrane	-	-	-	GO only
TCONS_00000674	XLOC_000674	590	1.37083	0.581458	1.2949	-1.2373	-0.082209	NOT_CHANGED	NOT_CHANGED	KMER21_C1459812__6.0:18-608	590	gi|18416160|ref|NP_567685.1| protein SPIRAL1-like5	98	3.96e-50	198.822	-	-	-	-	-
TCONS_00000675	XLOC_000675	609	8.20585	0.555866	12.1016	-3.88384	0.560473	DOWN	NOT_CHANGED	KMER21_C1459828_20.0:0-609	609	gi|299470032|emb|CBN79209.1| conserved unknown protein	183	4.91e-77	278.805	GO:0006412 translation | GO:0042254 ribosome biogenesis	GO:0005840 ribosome	GO:0003735 structural constituent of ribosome | GO:0019843 rRNA binding	-	pfam00347 Ribosomal_L6	GO & Domain
TCONS_00000676	XLOC_000676	577	0.608338	8.40519	0.267895	3.78834	-1.18321	UP	NOT_CHANGED	KMER21_C1459832__6.0:13-590	577	gi|297795035|ref|XP_002865402.1| hypothetical protein ARALYDRAFT_494628	159	1.83e-89	320.129	-	-	-	-	-
TCONS_00000677	XLOC_000677	555	3.02019	0.317672	3.98249	-3.24903	0.399031	DOWN	NOT_CHANGED	KMER21_C1459834__6.0:0-555	555	-	-	-	-	-	-	-	-	-	-
TCONS_00000678	XLOC_000678	567	2.08467	1.53944	2.20144	-0.437413	0.0786285	NOT_CHANGED	NOT_CHANGED	KMER21_C1459924__3.0:40-607	567	-	-	-	-	-	-	-	-	-	-
TCONS_00000679	XLOC_000679	610	2.41839	2.21832	1.72459	-0.124579	-0.487793	NOT_CHANGED	NOT_CHANGED	KMER21_C1459964__5.0:3-613	610	-	-	-	-	-	-	-	-	-	-
TCONS_00000680	XLOC_000680	617	4.93631	5.73039	3.87585	0.2152	-0.34892	NOT_CHANGED	NOT_CHANGED	KMER21_C1460144_10.0:0-617	617	-	-	-	-	-	-	-	-	-	-
TCONS_00000681	XLOC_000681	532	0.693481	0.338272	3.34541	-1.03567	2.27025	NOT_CHANGED	UP	KMER21_C1460206__2.0:46-578	532	-	-	-	-	-	-	-	-	-	-
TCONS_00000682	XLOC_000682	614	4.78883	13.4628	1.95194	1.49123	-1.29476	NOT_CHANGED	NOT_CHANGED	KMER21_C1460228_17.0:0-614	614	gi|297804066|ref|XP_002869917.1| basic helix-loop-helix family protein	158	8.48e-73	266.363	-	-	-	-	pfam00010 HLH	Domain only
TCONS_00000683	XLOC_000683	620	4.35569	2.16821	2.64565	-1.0064	-0.719279	NOT_CHANGED	NOT_CHANGED	KMER21_C1460272_13.0:0-620	620	-	-	-	-	-	-	-	-	-	-
TCONS_00000684	XLOC_000684	620	1.63338	2.16821	0.240513	0.408644	-2.76367	NOT_CHANGED	DOWN	KMER21_C1460274__4.0:0-620	620	-	-	-	-	-	-	-	-	-	-
TCONS_00000685	XLOC_000685	621	1.62941	2.70416	1	0.730831	-0.70435	NOT_CHANGED	NOT_CHANGED	KMER21_C1460336__2.0:0-621	621	-	-	-	-	-	-	-	-	-	-
TCONS_00000686	XLOC_000686	621	3.80195	6.48998	1.91954	0.771474	-0.985979	NOT_CHANGED	NOT_CHANGED	KMER21_C1460340__8.0:0-621	621	-	-	-	-	-	-	-	-	-	-
TCONS_00000687	XLOC_000687	621	3.25881	3.5154	1.91954	0.109344	-0.763585	NOT_CHANGED	NOT_CHANGED	KMER21_C1460352_16.0:0-621	621	gi|297822795|ref|XP_002879280.1| hypothetical protein ARALYDRAFT_481999	120	2.09e-23	115.728	-	-	-	-	-
TCONS_00000688	XLOC_000688	592	8.96111	6.65452	7.98752	-0.429343	-0.16593	NOT_CHANGED	NOT_CHANGED	KMER21_C1460386_42.0:8-600	592	gi|297803044|ref|XP_002869406.1| predicted protein	178	3.61e-77	279.249	GO:0006950 response to stress | GO:0019439 aromatic compound catabolic process | GO:0055114 oxidation-reduction process	GO:0009570 chloroplast stroma	GO:0005506 iron ion binding | GO:0016708 oxidoreductase activity, acting on paired donors, with incorporation or reduction of molecular oxygen, NADH or NADPH as one donor, and incorporation of two atoms of oxygen into one donor | GO:0019133 choline monooxygenase activity | GO:0051537 2 iron, 2 sulfur cluster binding	-	pfam00355 Rieske	GO & Domain
TCONS_00000689	XLOC_000689	622	4.15392	3.5075	9.09626	-0.24403	1.1308	NOT_CHANGED	NOT_CHANGED	KMER21_C1460404_16.0:0-622	622	-	-	-	-	-	-	-	-	-	-
TCONS_00000690	XLOC_000690	523	2.37818	0.694158	5.31393	-1.77652	1.15992	NOT_CHANGED	NOT_CHANGED	KMER21_C1460412_12.0:100-623	523	-	-	-	-	-	-	-	-	-	-
TCONS_00000691	XLOC_000691	627	2.85499	8.53784	3.54866	1.58039	0.313789	NOT_CHANGED	NOT_CHANGED	KMER21_C1460544_10.0:0-627	627	-	-	-	-	-	-	-	-	-	-
TCONS_00000692	XLOC_000692	553	3.68879	1.27745	2.0025	-1.52988	-0.881345	NOT_CHANGED	NOT_CHANGED	KMER21_C1460554__5.0:74-627	553	gi|32478021|gb|AAP83372.1| euAP1 APETALA1-like MADS-box	36	0.00684	49.0756	-	-	-	-	-
TCONS_00000693	XLOC_000693	633	1.93493	5.0026	3.26626	1.3704	0.755358	NOT_CHANGED	NOT_CHANGED	KMER21_C1460762_11.0:0-633	633	gi|297832534|ref|XP_002884149.1| hypothetical protein ARALYDRAFT_900256	174	3.21e-99	352.567	GO:0010200 response to chitin	-	GO:0008270 zinc ion binding	-	pfam13639 zf-RING_2 | pfam13923 zf-C3HC4_2 | pfam00097 zf-C3HC4 | pfam13920 zf-C3HC4_3	GO & Domain
TCONS_00000694	XLOC_000694	618	8.38938	9.52898	11.1165	0.183758	0.406067	NOT_CHANGED	NOT_CHANGED	KMER21_C1460786_17.0:15-633	618	gi|297846056|ref|XP_002890909.1| hypothetical protein ARALYDRAFT_473326	118	9.21e-65	242.812	-	GO:0016020 membrane	-	-	-	GO only
TCONS_00000695	XLOC_000695	633	6.50842	5.26589	4.89939	-0.30563	-0.409705	NOT_CHANGED	NOT_CHANGED	KMER21_C1460790_13.0:0-633	633	-	-	-	-	-	-	-	-	-	-
TCONS_00000696	XLOC_000696	620	2.17785	0.542053	4.08873	-2.0064	0.908748	DOWN	NOT_CHANGED	KMER21_C1460824__7.0:14-634	620	gi|255626293|gb|ACU13491.1| unknown	180	1.96e-52	205.931	-	-	-	-	pfam01849 NAC | pfam00627 UBA	Domain only
TCONS_00000697	XLOC_000697	574	0.408905	1	2.16032	1.29016	2.40141	NOT_CHANGED	UP	KMER21_C1460926_14.0:33-607	574	gi|4490300|emb|CAB38791.1| putative protein	139	1.16e-88	317.463	GO:0005982 starch metabolic process | GO:0010417 glucuronoxylan biosynthetic process	GO:0005794 Golgi apparatus	GO:0080116 glucuronoxylan glucuronosyltransferase activity | GO:0008466 glycogenin glucosyltransferase activity	-	-	GO only
TCONS_00000698	XLOC_000698	627	4.46093	4.00211	2.60235	-0.156584	-0.77753	NOT_CHANGED	NOT_CHANGED	KMER21_C1460940_12.0:0-627	627	-	-	-	-	-	-	-	-	-	-
TCONS_00000699	XLOC_000699	637	12.1977	8.0911	14.3327	-0.592201	0.232701	NOT_CHANGED	NOT_CHANGED	KMER21_C1460956_31.0:0-637	637	-	-	-	-	-	-	-	-	-	-
TCONS_00000700	XLOC_000700	620	3.99272	0.542053	1.68359	-2.88087	-1.24583	DOWN	NOT_CHANGED	KMER21_C1460962__6.0:18-638	620	-	-	-	-	-	-	-	-	-	-
TCONS_00000701	XLOC_000701	638	3.99845	3.64612	5.99677	-0.133079	0.584745	NOT_CHANGED	NOT_CHANGED	KMER21_C1460992__9.0:0-638	638	-	-	-	-	-	-	-	-	-	-
TCONS_00000702	XLOC_000702	593	3.49735	5.77262	4.36913	0.722964	0.321084	NOT_CHANGED	NOT_CHANGED	KMER21_C1461038_21.0:46-639	593	-	-	-	-	-	-	-	-	-	-
TCONS_00000703	XLOC_000703	636	24.9768	62.5158	27.5725	1.32363	0.142641	NOT_CHANGED	NOT_CHANGED	KMER21_C1461040_65.0:3-639	636	gi|297798512|ref|XP_002867140.1| hypothetical protein ARALYDRAFT_913003	155	4.46e-95	338.792	-	-	-	-	pfam07939 DUF1685	Domain only
TCONS_00000704	XLOC_000704	621	1	7.84206	1.19972	2.97123	0.262698	UP	NOT_CHANGED	KMER21_C1461078__6.0:9-630	621	gi|189188398|ref|XP_001930538.1| C protein immunoglobulin-A-binding beta antigen	148	9.54e-58	221.928	-	-	-	-	-
TCONS_00000705	XLOC_000705	629	2.13101	2.92189	2.35476	0.455365	0.144043	NOT_CHANGED	NOT_CHANGED	KMER21_C1461118__7.0:0-629	629	gi|207559857|gb|ACI24460.1| cytochrome c oxidase subunit 1	194	2.52e-116	409.444	GO:0009060 aerobic respiration | GO:0006118 electron transport | GO:0006123 mitochondrial electron transport, cytochrome c to oxygen | GO:0015992 proton transport	GO:0005743 mitochondrial inner membrane | GO:0016021 integral to membrane | GO:0045277 respiratory chain complex IV	GO:0009055 electron carrier activity | GO:0020037 heme binding | GO:0004129 cytochrome-c oxidase activity	-	-	GO only
TCONS_00000706	XLOC_000706	626	2.683	0.534805	1.42279	-2.32676	-0.915124	DOWN	NOT_CHANGED	KMER21_C1461164__3.0:1-627	626	gi|25082972|gb|AAN72025.1| indole-3-acetate beta-glucosyltransferase like protein	208	4.33e-130	455.212	GO:0008152 metabolic process | GO:0009636 response to toxin	-	GO:0050284 sinapate 1-glucosyltransferase activity | GO:0050412 cinnamate beta-D-glucosyltransferase activity | GO:0050645 limonoid glucosyltransferase activity	-	-	GO only
TCONS_00000707	XLOC_000707	629	4.43961	0.265626	0.470952	-4.06296	-3.23678	DOWN	DOWN	KMER21_C1461168_12.0:14-643	629	gi|5430746|gb|AAD43146.1|AC007504_1 Hypothetical Protein	126	9.32e-49	194.822	-	-	-	-	pfam05699 Dimer_Tnp_hAT	Domain only
TCONS_00000708	XLOC_000708	561	1.69628	1.25082	2.79745	-0.4395	0.721738	NOT_CHANGED	NOT_CHANGED	KMER21_C1461222__4.0:0-561	561	-	-	-	-	-	-	-	-	-	-
TCONS_00000709	XLOC_000709	640	4.84502	4.14898	2.29598	-0.223746	-1.07739	NOT_CHANGED	NOT_CHANGED	KMER21_C1461232__9.0:0-640	640	-	-	-	-	-	-	-	-	-	-
TCONS_00000710	XLOC_000710	551	2.61915	0.963216	2.01389	-1.44317	-0.379114	NOT_CHANGED	NOT_CHANGED	KMER21_C1461248__3.0:0-551	551	gi|297801984|ref|XP_002868876.1| endoglucanase 22 precursor	180	4.32e-101	358.788	GO:0005982 starch metabolic process | GO:0005985 sucrose metabolic process	-	GO:0030246 carbohydrate binding | GO:0008810 cellulase activity	-	-	GO only
TCONS_00000711	XLOC_000711	645	4.10509	4.36116	7.49175	0.0872981	0.867889	NOT_CHANGED	NOT_CHANGED	KMER21_C1461268_15.0:0-645	645	-	-	-	-	-	-	-	-	-	-
TCONS_00000712	XLOC_000712	625	4.12385	3.75199	4.75377	-0.136336	0.20508	NOT_CHANGED	NOT_CHANGED	KMER21_C1461298__9.0:21-646	625	gi|4982473|gb|AAD36941.1|AF069441_1 hypothetical protein	105	6.56e-21	107.73	-	-	-	-	-
TCONS_00000713	XLOC_000713	534	2.98651	0.67275	1.20924	-2.15032	-1.30436	DOWN	NOT_CHANGED	KMER21_C1461306__4.0:112-646	534	gi|15230994|ref|NP_191382.1| Ubiquitin-specific protease family C19-related protein	149	2.62e-79	286.359	-	-	-	-	-
TCONS_00000714	XLOC_000714	627	3.21187	1.06723	0.709731	-1.58954	-2.17807	NOT_CHANGED	DOWN	KMER21_C1461320__3.0:0-627	627	gi|42565997|ref|NP_191297.2| Glycosyltransferase family 61 protein	208	7.43e-115	404.556	-	-	GO:0016757 transferase activity, transferring glycosyl groups	-	-	GO only
TCONS_00000715	XLOC_000715	647	17.7072	18.3921	55.3721	0.0547501	1.64482	NOT_CHANGED	NOT_CHANGED	KMER21_C1461354_59.0:0-647	647	gi|15238413|ref|NP_196125.1| cystatin/monellin-related protein	135	7.01e-49	195.267	-	-	-	-	-
TCONS_00000716	XLOC_000716	580	0.804532	1.1918	3.1894	0.56692	1.98706	NOT_CHANGED	NOT_CHANGED	KMER21_C1461358__4.0:40-620	580	gi|9758853|dbj|BAB09379.1| non-LTR retroelement reverse transcriptase-like protein	193	1.66e-78	283.692	-	-	-	-	-
TCONS_00000717	XLOC_000717	647	18.5585	15.3268	22.8269	-0.276024	0.298655	NOT_CHANGED	NOT_CHANGED	KMER21_C1461360_52.0:0-647	647	gi|15227556|ref|NP_180514.1| DNA-directed RNA polymerase III subunit C19	110	2.41e-50	199.71	GO:0009304 tRNA transcription | GO:0006144 purine base metabolic process | GO:0006206 pyrimidine base metabolic process	GO:0005666 DNA-directed RNA polymerase III complex | GO:0005730 nucleolus	GO:0003899 DNA-directed RNA polymerase activity | GO:0003677 DNA binding | GO:0046983 protein dimerization activity | GO:0008270 zinc ion binding	2.7.7.6	pfam13656 RNA_pol_L_2 | pfam01193 RNA_pol_L	GO & Enzyme & Domain
TCONS_00000718	XLOC_000718	635	0.700298	0.524288	1.3934	-0.417609	0.992569	NOT_CHANGED	NOT_CHANGED	KMER21_C1461410_10.0:9-644	635	gi|297791713|ref|XP_002863741.1| hypothetical protein ARALYDRAFT_917455	133	8.41e-44	179.715	-	-	-	-	pfam13966 zf-RVT	Domain only
TCONS_00000719	XLOC_000719	606	0.939556	0.559756	1	-0.747181	0.0899489	NOT_CHANGED	NOT_CHANGED	KMER21_C1461418__7.0:0-606	606	-	-	-	-	-	-	-	-	-	-
TCONS_00000720	XLOC_000720	629	4.08444	2.92189	0.706428	-0.483236	-2.53152	NOT_CHANGED	DOWN	KMER21_C1461440__7.0:0-629	629	-	-	-	-	-	-	-	-	-	-
TCONS_00000721	XLOC_000721	638	5.04153	10.4175	1.38387	1.04708	-1.86515	NOT_CHANGED	NOT_CHANGED	KMER21_C1461486_11.0:13-651	638	gi|297789672|ref|XP_002862777.1| hypothetical protein ARALYDRAFT_497299	129	2.37e-42	175.271	-	-	-	-	pfam04570 DUF581	Domain only
TCONS_00000722	XLOC_000722	611	11.8762	7.19293	3.44079	-0.723422	-1.78726	NOT_CHANGED	NOT_CHANGED	KMER21_C1461546_20.0:29-640	611	-	-	-	-	-	-	-	-	-	-
TCONS_00000723	XLOC_000723	631	4.77197	8.19811	3.51578	0.780706	-0.44074	NOT_CHANGED	NOT_CHANGED	KMER21_C1461556_16.0:0-631	631	-	-	-	-	-	-	-	-	-	-
TCONS_00000724	XLOC_000724	598	1.53432	0.855601	1.52271	-0.842589	-0.0109582	NOT_CHANGED	NOT_CHANGED	KMER21_C1461580_15.0:47-645	598	gi|158828172|gb|ABW81051.1| tn7 reverse transcriptase	184	6.2e-58	222.372	-	-	-	-	pfam13966 zf-RVT	Domain only
TCONS_00000725	XLOC_000725	656	3.67009	1	4.87421	-1.87582	0.409353	NOT_CHANGED	NOT_CHANGED	KMER21_C1461638__9.0:0-656	656	gi|219115179|ref|XP_002178385.1| predicted protein	156	1.01e-48	194.822	GO:0006412 translation | GO:0042254 ribosome biogenesis	GO:0005840 ribosome	GO:0003735 structural constituent of ribosome	-	pfam01159 Ribosomal_L6e	GO & Domain
TCONS_00000726	XLOC_000726	626	5.90259	8.82427	5.45402	0.580129	-0.114028	NOT_CHANGED	NOT_CHANGED	KMER21_C1461678_17.0:0-626	626	-	-	-	-	-	-	-	-	-	-
TCONS_00000727	XLOC_000727	647	5.27811	6.13071	4.29416	0.216033	-0.297645	NOT_CHANGED	NOT_CHANGED	KMER21_C1461708_48.0:0-647	647	gi|18396594|ref|NP_566210.1| SWIB/MDM2 domain-containing protein	140	1.17e-63	239.702	-	-	-	-	pfam02201 SWIB	Domain only
TCONS_00000728	XLOC_000728	639	2.42816	1.29936	2.53133	-0.902062	0.0600321	NOT_CHANGED	NOT_CHANGED	KMER21_C1461710__5.0:13-652	639	-	-	-	-	-	-	-	-	-	-
TCONS_00000729	XLOC_000729	659	3.14842	5.72889	9.02447	0.863628	1.51921	NOT_CHANGED	NOT_CHANGED	KMER21_C1461722_13.0:0-659	659	gi|297819104|ref|XP_002877435.1| hypothetical protein ARALYDRAFT_905750	149	9.64e-17	94.3993	-	-	-	-	pfam06839 zf-GRF	Domain only
TCONS_00000730	XLOC_000730	551	2.40089	1.60536	1.1508	-0.580672	-1.06093	NOT_CHANGED	NOT_CHANGED	KMER21_C1461726__4.0:100-651	551	gi|4996363|dbj|BAA78424.1| polyprotein	173	9.45e-42	173.049	-	-	-	-	-
TCONS_00000731	XLOC_000731	647	9.70491	11.2396	18.9847	0.211804	0.96805	NOT_CHANGED	NOT_CHANGED	KMER21_C1461750_41.0:0-647	647	-	-	-	-	-	-	-	-	-	-
TCONS_00000732	XLOC_000732	663	12.6466	18.2803	9.81946	0.53154	-0.365034	NOT_CHANGED	NOT_CHANGED	KMER21_C1461876_35.0:0-663	663	gi|297804442|ref|XP_002870105.1| hypothetical protein ARALYDRAFT_914975	154	3.77e-37	159.274	GO:0009958 positive gravitropism | GO:0007264 small GTPase mediated signal transduction | GO:0048530 fruit morphogenesis | GO:0006355 regulation of transcription, DNA-dependent | GO:0007034 vacuolar transport | GO:0009408 response to heat | GO:0009733 response to auxin stimulus | GO:0048527 lateral root development | GO:0015031 protein transport	GO:0005774 vacuolar membrane | GO:0005667 transcription factor complex	GO:0043565 sequence-specific DNA binding | GO:0005515 protein binding | GO:0003700 sequence-specific DNA binding transcription factor activity | GO:0005525 GTP binding	-	pfam00447 HSF_DNA-bind	GO & Domain
TCONS_00000733	XLOC_000733	652	4.04	9.35196	10.2816	1.21091	1.34764	NOT_CHANGED	NOT_CHANGED	KMER21_C1461882_21.0:11-663	652	gi|297831004|ref|XP_002883384.1| RNA polymerase Rpb7 N-terminal domain-containing protein	173	1.4e-81	293.913	GO:0006351 transcription, DNA-dependent | GO:0006144 purine base metabolic process | GO:0006206 pyrimidine base metabolic process	GO:0000418 DNA-directed RNA polymerase IV complex | GO:0005730 nucleolus	GO:0003899 DNA-directed RNA polymerase activity | GO:0003677 DNA binding | GO:0003723 RNA binding	-	pfam03876 SHS2_Rpb7-N	GO & Domain
TCONS_00000734	XLOC_000734	663	295.142	186.755	257.925	-0.660262	-0.194458	NOT_CHANGED	NOT_CHANGED	KMER21_C1461884_57.0:0-663	663	-	-	-	-	-	-	-	-	-	-
TCONS_00000735	XLOC_000735	626	2.86186	2.94142	1.89705	0.0395597	-0.593195	NOT_CHANGED	NOT_CHANGED	KMER21_C1461904__8.0:3-629	626	gi|297849376|ref|XP_002892569.1| hypothetical protein ARALYDRAFT_471156	139	5.34e-67	249.478	-	-	-	-	-
TCONS_00000736	XLOC_000736	574	2.24898	1.81473	1.89028	-0.309516	-0.250671	NOT_CHANGED	NOT_CHANGED	KMER21_C1461918__3.0:6-580	574	gi|297808335|ref|XP_002872051.1| prenylcysteine alpha-carboxyl methyltransferase 14A	96	2.44e-11	76.6253	GO:0009788 negative regulation of abscisic acid mediated signaling pathway | GO:0006481 C-terminal protein methylation | GO:0009908 flower development | GO:0048367 shoot development	GO:0016021 integral to membrane | GO:0005783 endoplasmic reticulum	GO:0004671 protein C-terminal S-isoprenylcysteine carboxyl O-methyltransferase activity	-	-	GO only
TCONS_00000737	XLOC_000737	665	0.163519	5.90443	1	5.17427	2.61247	UP	UP	KMER21_C1461944__3.0:0-665	665	gi|4914361|gb|AAD32898.1| putative retroelement pol polyprotein	220	2.41e-95	339.681	-	GO:0009536 plastid	-	-	pfam07727 RVT_2	GO & Domain
TCONS_00000738	XLOC_000738	665	4.74204	15.4991	10.6464	1.7086	1.16679	NOT_CHANGED	NOT_CHANGED	KMER21_C1461950_30.0:0-665	665	gi|18422886|ref|NP_568693.1| uncharacterized protein	95	1.02e-36	157.941	-	-	-	-	pfam05617 Prolamin_like	Domain only
TCONS_00000739	XLOC_000739	608	1.68269	0.278578	0.247575	-2.59462	-2.76483	DOWN	DOWN	KMER21_C1461968__3.0:0-608	608	gi|75335010|sp|Q9LHK4.1|AB8B_ARATH RecName: Full=Putative ABC transporter B family member 8; Short=ABC transporter ABCB.8; Short=AtABCB8; AltName: Full=P-glycoprotein 8; AltName: Full=Putative multidrug resistance protein 22	197	1.45e-104	370.341	GO:0006200 ATP catabolic process | GO:0006855 drug transmembrane transport	GO:0016021 integral to membrane | GO:0009536 plastid	GO:0008559 xenobiotic-transporting ATPase activity | GO:0005524 ATP binding	-	pfam00664 ABC_membrane	GO & Domain
TCONS_00000740	XLOC_000740	652	1.515	4.80236	2.23512	1.66443	0.561034	NOT_CHANGED	NOT_CHANGED	KMER21_C1461972_17.0:6-658	652	gi|297841507|ref|XP_002888635.1| hypothetical protein ARALYDRAFT_475901	41	0.000103	55.2965	-	-	-	-	-
TCONS_00000741	XLOC_000741	555	2.37301	0.953015	1.42232	-1.31615	-0.738472	NOT_CHANGED	NOT_CHANGED	KMER21_C1462130__3.0:23-578	555	-	-	-	-	-	-	-	-	-	-
TCONS_00000742	XLOC_000742	671	4.68026	0.486056	8.36587	-3.26739	0.837927	DOWN	NOT_CHANGED	KMER21_C1462148_14.0:0-671	671	gi|323450320|gb|EGB06202.1| hypothetical protein AURANDRAFT_60213	186	8.6e-57	219.262	GO:0035690 cellular response to drug | GO:0006412 translation | GO:0042254 ribosome biogenesis	GO:0009986 cell surface | GO:0015934 large ribosomal subunit	GO:0003735 structural constituent of ribosome	-	pfam00237 Ribosomal_L22	GO & Domain
TCONS_00000743	XLOC_000743	664	9.505	2.71176	1.52419	-1.80946	-2.64064	NOT_CHANGED	DOWN	KMER21_C1462170_12.0:0-664	664	gi|262400770|gb|ACY66259.1| NADH dehydrogenase subunit 6	176	7.59e-111	391.225	GO:0015979 photosynthesis | GO:0006120 mitochondrial electron transport, NADH to ubiquinone | GO:0006744 ubiquinone biosynthetic process | GO:0006814 sodium ion transport | GO:0015992 proton transport | GO:0006118 electron transport	GO:0016021 integral to membrane | GO:0009535 chloroplast thylakoid membrane	GO:0048038 quinone binding | GO:0008137 NADH dehydrogenase (ubiquinone) activity | GO:0003959 NADPH dehydrogenase activity	-	pfam00499 Oxidored_q3 | pfam12822 DUF3816 | pfam01284 MARVEL | pfam06235 NAD4L | pfam14264 Glucos_trans_II	GO & Domain
TCONS_00000744	XLOC_000744	651	4.04917	1	3.1361	-2.01763	-0.368655	DOWN	NOT_CHANGED	KMER21_C1462270__7.0:0-651	651	gi|345565584|gb|EGX48533.1| hypothetical protein AOL_s00080g162	189	6.1e-06	59.2957	-	-	-	-	-
TCONS_00000745	XLOC_000745	671	9.6833	8.749	9.86744	-0.146381	0.0271771	NOT_CHANGED	NOT_CHANGED	KMER21_C1462328_25.0:6-677	671	-	-	-	-	-	-	-	-	-	-
TCONS_00000746	XLOC_000746	642	1.37787	1.29097	0.228561	-0.0939843	-2.59179	NOT_CHANGED	DOWN	KMER21_C1462334_10.0:7-649	642	-	-	-	-	-	-	-	-	-	-
TCONS_00000747	XLOC_000747	678	7.47168	5.03223	4.22746	-0.570235	-0.821642	NOT_CHANGED	NOT_CHANGED	KMER21_C1462382_13.0:0-678	678	-	-	-	-	-	-	-	-	pfam02221 E1_DerP2_DerF2	Domain only
TCONS_00000748	XLOC_000748	627	1	1	13.2483	0	3.72774	NOT_CHANGED	UP	KMER21_C1462394_18.0:52-679	627	gi|2832647|emb|CAA16722.1| hypothetical protein	36	0.00121	51.7417	-	-	-	-	-
TCONS_00000749	XLOC_000749	664	3.44147	4.68394	1.52419	0.444698	-1.17498	NOT_CHANGED	NOT_CHANGED	KMER21_C1462444__6.0:13-677	664	gi|334188090|ref|NP_198854.3| cysteine-rich receptor-like protein kinase 42	213	2.52e-116	409.444	GO:0046777 protein autophosphorylation | GO:0010193 response to ozone | GO:0007169 transmembrane receptor protein tyrosine kinase signaling pathway | GO:0009069 serine family amino acid metabolic process	GO:0009506 plasmodesma | GO:0005886 plasma membrane	GO:0004715 non-membrane spanning protein tyrosine kinase activity | GO:0004714 transmembrane receptor protein tyrosine kinase activity | GO:0005524 ATP binding | GO:0004674 protein serine/threonine kinase activity	-	pfam01657 Stress-antifung	GO & Domain
TCONS_00000750	XLOC_000750	682	1	4.99235	0.838485	2.31972	-0.254143	UP	NOT_CHANGED	KMER21_C1462480__4.0:0-682	682	gi|312219643|emb|CBX99586.1| hypothetical protein LEMA_P088250.1	160	1.26e-101	360.565	GO:0043581 mycelium development | GO:0006412 translation | GO:0042254 ribosome biogenesis	GO:0005840 ribosome	GO:0003735 structural constituent of ribosome | GO:0003723 RNA binding	-	pfam00416 Ribosomal_S13	GO & Domain
TCONS_00000751	XLOC_000751	682	7.56592	6.181	2.09621	-0.291675	-1.85173	NOT_CHANGED	NOT_CHANGED	KMER21_C1462490_14.0:0-682	682	-	-	-	-	-	-	-	-	-	-
TCONS_00000752	XLOC_000752	632	11.8135	10.5549	8.41836	-0.162524	-0.488825	NOT_CHANGED	NOT_CHANGED	KMER21_C1462548_25.0:0-632	632	-	-	-	-	-	-	-	-	-	-
TCONS_00000753	XLOC_000753	602	1	4.23771	1.75885	2.08328	0.814632	UP	NOT_CHANGED	KMER21_C1462588__5.0:65-667	602	gi|330946353|ref|XP_003306750.1| hypothetical protein PTT_19961	195	2.63e-108	382.783	GO:0006452 translational frameshifting | GO:0008612 peptidyl-lysine modification to hypusine | GO:0045905 positive regulation of translational termination | GO:0045901 positive regulation of translational elongation	GO:0005840 ribosome	GO:0003746 translation elongation factor activity | GO:0043022 ribosome binding	-	-	GO only
TCONS_00000754	XLOC_000754	675	3.35997	6.75009	2.12706	1.00646	-0.659588	NOT_CHANGED	NOT_CHANGED	KMER21_C1462662__8.0:14-689	675	gi|15220898|ref|NP_178214.1| XH domain-containing protein	155	4.95e-20	105.064	-	-	-	-	pfam03469 XH	Domain only
TCONS_00000755	XLOC_000755	689	0.155318	1	8.26499	2.6867	5.73372	UP	UP	KMER21_C1462668__6.0:0-689	689	gi|15230327|ref|NP_190654.1| Putative methyltransferase family protein	198	6.07e-95	338.348	-	-	-	-	pfam10294 Methyltransf_16 | pfam08241 Methyltransf_11 | pfam12847 Methyltransf_18 | pfam08242 Methyltransf_12 | pfam13847 Methyltransf_31 | pfam13659 Methyltransf_26	Domain only
TCONS_00000756	XLOC_000756	690	12.0895	10.999	18.1459	-0.136382	0.585889	NOT_CHANGED	NOT_CHANGED	KMER21_C1462694_30.0:0-690	690	-	-	-	-	-	-	-	-	-	-
TCONS_00000757	XLOC_000757	682	6.46256	7.84511	10.0618	0.279688	0.638711	NOT_CHANGED	NOT_CHANGED	KMER21_C1462702_25.0:0-682	682	gi|224122224|ref|XP_002330570.1| high mobility group family	128	3.71e-32	143.722	GO:0006355 regulation of transcription, DNA-dependent	GO:0005667 transcription factor complex	GO:0003700 sequence-specific DNA binding transcription factor activity | GO:0003677 DNA binding	-	pfam00505 HMG_box | pfam09011 DUF1898	GO & Domain
TCONS_00000758	XLOC_000758	691	1.39204	1.16783	5.76196	-0.25337	2.04936	NOT_CHANGED	UP	KMER21_C1462726__6.0:0-691	691	-	-	-	-	-	-	-	-	-	-
TCONS_00000759	XLOC_000759	668	2.27425	2.20062	2.15883	-0.0474808	-0.0751412	NOT_CHANGED	NOT_CHANGED	KMER21_C1462748_10.0:0-668	668	gi|4454046|emb|CAA23043.1| putative protein	83	4.51e-12	79.2914	-	-	-	-	-
TCONS_00000760	XLOC_000760	680	2.69101	1.90941	1.05247	-0.495021	-1.35437	NOT_CHANGED	NOT_CHANGED	KMER21_C1462808__5.0:0-680	680	-	-	-	-	-	-	-	-	-	-
TCONS_00000761	XLOC_000761	686	3.90743	0.943445	0.415797	-2.05021	-3.23227	DOWN	DOWN	KMER21_C1462818__5.0:8-694	686	gi|3319367|gb|AAC28216.1| T24M8.9 gene product	209	6.96e-31	139.723	-	-	-	-	pfam14392 zf-CCHC_4	Domain only
TCONS_00000762	XLOC_000762	685	3.60242	0.472652	6.45812	-2.93012	0.842148	DOWN	NOT_CHANGED	KMER21_C1462868_10.0:1-686	685	gi|298714483|emb|CBJ27505.1| conserved unknown protein	207	1.1e-98	350.789	GO:0006412 translation | GO:0042254 ribosome biogenesis	GO:0015935 small ribosomal subunit	GO:0003735 structural constituent of ribosome | GO:0003723 RNA binding	-	pfam00189 Ribosomal_S3_C | pfam07650 KH_2	GO & Domain
TCONS_00000763	XLOC_000763	675	2.71998	0.964298	2.33976	-1.49605	-0.217235	NOT_CHANGED	NOT_CHANGED	KMER21_C1462880__4.0:21-696	675	gi|15218824|ref|NP_171851.1| core-2/I-branching beta-1,6-N-acetylglucosaminyltransferase-like protein	31	0.000201	54.4078	-	-	-	-	-
TCONS_00000764	XLOC_000764	697	1	1.15434	2.84625	0.207068	1.50906	NOT_CHANGED	NOT_CHANGED	KMER21_C1462912__2.0:0-697	697	gi|301117634|ref|XP_002906545.1| 60S ribosomal protein L7a-2	122	7.09e-44	180.159	GO:0042254 ribosome biogenesis	GO:0005840 ribosome	GO:0005488 binding	-	pfam01248 Ribosomal_L7Ae	GO & Domain
TCONS_00000765	XLOC_000765	639	5.55009	6.49682	5.98314	0.227223	0.108392	NOT_CHANGED	NOT_CHANGED	KMER21_C1462970_14.0:59-698	639	gi|297810807|ref|XP_002873287.1| hypothetical protein ARALYDRAFT_908632	92	1.19e-43	179.27	-	-	-	-	pfam04525 Tub_2	Domain only
TCONS_00000766	XLOC_000766	700	1.6701	1.14772	1.4146	-0.541164	-0.23954	NOT_CHANGED	NOT_CHANGED	KMER21_C1463016_10.0:0-700	700	-	-	-	-	-	-	-	-	-	-
TCONS_00000767	XLOC_000767	645	3.763	1.53923	0.681068	-1.28967	-2.46601	NOT_CHANGED	DOWN	KMER21_C1463078__5.0:56-701	645	-	-	-	-	-	-	-	-	-	-
TCONS_00000768	XLOC_000768	563	0.84333	1	3.61669	0.245831	2.1005	NOT_CHANGED	UP	KMER21_C1463114__4.0:49-612	563	-	-	-	-	-	-	-	-	-	-
TCONS_00000769	XLOC_000769	689	5.74675	9.61362	13.8439	0.742333	1.26843	NOT_CHANGED	NOT_CHANGED	KMER21_C1463144_27.0:15-704	689	gi|297796309|ref|XP_002866039.1| hypothetical protein ARALYDRAFT_918562	92	6.82e-24	117.506	GO:0006950 response to stress | GO:0006355 regulation of transcription, DNA-dependent	GO:0005667 transcription factor complex	GO:0003700 sequence-specific DNA binding transcription factor activity | GO:0043565 sequence-specific DNA binding	-	pfam00447 HSF_DNA-bind	GO & Domain
TCONS_00000770	XLOC_000770	669	6.96997	4.88033	6.67811	-0.514174	-0.0617126	NOT_CHANGED	NOT_CHANGED	KMER21_C1463282_16.0:29-698	669	gi|15239808|ref|NP_199135.1| endo/excinuclease amino terminal domain-containing protein	165	2.19e-84	303.244	GO:0090305 nucleic acid phosphodiester bond hydrolysis | GO:0006310 DNA recombination | GO:0006281 DNA repair	GO:0005634 nucleus	GO:0046872 metal ion binding | GO:0004519 endonuclease activity	-	pfam01541 GIY-YIG	GO & Domain
TCONS_00000771	XLOC_000771	639	1.21408	1.81911	1	0.583369	-0.279863	NOT_CHANGED	NOT_CHANGED	KMER21_C1463286__5.0:0-639	639	gi|7488319|pir||T00833 RNA-directed DNA polymerase homolog T13L16.7 - Arabidopsis thaliana (fragment)	208	4.54e-66	246.811	-	-	-	-	-
TCONS_00000772	XLOC_000772	710	3.12455	2.70281	3.36819	-0.209188	0.108325	NOT_CHANGED	NOT_CHANGED	KMER21_C1463320_33.0:0-710	710	gi|30681329|ref|NP_192749.2| RNA recognition motif-containing protein	163	6.26e-89	318.352	-	-	GO:0003676 nucleic acid binding | GO:0000166 nucleotide binding	-	pfam00076 RRM_1 | pfam14259 RRM_6 | pfam13893 RRM_5	GO & Domain
TCONS_00000773	XLOC_000773	663	3.77755	5.43468	3.92779	0.524744	0.0562669	NOT_CHANGED	NOT_CHANGED	KMER21_C1463330_50.0:0-663	663	gi|145333578|ref|NP_001078417.1| cytochrome c oxidase biogenesis protein Cmc1-like protein	80	6.28e-45	183.269	-	-	-	-	pfam08583 Cmc1	Domain only
TCONS_00000774	XLOC_000774	686	2.03187	2.59447	0.831594	0.352632	-1.28886	NOT_CHANGED	NOT_CHANGED	KMER21_C1463346__4.0:3-689	686	gi|15242266|ref|NP_197032.1| pentatricopeptide repeat-containing protein	206	6.6e-78	281.915	-	-	-	-	-
TCONS_00000775	XLOC_000775	684	0.941745	0.473585	0.626269	-0.991713	-0.588554	NOT_CHANGED	NOT_CHANGED	KMER21_C1463374__4.0:21-705	684	gi|15235158|ref|NP_195671.1| uncharacterized protein	221	4.47e-124	435.216	GO:0006457 protein folding | GO:0000413 protein peptidyl-prolyl isomerization	GO:0009536 plastid	GO:0003755 peptidyl-prolyl cis-trans isomerase activity	-	pfam04759 DUF617	GO & Domain
TCONS_00000776	XLOC_000776	712	3.26028	1	1.97356	-1.705	-0.724195	NOT_CHANGED	NOT_CHANGED	KMER21_C1463398__4.0:0-712	712	-	-	-	-	-	-	-	-	-	-
TCONS_00000777	XLOC_000777	709	0.298173	2.03092	0.992586	2.76791	1.73504	UP	NOT_CHANGED	KMER21_C1463400__3.0:3-712	709	-	-	-	-	-	-	-	-	-	-
TCONS_00000778	XLOC_000778	712	1	7.40494	1.7762	2.88849	0.828794	UP	NOT_CHANGED	KMER21_C1463418__7.0:1-713	712	gi|189188162|ref|XP_001930420.1| 40S ribosomal protein S12	151	2.39e-97	346.346	GO:0006412 translation | GO:0042254 ribosome biogenesis	GO:0005840 ribosome	GO:0003735 structural constituent of ribosome	-	pfam01248 Ribosomal_L7Ae	GO & Domain
TCONS_00000779	XLOC_000779	713	123.052	77.2707	247.987	-0.671275	1.011	NOT_CHANGED	NOT_CHANGED	KMER21_C1463422_61.0:0-713	713	-	-	-	-	-	-	-	-	-	-
TCONS_00000780	XLOC_000780	716	2.64639	2.22726	1.95828	-0.248756	-0.434439	NOT_CHANGED	NOT_CHANGED	KMER21_C1463478__6.0:0-716	716	-	-	-	-	-	-	-	-	-	-
TCONS_00000781	XLOC_000781	679	2.85539	2.15237	0.421864	-0.407762	-2.75884	NOT_CHANGED	DOWN	KMER21_C1463496__5.0:21-700	679	-	-	-	-	-	-	-	-	-	-
TCONS_00000782	XLOC_000782	643	1.03102	1	2.73655	-0.0440723	1.40829	NOT_CHANGED	NOT_CHANGED	KMER21_C1463542__3.0:0-643	643	-	-	-	-	-	-	-	-	-	-
TCONS_00000783	XLOC_000783	620	1	4.0654	0.481027	2.0234	-1.05581	UP	NOT_CHANGED	KMER21_C1463616__4.0:56-676	620	gi|189202048|ref|XP_001937360.1| 40S ribosomal protein S4-B	172	3.01e-111	392.558	GO:0006412 translation | GO:0042254 ribosome biogenesis	GO:0005840 ribosome	GO:0003735 structural constituent of ribosome | GO:0003723 RNA binding	-	pfam00900 Ribosomal_S4e | pfam00467 KOW	GO & Domain
TCONS_00000784	XLOC_000784	677	2.23038	7.68351	4.65994	1.78448	1.06302	NOT_CHANGED	NOT_CHANGED	KMER21_C1463674_14.0:0-677	677	gi|297821999|ref|XP_002878882.1| hypothetical protein ARALYDRAFT_901237	161	4.05e-84	302.355	-	-	-	-	pfam10604 Polyketide_cyc2 | pfam00407 Bet_v_1	Domain only
TCONS_00000785	XLOC_000785	716	5.14577	1.33635	3.13325	-1.94509	-0.715727	NOT_CHANGED	NOT_CHANGED	KMER21_C1463700__9.0:8-724	716	-	-	-	-	-	-	-	-	-	-
TCONS_00000786	XLOC_000786	706	2.24983	0.680816	0.599078	-1.72448	-1.909	NOT_CHANGED	NOT_CHANGED	KMER21_C1463732__7.0:11-717	706	-	-	-	-	-	-	-	-	pfam05743 UEV	Domain only
TCONS_00000787	XLOC_000787	615	17.2707	10.9649	18.2555	-0.655434	0.0800046	NOT_CHANGED	NOT_CHANGED	KMER21_C1463738_46.0:0-726	615	-	-	-	-	-	-	-	-	-	-
TCONS_00000788	XLOC_000788	676	4.31068	1.20296	0.849038	-1.84133	-2.34401	NOT_CHANGED	DOWN	KMER21_C1463742__4.0:32-708	676	gi|297803154|ref|XP_002869461.1| cdk-activating kinase 1at	39	0.000108	55.2965	-	-	-	-	-
TCONS_00000789	XLOC_000789	729	5.73343	5.65441	8.40496	-0.020022	0.551842	NOT_CHANGED	NOT_CHANGED	KMER21_C1463830_16.0:0-729	729	gi|5302802|emb|CAB46043.1| retrotransposon like protein	177	1.15e-77	281.471	-	-	-	-	-
TCONS_00000790	XLOC_000790	699	5.02056	0.459968	0.40498	-3.44824	-3.63193	DOWN	DOWN	KMER21_C1463908__5.0:33-732	699	gi|147804664|emb|CAN66637.1| hypothetical protein VITISV_011340	231	8.8e-112	394.336	-	-	-	-	pfam00665 rve	Domain only
TCONS_00000791	XLOC_000791	733	4.12492	0.431824	4.17099	-3.25585	0.0160237	DOWN	NOT_CHANGED	KMER21_C1463932__8.0:0-733	733	gi|323456600|gb|EGB12467.1| hypothetical protein AURANDRAFT_52193	234	1.33e-91	327.239	GO:0006412 translation | GO:0042254 ribosome biogenesis	GO:0005840 ribosome	GO:0003735 structural constituent of ribosome	-	pfam00327 Ribosomal_L30	GO & Domain
TCONS_00000792	XLOC_000792	726	7.49684	10.9333	8.26073	0.544374	0.139987	NOT_CHANGED	NOT_CHANGED	KMER21_C1463940_30.0:1-727	726	gi|82937835|emb|CAI29444.1| Fe-S scaffold protein 3	154	3.57e-79	285.914	GO:0016226 iron-sulfur cluster assembly	GO:0005739 mitochondrion | GO:0009507 chloroplast	GO:0005506 iron ion binding | GO:0005198 structural molecule activity | GO:0051536 iron-sulfur cluster binding	-	pfam01592 NifU_N	GO & Domain
TCONS_00000793	XLOC_000793	707	4.19123	5.43624	1.79369	0.375235	-1.22444	NOT_CHANGED	NOT_CHANGED	KMER21_C1463950_35.0:17-724	707	-	-	-	-	-	-	-	-	-	-
TCONS_00000794	XLOC_000794	716	3.08746	1.11363	3.13325	-1.47115	0.0212394	NOT_CHANGED	NOT_CHANGED	KMER21_C1463986__6.0:0-716	716	-	-	-	-	-	-	-	-	-	-
TCONS_00000795	XLOC_000795	732	7.41059	8.00314	11.0169	0.110978	0.572058	NOT_CHANGED	NOT_CHANGED	KMER21_C1463988_20.0:3-735	732	gi|297798302|ref|XP_002867035.1| oxidoreductase	236	8.09e-128	447.658	GO:0055114 oxidation-reduction process	GO:0009506 plasmodesma	GO:0016706 oxidoreductase activity, acting on paired donors, with incorporation or reduction of molecular oxygen, 2-oxoglutarate as one donor, and incorporation of one atom each of oxygen into both donors	-	pfam13532 2OG-FeII_Oxy_2 | pfam03171 2OG-FeII_Oxy	GO & Domain
TCONS_00000796	XLOC_000796	738	1.4089	1.28392	0.375661	-0.134014	-1.90707	NOT_CHANGED	NOT_CHANGED	KMER21_C1464036_11.0:0-738	738	-	-	-	-	-	-	-	-	-	-
TCONS_00000797	XLOC_000797	731	3.42684	2.38361	1.90303	-0.523731	-0.848581	NOT_CHANGED	NOT_CHANGED	KMER21_C1464044__9.0:0-731	731	gi|89257449|gb|ABD64941.1| Ulp1 protease family protein	43	0.0177	48.1869	-	-	-	-	-
TCONS_00000798	XLOC_000798	721	10.7731	1.10339	0.969755	-3.28742	-3.47367	DOWN	DOWN	KMER21_C1464088_21.0:19-740	721	gi|297810793|ref|XP_002873280.1| hypothetical protein ARALYDRAFT_487492	205	4.32e-101	358.788	-	-	-	-	pfam05553 DUF761	Domain only
TCONS_00000799	XLOC_000799	577	0.608338	2.40148	0.267895	1.98098	-1.18321	NOT_CHANGED	NOT_CHANGED	KMER21_C1464096__3.0:77-654	577	-	-	-	-	-	-	-	-	-	-
TCONS_00000800	XLOC_000800	741	15.6905	10.0038	5.04334	-0.649343	-1.63744	NOT_CHANGED	NOT_CHANGED	KMER21_C1464116_34.0:0-741	741	-	-	-	-	-	-	-	-	pfam00197 Kunitz_legume	Domain only
TCONS_00000801	XLOC_000801	721	3.93071	4.8549	1.55161	0.304652	-1.34102	NOT_CHANGED	NOT_CHANGED	KMER21_C1464124_13.0:0-721	721	-	-	-	-	-	-	-	-	-	-
TCONS_00000802	XLOC_000802	741	2.66178	3.19271	1.8679	0.26239	-0.510974	NOT_CHANGED	NOT_CHANGED	KMER21_C1464126__7.0:0-741	741	-	-	-	-	-	-	-	-	-	-
TCONS_00000803	XLOC_000803	733	6.54297	1.72729	2.65426	-1.92144	-1.30164	NOT_CHANGED	NOT_CHANGED	KMER21_C1464146_11.0:0-733	733	gi|297794729|ref|XP_002865249.1| sodium:solute symporter family protein	188	9.79e-121	424.107	GO:0044271 cellular nitrogen compound biosynthetic process | GO:0006814 sodium ion transport | GO:0055085 transmembrane transport	GO:0016021 integral to membrane	GO:0005215 transporter activity	-	-	GO only
TCONS_00000804	XLOC_000804	643	2.74938	0.25764	1	-3.41568	-1.45911	DOWN	NOT_CHANGED	KMER21_C1464192__3.0:59-702	643	gi|169647187|gb|ACA61613.1| hypothetical protein AP2_E11.1	213	9.38e-100	354.344	-	-	-	-	-
TCONS_00000805	XLOC_000805	733	1	0.863647	5.11894	-0.211486	2.35585	NOT_CHANGED	UP	KMER21_C1464238__3.0:4-737	733	gi|330932108|ref|XP_003303649.1| hypothetical protein PTT_15960	197	1.65e-109	386.782	GO:0007346 regulation of mitotic cell cycle	GO:0005829 cytosol | GO:0005634 nucleus	-	-	pfam04969 CS	GO & Domain
TCONS_00000806	XLOC_000806	736	1.27284	3.22129	3.01649	1.33959	1.24482	NOT_CHANGED	NOT_CHANGED	KMER21_C1464256__7.0:0-736	736	-	-	-	-	-	-	-	-	-	-
TCONS_00000807	XLOC_000807	747	38.2334	27.1681	39.9047	-0.49292	0.0617252	NOT_CHANGED	NOT_CHANGED	KMER21_C1464262_38.0:0-747	747	gi|15241041|ref|NP_195794.1| Nuclear transport factor 2 (NTF2) family protein	160	8.17e-97	344.568	-	-	-	-	pfam07107 WI12 | pfam12680 SnoaL_2	Domain only
TCONS_00000808	XLOC_000808	733	4.4094	9.28421	3.41262	1.0742	-0.369703	NOT_CHANGED	NOT_CHANGED	KMER21_C1464350_16.0:0-733	733	gi|297840081|ref|XP_002887922.1| hypothetical protein ARALYDRAFT_474948	214	1.16e-117	413.887	-	GO:0016020 membrane	-	-	pfam03168 LEA_2	GO & Domain
TCONS_00000809	XLOC_000809	743	0.279135	3.18142	0.372206	3.51064	0.415138	UP	NOT_CHANGED	KMER21_C1464388__4.0:0-743	743	-	-	-	-	-	-	-	-	-	-
TCONS_00000810	XLOC_000810	747	2.21643	8.21362	0.738976	1.88978	-1.58464	NOT_CHANGED	NOT_CHANGED	KMER21_C1464430__9.0:7-754	747	-	-	-	-	-	-	-	-	-	-
TCONS_00000811	XLOC_000811	754	1	3.53684	1.09448	1.82246	0.130246	NOT_CHANGED	NOT_CHANGED	KMER21_C1464432__4.0:0-754	754	gi|189202216|ref|XP_001937444.1| 60S ribosomal protein L21-A	160	1.09e-100	357.455	GO:0006412 translation | GO:0042254 ribosome biogenesis	GO:0005840 ribosome	GO:0003735 structural constituent of ribosome	-	pfam01157 Ribosomal_L21e	GO & Domain
TCONS_00000812	XLOC_000812	736	2.40425	2.36228	1.13118	-0.0254069	-1.08776	NOT_CHANGED	NOT_CHANGED	KMER21_C1464520__4.0:21-757	736	-	-	-	-	-	-	-	-	-	-
TCONS_00000813	XLOC_000813	758	25.6556	17.769	13.4019	-0.529911	-0.936836	NOT_CHANGED	NOT_CHANGED	KMER21_C1464532_52.0:0-758	758	-	-	-	-	-	-	-	-	-	-
TCONS_00000814	XLOC_000814	721	1.74698	2.20677	0.193951	0.337073	-3.1711	NOT_CHANGED	DOWN	KMER21_C1464640__3.0:42-763	721	gi|9802583|gb|AAF99785.1|AC012463_2 T2E6.4	240	3.08e-107	379.228	-	-	-	-	-
TCONS_00000815	XLOC_000815	764	15.8441	14.9287	14.1554	-0.0858572	-0.162593	NOT_CHANGED	NOT_CHANGED	KMER21_C1464660_44.0:0-764	764	gi|297799844|ref|XP_002867806.1| hypothetical protein ARALYDRAFT_914447	144	1.54e-09	71.2931	-	-	-	-	-
TCONS_00000816	XLOC_000816	767	7.61227	4.67964	5.34707	-0.701929	-0.509578	NOT_CHANGED	NOT_CHANGED	KMER21_C1464738_16.0:0-767	767	-	-	-	-	-	-	-	-	-	-
TCONS_00000817	XLOC_000817	768	3.19942	1.42183	1.06753	-1.17006	-1.58353	NOT_CHANGED	NOT_CHANGED	KMER21_C1464744__6.0:0-768	768	-	-	-	-	-	-	-	-	pfam13456 RVT_3	Domain only
TCONS_00000818	XLOC_000818	769	5.8551	16.222	4.79547	1.47019	-0.288022	NOT_CHANGED	NOT_CHANGED	KMER21_C1464766_31.0:0-769	769	-	-	-	-	-	-	-	-	-	-
TCONS_00000819	XLOC_000819	769	3.06062	1.41942	2.66415	-1.10852	-0.200149	NOT_CHANGED	NOT_CHANGED	KMER21_C1464768__7.0:0-769	769	-	-	-	-	-	-	-	-	-	-
TCONS_00000820	XLOC_000820	770	2.39099	2.22676	0.709195	-0.102662	-1.75335	NOT_CHANGED	NOT_CHANGED	KMER21_C1464786__4.0:0-770	770	gi|42570643|ref|NP_973395.1| uncharacterized protein	38	0.00154	51.7417	-	-	-	-	-
TCONS_00000821	XLOC_000821	717	2.49444	16.8958	9.38158	2.75988	1.91111	UP	NOT_CHANGED	KMER21_C1464812_24.0:55-772	717	gi|297838875|ref|XP_002887319.1| hypothetical protein ARALYDRAFT_894881	161	8.78e-62	234.37	-	-	GO:0005515 protein binding	-	pfam00564 PB1	GO & Domain
TCONS_00000822	XLOC_000822	744	11.7017	29.2175	12.2603	1.32011	0.0672761	NOT_CHANGED	NOT_CHANGED	KMER21_C1464822_47.0:28-772	744	gi|312283397|dbj|BAJ34564.1| unnamed protein product	170	8.1e-70	258.365	-	-	-	-	pfam04520 Senescence_reg	Domain only
TCONS_00000823	XLOC_000823	763	3.90095	1.63882	1.9745	-1.25117	-0.982338	NOT_CHANGED	NOT_CHANGED	KMER21_C1464830__7.0:10-773	763	gi|158828172|gb|ABW81051.1| tn7 reverse transcriptase	252	4.69e-75	273.917	-	-	-	-	pfam13966 zf-RVT	Domain only
TCONS_00000824	XLOC_000824	730	6.86688	2.17084	3.05059	-1.6614	-1.17057	NOT_CHANGED	NOT_CHANGED	KMER21_C1464860_13.0:0-730	730	gi|312282803|dbj|BAJ34267.1| unnamed protein product	187	5.76e-105	371.674	GO:0048510 regulation of timing of transition from vegetative to reproductive phase | GO:0006355 regulation of transcription, DNA-dependent | GO:0048653 anther development	GO:0005667 transcription factor complex	GO:0003677 DNA binding | GO:0003700 sequence-specific DNA binding transcription factor activity	-	-	GO only
TCONS_00000825	XLOC_000825	734	1.2777	0.862096	0.189236	-0.567629	-2.75529	NOT_CHANGED	DOWN	KMER21_C1464876_10.0:41-775	734	gi|297790798|ref|XP_002863284.1| gamma interferon responsive lysosomal thiol reductase family protein	227	8.08e-99	351.234	-	-	GO:0003824 catalytic activity	-	pfam03227 GILT	GO & Domain
TCONS_00000826	XLOC_000826	777	9.70815	8.00279	5.95511	-0.278693	-0.705068	NOT_CHANGED	NOT_CHANGED	KMER21_C1464898_21.0:0-777	777	-	-	-	-	-	-	-	-	-	-
TCONS_00000827	XLOC_000827	710	3.12455	0.225235	0.990643	-3.79415	-1.65721	DOWN	NOT_CHANGED	KMER21_C1464916__2.0:0-710	710	gi|8778340|gb|AAF79348.1|AC007887_7 F15O4.13	228	9.1e-135	470.764	-	-	-	-	-
TCONS_00000828	XLOC_000828	779	4.96773	14.5565	2.2691	1.551	-1.13047	NOT_CHANGED	NOT_CHANGED	KMER21_C1464924_18.0:0-779	779	-	-	-	-	-	-	-	-	-	-
TCONS_00000829	XLOC_000829	779	1.96095	6.77976	2.09455	1.78968	0.0950876	NOT_CHANGED	NOT_CHANGED	KMER21_C1464940__8.0:0-779	779	-	-	-	-	-	-	-	-	-	-
TCONS_00000830	XLOC_000830	725	2.16675	1.31439	1	-0.721139	-1.11553	NOT_CHANGED	NOT_CHANGED	KMER21_C1464944__3.0:0-725	725	gi|4512618|gb|AAD21687.1| Strong similarity to gi|3600044 T12H20.12 protease homolog from Arabidopsis thaliana BAC gb|AF080119 and is a member of the reverse transcriptase family PF|00078	239	8.8e-83	297.912	-	-	-	-	-
TCONS_00000831	XLOC_000831	762	37.4631	44.9394	41.8979	0.262511	0.161408	NOT_CHANGED	NOT_CHANGED	KMER21_C1464946_58.0:0-762	762	gi|15218828|ref|NP_176758.1| glutathione S-transferase	144	2.6e-81	293.024	GO:0019370 leukotriene biosynthetic process | GO:0002540 leukotriene production involved in inflammatory response | GO:0055114 oxidation-reduction process | GO:0006749 glutathione metabolic process | GO:0006803 glutathione conjugation reaction | GO:0006804 peroxidase reaction | GO:0006979 response to oxidative stress	GO:0005792 microsome | GO:0005773 vacuole | GO:0016020 membrane | GO:0005783 endoplasmic reticulum	GO:0004364 glutathione transferase activity | GO:0004602 glutathione peroxidase activity	-	pfam01124 MAPEG	GO & Domain
TCONS_00000832	XLOC_000832	773	5.28497	5.43816	1.58734	0.0412233	-1.73528	NOT_CHANGED	NOT_CHANGED	KMER21_C1465078_12.0:12-785	773	-	-	-	-	-	-	-	-	-	-
TCONS_00000833	XLOC_000833	788	4.37554	4.32225	1.20314	-0.0176786	-1.86266	NOT_CHANGED	NOT_CHANGED	KMER21_C1465120__7.0:0-788	788	-	-	-	-	-	-	-	-	-	-
TCONS_00000834	XLOC_000834	787	1.80482	1.96788	3.09906	0.124787	0.779976	NOT_CHANGED	NOT_CHANGED	KMER21_C1465160__8.0:0-787	787	gi|4432807|gb|AAD20658.1| putative retroelement pol polyprotein	110	2.18e-29	135.28	-	-	-	-	-
TCONS_00000835	XLOC_000835	703	2.26354	1.14117	1.60706	-0.988067	-0.494157	NOT_CHANGED	NOT_CHANGED	KMER21_C1465184__5.0:0-703	703	-	-	-	-	-	-	-	-	-	-
TCONS_00000836	XLOC_000836	781	3.38706	3.37865	1.73946	-0.00358664	-0.961394	NOT_CHANGED	NOT_CHANGED	KMER21_C1465186__8.0:0-781	781	-	-	-	-	-	-	-	-	-	-
TCONS_00000837	XLOC_000837	791	0.320522	1	0.910969	1.6415	1.50698	NOT_CHANGED	NOT_CHANGED	KMER21_C1465206_43.0:0-791	791	-	-	-	-	-	-	-	-	-	-
TCONS_00000838	XLOC_000837	571	6.49312	2.74285	2.63314	-1.24324	-1.30213	NOT_CHANGED	NOT_CHANGED	KMER21_C1465206_43.0:0-791	571	-	-	-	-	-	-	-	-	-	-
TCONS_00000839	XLOC_000838	792	2.42834	2.92781	5.97512	0.269852	1.299	NOT_CHANGED	NOT_CHANGED	KMER21_C1465220_11.0:0-792	792	-	-	-	-	-	-	-	-	-	-
TCONS_00000840	XLOC_000839	792	2.30053	0.78075	1.02431	-1.55903	-1.16731	NOT_CHANGED	NOT_CHANGED	KMER21_C1465232__4.0:0-792	792	gi|357497975|ref|XP_003619276.1| Alanyl-tRNA synthetase, partial	97	1.05e-27	129.947	GO:0006419 alanyl-tRNA aminoacylation | GO:0046686 response to cadmium ion | GO:0006522 alanine metabolic process | GO:0006531 aspartate metabolic process	GO:0005829 cytosol | GO:0005739 mitochondrion | GO:0009507 chloroplast	GO:0003676 nucleic acid binding | GO:0004813 alanine-tRNA ligase activity | GO:0005524 ATP binding	-	-	GO only
TCONS_00000841	XLOC_000840	787	3.73855	1.77109	2.06604	-1.07784	-0.855611	NOT_CHANGED	NOT_CHANGED	KMER21_C1465290__8.0:8-795	787	gi|297838793|ref|XP_002887278.1| hypothetical protein ARALYDRAFT_316004	160	2.23e-73	269.029	-	-	-	-	pfam06651 DUF1163	Domain only
TCONS_00000842	XLOC_000841	795	1.52582	1.16544	1	-0.38871	-0.609585	NOT_CHANGED	NOT_CHANGED	KMER21_C1465302_10.0:0-795	795	-	-	-	-	-	-	-	-	-	-
TCONS_00000843	XLOC_000842	796	3.80802	2.13318	2.88275	-0.836035	-0.401595	NOT_CHANGED	NOT_CHANGED	KMER21_C1465312__8.0:0-796	796	gi|186506604|ref|NP_181476.2| ribonuclease H2 subunit C	158	3.49e-83	299.245	-	GO:0016023 cytoplasmic membrane-bounded vesicle	GO:0016757 transferase activity, transferring glycosyl groups	-	pfam08615 RNase_H2_suC	GO & Domain
TCONS_00000844	XLOC_000843	775	5.79287	6.22292	5.27277	0.103313	-0.135717	NOT_CHANGED	NOT_CHANGED	KMER21_C1465344_12.0:23-798	775	gi|297793509|ref|XP_002864639.1| predicted protein	139	1.09e-73	269.918	GO:0048367 shoot development	-	-	-	pfam08137 DVL	GO & Domain
TCONS_00000845	XLOC_000844	799	2.39945	1	2.36215	-1.2627	-0.0226032	NOT_CHANGED	NOT_CHANGED	KMER21_C1465360_11.0:0-799	799	gi|225710688|gb|ACO11190.1| 40S ribosomal protein S2	245	4.76e-112	395.224	GO:0006412 translation | GO:0042254 ribosome biogenesis	GO:0015935 small ribosomal subunit	GO:0003735 structural constituent of ribosome | GO:0003723 RNA binding	-	pfam00333 Ribosomal_S5 | pfam03719 Ribosomal_S5_C	GO & Domain
TCONS_00000846	XLOC_000845	801	0.377578	4.42453	3.19512	3.55068	3.08102	UP	UP	KMER21_C1465398__6.0:0-801	801	-	-	-	-	-	-	-	-	-	-
TCONS_00000847	XLOC_000846	801	0.503437	0.384742	1.17715	-0.38792	1.22542	NOT_CHANGED	NOT_CHANGED	KMER21_C1465408__6.0:0-801	801	-	-	-	-	-	-	-	-	-	-
TCONS_00000848	XLOC_000847	803	3.51217	8.82077	15.0846	1.32854	2.10264	NOT_CHANGED	UP	KMER21_C1465432_24.0:0-803	803	-	-	-	-	-	-	-	-	-	-
TCONS_00000849	XLOC_000848	804	9.01607	13.0186	10.8765	0.530004	0.270644	NOT_CHANGED	NOT_CHANGED	KMER21_C1465472_20.0:0-804	804	gi|297800122|ref|XP_002867945.1| predicted protein	180	9.24e-73	267.252	GO:0009793 embryo development ending in seed dormancy	-	-	-	pfam03980 Nnf1	GO & Domain
TCONS_00000850	XLOC_000849	780	30.1455	25.4815	21.6065	-0.242492	-0.480477	NOT_CHANGED	NOT_CHANGED	KMER21_C1465528_46.0:19-799	780	-	-	-	-	-	-	-	-	-	-
TCONS_00000851	XLOC_000850	686	2.50076	1.17931	1.03949	-1.08442	-1.26649	NOT_CHANGED	NOT_CHANGED	KMER21_C1465640_10.0:124-810	686	-	-	-	-	-	-	-	-	-	-
TCONS_00000852	XLOC_000851	814	7.3889	9.2337	9.21804	0.321549	0.3191	NOT_CHANGED	NOT_CHANGED	KMER21_C1465642_28.0:0-814	814	gi|297829636|ref|XP_002882700.1| hypothetical protein ARALYDRAFT_897277	225	3.97e-22	112.173	-	-	-	-	-
TCONS_00000853	XLOC_000852	786	2.58279	0.591334	4.65652	-2.12689	0.850322	DOWN	NOT_CHANGED	KMER21_C1465646__8.0:7-793	786	gi|298705166|emb|CBJ28597.1| conserved unknown protein	221	1.42e-108	383.671	GO:0006412 translation | GO:0000461 endonucleolytic cleavage to generate mature 3'-end of SSU-rRNA from (SSU-rRNA, 5.8S rRNA, LSU-rRNA) | GO:0006407 rRNA export from nucleus | GO:0000028 ribosomal small subunit assembly | GO:0000447 endonucleolytic cleavage in ITS1 to separate SSU-rRNA from 5.8S rRNA and LSU-rRNA from tricistronic rRNA transcript (SSU-rRNA, 5.8S rRNA, LSU-rRNA)	GO:0022627 cytosolic small ribosomal subunit | GO:0030686 90S preribosome	GO:0003735 structural constituent of ribosome	-	pfam00318 Ribosomal_S2	GO & Domain
TCONS_00000854	XLOC_000853	813	1.85029	2.07613	1.97851	0.166145	0.096663	NOT_CHANGED	NOT_CHANGED	KMER21_C1465658_22.0:1-814	813	gi|89257612|gb|ABD65100.1| hypothetical protein 31.t00077	93	8.09e-53	207.709	-	-	-	-	pfam03004 Transposase_24	Domain only
TCONS_00000855	XLOC_000854	790	2.18022	2.15407	3.25462	-0.0174086	0.578015	NOT_CHANGED	NOT_CHANGED	KMER21_C1465668_21.0:25-815	790	-	-	-	-	-	-	-	-	-	-
TCONS_00000856	XLOC_000855	816	12.3969	6.19914	1.47667	-0.999839	-3.06956	NOT_CHANGED	DOWN	KMER21_C1465688_20.0:0-816	816	-	-	-	-	-	-	-	-	-	-
TCONS_00000857	XLOC_000856	807	16.0725	14.8619	20.48	-0.112976	0.349621	NOT_CHANGED	NOT_CHANGED	KMER21_C1465704_56.0:10-817	807	gi|18390477|ref|NP_563728.1| uncharacterized protein	184	1.45e-104	370.341	-	GO:0005794 Golgi apparatus	-	-	pfam06364 DUF1068	GO & Domain
TCONS_00000858	XLOC_000857	817	74.0137	58.706	125.969	-0.334284	0.767204	NOT_CHANGED	NOT_CHANGED	KMER21_C1465708_59.0:0-817	817	gi|297830272|ref|XP_002883018.1| predicted protein	140	3.34e-24	118.839	-	-	-	-	pfam01190 Pollen_Ole_e_I	Domain only
TCONS_00000859	XLOC_000858	794	2.03791	1.94554	0.680575	-0.0669197	-1.58226	NOT_CHANGED	NOT_CHANGED	KMER21_C1465738__8.0:3-797	794	-	-	-	-	-	-	-	-	-	-
TCONS_00000860	XLOC_000859	819	2.07632	4.30041	0.816399	1.05045	-1.34668	NOT_CHANGED	NOT_CHANGED	KMER21_C1465742__5.0:0-819	819	gi|311223152|gb|ADP76649.1| MYB1	244	1.51e-154	536.528	GO:0016036 cellular response to phosphate starvation | GO:0006355 regulation of transcription, DNA-dependent | GO:0009651 response to salt stress | GO:0080167 response to karrikin | GO:0009753 response to jasmonic acid stimulus | GO:0050832 defense response to fungus | GO:0019430 removal of superoxide radicals | GO:0031540 regulation of anthocyanin biosynthetic process | GO:0009745 sucrose mediat…	GO:0009505 plant-type cell wall | GO:0005829 cytosol | GO:0005887 integral to plasma membrane | GO:0005667 transcription factor complex | GO:0008287 protein serine/threonine phosphatase complex	GO:0005515 protein binding | GO:0008195 phosphatidate phosphatase activity | GO:0003677 DNA binding | GO:0003700 sequence-specific DNA binding transcription factor activity | GO:0003993 acid phosphatase activity | GO:0004722 protein serine/threonine phosphatase activity	-	pfam00249 Myb_DNA-binding | pfam13921 Myb_DNA-bind_6	GO & Domain
TCONS_00000861	XLOC_000860	797	3.5481	2.51696	1.6929	-0.495364	-1.06755	NOT_CHANGED	NOT_CHANGED	KMER21_C1465746__4.0:22-819	797	-	-	-	-	-	-	-	-	-	-
TCONS_00000862	XLOC_000861	801	1.88789	2.88556	3.19512	0.612077	0.759095	NOT_CHANGED	NOT_CHANGED	KMER21_C1465758__5.0:0-801	801	gi|4996363|dbj|BAA78424.1| polyprotein	265	8.26e-124	434.327	-	-	-	-	-
TCONS_00000863	XLOC_000862	823	4.97489	2.22979	5.35368	-1.15776	0.105866	NOT_CHANGED	NOT_CHANGED	KMER21_C1465820_10.0:0-823	823	-	-	-	-	-	-	-	-	-	-
TCONS_00000864	XLOC_000863	811	1.48516	2.27202	1.48874	0.613357	0.00347345	NOT_CHANGED	NOT_CHANGED	KMER21_C1465856_14.0:0-811	811	-	-	-	-	-	-	-	-	-	-
TCONS_00000865	XLOC_000864	761	2.29507	1.02777	0.720558	-1.15902	-1.67135	NOT_CHANGED	NOT_CHANGED	KMER21_C1465860__3.0:64-825	761	gi|10176701|dbj|BAB09923.1| copia-like retrotransposable element	235	3.89e-121	425.44	-	-	-	-	pfam00665 rve | pfam13976 gag_pre-integrs	Domain only
TCONS_00000866	XLOC_000865	790	0.897738	0.391649	0.513887	-1.19673	-0.804843	NOT_CHANGED	NOT_CHANGED	KMER21_C1465874__4.0:13-803	790	gi|21952510|gb|AAM82604.1|AF525305_2 putative AP endonuclease/reverse transcriptase	205	7.21e-54	210.819	-	-	-	-	pfam13966 zf-RVT	Domain only
TCONS_00000867	XLOC_000866	833	2.38779	1.64684	0.319345	-0.535976	-2.90249	NOT_CHANGED	DOWN	KMER21_C1466002__3.0:0-833	833	gi|15235783|ref|NP_193388.1| HSP20-like chaperone	248	7.27e-119	417.886	GO:0006508 proteolysis	-	GO:0004190 aspartic-type endopeptidase activity	-	pfam00011 HSP20	GO & Domain
TCONS_00000868	XLOC_000867	836	3.56451	0.364298	4.13193	-3.29051	0.213112	DOWN	NOT_CHANGED	KMER21_C1466052__8.0:0-836	836	gi|312282541|dbj|BAJ34136.1| unnamed protein product	262	3.28e-124	435.66	GO:0006355 regulation of transcription, DNA-dependent	GO:0005667 transcription factor complex	GO:0003700 sequence-specific DNA binding transcription factor activity | GO:0003677 DNA binding | GO:0005515 protein binding	-	pfam00010 HLH	GO & Domain
TCONS_00000869	XLOC_000868	815	1.59828	1.50518	2.46511	-0.0865841	0.625132	NOT_CHANGED	NOT_CHANGED	KMER21_C1466058__5.0:2-817	815	gi|15232292|ref|NP_188688.1| protein SEUSS-like 3	247	1.97e-104	369.896	GO:0010026 trichome differentiation | GO:0006071 glycerol metabolic process | GO:0010442 guard cell morphogenesis | GO:0052541 plant-type cell wall cellulose metabolic process | GO:0009395 phospholipid catabolic process | GO:0046486 glycerolipid metabolic process	GO:0009506 plasmodesma | GO:0046658 anchored to plasma membrane	GO:0008889 glycerophosphodiester phosphodiesterase activity	-	-	GO only
TCONS_00000870	XLOC_000869	841	1.29662	1.26544	0.473046	-0.0351166	-1.4547	NOT_CHANGED	NOT_CHANGED	KMER21_C1466118_16.0:0-841	841	-	-	-	-	-	-	-	-	-	-
TCONS_00000871	XLOC_000870	846	14.5015	52.5715	15.8027	1.85808	0.123969	NOT_CHANGED	NOT_CHANGED	KMER21_C1466192_52.0:0-846	846	-	-	-	-	-	-	-	-	-	-
TCONS_00000872	XLOC_000871	817	24.1402	37.5118	20.8037	0.635907	-0.214597	NOT_CHANGED	NOT_CHANGED	KMER21_C1466194_52.0:28-845	817	-	-	-	-	-	-	-	-	pfam08648 DUF1777	Domain only
TCONS_00000873	XLOC_000872	839	1.419	2.3572	1.42357	0.7322	0.00463885	NOT_CHANGED	NOT_CHANGED	KMER21_C1466202__5.0:8-847	839	gi|22328958|ref|NP_194417.2| aspartyl-tRNA synthetase	236	6.47e-112	394.78	GO:0046686 response to cadmium ion | GO:0006422 aspartyl-tRNA aminoacylation | GO:0006522 alanine metabolic process | GO:0006531 aspartate metabolic process	GO:0005829 cytosol	GO:0003676 nucleic acid binding | GO:0005524 ATP binding | GO:0004815 aspartate-tRNA ligase activity	-	pfam01336 tRNA_anti	GO & Domain
TCONS_00000874	XLOC_000873	852	27.2256	32.8984	19.3781	0.273054	-0.490537	NOT_CHANGED	NOT_CHANGED	KMER21_C1466284_59.0:0-852	852	gi|145337073|ref|NP_176507.2| cystatin-related domain protein	173	4.5e-68	253.477	-	-	-	-	-
TCONS_00000875	XLOC_000874	855	50.1618	117.556	38.4245	1.22869	-0.384563	NOT_CHANGED	NOT_CHANGED	KMER21_C1466324_57.0:0-855	855	-	-	-	-	-	-	-	-	-	-
TCONS_00000876	XLOC_000875	805	1.25013	1.7203	0.501161	0.460582	-1.31873	NOT_CHANGED	NOT_CHANGED	KMER21_C1466336_15.0:51-856	805	gi|297791923|ref|XP_002863846.1| small molecular weight G-protein 1	223	4.19e-136	475.207	GO:0007264 small GTPase mediated signal transduction | GO:0080092 regulation of pollen tube growth | GO:0015031 protein transport	GO:0070382 exocytic vesicle | GO:0090404 pollen tube tip | GO:0045177 apical part of cell	GO:0019900 kinase binding | GO:0016787 hydrolase activity | GO:0005525 GTP binding	-	pfam00071 Ras | pfam08477 Miro | pfam00025 Arf | pfam01926 MMR_HSR1	GO & Domain
TCONS_00000877	XLOC_000876	840	3.18768	0.543148	1.57928	-2.55309	-1.01324	DOWN	NOT_CHANGED	KMER21_C1466348__4.0:0-840	840	gi|12322008|gb|AAG51046.1|AC069473_8 gypsy/Ty-3 retroelement polyprotein; 69905-74404	274	2.86e-92	329.461	-	-	-	-	pfam13975 gag-asp_proteas | pfam13650 Asp_protease_2 | pfam08284 RVP_2	Domain only
TCONS_00000878	XLOC_000877	862	2.05336	1.92755	1.37417	-0.0912183	-0.579426	NOT_CHANGED	NOT_CHANGED	KMER21_C1466404__5.0:0-862	862	gi|2191193|gb|AAB61078.1| contain similarity to type 1 inositol 1,4,5-triphosphate receptors	282	2.39e-126	442.77	-	-	-	-	pfam07899 Frigida	Domain only
TCONS_00000879	XLOC_000878	850	4.64864	5.88581	2.33252	0.340432	-0.994919	NOT_CHANGED	NOT_CHANGED	KMER21_C1466440_12.0:14-864	850	-	-	-	-	-	-	-	-	-	-
TCONS_00000880	XLOC_000879	841	5.54012	8.31572	5.83423	0.585924	0.074625	NOT_CHANGED	NOT_CHANGED	KMER21_C1466456_20.0:5-846	841	gi|15229906|ref|NP_190008.1| late embryogenesis abundant hydroxyproline-rich glycoprotein	206	3.11e-134	468.986	GO:0009615 response to virus	GO:0009506 plasmodesma | GO:0009505 plant-type cell wall	-	-	pfam03168 LEA_2	GO & Domain
TCONS_00000881	XLOC_000880	870	3.71883	2.94454	2.1121	-0.336807	-0.816171	NOT_CHANGED	NOT_CHANGED	KMER21_C1466526__8.0:0-870	870	-	-	-	-	-	-	-	-	-	-
TCONS_00000882	XLOC_000881	832	2.75038	2.3824	0.799625	-0.207215	-1.78224	NOT_CHANGED	NOT_CHANGED	KMER21_C1466536__5.0:14-846	832	gi|8778244|gb|AAF79253.1|AC023279_2 F12K21.4	266	8.43e-91	324.573	-	-	-	-	pfam10551 MULE | pfam03108 DBD_Tnp_Mut	Domain only
TCONS_00000883	XLOC_000882	872	19.4367	18.998	19.4036	-0.0329357	-0.00245895	NOT_CHANGED	NOT_CHANGED	KMER21_C1466560_50.0:0-872	872	gi|297834610|ref|XP_002885187.1| invertase/pectin methylesterase inhibitor family protein	54	2.63e-16	93.5106	GO:0005982 starch metabolic process | GO:0005985 sucrose metabolic process	-	GO:0030599 pectinesterase activity | GO:0046910 pectinesterase inhibitor activity	-	-	GO only
TCONS_00000884	XLOC_000883	861	1.59951	6.14209	3.36415	1.9411	1.07261	NOT_CHANGED	NOT_CHANGED	KMER21_C1466568__9.0:10-871	861	gi|297808521|ref|XP_002872144.1| hypothetical protein ARALYDRAFT_489372	140	2.11e-36	157.497	-	-	-	-	-
TCONS_00000885	XLOC_000884	873	3.47762	3.27676	3.15404	-0.0858303	-0.140899	NOT_CHANGED	NOT_CHANGED	KMER21_C1466570__9.0:0-873	873	-	-	-	-	-	-	-	-	-	-
TCONS_00000886	XLOC_000885	875	1.7895	0.687867	0.449243	-1.37935	-1.99399	NOT_CHANGED	NOT_CHANGED	KMER21_C1466606__4.0:0-875	875	gi|15219096|ref|NP_175688.1| oxidoreductase, 2OG-Fe(II) oxygenase family protein	291	2.37e-186	642.283	GO:0051555 flavonol biosynthetic process | GO:0055114 oxidation-reduction process | GO:0016102 diterpenoid biosynthetic process	-	GO:0045431 flavonol synthase activity | GO:0005506 iron ion binding | GO:0016707 gibberellin 3-beta-dioxygenase activity | GO:0016702 oxidoreductase activity, acting on single donors with incorporation of molecular oxygen, incorporation of two atoms of oxygen	-	pfam03171 2OG-FeII_Oxy | pfam14226 DIOX_N	GO & Domain
TCONS_00000887	XLOC_000886	830	0.839775	0.735293	2.08562	-0.191684	1.3124	NOT_CHANGED	NOT_CHANGED	KMER21_C1466608__3.0:0-830	830	gi|297808233|ref|XP_002872000.1| hypothetical protein ARALYDRAFT_489097	273	7.12e-123	431.217	GO:0006979 response to oxidative stress | GO:0071456 cellular response to hypoxia | GO:0055114 oxidation-reduction process | GO:0006804 peroxidase reaction	GO:0009505 plant-type cell wall | GO:0016023 cytoplasmic membrane-bounded vesicle	GO:0020037 heme binding | GO:0004601 peroxidase activity	1.11.1.7	pfam00141 peroxidase	GO & Enzyme & Domain
TCONS_00000888	XLOC_000887	876	21.8884	17.8589	13.0088	-0.293523	-0.750679	NOT_CHANGED	NOT_CHANGED	KMER21_C1466614_41.0:0-876	876	-	-	-	-	-	-	-	-	-	-
TCONS_00000889	XLOC_000888	870	1.46499	1	1	-0.550891	-0.550891	NOT_CHANGED	NOT_CHANGED	KMER21_C1466632__8.0:8-878	870	-	-	-	-	-	-	-	-	pfam14111 DUF4283 | pfam14392 zf-CCHC_4	Domain only
TCONS_00000890	XLOC_000889	865	8.28934	2.79148	3.34394	-1.57023	-1.30971	NOT_CHANGED	NOT_CHANGED	KMER21_C1466646_14.0:8-873	865	gi|112253902|ref|YP_717157.1| ribosomal protein L2	274	2.44e-180	622.287	GO:0006412 translation | GO:0042254 ribosome biogenesis	GO:0005762 mitochondrial large ribosomal subunit | GO:0009507 chloroplast	GO:0003735 structural constituent of ribosome | GO:0016740 transferase activity | GO:0019843 rRNA binding	-	pfam00181 Ribosomal_L2	GO & Domain
TCONS_00000891	XLOC_000890	863	5.46723	26.7714	8.84241	2.29181	0.69363	UP	NOT_CHANGED	KMER21_C1466670_33.0:1-864	863	-	-	-	-	-	-	-	-	-	-
TCONS_00000892	XLOC_000891	882	16.159	21.6228	7.11419	0.420215	-1.18357	NOT_CHANGED	NOT_CHANGED	KMER21_C1466708_38.0:2-884	882	gi|15224695|ref|NP_180097.1| uncharacterized protein	150	1.12e-39	167.717	-	-	-	-	-
TCONS_00000893	XLOC_000892	890	15.3125	32.6594	14.2101	1.09279	-0.107793	NOT_CHANGED	NOT_CHANGED	KMER21_C1466768_39.0:0-890	890	-	-	-	-	-	-	-	-	-	-
TCONS_00000894	XLOC_000893	892	6.97945	6.88292	7.88793	-0.0200926	0.176533	NOT_CHANGED	NOT_CHANGED	KMER21_C1466796_20.0:0-892	892	-	-	-	-	-	-	-	-	-	-
TCONS_00000895	XLOC_000894	875	0.782906	0.687867	1	-0.186709	0.353089	NOT_CHANGED	NOT_CHANGED	KMER21_C1466856__5.0:13-888	875	-	-	-	-	-	-	-	-	-	-
TCONS_00000896	XLOC_000895	866	49.8869	63.5881	82.4107	0.350096	0.724171	NOT_CHANGED	NOT_CHANGED	KMER21_C1466868_61.0:16-882	866	gi|297837087|ref|XP_002886425.1| predicted protein	182	8.91e-47	189.49	-	-	-	-	-
TCONS_00000897	XLOC_000896	899	15.2203	15.9598	20.824	0.0684458	0.45225	NOT_CHANGED	NOT_CHANGED	KMER21_C1466890_60.0:0-899	899	gi|30680683|ref|NP_172329.2| uncharacterized protein	232	3.31e-93	332.571	-	-	-	-	-
TCONS_00000898	XLOC_000897	846	23.8573	14.5334	12.2041	-0.715059	-0.967065	NOT_CHANGED	NOT_CHANGED	KMER21_C1466916_49.0:13-859	846	-	-	-	-	-	-	-	-	-	-
TCONS_00000899	XLOC_000898	901	5.27399	14.5894	4.47018	1.46795	-0.238562	NOT_CHANGED	NOT_CHANGED	KMER21_C1466920_22.0:2-903	901	-	-	-	-	-	-	-	-	-	-
TCONS_00000900	XLOC_000899	841	0.23575	0.54233	0.78841	1.20191	1.74169	NOT_CHANGED	NOT_CHANGED	KMER21_C1466936__5.0:63-904	841	gi|15223150|ref|NP_172295.1| histone H2B	233	1.58e-88	317.019	GO:0006334 nucleosome assembly	GO:0000786 nucleosome | GO:0035267 NuA4 histone acetyltransferase complex | GO:0005811 lipid particle	GO:0003677 DNA binding	-	pfam00125 Histone | pfam00808 CBFD_NFYB_HMF	GO & Domain
TCONS_00000901	XLOC_000900	889	5.69588	53.9468	1471.19	3.24355	8.01285	UP	UP	KMER21_C1466938_59.0:0-889	889	gi|15230125|ref|NP_189093.1| multiprotein-bridging factor 1c	145	4.65e-87	312.131	GO:0009414 response to water deprivation | GO:0009408 response to heat | GO:0009737 response to abscisic acid stimulus | GO:0045893 positive regulation of transcription, DNA-dependent | GO:0009873 ethylene mediated signaling pathway	GO:0005730 nucleolus | GO:0005667 transcription factor complex	GO:0043565 sequence-specific DNA binding | GO:0003700 sequence-specific DNA binding transcription factor activity | GO:0003713 transcription coactivator activity	-	pfam08523 MBF1 | pfam01381 HTH_3 | pfam12844 HTH_19	GO & Domain
TCONS_00000902	XLOC_000901	894	20.8965	37.7385	29.6236	0.852776	0.503486	NOT_CHANGED	NOT_CHANGED	KMER21_C1466940_51.0:10-904	894	-	-	-	-	-	-	-	-	-	-
TCONS_00000903	XLOC_000901	533	31.7601	58.8864	72.3518	0.890719	1.18781	NOT_CHANGED	NOT_CHANGED	KMER21_C1466940_51.0:10-904	533	-	-	-	-	-	-	-	-	-	-
TCONS_00000904	XLOC_000902	904	2.57201	1.32083	1.86661	-0.961451	-0.462476	NOT_CHANGED	NOT_CHANGED	KMER21_C1466960__5.0:2-906	904	gi|186499586|ref|NP_850486.2| Nucleic acid-binding, OB-fold-like protein	139	3.43e-15	89.9558	-	-	-	-	-
TCONS_00000905	XLOC_000903	895	3.69158	6.01828	0.581772	0.705113	-2.66571	NOT_CHANGED	DOWN	KMER21_C1466970_11.0:0-895	895	-	-	-	-	-	-	-	-	-	-
TCONS_00000906	XLOC_000904	907	7.36267	3.9462	3.57442	-0.899765	-1.04252	NOT_CHANGED	NOT_CHANGED	KMER21_C1466974_13.0:0-907	907	-	-	-	-	-	-	-	-	-	-
TCONS_00000907	XLOC_000905	888	2.08426	3.37642	1.90998	0.695959	-0.125978	NOT_CHANGED	NOT_CHANGED	KMER21_C1466990_10.0:0-888	888	-	-	-	-	-	-	-	-	-	-
TCONS_00000908	XLOC_000906	906	5.98409	0.493952	0.715895	-3.59869	-3.06331	DOWN	DOWN	KMER21_C1467002__7.0:0-906	906	gi|297810015|ref|XP_002872891.1| GAMMA-TIP3/TIP1_3	248	2.34e-159	552.524	GO:0015840 urea transport | GO:0006833 water transport | GO:0055085 transmembrane transport	GO:0016021 integral to membrane	GO:0015204 urea transmembrane transporter activity | GO:0015250 water channel activity	-	pfam00230 MIP	GO & Domain
TCONS_00000909	XLOC_000907	838	2.60564	2.72396	2.37634	0.0640677	-0.132897	NOT_CHANGED	NOT_CHANGED	KMER21_C1467016__7.0:1-839	838	-	-	-	-	-	-	-	-	-	-
TCONS_00000910	XLOC_000908	908	8.84385	13.136	4.85435	0.57078	-0.865396	NOT_CHANGED	NOT_CHANGED	KMER21_C1467022_24.0:4-912	908	-	-	-	-	-	-	-	-	-	-
TCONS_00000911	XLOC_000909	873	2.35581	1.72461	2.25289	-0.449953	-0.0644463	NOT_CHANGED	NOT_CHANGED	KMER21_C1467050__4.0:0-873	873	gi|15231017|ref|NP_191395.1| TRAF-like family protein	278	1.2e-111	393.891	-	-	-	-	pfam00917 MATH	Domain only
TCONS_00000912	XLOC_000910	917	5.99612	5.83928	3.10166	-0.0382388	-0.950989	NOT_CHANGED	NOT_CHANGED	KMER21_C1467060_13.0:0-917	917	gi|15221231|ref|NP_174889.1| uncharacterized protein	51	0.0229	48.1869	-	-	-	-	-
TCONS_00000913	XLOC_000911	922	4.80497	8.53899	3.50023	0.829538	-0.457078	NOT_CHANGED	NOT_CHANGED	KMER21_C1467128_16.0:0-922	922	gi|224485870|gb|AAW79077.2| c-repeat binding factor	205	4.1e-140	488.538	-	-	-	-	pfam00847 AP2	Domain only
TCONS_00000914	XLOC_000912	926	5.08972	5.44858	1.94934	0.098294	-1.3846	NOT_CHANGED	NOT_CHANGED	KMER21_C1467158_11.0:0-926	926	-	-	-	-	-	-	-	-	-	-
TCONS_00000915	XLOC_000913	927	3.63044	4.80116	3.47618	0.403239	-0.0626416	NOT_CHANGED	NOT_CHANGED	KMER21_C1467172__9.0:0-927	927	-	-	-	-	-	-	-	-	-	-
TCONS_00000916	XLOC_000914	909	22.4504	13.1181	19.5326	-0.775182	-0.200857	NOT_CHANGED	NOT_CHANGED	KMER21_C1467200_44.0:0-909	909	gi|297802894|ref|XP_002869331.1| hypothetical protein ARALYDRAFT_913334	177	1.59e-86	310.353	GO:0045454 cell redox homeostasis	-	GO:0008430 selenium binding	-	pfam10262 Rdx	GO & Domain
TCONS_00000917	XLOC_000915	925	11.0258	7.86287	10.039	-0.487755	-0.135268	NOT_CHANGED	NOT_CHANGED	KMER21_C1467220_34.0:6-931	925	gi|297793861|ref|XP_002864815.1| integral membrane HPP family protein	243	1.5e-127	446.769	-	GO:0016021 integral to membrane | GO:0009706 chloroplast inner membrane	-	-	pfam04982 HPP	GO & Domain
TCONS_00000918	XLOC_000916	921	1.46444	1.12931	0.42061	-0.374908	-1.79979	NOT_CHANGED	NOT_CHANGED	KMER21_C1467222__4.0:10-931	921	gi|297814223|ref|XP_002874995.1| predicted protein	280	2.63e-166	575.63	GO:0006629 lipid metabolic process	GO:0016023 cytoplasmic membrane-bounded vesicle | GO:0005739 mitochondrion	GO:0004091 carboxylesterase activity	-	pfam00657 Lipase_GDSL	GO & Domain
TCONS_00000919	XLOC_000917	932	65.8222	131.475	75.9541	0.998142	0.206554	NOT_CHANGED	NOT_CHANGED	KMER21_C1467228_60.0:0-932	932	-	-	-	-	-	-	-	-	-	-
TCONS_00000920	XLOC_000918	928	0.517912	0.799127	18.8845	0.625718	5.18835	NOT_CHANGED	UP	KMER21_C1467230_19.0:4-932	928	gi|15240137|ref|NP_198536.1| RING/U-box domain-containing protein	195	2.58e-47	191.268	-	GO:0005667 transcription factor complex	GO:0003700 sequence-specific DNA binding transcription factor activity | GO:0008270 zinc ion binding | GO:0016757 transferase activity, transferring glycosyl groups	-	pfam13639 zf-RING_2 | pfam12678 zf-rbx1 | pfam00097 zf-C3HC4 | pfam13923 zf-C3HC4_2 | pfam11793 FANCL_C | pfam12906 RINGv	GO & Domain
TCONS_00000921	XLOC_000919	923	3.12928	2.41346	2.09724	-0.374728	-0.577339	NOT_CHANGED	NOT_CHANGED	KMER21_C1467248__9.0:10-933	923	-	-	-	-	-	-	-	-	-	-
TCONS_00000922	XLOC_000920	937	2.35288	6.63314	1.64595	1.49526	-0.515507	NOT_CHANGED	NOT_CHANGED	KMER21_C1467278__9.0:0-937	937	-	-	-	-	-	-	-	-	-	-
TCONS_00000923	XLOC_000921	924	2.8124	3.37431	3.49057	0.262791	0.311661	NOT_CHANGED	NOT_CHANGED	KMER21_C1467286__7.0:0-924	924	-	-	-	-	-	-	-	-	-	-
TCONS_00000924	XLOC_000922	942	3.556	7.84496	6.13075	1.14151	0.785808	NOT_CHANGED	NOT_CHANGED	KMER21_C1467312_43.0:0-942	942	-	-	-	-	-	-	-	-	-	-
TCONS_00000925	XLOC_000923	936	39.1322	75.9072	46.0118	0.955881	0.233648	NOT_CHANGED	NOT_CHANGED	KMER21_C1467314_61.0:7-943	936	-	-	-	-	-	-	-	-	-	-
TCONS_00000926	XLOC_000924	906	1.70974	1.15256	0.859074	-0.568935	-0.992923	NOT_CHANGED	NOT_CHANGED	KMER21_C1467336__3.0:8-914	906	gi|109693361|gb|ABG38467.1| pollen-expressed protein MF6t	301	1.14e-179	620.065	GO:0007047 cellular cell wall organization | GO:0005982 starch metabolic process | GO:0005985 sucrose metabolic process	GO:0005576 extracellular region | GO:0009505 plant-type cell wall	GO:0004650 polygalacturonase activity	3.2.1.15	pfam00295 Glyco_hydro_28 | pfam13229 Beta_helix	GO & Enzyme & Domain
TCONS_00000927	XLOC_000925	945	70.3236	77.049	40.7073	0.131767	-0.788721	NOT_CHANGED	NOT_CHANGED	KMER21_C1467340_59.0:0-945	945	-	-	-	-	-	-	-	-	-	-
TCONS_00000928	XLOC_000926	815	3.93423	2.63406	0.821703	-0.578793	-2.25939	NOT_CHANGED	DOWN	KMER21_C1467342__8.0:11-826	815	gi|8978355|dbj|BAA98208.1| unnamed protein product	230	2.01e-100	356.566	-	-	GO:0008270 zinc ion binding	-	pfam02791 DDT	GO & Domain
TCONS_00000929	XLOC_000927	945	2.0237	4.21972	1.89967	1.06015	-0.0912466	NOT_CHANGED	NOT_CHANGED	KMER21_C1467364__7.0:3-948	945	gi|18409879|ref|NP_565020.1| uncharacterized protein	285	3.46e-143	498.758	-	-	GO:0005515 protein binding	-	pfam04669 Polysacc_synt_4	GO & Domain
TCONS_00000930	XLOC_000928	936	3.68785	2.05582	2.19758	-0.843066	-0.746864	NOT_CHANGED	NOT_CHANGED	KMER21_C1467390__6.0:13-949	936	gi|15241713|ref|NP_195839.1| aspartyl protease family protein	258	3.02e-169	585.406	GO:0015700 arsenite transport | GO:0009793 embryo development ending in seed dormancy | GO:0012501 programmed cell death | GO:0042344 indole glucosinolate catabolic process | GO:0046938 phytochelatin biosynthetic process | GO:0052544 defense response by callose deposition in cell wall | GO:0046685 response to arsenic-containing substance | GO:0042742 defense response to bacterium | GO:0046686 res…	GO:0005829 cytosol | GO:0005783 endoplasmic reticulum	GO:0071992 phytochelatin transmembrane transporter activity | GO:0015446 arsenite-transmembrane transporting ATPase activity | GO:0046870 cadmium ion binding | GO:0004190 aspartic-type endopeptidase activity | GO:0005507 copper ion binding | GO:0016756 glutathione gamma-glutamylcysteinyltransferase activity	-	pfam00026 Asp	GO & Domain
TCONS_00000931	XLOC_000929	950	20.1002	45.0297	39.0883	1.16367	0.959527	NOT_CHANGED	NOT_CHANGED	KMER21_C1467392_57.0:0-950	950	-	-	-	-	-	-	-	-	-	-
TCONS_00000932	XLOC_000930	951	2.50913	2.63626	3.09598	0.0713054	0.303209	NOT_CHANGED	NOT_CHANGED	KMER21_C1467396__8.0:0-951	951	gi|15221277|ref|NP_172692.1| LRR and NB-ARC domain-containing disease resistance protein	236	6.46e-59	226.371	GO:0006952 defense response	-	GO:0017111 nucleoside-triphosphatase activity | GO:0005524 ATP binding	-	-	GO only
TCONS_00000933	XLOC_000931	956	9.27136	4.46827	9.36029	-1.05306	0.0137722	NOT_CHANGED	NOT_CHANGED	KMER21_C1467438_25.0:0-956	956	gi|297830662|ref|XP_002883213.1| zinc finger family protein	24	0.00268	51.2974	-	-	-	-	-
TCONS_00000934	XLOC_000932	938	1.63454	1.41952	1.7807	-0.203482	0.12356	NOT_CHANGED	NOT_CHANGED	KMER21_C1467456__4.0:20-958	938	gi|156398809|ref|XP_001638380.1| predicted protein	104	0.00055	53.5191	-	-	-	-	pfam12874 zf-met | pfam12171 zf-C2H2_jaz | pfam11208 DUF2992	Domain only
TCONS_00000935	XLOC_000933	958	23.9615	7.83786	13.47	-1.61219	-0.830968	NOT_CHANGED	NOT_CHANGED	KMER21_C1467458_56.0:0-958	958	gi|22328234|ref|NP_680560.1| uncharacterized protein	249	1.39e-141	493.426	-	GO:0009536 plastid	-	-	pfam13225 DUF4033	GO & Domain
TCONS_00000936	XLOC_000934	851	16.4769	16.5627	11.9552	0.00749304	-0.462807	NOT_CHANGED	NOT_CHANGED	KMER21_C1467496_44.0:0-962	851	-	-	-	-	-	-	-	-	-	-
TCONS_00000937	XLOC_000935	966	122.474	93.1003	112.178	-0.395618	-0.126686	NOT_CHANGED	NOT_CHANGED	KMER21_C1467532_60.0:0-966	966	-	-	-	-	-	-	-	-	-	-
TCONS_00000938	XLOC_000936	971	15.2452	9.67464	16.2588	-0.656075	0.0928657	NOT_CHANGED	NOT_CHANGED	KMER21_C1467584_43.0:0-971	971	-	-	-	-	-	-	-	-	-	-
TCONS_00000939	XLOC_000937	972	4.00149	7.09588	3.01184	0.826444	-0.409892	NOT_CHANGED	NOT_CHANGED	KMER21_C1467596_19.0:0-972	972	-	-	-	-	-	-	-	-	-	-
TCONS_00000940	XLOC_000938	952	2.80643	0.929243	1.88201	-1.59461	-0.576462	NOT_CHANGED	NOT_CHANGED	KMER21_C1467600__5.0:10-962	952	gi|4914370|gb|AAD32906.1| putative retroelement pol polyprotein	251	6.08e-124	434.771	-	-	-	-	pfam13976 gag_pre-integrs | pfam00077 RVP	Domain only
TCONS_00000941	XLOC_000939	978	10.2645	13.486	3.24851	0.393799	-1.65981	NOT_CHANGED	NOT_CHANGED	KMER21_C1467638_29.0:0-978	978	-	-	-	-	-	-	-	-	-	-
TCONS_00000942	XLOC_000940	937	2.45518	0.789659	1.23446	-1.63653	-0.991949	NOT_CHANGED	NOT_CHANGED	KMER21_C1467678_25.0:46-983	937	gi|297811605|ref|XP_002873686.1| hypothetical protein ARALYDRAFT_488312	43	4.48e-05	57.0739	-	-	-	-	-
TCONS_00000943	XLOC_000941	948	2.82166	1.4011	2.02721	-1.00998	-0.477049	NOT_CHANGED	NOT_CHANGED	KMER21_C1467732__4.0:41-989	948	gi|297811415|ref|XP_002873591.1| hypothetical protein ARALYDRAFT_909249	298	1.58e-146	509.867	GO:0007275 multicellular organismal development	-	GO:0005488 binding	-	pfam04078 Rcd1	GO & Domain
TCONS_00000944	XLOC_000942	996	3.78462	3.37065	3.93715	-0.167122	0.0570032	NOT_CHANGED	NOT_CHANGED	KMER21_C1467782_11.0:0-996	996	gi|297843180|ref|XP_002889471.1| hypothetical protein ARALYDRAFT_470343	211	5.34e-90	321.907	-	-	-	-	-
TCONS_00000945	XLOC_000943	945	2.52962	2.81315	1.62829	0.153266	-0.635563	NOT_CHANGED	NOT_CHANGED	KMER21_C1467796__6.0:52-997	945	-	-	-	-	-	-	-	-	-	-
TCONS_00000946	XLOC_000944	993	4.369	2.6476	2.67718	-0.722618	-0.706589	NOT_CHANGED	NOT_CHANGED	KMER21_C1467800_11.0:4-997	993	gi|268557624|ref|XP_002636802.1| Hypothetical protein CBG09238	175	6.57e-14	85.9567	-	-	GO:0003676 nucleic acid binding	-	-	GO only
TCONS_00000947	XLOC_000945	999	8.01172	4.23444	3.03668	-0.919941	-1.39962	NOT_CHANGED	NOT_CHANGED	KMER21_C1467806_15.0:0-999	999	-	-	-	-	-	-	-	-	-	-
TCONS_00000948	XLOC_000946	1001	634.333	734.857	791.228	0.212223	0.318853	NOT_CHANGED	NOT_CHANGED	KMER21_C1467818_53.0:0-1001	1001	-	-	-	-	-	-	-	-	-	-
TCONS_00000949	XLOC_000947	999	2.73341	5.8406	4.30196	1.09541	0.654292	NOT_CHANGED	NOT_CHANGED	KMER21_C1467822_11.0:2-1001	999	gi|30681191|ref|NP_192715.2| TRAF-like family protein	296	7.52e-142	494.314	-	GO:0031225 anchored to membrane	-	-	pfam00917 MATH	GO & Domain
TCONS_00000950	XLOC_000948	971	21.4019	26.7564	56.119	0.322145	1.39075	NOT_CHANGED	NOT_CHANGED	KMER21_C1467828_55.0:31-1002	971	-	-	-	-	-	-	-	-	-	-
TCONS_00000951	XLOC_000949	1003	25.0392	7.84662	12.8417	-1.67405	-0.963352	NOT_CHANGED	NOT_CHANGED	KMER21_C1467876_47.0:7-1010	1003	gi|297852188|ref|XP_002893975.1| hypothetical protein ARALYDRAFT_891373	255	2.52e-145	505.868	-	GO:0009536 plastid	-	-	pfam12638 Staygreen	GO & Domain
TCONS_00000952	XLOC_000950	1018	2.30095	0.57086	0.865144	-2.01102	-1.41122	DOWN	NOT_CHANGED	KMER21_C1467940__3.0:0-1018	1018	-	-	-	-	-	-	-	-	-	-
TCONS_00000953	XLOC_000951	1017	4.9762	9.85906	10.1469	0.986406	1.02792	NOT_CHANGED	NOT_CHANGED	KMER21_C1467970_22.0:0-1017	1017	gi|297813237|ref|XP_002874502.1| hypothetical protein ARALYDRAFT_489716	312	1.5e-185	639.617	GO:0040007 growth | GO:0009741 response to brassinosteroid stimulus	GO:0005829 cytosol | GO:0009505 plant-type cell wall	-	-	pfam04674 Phi_1	GO & Domain
TCONS_00000954	XLOC_000952	1019	1.83848	2.13818	2.59227	0.21787	0.495703	NOT_CHANGED	NOT_CHANGED	KMER21_C1468030__5.0:0-1019	1019	gi|11994264|dbj|BAB01447.1| gag-pol polyprotein-like	330	2.24e-109	386.337	-	-	-	-	pfam14223 UBN2 | pfam14227 UBN2_2	Domain only
TCONS_00000955	XLOC_000953	1032	4.52347	1.8249	2.91634	-1.30961	-0.633271	NOT_CHANGED	NOT_CHANGED	KMER21_C1468044__9.0:0-1032	1032	gi|18408516|ref|NP_566893.1| HhH-GPD base excision DNA repair protein-related protein	287	9.2e-162	560.523	GO:0006284 base-excision repair	-	GO:0004519 endonuclease activity | GO:0003677 DNA binding	-	pfam00730 HhH-GPD	GO & Domain
TCONS_00000956	XLOC_000954	1001	13.4444	12.9638	7.82519	-0.0525167	-0.780808	NOT_CHANGED	NOT_CHANGED	KMER21_C1468056_33.0:4-1005	1001	-	-	-	-	-	-	-	-	-	-
TCONS_00000957	XLOC_000955	1035	7.48163	0.839318	0.847545	-3.15606	-3.14199	DOWN	DOWN	KMER21_C1468064_10.0:0-1035	1035	gi|145336094|ref|NP_173848.2| uncharacterized protein	278	1.36e-116	410.332	-	-	-	-	pfam14303 NAM-associated	Domain only
TCONS_00000958	XLOC_000956	1036	17.1959	26.9666	11.3677	0.649109	-0.597124	NOT_CHANGED	NOT_CHANGED	KMER21_C1468072_43.0:0-1036	1036	-	-	-	-	-	-	-	-	-	-
TCONS_00000959	XLOC_000957	990	0.476719	2.65738	0.511874	2.47879	0.10265	UP	NOT_CHANGED	KMER21_C1468078__3.0:47-1037	990	gi|89257510|gb|ABD65000.1| hypothetical protein 26.t00020	291	8e-101	357.899	GO:0009407 toxin catabolic process | GO:0006749 glutathione metabolic process | GO:0006803 glutathione conjugation reaction	GO:0005737 cytoplasm	GO:0004364 glutathione transferase activity	-	pfam14303 NAM-associated | pfam13837 Myb_DNA-bind_4	GO & Domain
TCONS_00000960	XLOC_000958	1032	19.27	50.6762	97.8188	1.39495	2.34376	NOT_CHANGED	UP	KMER21_C1468080_48.0:5-1037	1032	-	-	-	-	-	-	-	-	-	-
TCONS_00000961	XLOC_000959	1002	1.78407	2.61871	2.269	0.553684	0.346884	NOT_CHANGED	NOT_CHANGED	KMER21_C1468090__5.0:0-1002	1002	gi|297840005|ref|XP_002887884.1| hypothetical protein ARALYDRAFT_892963	308	4.59e-73	268.585	-	-	-	-	pfam06683 DUF1184	Domain only
TCONS_00000962	XLOC_000960	991	3.5232	6.04548	4.60105	0.778971	0.385077	NOT_CHANGED	NOT_CHANGED	KMER21_C1468110_17.0:49-1040	991	-	-	-	-	-	-	-	-	-	-
TCONS_00000963	XLOC_000961	1041	3.31109	1.38914	1.08193	-1.25311	-1.6137	NOT_CHANGED	NOT_CHANGED	KMER21_C1468122__8.0:1-1042	1041	gi|297844714|ref|XP_002890238.1| predicted protein	347	1.41e-197	679.608	GO:0045087 innate immune response | GO:0007165 signal transduction	GO:0031224 intrinsic to membrane	GO:0004888 transmembrane signaling receptor activity | GO:0005524 ATP binding | GO:0017111 nucleoside-triphosphatase activity	-	pfam01582 TIR | pfam13676 TIR_2 | pfam00931 NB-ARC	GO & Domain
TCONS_00000964	XLOC_000962	1044	19.8842	24.6412	11.859	0.30945	-0.74564	NOT_CHANGED	NOT_CHANGED	KMER21_C1468162_39.0:0-1044	1044	-	-	-	-	-	-	-	-	-	-
TCONS_00000965	XLOC_000963	1051	37.7572	49.0248	21.147	0.37676	-0.836299	NOT_CHANGED	NOT_CHANGED	KMER21_C1468186_60.0:0-1051	1051	-	-	-	-	-	-	-	-	-	-
TCONS_00000966	XLOC_000964	995	9.47361	9.39068	14.3696	-0.0126847	0.601034	NOT_CHANGED	NOT_CHANGED	KMER21_C1468192_31.0:0-995	995	gi|297848994|ref|XP_002892378.1| F10K1.23	250	4.37e-128	448.546	-	-	-	-	-
TCONS_00000967	XLOC_000965	1054	2.20274	2.32653	2.01257	0.0788806	-0.13026	NOT_CHANGED	NOT_CHANGED	KMER21_C1468196__8.0:0-1054	1054	-	-	-	-	-	-	-	-	pfam09331 DUF1985	Domain only
TCONS_00000968	XLOC_000966	1043	4.01733	4.2964	2.63846	0.0968913	-0.606541	NOT_CHANGED	NOT_CHANGED	KMER21_C1468202_11.0:0-1043	1043	-	-	-	-	-	-	-	-	-	-
TCONS_00000969	XLOC_000967	901	20.2349	12.2683	7.64256	-0.72191	-1.40472	NOT_CHANGED	NOT_CHANGED	KMER21_C1468246_42.0:0-1061	901	gi|42562138|ref|NP_564041.2| homeobox-leucine zipper protein HDG12	62	8.47e-18	98.3985	GO:0006355 regulation of transcription, DNA-dependent	GO:0005667 transcription factor complex	GO:0003700 sequence-specific DNA binding transcription factor activity | GO:0000976 transcription regulatory region sequence-specific DNA binding	-	pfam00046 Homeobox	GO & Domain
TCONS_00000970	XLOC_000968	1075	9.88649	8.42014	5.77737	-0.231614	-0.775046	NOT_CHANGED	NOT_CHANGED	KMER21_C1468320_24.0:0-1075	1075	-	-	-	-	-	-	-	-	-	-
TCONS_00000971	XLOC_000969	1054	7.40122	9.0324	2.48611	0.287346	-1.57387	NOT_CHANGED	NOT_CHANGED	KMER21_C1468324_21.0:14-1068	1054	-	-	-	-	-	-	-	-	-	-
TCONS_00000972	XLOC_000970	1044	3.38834	1.6612	2.9947	-1.02835	-0.178167	NOT_CHANGED	NOT_CHANGED	KMER21_C1468370_34.0:0-1044	1044	gi|186510039|ref|NP_001118622.1| RNA recognition motif-containing protein	275	9.4e-158	547.192	-	-	GO:0000166 nucleotide binding | GO:0003723 RNA binding	-	pfam00076 RRM_1 | pfam14259 RRM_6	GO & Domain
TCONS_00000973	XLOC_000971	1058	4.56008	3.26959	1.76752	-0.479949	-1.36733	NOT_CHANGED	NOT_CHANGED	KMER21_C1468400_12.0:32-1090	1058	gi|297842729|ref|XP_002889246.1| hypothetical protein ARALYDRAFT_477114	62	1.84e-10	74.8479	GO:0006177 GMP biosynthetic process | GO:0055114 oxidation-reduction process | GO:0006144 purine base metabolic process	GO:0005829 cytosol | GO:0042720 mitochondrial inner membrane peptidase complex	GO:0003938 IMP dehydrogenase activity	-	-	GO only
TCONS_00000974	XLOC_000972	1088	2.0327	1.4492	1.36629	-0.488141	-0.573134	NOT_CHANGED	NOT_CHANGED	KMER21_C1468450__4.0:10-1098	1088	gi|3319367|gb|AAC28216.1| T24M8.9 gene product	209	8.18e-72	265.03	-	-	-	-	pfam14111 DUF4283 | pfam14392 zf-CCHC_4	Domain only
TCONS_00000975	XLOC_000973	1089	22.6727	24.4777	35.5972	0.110512	0.650808	NOT_CHANGED	NOT_CHANGED	KMER21_C1468466_48.0:0-1089	1089	gi|297853506|ref|XP_002894634.1| predicted protein	200	1.95e-106	376.562	-	-	-	-	pfam05605 Di19	Domain only
TCONS_00000976	XLOC_000974	1106	3.98369	5.68443	3.90589	0.51291	-0.0284541	NOT_CHANGED	NOT_CHANGED	KMER21_C1468498_17.0:0-1106	1106	gi|89257449|gb|ABD64941.1| Ulp1 protease family protein	112	3.37e-23	116.172	-	-	-	-	pfam02902 Peptidase_C48	Domain only
TCONS_00000977	XLOC_000975	1091	3.03866	5.77775	5.90065	0.927073	0.957439	NOT_CHANGED	NOT_CHANGED	KMER21_C1468522_16.0:0-1091	1091	gi|297803994|ref|XP_002869881.1| hypothetical protein ARALYDRAFT_492719	299	1.62e-200	689.384	GO:0090305 nucleic acid phosphodiester bond hydrolysis | GO:0006308 DNA catabolic process	-	GO:0003676 nucleic acid binding | GO:0043765 T/G mismatch-specific endonuclease activity | GO:0000014 single-stranded DNA specific endodeoxyribonuclease activity	-	pfam02265 S1-P1_nuclease	GO & Domain
TCONS_00000978	XLOC_000976	1113	16.5523	19.4902	12.7353	0.235717	-0.378199	NOT_CHANGED	NOT_CHANGED	KMER21_C1468532_45.0:0-1113	1113	-	-	-	-	-	-	-	-	-	-
TCONS_00000979	XLOC_000977	925	18.6191	12.5164	13.8036	-0.572964	-0.431739	NOT_CHANGED	NOT_CHANGED	KMER21_C1468576_42.0:4-1111	925	-	-	-	-	-	-	-	-	-	-
TCONS_00000980	XLOC_000978	1092	5.31163	3.93507	3.28706	-0.432765	-0.692357	NOT_CHANGED	NOT_CHANGED	KMER21_C1468578__8.0:30-1122	1092	-	-	-	-	-	-	-	-	-	-
TCONS_00000981	XLOC_000979	1135	1.36663	3.00671	0.648829	1.13756	-1.07471	NOT_CHANGED	NOT_CHANGED	KMER21_C1468640__6.0:0-1135	1135	gi|297812091|ref|XP_002873929.1| hypothetical protein ARALYDRAFT_909934	334	1.09e-69	258.809	GO:0006508 proteolysis	-	GO:0004190 aspartic-type endopeptidase activity	-	-	GO only
TCONS_00000982	XLOC_000980	1145	3.34026	1.98376	3.74481	-0.751723	0.164932	NOT_CHANGED	NOT_CHANGED	KMER21_C1468668__9.0:2-1147	1145	gi|4263655|gb|AAD15377.1| putative non-LTR retroelement reverse transcriptase	53	1.81e-12	81.5132	-	-	-	-	pfam13456 RVT_3 | pfam13966 zf-RVT	Domain only
TCONS_00000983	XLOC_000981	1150	5.22104	3.33038	7.45024	-0.64865	0.51295	NOT_CHANGED	NOT_CHANGED	KMER21_C1468682_17.0:0-1150	1150	gi|15230582|ref|NP_187244.1| germin-like protein subfamily 2 member 3	89	5.47e-44	181.492	GO:0055114 oxidation-reduction process | GO:0007165 signal transduction | GO:0006801 superoxide metabolic process	GO:0016023 cytoplasmic membrane-bounded vesicle | GO:0005618 cell wall | GO:0048046 apoplast	GO:0045735 nutrient reservoir activity | GO:0004872 receptor activity | GO:0030145 manganese ion binding | GO:0004784 superoxide dismutase activity	-	-	GO only
TCONS_00000984	XLOC_000982	1164	4.67671	1.58076	2.72707	-1.56488	-0.778142	NOT_CHANGED	NOT_CHANGED	KMER21_C1468748__9.0:2-1166	1164	gi|15238437|ref|NP_200760.1| zinc transporter 2	352	6.35e-203	697.382	GO:0055085 transmembrane transport | GO:0055114 oxidation-reduction process | GO:0006829 zinc ion transport | GO:0006623 protein targeting to vacuole | GO:0009630 gravitropism | GO:0006825 copper ion transport	GO:0016023 cytoplasmic membrane-bounded vesicle | GO:0005886 plasma membrane	GO:0005385 zinc ion transmembrane transporter activity | GO:0008270 zinc ion binding | GO:0000166 nucleotide binding | GO:0032440 2-alkenal reductase [NAD(P)] activity | GO:0016757 transferase activity, transferring glycosyl groups | GO:0005375 copper ion transmembrane transporter activity	-	pfam02535 Zip	GO & Domain
TCONS_00000985	XLOC_000983	1167	17.7158	15.7597	5.64636	-0.168797	-1.64964	NOT_CHANGED	NOT_CHANGED	KMER21_C1468750_46.0:0-1167	1167	-	-	-	-	-	-	-	-	-	-
TCONS_00000986	XLOC_000984	1169	9.07202	4.5974	4.17386	-0.980606	-1.12004	NOT_CHANGED	NOT_CHANGED	KMER21_C1468778_22.0:4-1173	1169	gi|227438293|gb|ACP30636.1| disease resistance protein	347	7.51e-113	397.89	GO:0045087 innate immune response | GO:0007165 signal transduction	GO:0031224 intrinsic to membrane	GO:0004888 transmembrane signaling receptor activity | GO:0005524 ATP binding | GO:0017111 nucleoside-triphosphatase activity	-	-	GO only
TCONS_00000987	XLOC_000985	1179	5.29493	3.71307	1.34266	-0.511999	-1.97952	NOT_CHANGED	NOT_CHANGED	KMER21_C1468794_12.0:0-1179	1179	-	-	-	-	-	-	-	-	-	-
TCONS_00000988	XLOC_000986	1192	14.9929	5.67561	9.68325	-1.40143	-0.630716	NOT_CHANGED	NOT_CHANGED	KMER21_C1468834_34.0:0-1192	1192	gi|240254604|ref|NP_181402.4| 5'-nucleotidase / magnesium ion binding protein	302	3.02e-169	585.406	-	GO:0005737 cytoplasm	GO:0000287 magnesium ion binding | GO:0008253 5'-nucleotidase activity	-	pfam05822 UMPH-1 | pfam00702 Hydrolase | pfam12710 HAD	GO & Domain
TCONS_00000989	XLOC_000987	1194	17.4561	6.96254	9.25689	-1.32605	-0.915132	NOT_CHANGED	NOT_CHANGED	KMER21_C1468844_37.0:0-1194	1194	gi|15221559|ref|NP_174376.1| molybdenum cofactor sulfurase-like protein	317	1.08e-189	653.392	GO:0008152 metabolic process	GO:0019008 molybdopterin synthase complex	GO:0030170 pyridoxal phosphate binding | GO:0008265 Mo-molybdopterin cofactor sulfurase activity | GO:0030151 molybdenum ion binding	-	pfam03476 MOSC_N | pfam03473 MOSC	GO & Domain
TCONS_00000990	XLOC_000988	1176	14.2407	11.8935	15.4362	-0.259847	0.116298	NOT_CHANGED	NOT_CHANGED	KMER21_C1468852_43.0:20-1196	1176	gi|297823957|ref|XP_002879861.1| hypothetical protein ARALYDRAFT_345820	300	2.41e-95	339.681	-	-	-	-	pfam04776 DUF626 | pfam00031 Cystatin	Domain only
TCONS_00000991	XLOC_000989	1197	8.36251	7.76569	7.8092	-0.106822	-0.0987613	NOT_CHANGED	NOT_CHANGED	KMER21_C1468856_24.0:0-1197	1197	gi|297845660|ref|XP_002890711.1| hypothetical protein ARALYDRAFT_335856	201	2.08e-60	231.259	-	-	-	-	pfam04776 DUF626	Domain only
TCONS_00000992	XLOC_000990	1158	3.60819	4.1596	2.21642	0.205169	-0.703044	NOT_CHANGED	NOT_CHANGED	KMER21_C1468870_12.0:18-1176	1158	gi|4755191|gb|AAD29058.1| putative non-LTR retroelement reverse transcriptase	205	1.15e-33	149.499	GO:0090305 nucleic acid phosphodiester bond hydrolysis | GO:0051252 regulation of RNA metabolic process	-	GO:0003676 nucleic acid binding | GO:0004523 ribonuclease H activity	-	pfam13966 zf-RVT | pfam13456 RVT_3	GO & Domain
TCONS_00000993	XLOC_000991	1195	19.9296	21.4566	21.6455	0.106509	0.119154	NOT_CHANGED	NOT_CHANGED	KMER21_C1468896_56.0:0-1195	1195	gi|297845224|ref|XP_002890493.1| predicted protein	265	1.14e-59	229.037	-	-	-	-	pfam04776 DUF626	Domain only
TCONS_00000994	XLOC_000992	1175	1.69524	1.56334	2.1778	-0.116858	0.361382	NOT_CHANGED	NOT_CHANGED	KMER21_C1468930__7.0:33-1208	1175	-	-	-	-	-	-	-	-	-	-
TCONS_00000995	XLOC_000993	1179	0.767381	0.479105	1.6525	-0.679601	1.10664	NOT_CHANGED	NOT_CHANGED	KMER21_C1468946__4.0:0-1179	1179	gi|297823779|ref|XP_002879772.1| hypothetical protein ARALYDRAFT_482910	276	1.2e-111	393.891	-	-	-	-	-
TCONS_00000996	XLOC_000994	1181	2.60372	0.119538	1.85528	-4.44503	-0.488937	DOWN	NOT_CHANGED	KMER21_C1468968__6.0:40-1221	1181	gi|302832173|ref|XP_002947651.1| component of cytosolic 80S ribosome and 60S large subunit	371	3.39e-147	512.088	GO:0006412 translation | GO:0042254 ribosome biogenesis	GO:0005840 ribosome	GO:0003735 structural constituent of ribosome	-	pfam00573 Ribosomal_L4 | pfam14374 Ribos_L4_asso_C	GO & Domain
TCONS_00000997	XLOC_000995	602	1	1	1.82967	0	0.871583	NOT_CHANGED	NOT_CHANGED	KMER21_C1468976_27.0:0-1224	602	-	-	-	-	-	-	-	-	-	-
TCONS_00000998	XLOC_000995	608	0.720369	0.973911	1	0.435054	0.473192	NOT_CHANGED	NOT_CHANGED	KMER21_C1468976_27.0:0-1224	608	-	-	-	-	-	-	-	-	-	-
TCONS_00000999	XLOC_000996	1224	4.33731	1.77717	3.03329	-1.28722	-0.515917	NOT_CHANGED	NOT_CHANGED	KMER21_C1468976_27.0:0-1224	1224	-	-	-	-	-	-	-	-	-	-
TCONS_00001000	XLOC_000997	1238	2.82094	0.90491	1.26639	-1.64033	-1.15545	NOT_CHANGED	NOT_CHANGED	KMER21_C1469028__5.0:0-1238	1238	-	-	-	-	-	-	-	-	-	-
TCONS_00001001	XLOC_000998	1241	6.85151	2.36869	1.45702	-1.53233	-2.2334	NOT_CHANGED	DOWN	KMER21_C1469062_16.0:0-1241	1241	gi|262400786|gb|ACY66275.1| ribosomal protein L16	136	3.97e-88	315.686	GO:0006412 translation | GO:0042254 ribosome biogenesis	GO:0005762 mitochondrial large ribosomal subunit | GO:0009941 chloroplast envelope | GO:0000311 plastid large ribosomal subunit | GO:0009570 chloroplast stroma | GO:0009534 chloroplast thylakoid	GO:0003735 structural constituent of ribosome | GO:0019843 rRNA binding	-	pfam00238 Ribosomal_L14 | pfam00252 Ribosomal_L16	GO & Domain
TCONS_00001002	XLOC_000999	1133	6.28403	4.01733	4.6599	-0.645453	-0.431391	NOT_CHANGED	NOT_CHANGED	KMER21_C1469078_13.0:0-1253	1133	-	-	-	-	-	-	-	-	-	-
TCONS_00001003	XLOC_001000	1232	15.7154	7.39422	3.82126	-1.08771	-2.04006	NOT_CHANGED	DOWN	KMER21_C1469100_26.0:25-1257	1232	gi|262400735|gb|ACY66224.1| photosystem I assembly protein Ycf4	184	4.51e-122	428.551	GO:0048564 photosystem I assembly	GO:0016021 integral to membrane | GO:0009522 photosystem I | GO:0009535 chloroplast thylakoid membrane	GO:0051082 unfolded protein binding	-	pfam02392 Ycf4 | pfam00796 PSI_8	GO & Domain
TCONS_00001004	XLOC_001001	1238	1.5913	0.90491	1.16898	-0.81436	-0.444956	NOT_CHANGED	NOT_CHANGED	KMER21_C1469112__6.0:24-1262	1238	gi|186528785|ref|NP_199137.2| uncharacterized protein	338	2.55e-172	595.626	-	-	-	-	pfam10358 NT-C2	Domain only
TCONS_00001005	XLOC_001002	1038	1.70645	1.11519	0.965158	-0.613709	-0.822161	NOT_CHANGED	NOT_CHANGED	KMER21_C1469126__3.0:115-1153	1038	-	-	-	-	-	-	-	-	-	-
TCONS_00001006	XLOC_001003	1270	22.0964	20.6426	20.7908	-0.0981866	-0.0878661	NOT_CHANGED	NOT_CHANGED	KMER21_C1469152_48.0:0-1270	1270	-	-	-	-	-	-	-	-	-	-
TCONS_00001007	XLOC_001004	1178	14.1344	20.742	17.6792	0.553344	0.322842	NOT_CHANGED	NOT_CHANGED	KMER21_C1469172_73.0:0-1276	1178	-	-	-	-	-	-	-	-	-	-
TCONS_00001008	XLOC_001005	952	4.3267	2.8908	1.6091	-0.581798	-1.42701	NOT_CHANGED	NOT_CHANGED	KMER21_C1469180_37.0:0-1279	952	gi|363806670|ref|NP_001242006.1| uncharacterized protein LOC100815137	39	0.000299	54.4078	-	-	-	-	-
TCONS_00001009	XLOC_001005	1107	7.69587	8.9478	9.70158	0.217449	0.334135	NOT_CHANGED	NOT_CHANGED	KMER21_C1469180_37.0:0-1279	1107	gi|363806670|ref|NP_001242006.1| uncharacterized protein LOC100815137	39	0.000353	54.4078	-	-	-	-	-
TCONS_00001010	XLOC_001006	1280	4.44744	3.15536	3.65153	-0.495171	-0.284474	NOT_CHANGED	NOT_CHANGED	KMER21_C1469186_13.0:0-1280	1280	gi|9758157|dbj|BAB08714.1| non-LTR retroelement reverse transcriptase-like protein	160	2.52e-21	110.396	-	-	-	-	pfam13966 zf-RVT | pfam13456 RVT_3	Domain only
TCONS_00001011	XLOC_001007	1254	8.33306	6.24024	9.30591	-0.417245	0.159301	NOT_CHANGED	NOT_CHANGED	KMER21_C1469206_26.0:10-1264	1254	gi|297794263|ref|XP_002865016.1| exonuclease	243	3.19e-31	141.945	GO:0090305 nucleic acid phosphodiester bond hydrolysis	GO:0005622 intracellular	GO:0003676 nucleic acid binding | GO:0004527 exonuclease activity	-	-	GO only
TCONS_00001012	XLOC_001008	1238	8.24582	6.33437	6.91646	-0.380462	-0.253629	NOT_CHANGED	NOT_CHANGED	KMER21_C1469212_23.0:51-1289	1238	gi|18411146|ref|NP_567081.1| uncharacterized protein	328	9.6e-183	630.286	-	-	-	-	pfam06027 DUF914 | pfam00892 EamA | pfam08449 UAA | pfam03151 TPT	Domain only
TCONS_00001013	XLOC_001009	1218	3.76215	4.03507	6.45629	0.101036	0.779148	NOT_CHANGED	NOT_CHANGED	KMER21_C1469224_18.0:2-1290	1218	gi|15241545|ref|NP_199279.1| uncharacterized protein	251	1.45e-133	466.765	-	-	-	-	-
TCONS_00001014	XLOC_001010	1310	8.31421	15.1471	16.3069	0.865391	0.971831	NOT_CHANGED	NOT_CHANGED	KMER21_C1469286_44.0:0-1310	1310	gi|297790770|ref|XP_002863270.1| hypothetical protein ARALYDRAFT_497083	318	7.52e-142	494.314	-	GO:0009507 chloroplast	-	-	pfam03909 BSD	GO & Domain
TCONS_00001015	XLOC_001011	1309	14.4109	18.447	8.93586	0.356226	-0.689482	NOT_CHANGED	NOT_CHANGED	KMER21_C1469316_35.0:11-1320	1309	gi|26450541|dbj|BAC42383.1| unknown protein	362	6.03e-213	730.709	GO:0008152 metabolic process	-	GO:0016787 hydrolase activity	-	pfam12697 Abhydrolase_6 | pfam00561 Abhydrolase_1 | pfam12695 Abhydrolase_5	GO & Domain
TCONS_00001016	XLOC_001012	1312	3.50857	8.036	4.81963	1.19559	0.458039	NOT_CHANGED	NOT_CHANGED	KMER21_C1469340_52.0:13-1325	1312	gi|297796297|ref|XP_002866033.1| predicted protein	280	2.93e-175	605.402	-	-	-	-	pfam06764 DUF1223	Domain only
TCONS_00001017	XLOC_001013	1324	54.8647	328.853	121.184	2.58349	1.14325	UP	NOT_CHANGED	KMER21_C1469358_61.0:13-1337	1324	gi|297851090|ref|XP_002893426.1| predicted protein	301	1.54e-61	234.814	-	GO:0016020 membrane | GO:0009506 plasmodesma | GO:0005773 vacuole | GO:0009941 chloroplast envelope	-	-	pfam00917 MATH	GO & Domain
TCONS_00001018	XLOC_001014	1284	1.17695	1	0.652987	-0.235053	-0.849927	NOT_CHANGED	NOT_CHANGED	KMER21_C1469376__6.0:47-1331	1284	gi|224014194|ref|XP_002296760.1| predicted protein	396	3.93e-148	515.199	GO:0006119 oxidative phosphorylation	GO:0005737 cytoplasm	GO:0004427 inorganic diphosphatase activity | GO:0030145 manganese ion binding	-	pfam02833 DHHA2 | pfam01368 DHH	GO & Domain
TCONS_00001019	XLOC_001015	1351	0.521322	2.24891	0.527142	2.10898	0.0160169	UP	NOT_CHANGED	KMER21_C1469382__6.0:0-1351	1351	gi|222635925|gb|EEE66057.1| hypothetical protein OsJ_22054	419	4.99e-32	144.611	-	-	-	-	pfam13966 zf-RVT	Domain only
TCONS_00001020	XLOC_001016	1354	45.821	43.3342	30.8453	-0.0805029	-0.570958	NOT_CHANGED	NOT_CHANGED	KMER21_C1469384_55.0:0-1354	1354	-	-	-	-	-	-	-	-	-	-
TCONS_00001021	XLOC_001017	1374	18.6521	20.2522	17.2274	0.118741	-0.114633	NOT_CHANGED	NOT_CHANGED	KMER21_C1469440_50.0:0-1374	1374	-	-	-	-	-	-	-	-	-	-
TCONS_00001022	XLOC_001018	1388	31.4957	6.24325	1	-2.33479	-4.97708	DOWN	DOWN	KMER21_C1469464_38.0:0-1388	1388	gi|18405710|ref|NP_566836.1| uncharacterized protein	346	9.99e-88	314.353	-	GO:0008305 integrin complex | GO:0005737 cytoplasm	-	-	pfam05055 DUF677 | pfam04156 IncA	GO & Domain
TCONS_00001023	XLOC_001019	1345	6.74752	1.84948	3.35605	-1.86724	-1.00759	NOT_CHANGED	NOT_CHANGED	KMER21_C1469478_12.0:40-1385	1345	gi|30689333|ref|NP_189518.2| uncharacterized protein	421	1.6e-231	792.473	GO:0009073 aromatic amino acid family biosynthetic process | GO:0055114 oxidation-reduction process	GO:0009536 plastid	GO:0016491 oxidoreductase activity | GO:0016829 lyase activity | GO:0000166 nucleotide binding	-	pfam01959 DHQS	GO & Domain
TCONS_00001024	XLOC_001020	1395	37.4586	47.4913	23.2716	0.342366	-0.686727	NOT_CHANGED	NOT_CHANGED	KMER21_C1469480_61.0:4-1399	1395	-	-	-	-	-	-	-	-	-	-
TCONS_00001025	XLOC_001021	1383	95.7141	65.3782	117.88	-0.549922	0.300516	NOT_CHANGED	NOT_CHANGED	KMER21_C1469492_51.0:18-1401	1383	gi|297805306|ref|XP_002870537.1| hypothetical protein ARALYDRAFT_915883	255	1.95e-135	472.986	-	GO:0005773 vacuole | GO:0009941 chloroplast envelope	-	-	pfam00917 MATH	GO & Domain
TCONS_00001026	XLOC_001022	1396	4.20035	5.21778	3.21303	0.312927	-0.386575	NOT_CHANGED	NOT_CHANGED	KMER21_C1469510_12.0:0-1396	1396	-	-	-	-	-	-	-	-	-	-
TCONS_00001027	XLOC_001023	1253	12.1504	0.0989637	14.7849	-6.93989	0.283121	DOWN	NOT_CHANGED	KMER21_C1469516_36.0:0-1416	1253	-	-	-	-	-	-	-	-	-	-
TCONS_00001028	XLOC_001023	1263	3.42942	9.07421	0.0034303	1.40381	-9.96541	NOT_CHANGED	DOWN	KMER21_C1469516_36.0:0-1416	1263	-	-	-	-	-	-	-	-	-	-
TCONS_00001029	XLOC_001024	1183	3.11431	4.40702	7.77513e-05	0.500891	-15.2897	NOT_CHANGED	DOWN	KMER21_C1469520_23.0:0-1419	1183	-	-	-	-	-	-	-	-	-	-
TCONS_00001030	XLOC_001024	1317	7.40515	4.42772	6.06542	-0.741965	-0.287921	NOT_CHANGED	NOT_CHANGED	KMER21_C1469520_23.0:0-1419	1317	-	-	-	-	-	-	-	-	-	-
TCONS_00001031	XLOC_001025	1428	1.5261	1.53488	1.31762	0.00827637	-0.211915	NOT_CHANGED	NOT_CHANGED	KMER21_C1469550_13.0:0-1428	1428	gi|7267643|emb|CAB78071.1| putative protein	238	1.17e-71	265.03	-	-	-	-	pfam14244 UBN2_3 | pfam03732 Retrotrans_gag | pfam14223 UBN2	Domain only
TCONS_00001032	XLOC_001026	1437	4.6659	6.95284	5.06865	0.575447	0.119446	NOT_CHANGED	NOT_CHANGED	KMER21_C1469558_14.0:0-1437	1437	-	-	-	-	-	-	-	-	-	-
TCONS_00001033	XLOC_001027	1422	9.07926	11.4707	12.7443	0.337307	0.489206	NOT_CHANGED	NOT_CHANGED	KMER21_C1469584_35.0:1-1423	1422	gi|297823335|ref|XP_002879550.1| hypothetical protein ARALYDRAFT_345276	400	5.09e-216	740.929	GO:0010043 response to zinc ion | GO:0006520 cellular amino acid metabolic process | GO:0006508 proteolysis | GO:0000051 urea cycle intermediate metabolic process	GO:0005773 vacuole	GO:0004046 aminoacylase activity | GO:0008237 metallopeptidase activity	-	pfam01546 Peptidase_M20 | pfam07687 M20_dimer	GO & Domain
TCONS_00001034	XLOC_001028	1455	2.50823	14.3671	2.9009	2.51803	0.209831	UP	NOT_CHANGED	KMER21_C1469608_15.0:0-1455	1455	gi|15242252|ref|NP_197028.1| Transmembrane amino acid transporter family protein	420	1.31e-240	822.689	GO:0006865 amino acid transport	GO:0016021 integral to membrane	GO:0015171 amino acid transmembrane transporter activity	-	pfam01490 Aa_trans | pfam13520 AA_permease_2 | pfam03222 Trp_Tyr_perm | pfam03845 Spore_permease	GO & Domain
TCONS_00001035	XLOC_001029	1458	13.2259	8.05671	9.56624	-0.715103	-0.467342	NOT_CHANGED	NOT_CHANGED	KMER21_C1469618_36.0:0-1458	1458	-	-	-	-	-	-	-	-	pfam03004 Transposase_24	Domain only
TCONS_00001036	XLOC_001030	1463	4.035	2.70623	3.36296	-0.576284	-0.262837	NOT_CHANGED	NOT_CHANGED	KMER21_C1469636__9.0:0-1463	1463	gi|297800648|ref|XP_002868208.1| hypothetical protein ARALYDRAFT_915274	439	3.47e-230	788.03	GO:0009821 alkaloid biosynthetic process | GO:0042967 acyl-carrier-protein biosynthetic process	-	GO:0047180 salutaridinol 7-O-acetyltransferase activity	-	pfam02458 Transferase	GO & Domain
TCONS_00001037	XLOC_001031	1470	9.91342	13.0866	7.00739	0.400636	-0.500506	NOT_CHANGED	NOT_CHANGED	KMER21_C1469650_26.0:0-1470	1470	-	-	-	-	-	-	-	-	-	-
TCONS_00001038	XLOC_001032	1455	6.44972	13.3342	8.38038	1.04782	0.377779	NOT_CHANGED	NOT_CHANGED	KMER21_C1469656_30.0:1-1456	1455	gi|297792753|ref|XP_002864261.1| hypothetical protein ARALYDRAFT_331717	217	3.03e-39	167.273	-	-	-	-	-
TCONS_00001039	XLOC_001033	1365	9.33439	6.86925	6.16294	-0.442403	-0.598937	NOT_CHANGED	NOT_CHANGED	KMER21_C1469710_22.0:0-1504	1365	gi|15239682|ref|NP_200273.1| ankyrin repeat-containing protein	355	1.38e-172	596.515	-	-	-	-	pfam12796 Ank_2 | pfam13857 Ank_5 | pfam13637 Ank_4 | pfam00023 Ank | pfam13606 Ank_3	Domain only
TCONS_00001040	XLOC_001034	1513	1.08415	1.0779	0.308092	-0.00834104	-1.81513	NOT_CHANGED	NOT_CHANGED	KMER21_C1469734_10.0:0-1513	1513	gi|297848614|ref|XP_002892188.1| hypothetical protein ARALYDRAFT_887556	141	2.22e-08	68.627	-	-	-	-	pfam02365 NAM	Domain only
TCONS_00001041	XLOC_001035	1538	9.0697	3.61516	9.14573	-1.327	0.0120435	NOT_CHANGED	NOT_CHANGED	KMER21_C1469764_21.0:0-1538	1538	-	-	-	-	-	-	-	-	-	-
TCONS_00001042	XLOC_001036	1538	7.72604	5.99588	5.66884	-0.365758	-0.446676	NOT_CHANGED	NOT_CHANGED	KMER21_C1469768_19.0:0-1538	1538	gi|110737450|dbj|BAF00669.1| retrotransposon like protein	376	5.58e-140	488.094	-	-	-	-	pfam14223 UBN2 | pfam14244 UBN2_3 | pfam13976 gag_pre-integrs | pfam14227 UBN2_2 | pfam03732 Retrotrans_gag	Domain only
TCONS_00001043	XLOC_001037	1567	6.41031	4.4894	6.28846	-0.513871	-0.0276874	NOT_CHANGED	NOT_CHANGED	KMER21_C1469788_15.0:0-1567	1567	gi|297806231|ref|XP_002870999.1| F-box family protein	431	2.89e-119	419.219	-	-	-	-	pfam00646 F-box | pfam07723 LRR_2 | pfam12937 F-box-like	Domain only
TCONS_00001044	XLOC_001038	1536	11.943	5.20996	14.6097	-1.19682	0.290761	NOT_CHANGED	NOT_CHANGED	KMER21_C1469808_44.0:43-1579	1536	gi|297842811|ref|XP_002889287.1| hypothetical protein ARALYDRAFT_895936	392	3.62e-164	568.521	GO:0009098 leucine biosynthetic process | GO:0055114 oxidation-reduction process | GO:0009097 isoleucine biosynthetic process | GO:0009099 valine biosynthetic process	GO:0009507 chloroplast	GO:0051287 NAD binding | GO:0000287 magnesium ion binding | GO:0003862 3-isopropylmalate dehydrogenase activity	1.1.1.85	pfam00180 Iso_dh	GO & Enzyme & Domain
TCONS_00001045	XLOC_001039	1524	1.86722	2.13819	2.36788	0.195498	0.342704	NOT_CHANGED	NOT_CHANGED	KMER21_C1469814__8.0:35-1559	1524	gi|9758645|dbj|BAB09269.1| unnamed protein product	282	1.4e-110	390.336	-	-	-	-	pfam13966 zf-RVT	Domain only
TCONS_00001046	XLOC_001040	1603	26.366	24.3207	15.7865	-0.116494	-0.739987	NOT_CHANGED	NOT_CHANGED	KMER21_C1469838_44.0:0-1603	1603	-	-	-	-	-	-	-	-	-	-
TCONS_00001047	XLOC_001041	1602	2.24326	8.00029	1	1.83446	-1.1656	NOT_CHANGED	NOT_CHANGED	KMER21_C1469840_11.0:0-1602	1602	gi|13872712|emb|CAC37623.1| copia-like polyprotein	371	7.05e-154	534.306	-	-	-	-	pfam14244 UBN2_3 | pfam14223 UBN2 | pfam13976 gag_pre-integrs | pfam14227 UBN2_2	Domain only
TCONS_00001048	XLOC_001042	1617	11.3609	5.7502	6.70904	-0.982393	-0.759899	NOT_CHANGED	NOT_CHANGED	KMER21_C1469850_24.0:0-1617	1617	-	-	-	-	-	-	-	-	-	-
TCONS_00001049	XLOC_001043	1627	6.611	10.2624	13.5367	0.634428	1.03394	NOT_CHANGED	NOT_CHANGED	KMER21_C1469864_33.0:0-1627	1627	gi|15231191|ref|NP_190148.1| transducin/WD40 domain-containing protein	469	4.12e-285	970.658	-	GO:0080008 CUL4 RING ubiquitin ligase complex	GO:0005515 protein binding | GO:0000166 nucleotide binding	-	pfam00400 WD40	GO & Domain
TCONS_00001050	XLOC_001044	1629	24.4157	85.7053	62.4224	1.81158	1.35425	NOT_CHANGED	NOT_CHANGED	KMER21_C1469866_60.0:0-1629	1629	-	-	-	-	-	-	-	-	-	-
TCONS_00001051	XLOC_001045	1632	1.20252	0.742292	1.05938	-0.696002	-0.182841	NOT_CHANGED	NOT_CHANGED	KMER21_C1469872_12.0:10-1642	1632	gi|7770347|gb|AAF69717.1|AC016041_22 F27J15.14	436	4.86e-108	381.894	-	-	-	-	pfam03004 Transposase_24	Domain only
TCONS_00001052	XLOC_001046	1655	4.27045	3.24772	4.10107	-0.394961	-0.0583877	NOT_CHANGED	NOT_CHANGED	KMER21_C1469896_12.0:10-1665	1655	gi|297851852|ref|XP_002893807.1| alliinase family protein	457	5.37e-264	900.45	GO:0008152 metabolic process	-	GO:0030170 pyridoxal phosphate binding | GO:0047654 alliin lyase activity	-	pfam04864 Alliinase_C | pfam04863 EGF_alliinase | pfam00155 Aminotran_1_2	GO & Domain
TCONS_00001053	XLOC_001047	1709	2.72784	2.0366	2.54689	-0.421596	-0.0990224	NOT_CHANGED	NOT_CHANGED	KMER21_C1469944__8.0:0-1709	1709	gi|89257449|gb|ABD64941.1| Ulp1 protease family protein	234	1.84e-69	258.809	-	-	-	-	pfam09331 DUF1985	Domain only
TCONS_00001054	XLOC_001048	1715	4.44594	6.242	4.67306	0.48952	0.0718791	NOT_CHANGED	NOT_CHANGED	KMER21_C1469956_22.0:0-1715	1715	gi|42564975|ref|NP_188410.2| molecular chaperone Hsp40/DnaJ family protein	503	4.3e-277	943.997	GO:0006260 DNA replication | GO:0006457 protein folding | GO:0009408 response to heat	GO:0009536 plastid	GO:0046872 metal ion binding | GO:0031072 heat shock protein binding | GO:0005524 ATP binding | GO:0051082 unfolded protein binding	-	pfam00226 DnaJ | pfam00684 DnaJ_CXXCXGXG | pfam01556 DnaJ_C	GO & Domain
TCONS_00001055	XLOC_001049	1726	2.25588	1.317	3.1813	-0.776435	0.495926	NOT_CHANGED	NOT_CHANGED	KMER21_C1469960_33.0:0-1726	1726	gi|22331043|ref|NP_187924.2| ribosomal RNA small subunit methyltransferase B	494	1.71e-306	1041.75	GO:0031167 rRNA methylation | GO:0006355 regulation of transcription, DNA-dependent	GO:0005737 cytoplasm	GO:0008649 rRNA methyltransferase activity | GO:0003723 RNA binding	-	pfam01189 Nol1_Nop2_Fmu | pfam01029 NusB | pfam13659 Methyltransf_26 | pfam12847 Methyltransf_18 | pfam02475 Met_10	GO & Domain
TCONS_00001056	XLOC_001050	1739	12.3018	7.22163	7.82038	-0.768473	-0.653559	NOT_CHANGED	NOT_CHANGED	KMER21_C1469976_32.0:5-1744	1739	gi|297825549|ref|XP_002880657.1| CYP82F1	515	1.29e-213	732.93	GO:0071281 cellular response to iron ion | GO:0055114 oxidation-reduction process | GO:0009813 flavonoid biosynthetic process | GO:0006118 electron transport	GO:0016020 membrane	GO:0033772 flavonoid 3',5'-hydroxylase activity | GO:0016711 flavonoid 3'-monooxygenase activity | GO:0009055 electron carrier activity | GO:0020037 heme binding | GO:0019825 oxygen binding	-	pfam00067 p450	GO & Domain
TCONS_00001057	XLOC_001051	1753	8.33555	3.42645	2.34451	-1.28256	-1.82999	NOT_CHANGED	NOT_CHANGED	KMER21_C1470020_15.0:14-1767	1753	gi|197941020|gb|ACH78246.1| NADH dehydrogenase subunit 4	495	0	1128.85	GO:0006120 mitochondrial electron transport, NADH to ubiquinone | GO:0006744 ubiquinone biosynthetic process | GO:0006814 sodium ion transport | GO:0015992 proton transport	GO:0005747 mitochondrial respiratory chain complex I | GO:0016021 integral to membrane	GO:0008137 NADH dehydrogenase (ubiquinone) activity	1.6.5.3	pfam00361 Oxidored_q1 | pfam01059 Oxidored_q5_N | pfam00003 7tm_3 | pfam14093 DUF4271 | pfam13346 ABC2_membrane_5 | pfam12730 ABC2_membrane_4 | pfam03772 Competence | pfam07690 MFS_1	GO & Enzyme & Domain
TCONS_00001058	XLOC_001052	1758	2.68949	1.21444	1.29833	-1.14704	-1.05068	NOT_CHANGED	NOT_CHANGED	KMER21_C1470028__9.0:14-1772	1758	gi|15220080|ref|NP_175139.1| receptor like protein 6	393	1.98e-162	562.744	GO:0006952 defense response | GO:0007165 signal transduction	GO:0016020 membrane	GO:0016301 kinase activity	-	pfam13855 LRR_8 | pfam12799 LRR_4	GO & Domain
TCONS_00001059	XLOC_001053	1787	16.5473	15.2797	7.58395	-0.11498	-1.12557	NOT_CHANGED	NOT_CHANGED	KMER21_C1470034_42.0:0-1787	1787	gi|13991169|gb|AAK51235.1|AF287471_1 polyprotein	367	1.26e-159	553.413	-	-	-	-	pfam14223 UBN2 | pfam13976 gag_pre-integrs | pfam14244 UBN2_3 | pfam00665 rve | pfam14227 UBN2_2 | pfam03732 Retrotrans_gag	Domain only
TCONS_00001060	XLOC_001054	1789	1294.14	580.353	222.968	-1.15699	-2.53709	NOT_CHANGED	DOWN	KMER21_C1470036_60.0:7-1796	1789	gi|1346967|sp|P48686.1|RBL_BRAOL RecName: Full=Ribulose bisphosphate carboxylase large chain; Short=RuBisCO large subunit; Flags: Precursor	479	0	1141.73	GO:0019253 reductive pentose-phosphate cycle | GO:0055114 oxidation-reduction process | GO:0009737 response to abscisic acid stimulus | GO:0009853 photorespiration | GO:0046686 response to cadmium ion | GO:0046487 glyoxylate metabolic process	GO:0005618 cell wall | GO:0009941 chloroplast envelope | GO:0009535 chloroplast thylakoid membrane | GO:0010287 plastoglobule | GO:0022626 cytosolic ribosome | GO:0048046 apoplast | GO:0009573 chloroplast ribulose bisphosphate carboxylase complex	GO:0016984 ribulose-bisphosphate carboxylase activity | GO:0004497 monooxygenase activity | GO:0000287 magnesium ion binding	4.1.1.39	pfam00016 RuBisCO_large | pfam02788 RuBisCO_large_N	GO & Enzyme & Domain
TCONS_00001061	XLOC_001055	1787	4.66718	1.11802	1.21088	-2.06161	-1.9465	DOWN	NOT_CHANGED	KMER21_C1470050__8.0:17-1804	1787	gi|356510752|ref|XP_003524098.1| PREDICTED: ankyrin-2-like	535	3.44e-60	231.259	GO:0070588 calcium ion transmembrane transport | GO:0050910 detection of mechanical stimulus involved in sensory perception of sound | GO:0006508 proteolysis	GO:0016021 integral to membrane | GO:0005622 intracellular	GO:0008381 mechanically-gated ion channel activity | GO:0005509 calcium ion binding | GO:0005262 calcium channel activity | GO:0004198 calcium-dependent cysteine-type endopeptidase activity	-	pfam13962 PGG | pfam12796 Ank_2 | pfam13637 Ank_4 | pfam13857 Ank_5	GO & Domain
TCONS_00001062	XLOC_001056	1815	59.8462	47.7659	29.3717	-0.325279	-1.02683	NOT_CHANGED	NOT_CHANGED	KMER21_C1470060_58.0:2-1817	1815	gi|297804708|ref|XP_002870238.1| hydroperoxide lyase	484	5.15e-272	927.111	GO:0009611 response to wounding | GO:0006631 fatty acid metabolic process | GO:0055114 oxidation-reduction process | GO:0006118 electron transport	GO:0009941 chloroplast envelope	GO:0047987 hydroperoxide dehydratase activity | GO:0009055 electron carrier activity | GO:0004497 monooxygenase activity | GO:0020037 heme binding | GO:0016705 oxidoreductase activity, acting on paired donors, with incorporation or reduction of molecular oxygen	-	-	GO only
TCONS_00001063	XLOC_001057	1793	7.937	18.1933	17.0155	1.19674	1.10018	NOT_CHANGED	NOT_CHANGED	KMER21_C1470068_41.0:24-1817	1793	gi|10176920|dbj|BAB10164.1| unnamed protein product	447	2.42e-269	918.224	GO:0017183 peptidyl-diphthamide biosynthetic process from peptidyl-histidine	GO:0005737 cytoplasm	-	-	pfam01866 Diphthamide_syn	GO & Domain
TCONS_00001064	XLOC_001058	1875	2.50045	1.90813	2.95881	-0.390028	0.242829	NOT_CHANGED	NOT_CHANGED	KMER21_C1470084__8.0:0-1875	1875	gi|3738337|gb|AAC63678.1| putative non-LTR retroelement reverse transcriptase	337	5.29e-92	328.572	-	-	-	-	pfam00078 RVT_1 | pfam13966 zf-RVT	Domain only
TCONS_00001065	XLOC_001059	1891	29.4544	8.4714	5.50277	-1.79781	-2.42025	NOT_CHANGED	DOWN	KMER21_C1470092_44.0:0-1891	1891	gi|29893231|gb|AAP03024.1| acyl-activating enzyme 11	572	0	1095.08	GO:0019761 glucosinolate biosynthetic process | GO:0018874 benzoate metabolic process	GO:0005777 peroxisome	GO:0018858 benzoate-CoA ligase activity	-	pfam00501 AMP-binding | pfam13193 DUF4009	GO & Domain
TCONS_00001066	XLOC_001060	1922	4.95042	4.40112	3.11303	-0.16968	-0.669231	NOT_CHANGED	NOT_CHANGED	KMER21_C1470100_14.0:0-1922	1922	gi|9758086|dbj|BAB08530.1| unnamed protein product	44	2.3e-06	62.4061	-	-	-	-	pfam14392 zf-CCHC_4 | pfam04889 Cwf_Cwc_15	Domain only
TCONS_00001067	XLOC_001061	1913	2.40098	2.48847	4.36932	0.0516356	0.863785	NOT_CHANGED	NOT_CHANGED	KMER21_C1470102__8.0:15-1928	1913	gi|89274220|gb|ABD65624.1| hypothetical protein 23.t00036	166	1.25e-09	73.0705	-	-	-	-	-
TCONS_00001068	XLOC_001062	1927	3.11747	2.1257	11.889	-0.552438	1.93118	NOT_CHANGED	NOT_CHANGED	KMER21_C1470114_26.0:3-1930	1927	gi|297804642|ref|XP_002870205.1| hypothetical protein ARALYDRAFT_493299	508	4.21e-281	957.327	-	-	GO:0003676 nucleic acid binding | GO:0005524 ATP binding | GO:0008026 ATP-dependent helicase activity	3.6.4.13	pfam00270 DEAD | pfam00271 Helicase_C	GO & Enzyme & Domain
TCONS_00001069	XLOC_001063	1953	4.47848	3.31078	2.88491	-0.435838	-0.634483	NOT_CHANGED	NOT_CHANGED	KMER21_C1470118_11.0:0-1953	1953	gi|15218745|ref|NP_176738.1| endoglucanase 7	623	0	1353.69	GO:0005982 starch metabolic process | GO:0005985 sucrose metabolic process	-	GO:0008810 cellulase activity	-	pfam00759 Glyco_hydro_9	GO & Domain
TCONS_00001070	XLOC_001064	1869	12.413	13.9007	11.7566	0.163306	-0.0783809	NOT_CHANGED	NOT_CHANGED	KMER21_C1470120_41.0:10-1957	1869	gi|15218368|ref|NP_172471.1| Ribonuclease H-like protein	252	2.44e-46	189.49	GO:0090305 nucleic acid phosphodiester bond hydrolysis | GO:0051252 regulation of RNA metabolic process	-	GO:0003676 nucleic acid binding | GO:0004523 ribonuclease H activity	-	pfam13456 RVT_3	GO & Domain
TCONS_00001071	XLOC_001065	1074	5.97766	2.1364	3.15159	-1.4844	-0.923501	NOT_CHANGED	NOT_CHANGED	KMER21_C1470132_23.0:2-1977	1074	-	-	-	-	-	-	-	-	-	-
TCONS_00001072	XLOC_001066	1771	9.21804	5.27232	3.71829	-0.806022	-1.30982	NOT_CHANGED	NOT_CHANGED	KMER21_C1470132_23.0:2-1977	1771	gi|89257544|gb|ABD65034.1| Ulp1 protease family protein	133	1.12e-47	193.489	-	-	-	-	pfam09331 DUF1985	Domain only
TCONS_00001073	XLOC_001067	2036	6.55478	2.38834	0.881452	-1.45654	-2.89459	NOT_CHANGED	DOWN	KMER21_C1470162_12.0:0-2036	2036	gi|44888701|gb|AAS48152.1| maturase K	524	0	1226.6	GO:0006397 mRNA processing | GO:0008033 tRNA processing	GO:0009507 chloroplast	GO:0003723 RNA binding	-	pfam01824 MatK_N | pfam01348 Intron_maturas2	GO & Domain
TCONS_00001074	XLOC_001068	2196	3.44376	1.18867	0.40541	-1.53464	-3.08653	NOT_CHANGED	DOWN	KMER21_C1470204__5.0:0-2196	2196	gi|4773899|gb|AAD29769.1|AF074021_1 hypothetical protein	127	8.27e-05	57.5183	-	-	-	-	-
TCONS_00001075	XLOC_001069	2202	1.75401	0.651832	0.808391	-1.42808	-1.11753	NOT_CHANGED	NOT_CHANGED	KMER21_C1470224_12.0:0-2202	2202	gi|297840515|ref|XP_002888139.1| dynamin family protein	311	1.01e-114	404.111	GO:0006184 GTP catabolic process	-	GO:0005525 GTP binding | GO:0003924 GTPase activity	-	-	GO only
TCONS_00001076	XLOC_001070	2424	1.37664	1.97588	0.773205	0.521344	-0.832228	NOT_CHANGED	NOT_CHANGED	KMER21_C1470272__6.0:14-2438	2424	gi|3461840|gb|AAC33226.1| putative non-LTR retroelement reverse transcriptase	695	3.99e-291	990.653	-	-	-	-	pfam00078 RVT_1 | pfam13966 zf-RVT	Domain only
TCONS_00001077	XLOC_001071	2395	6.29411	4.81494	2.765	-0.386485	-1.18672	NOT_CHANGED	NOT_CHANGED	KMER21_C1470276_14.0:0-2461	2395	gi|70568834|dbj|BAE06274.1| topoisomerase II	622	1.25e-190	656.502	GO:0000819 sister chromatid segregation | GO:0006312 mitotic recombination | GO:0006261 DNA-dependent DNA replication | GO:0031100 organ regeneration | GO:0000712 resolution of meiotic recombination intermediates | GO:0070683 mitotic cell cycle G2/M transition decatenation checkpoint | GO:0006265 DNA topological change | GO:0030261 chromosome condensation | GO:0051259 protein oligomerization | GO…	GO:0009330 DNA topoisomerase complex (ATP-hydrolyzing) | GO:0000795 synaptonemal complex | GO:0000118 histone deacetylase complex | GO:0000785 chromatin	GO:0005080 protein kinase C binding | GO:0042826 histone deacetylase binding | GO:0034618 arginine binding | GO:0016491 oxidoreductase activity | GO:0003918 DNA topoisomerase (ATP-hydrolyzing) activity | GO:0003682 chromatin binding | GO:0005524 ATP binding	5.99.1.3	pfam00521 DNA_topoisoIV	GO & Enzyme & Domain
TCONS_00001078	XLOC_001072	2651	17.2062	6.3537	4.00333	-1.43726	-2.10366	NOT_CHANGED	DOWN	KMER21_C1470310_25.0:0-2651	2651	gi|544122|sp|P36438.1|CYF_BRARA RecName: Full=Apocytochrome f; Flags: Precursor	320	6.03e-213	730.709	GO:0006810 transport | GO:0009767 photosynthetic electron transport chain | GO:0006118 electron transport	GO:0009512 cytochrome b6f complex | GO:0031361 integral to thylakoid membrane | GO:0009535 chloroplast thylakoid membrane	GO:0020037 heme binding | GO:0045158 electron transporter, transferring electrons within cytochrome b6/f complex of photosystem II activity	-	pfam03040 CemA | pfam01333 Apocytochr_F_C	GO & Domain
TCONS_00001079	XLOC_001073	2915	2.58319	1.84063	1.90023	-0.488954	-0.44298	NOT_CHANGED	NOT_CHANGED	KMER21_C1470354__7.0:0-2915	2915	gi|8843742|dbj|BAA97290.1| non-LTR retroelement reverse transcriptase-like	966	0	1280.37	-	-	-	-	pfam00078 RVT_1 | pfam13966 zf-RVT	Domain only
TCONS_00001080	XLOC_001074	1854	2.82384	0.828246	0.000135703	-1.76953	-14.3449	NOT_CHANGED	DOWN	KMER21_C1470402_35.0:0-3630	1854	gi|9758830|dbj|BAB09502.1| transposon protein-like	313	4.42e-97	345.457	-	-	-	-	pfam13963 Transpos_assoc | pfam13952 DUF4216	Domain only
TCONS_00001081	XLOC_001075	3630	8.90156	26.9105	1.82857	1.59604	-2.28334	NOT_CHANGED	DOWN	KMER21_C1470402_35.0:0-3630	3630	gi|9758830|dbj|BAB09502.1| transposon protein-like	1013	0	1338.14	-	-	-	-	pfam02992 Transposase_21 | pfam13960 DUF4218 | pfam13963 Transpos_assoc | pfam13952 DUF4216	Domain only
TCONS_00001082	XLOC_001076	333	9.09799	3.08273	6.05279	-1.56134	-0.587948	NOT_CHANGED	NOT_CHANGED	KMER21_scaffold10023_Locus_8677_1_10.5_FORK:6-339	333	gi|42562905|ref|NP_176515.3| tetraspanin10	64	8.67e-32	140.167	GO:0007568 aging	GO:0016021 integral to membrane	-	-	-	GO only
TCONS_00001083	XLOC_001077	703	5.13069	1.59764	2.61147	-1.68321	-0.974291	NOT_CHANGED	NOT_CHANGED	KMER21_scaffold10023_Locus_8677_1_10.5_FORK:532-1235	703	gi|222423315|dbj|BAH19633.1| AT1G63260	106	3.36e-57	220.595	GO:0007568 aging	GO:0016021 integral to membrane	-	-	-	GO only
TCONS_00001084	XLOC_001078	182	578.697	67.0364	128.124	-3.10979	-2.17527	DOWN	DOWN	KMER21_scaffold10025_Locus_8681_0_15.1_LINEAR:153-335	182	-	-	-	-	-	-	-	-	-	-
TCONS_00001085	XLOC_001079	1338	3.09808	3.82463	2.84352	0.303946	-0.123696	NOT_CHANGED	NOT_CHANGED	KMER21_scaffold10036_Locus_8688_4_17.2_COMPLEX:871-2209	1338	gi|297838059|ref|XP_002886911.1| hypothetical protein ARALYDRAFT_475632	273	6.41e-143	497.869	GO:0048507 meristem development | GO:0009653 anatomical structure morphogenesis | GO:0009909 regulation of flower development | GO:0007165 signal transduction | GO:0040008 regulation of growth	GO:0016020 membrane	GO:0033612 receptor serine/threonine kinase binding	-	pfam13855 LRR_8 | pfam12799 LRR_4	GO & Domain
TCONS_00001086	XLOC_001080	1310	9.80131	6.46134	8.92782	-0.601141	-0.134667	NOT_CHANGED	NOT_CHANGED	KMER21_scaffold10043_Locus_8694_0_30.2_LINEAR:0-1310	1310	gi|18396221|ref|NP_565332.1| FRIGIDA interacting protein 1	271	2.04e-156	542.749	-	-	GO:0005515 protein binding	-	-	GO only
TCONS_00001087	XLOC_001081	265	20.4072	9.57822	9.22521	-1.09125	-1.14542	NOT_CHANGED	NOT_CHANGED	KMER21_scaffold10057_Locus_8710_0_19.5_FORK:1-266	265	gi|22330126|ref|NP_175359.2| phosphatidylinositol 4-kinase alpha	87	1.48e-46	181.492	GO:0046854 phosphatidylinositol phosphorylation | GO:0048015 phosphatidylinositol-mediated signaling	-	GO:0035004 phosphatidylinositol 3-kinase activity | GO:0005488 binding | GO:0004430 1-phosphatidylinositol 4-kinase activity	-	-	GO only
TCONS_00001088	XLOC_001082	261	24.9477	14.337	4.9103	-0.799164	-2.34502	NOT_CHANGED	DOWN	KMER21_scaffold10057_Locus_8710_0_19.5_FORK:330-591	261	gi|22330126|ref|NP_175359.2| phosphatidylinositol 4-kinase alpha	86	2.05e-47	183.714	-	-	-	-	-
TCONS_00001089	XLOC_001083	126	12626.1	6288.51	537.266	-1.00562	-4.55463	NOT_CHANGED	DOWN	KMER21_scaffold10185_Locus_8829_1_64.0_FORK:0-126	126	gi|5103820|gb|AAD39650.1|AC007591_15 Similar to gb|Z70524 PDR5-like ABC transporter from Spirodela polyrrhiza and is a member of the PF|00005 ABC transporter family. ESTs gb|N97039 and gb|T43169 come from this gene	41	3.9e-17	88.1784	GO:0006855 drug transmembrane transport	GO:0005886 plasma membrane | GO:0009507 chloroplast	GO:0042626 ATPase activity, coupled to transmembrane movement of substances	-	-	GO only
TCONS_00001090	XLOC_001084	332	7.33825	21.7186	8.38524	1.56542	0.192416	NOT_CHANGED	NOT_CHANGED	KMER21_scaffold10227_Locus_8861_2_23.6_COMPLEX:0-332	332	-	-	-	-	-	-	-	-	-	-
TCONS_00001091	XLOC_001085	355	11.8277	13.5051	9.74665	0.191335	-0.279191	NOT_CHANGED	NOT_CHANGED	KMER21_scaffold10232_Locus_8866_1_36.2_COMPLEX:0-355	355	gi|238479693|ref|NP_001154597.1| armadillo/beta-catenin-like repeat-containing protein	114	2.1e-63	233.481	GO:0000059 protein import into nucleus, docking	GO:0005829 cytosol | GO:0005643 nuclear pore | GO:0009507 chloroplast	GO:0008565 protein transporter activity | GO:0005488 binding	-	-	GO only
TCONS_00001092	XLOC_001086	480	6.894	7.53136	2.52327	0.127569	-1.45005	NOT_CHANGED	NOT_CHANGED	KMER21_scaffold10233_Locus_8869_0_38.2_LINEAR:130-610	480	gi|15220789|ref|NP_175748.1| Leucine-rich repeat transmembrane protein kinase	151	7.93e-67	246.811	GO:0006468 protein phosphorylation | GO:0055114 oxidation-reduction process | GO:0007178 transmembrane receptor protein serine/threonine kinase signaling pathway | GO:0009069 serine family amino acid metabolic process	GO:0005886 plasma membrane	GO:0004715 non-membrane spanning protein tyrosine kinase activity | GO:0005524 ATP binding | GO:0004709 MAP kinase kinase kinase activity | GO:0032440 2-alkenal reductase [NAD(P)] activity	-	pfam13855 LRR_8	GO & Domain
TCONS_00001093	XLOC_001087	1573	15.2188	3.86836	3.83026	-1.97606	-1.99034	NOT_CHANGED	NOT_CHANGED	KMER21_scaffold10308_Locus_8944_0_32.2_LINEAR:2-1575	1573	-	-	-	-	-	-	-	-	-	-
TCONS_00001094	XLOC_001088	284	40.4028	20.244	41.7722	-0.996961	0.0480878	NOT_CHANGED	NOT_CHANGED	KMER21_scaffold10356_Locus_8980_0_15.4_FORK:947-1231	284	-	-	-	-	-	-	-	-	-	-
TCONS_00001095	XLOC_001089	141	1234.96	1246.13	625.928	0.0129903	-0.980396	NOT_CHANGED	NOT_CHANGED	KMER21_scaffold10405_Locus_9017_0_28.4_LINEAR:10-151	141	-	-	-	-	-	-	-	-	-	-
TCONS_00001096	XLOC_001090	645	63.6288	46.4335	95.5766	-0.454514	0.586978	NOT_CHANGED	NOT_CHANGED	KMER21_scaffold10410_Locus_9022_1_59.9_COMPLEX:0-645	645	gi|6685410|sp|O65726.1|ERG12_BRANA RecName: Full=Squalene monooxygenase 1,2; AltName: Full=Squalene epoxidase 1,2; Short=SE 1,2	160	2.1e-46	187.713	GO:0055114 oxidation-reduction process | GO:0016126 sterol biosynthetic process | GO:0016114 terpenoid biosynthetic process	GO:0016021 integral to membrane	GO:0004506 squalene monooxygenase activity | GO:0050660 flavin adenine dinucleotide binding	-	-	GO only
TCONS_00001097	XLOC_001091	1138	59.2963	31.5967	56.6989	-0.908168	-0.0646213	NOT_CHANGED	NOT_CHANGED	KMER21_scaffold10410_Locus_9022_1_59.9_COMPLEX:749-1887	1138	gi|6685410|sp|O65726.1|ERG12_BRANA RecName: Full=Squalene monooxygenase 1,2; AltName: Full=Squalene epoxidase 1,2; Short=SE 1,2	325	1.6e-173	599.625	GO:0055114 oxidation-reduction process | GO:0016126 sterol biosynthetic process | GO:0016114 terpenoid biosynthetic process	GO:0016021 integral to membrane	GO:0004506 squalene monooxygenase activity | GO:0050660 flavin adenine dinucleotide binding	-	-	GO only
TCONS_00001098	XLOC_001092	977	0.387843	2.10045	1.04086	2.43715	1.42423	UP	NOT_CHANGED	KMER21_scaffold10418_Locus_9024_1__9.8_COMPLEX:0-977	977	gi|15228742|ref|NP_188880.1| Sec14p-like phosphatidylinositol transfer family protein	228	2.57e-112	396.113	-	-	-	-	-
TCONS_00001099	XLOC_001093	645	5.81554	1.79577	2.72427	-1.69531	-1.09404	NOT_CHANGED	NOT_CHANGED	KMER21_scaffold10427_Locus_9030_0_31.1_COMPLEX:0-645	645	gi|297819362|ref|XP_002877564.1| hypothetical protein ARALYDRAFT_905975	111	2.28e-44	181.492	-	-	GO:0005509 calcium ion binding	-	pfam13499 EF_hand_5 | pfam13833 EF_hand_6 | pfam00036 efhand	GO & Domain
TCONS_00001100	XLOC_001094	900	2.26356	2.65628	13.5741	0.230814	2.58419	NOT_CHANGED	UP	KMER21_scaffold10477_Locus_9057_2_60.6_COMPLEX:473-1373	900	gi|297839309|ref|XP_002887536.1| hypothetical protein ARALYDRAFT_895300	83	7.57e-44	180.603	GO:0009611 response to wounding | GO:0006468 protein phosphorylation | GO:0006544 glycine metabolic process | GO:0006563 L-serine metabolic process | GO:0006566 threonine metabolic process | GO:0046486 glycerolipid metabolic process	GO:0009506 plasmodesma	GO:0004103 choline kinase activity | GO:0005524 ATP binding | GO:0004305 ethanolamine kinase activity | GO:0004674 protein serine/threonine kinase activity	-	-	GO only
TCONS_00001101	XLOC_001095	186	193.738	137.017	43.2538	-0.499752	-2.16321	NOT_CHANGED	DOWN	KMER21_scaffold10501_Locus_9071_3_64.1_COMPLEX:2-188	186	-	-	-	-	-	-	-	-	-	-
TCONS_00001102	XLOC_001096	266	61.461	24.3521	36.3497	-1.33563	-0.757728	NOT_CHANGED	NOT_CHANGED	KMER21_scaffold10501_Locus_9071_3_64.1_COMPLEX:464-730	266	gi|15241494|ref|NP_199253.1| FAD-binding and BBE domain-containing protein	83	2.72e-34	145.944	GO:0006979 response to oxidative stress | GO:0071456 cellular response to hypoxia | GO:0055114 oxidation-reduction process | GO:0006040 amino sugar metabolic process | GO:0006118 electron transport | GO:0009821 alkaloid biosynthetic process	GO:0009506 plasmodesma | GO:0005618 cell wall	GO:0050660 flavin adenine dinucleotide binding | GO:0008762 UDP-N-acetylmuramate dehydrogenase activity | GO:0009055 electron carrier activity | GO:0050468 reticuline oxidase activity	-	-	GO only
TCONS_00001103	XLOC_001097	314	66.7513	57.0581	103.168	-0.226364	0.628128	NOT_CHANGED	NOT_CHANGED	KMER21_scaffold10524_Locus_9092_0_82.8_COMPLEX:0-314	314	gi|15225437|ref|NP_182049.1| methionine aminopeptidase 1A	104	2.36e-70	256.587	GO:0031365 N-terminal protein amino acid modification | GO:0016485 protein processing | GO:0006508 proteolysis	GO:0005829 cytosol	GO:0008235 metalloexopeptidase activity | GO:0004177 aminopeptidase activity | GO:0008270 zinc ion binding	-	-	GO only
TCONS_00001104	XLOC_001098	344	22.2637	17.9955	32.1601	-0.307057	0.530579	NOT_CHANGED	NOT_CHANGED	KMER21_scaffold10524_Locus_9092_0_82.8_COMPLEX:374-718	344	gi|297824569|ref|XP_002880167.1| hypothetical protein ARALYDRAFT_903964	57	7.18e-29	131.28	GO:0031365 N-terminal protein amino acid modification | GO:0016485 protein processing | GO:0006508 proteolysis	GO:0005829 cytosol	GO:0008235 metalloexopeptidase activity | GO:0004177 aminopeptidase activity | GO:0008270 zinc ion binding	-	-	GO only
TCONS_00001105	XLOC_001099	275	18.408	20.8806	16.0204	0.18183	-0.200423	NOT_CHANGED	NOT_CHANGED	KMER21_scaffold10524_Locus_9092_0_82.8_COMPLEX:768-1043	275	gi|15225437|ref|NP_182049.1| methionine aminopeptidase 1A	57	9.89e-28	126.393	GO:0031365 N-terminal protein amino acid modification | GO:0016485 protein processing | GO:0006508 proteolysis	GO:0005829 cytosol	GO:0008235 metalloexopeptidase activity | GO:0004177 aminopeptidase activity | GO:0008270 zinc ion binding	-	pfam01753 zf-MYND	GO & Domain
TCONS_00001106	XLOC_001100	349	33.2637	23.0622	43.927	-0.528419	0.401159	NOT_CHANGED	NOT_CHANGED	KMER21_scaffold10536_Locus_9110_0_69.1_BUBBLE:985-1334	349	gi|297811597|ref|XP_002873682.1| kinase family protein	116	6.67e-77	278.36	GO:0006468 protein phosphorylation | GO:0009069 serine family amino acid metabolic process	-	GO:0005524 ATP binding | GO:0004674 protein serine/threonine kinase activity | GO:0050321 tau-protein kinase activity	-	-	GO only
TCONS_00001107	XLOC_001101	174	848.681	535.767	162.898	-0.663617	-2.38125	NOT_CHANGED	DOWN	KMER21_scaffold10571_Locus_9141_0_57.4_LINEAR:18-192	174	gi|7362746|emb|CAB83116.1| putative protein	57	7.84e-33	137.057	-	GO:0016023 cytoplasmic membrane-bounded vesicle	-	-	-	GO only
TCONS_00001108	XLOC_001102	738	14.3708	11.1273	10.8942	-0.369037	-0.39958	NOT_CHANGED	NOT_CHANGED	KMER21_scaffold10580_Locus_9149_1_52.5_FORK:4-742	738	gi|297833662|ref|XP_002884713.1| mRNA capping enzyme family protein	86	7.86e-51	201.488	GO:0006470 protein dephosphorylation | GO:0006310 DNA recombination | GO:0006281 DNA repair | GO:0006260 DNA replication | GO:0006370 mRNA capping | GO:0006570 tyrosine metabolic process	GO:0009506 plasmodesma	GO:0004651 polynucleotide 5'-phosphatase activity | GO:0003910 DNA ligase (ATP) activity | GO:0005524 ATP binding | GO:0004725 protein tyrosine phosphatase activity | GO:0008138 protein tyrosine/serine/threonine phosphatase activity | GO:0004484 mRNA guanylyltransferase activity	-	-	GO only
TCONS_00001109	XLOC_001103	859	29.7968	25.1684	22.0867	-0.243544	-0.43198	NOT_CHANGED	NOT_CHANGED	KMER21_scaffold10593_Locus_9162_0_63.0_COMPLEX:0-859	859	gi|3176681|gb|AAC18804.1| F17O7.11	94	1.01e-31	142.833	-	-	-	-	-
TCONS_00001110	XLOC_001104	1032	22.5269	28.0755	15.4323	0.317663	-0.545696	NOT_CHANGED	NOT_CHANGED	KMER21_scaffold10628_Locus_9188_4_50.1_COMPLEX:20-1052	1032	gi|297794273|ref|XP_002865021.1| hypothetical protein ARALYDRAFT_358841	223	6.2e-120	421.441	GO:0048316 seed development | GO:0055114 oxidation-reduction process | GO:0006355 regulation of transcription, DNA-dependent | GO:0009408 response to heat | GO:0010073 meristem maintenance | GO:0019953 sexual reproduction | GO:0030154 cell differentiation | GO:0010093 specification of floral organ identity	GO:0005667 transcription factor complex	GO:0003677 DNA binding | GO:0003700 sequence-specific DNA binding transcription factor activity | GO:0032440 2-alkenal reductase [NAD(P)] activity	-	pfam00847 AP2	GO & Domain
TCONS_00001111	XLOC_001105	500	4.62079	4.83364	1.34597	0.0649705	-1.77949	NOT_CHANGED	NOT_CHANGED	KMER21_scaffold10695_Locus_9254_1_32.9_BUBBLE:141-641	500	gi|18378907|ref|NP_563642.1| uncharacterized protein	116	8.69e-58	221.039	-	-	-	-	-
TCONS_00001112	XLOC_001106	1002	6.19729	6.98323	4.79011	0.172257	-0.371579	NOT_CHANGED	NOT_CHANGED	KMER21_scaffold10889_Locus_9446_2_73.6_COMPLEX:4-1006	1002	gi|3688193|emb|CAA08995.1| MAP3K alpha 1 protein kinase	192	6.08e-124	434.771	GO:0006468 protein phosphorylation | GO:0055114 oxidation-reduction process | GO:0009069 serine family amino acid metabolic process	-	GO:0005524 ATP binding | GO:0032440 2-alkenal reductase [NAD(P)] activity | GO:0004674 protein serine/threonine kinase activity	-	pfam00069 Pkinase | pfam07714 Pkinase_Tyr	GO & Domain
TCONS_00001113	XLOC_001107	786	2.19537	1.97111	4.65652	-0.155456	1.08479	NOT_CHANGED	NOT_CHANGED	KMER21_scaffold10907_Locus_9457_0_26.0_LINEAR:5-791	786	gi|42569605|ref|NP_180967.2| RING/FYVE/PHD zinc finger-containing protein	198	1.24e-66	249.033	-	-	GO:0008270 zinc ion binding	-	pfam12906 RINGv	GO & Domain
TCONS_00001114	XLOC_001108	1233	4.5065	4.65963	9.78862	0.048208	1.1191	NOT_CHANGED	NOT_CHANGED	KMER21_scaffold1090_Locus_893_3_39.4_COMPLEX:514-1747	1233	-	-	-	-	-	-	-	-	-	-
TCONS_00001115	XLOC_001109	1027	2.82172	1.41203	0.611241	-0.998804	-2.20676	NOT_CHANGED	DOWN	KMER21_scaffold11032_Locus_9580_0_19.1_LINEAR:216-1243	1027	gi|15225832|ref|NP_180268.1| cytochrome P450, family 705, subfamily A, polypeptide 8	76	3.29e-30	138.39	GO:0055114 oxidation-reduction process | GO:0006118 electron transport	GO:0009506 plasmodesma	GO:0020037 heme binding | GO:0004497 monooxygenase activity | GO:0009055 electron carrier activity | GO:0019825 oxygen binding	-	-	GO only
TCONS_00001116	XLOC_001110	767	2.53742	1.01731	0.534707	-1.3186	-2.24654	NOT_CHANGED	DOWN	KMER21_scaffold11066_Locus_9616_0__6.1_LINEAR:10-777	767	gi|297801904|ref|XP_002868836.1| hypothetical protein ARALYDRAFT_490578	155	8.34e-93	331.238	GO:0048767 root hair elongation | GO:0030244 cellulose biosynthetic process | GO:0009409 response to cold | GO:0007047 cellular cell wall organization | GO:0009846 pollen germination | GO:0009832 plant-type cell wall biogenesis | GO:0005982 starch metabolic process | GO:0005985 sucrose metabolic process | GO:0006011 UDP-glucose metabolic process	GO:0030173 integral to Golgi membrane | GO:0005783 endoplasmic reticulum | GO:0005886 plasma membrane	GO:0016760 cellulose synthase (UDP-forming) activity	-	-	GO only
TCONS_00001117	XLOC_001111	670	15.2035	7.06211	13.7578	-1.10623	-0.144154	NOT_CHANGED	NOT_CHANGED	KMER21_scaffold11101_Locus_9644_0_36.5_LINEAR:16-686	670	-	-	-	-	-	-	-	-	-	-
TCONS_00001118	XLOC_001112	167	2094.9	1061.33	518.528	-0.981008	-2.01439	NOT_CHANGED	DOWN	KMER21_scaffold11179_Locus_9713_0_80.1_FORK:0-167	167	gi|118197456|gb|ABK78691.1| putative elongation factor 1-beta	55	7.46e-29	125.059	GO:0046686 response to cadmium ion | GO:0006448 regulation of translational elongation	GO:0005853 eukaryotic translation elongation factor 1 complex | GO:0005886 plasma membrane | GO:0005829 cytosol | GO:0005840 ribosome	GO:0003746 translation elongation factor activity	-	-	GO only
TCONS_00001119	XLOC_001113	510	39.4542	15.147	8.46723	-1.38115	-2.22022	NOT_CHANGED	DOWN	KMER21_scaffold11181_Locus_9714_0_64.5_LINEAR:8-518	510	-	-	-	-	-	-	-	-	-	-
TCONS_00001120	XLOC_001114	461	4.45012	1.26881	2.31982	-1.81037	-0.939831	NOT_CHANGED	NOT_CHANGED	KMER21_scaffold11184_Locus_9720_0__7.5_LINEAR:0-461	461	gi|297814007|ref|XP_002874887.1| hypothetical protein ARALYDRAFT_911908	43	1.43e-12	80.1801	-	-	-	-	-
TCONS_00001121	XLOC_001115	516	3.649	2.12552	2.87544	-0.779685	-0.343718	NOT_CHANGED	NOT_CHANGED	KMER21_scaffold11227_Locus_9770_0_25.1_BUBBLE:431-947	516	gi|15234624|ref|NP_193287.1| tRNA/rRNA methyltransferase (SpoU) family protein	96	8.93e-48	191.268	GO:0006396 RNA processing | GO:0001510 RNA methylation	-	GO:0003723 RNA binding | GO:0008173 RNA methyltransferase activity	-	-	GO only
TCONS_00001122	XLOC_001116	761	3.2401	3.08331	4.68363	-0.0715584	0.531589	NOT_CHANGED	NOT_CHANGED	KMER21_scaffold1125_Locus_927_1_22.2_FORK:10-771	761	-	-	-	-	-	-	-	-	-	-
TCONS_00001123	XLOC_001117	192	21.4734	76.1967	38.5308	1.82718	0.843462	NOT_CHANGED	NOT_CHANGED	KMER21_scaffold11299_Locus_9835_1_32.2_FORK:0-192	192	-	-	-	-	-	-	-	-	-	-
TCONS_00001124	XLOC_001118	265	2.72096	15.0515	1.53753	2.46772	-0.823501	UP	NOT_CHANGED	KMER21_scaffold11299_Locus_9835_1_32.2_FORK:284-549	265	gi|312282701|dbj|BAJ34216.1| unnamed protein product	88	9.26e-49	187.713	GO:0006979 response to oxidative stress	-	-	-	-	GO only
TCONS_00001125	XLOC_001119	586	4.55214	5.57792	4.44822	0.293182	-0.0333168	NOT_CHANGED	NOT_CHANGED	KMER21_scaffold11299_Locus_9835_1_32.2_FORK:643-1229	586	gi|312282701|dbj|BAJ34216.1| unnamed protein product	124	4.3e-64	240.591	GO:0006979 response to oxidative stress	-	-	-	-	GO only
TCONS_00001126	XLOC_001120	237	33.1777	12.0568	29.2001	-1.46037	-0.184241	NOT_CHANGED	NOT_CHANGED	KMER21_scaffold11309_Locus_9843_0_15.6_LINEAR:0-237	237	gi|21618053|gb|AAM67103.1| unknown	75	4.51e-26	120.172	-	-	-	-	-
TCONS_00001127	XLOC_001121	1277	2.92684	2.50935	1.97168	-0.22203	-0.569918	NOT_CHANGED	NOT_CHANGED	KMER21_scaffold1133_Locus_934_1_45.2_FORK:10-1287	1277	gi|297810795|ref|XP_002873281.1| hypothetical protein ARALYDRAFT_487496	267	1.26e-159	553.413	-	-	-	-	pfam05600 DUF773	Domain only
TCONS_00001128	XLOC_001122	494	7.60215	3.40977	4.80681	-1.15673	-0.661328	NOT_CHANGED	NOT_CHANGED	KMER21_scaffold1133_Locus_934_1_45.2_FORK:1373-1867	494	gi|42567706|ref|NP_196301.2| CDK5RAP3-like protein	122	9.82e-69	252.588	-	-	-	-	-
TCONS_00001129	XLOC_001123	486	16.455	9.32837	12.3523	-0.818829	-0.413746	NOT_CHANGED	NOT_CHANGED	KMER21_scaffold11541_Locus_10080_0_27.0_FORK:157-643	486	gi|18394775|ref|NP_564095.1| nucleoside-diphosphate-sugar epimerase domain-containing protein	111	7.68e-55	212.152	GO:0044237 cellular metabolic process	GO:0009507 chloroplast	GO:0003824 catalytic activity | GO:0050662 coenzyme binding | GO:0000166 nucleotide binding	-	-	GO only
TCONS_00001130	XLOC_001124	759	1.89695	1.44383	4.15801	-0.393781	1.13221	NOT_CHANGED	NOT_CHANGED	KMER21_scaffold11626_Locus_10152_1_31.5_FORK:67-826	759	gi|15242282|ref|NP_200025.1| F-box protein PP2-A14	194	3.42e-116	408.999	-	-	GO:0030246 carbohydrate binding	-	pfam14299 PP2	GO & Domain
TCONS_00001131	XLOC_001125	389	1.24898	1.13359	3.20023	-0.139851	1.35743	NOT_CHANGED	NOT_CHANGED	KMER21_scaffold11733_Locus_10227_0_19.3_BUBBLE:0-389	389	-	-	-	-	-	-	-	-	-	-
TCONS_00001132	XLOC_001126	616	17.5946	15.5894	19.4258	-0.174567	0.142841	NOT_CHANGED	NOT_CHANGED	KMER21_scaffold11740_Locus_10233_0_60.9_LINEAR:0-616	616	gi|116784702|gb|ABK23443.1| unknown	155	2.41e-95	339.681	GO:0009793 embryo development ending in seed dormancy | GO:0016925 protein sumoylation | GO:0016567 protein ubiquitination | GO:0009737 response to abscisic acid stimulus	GO:0005634 nucleus	GO:0005515 protein binding | GO:0019789 SUMO ligase activity | GO:0005524 ATP binding | GO:0004842 ubiquitin-protein ligase activity	6.3.2.19	pfam00179 UQ_con	GO & Enzyme & Domain
TCONS_00001133	XLOC_001127	488	9.64118	16.6057	7.36006	0.784397	-0.389492	NOT_CHANGED	NOT_CHANGED	KMER21_scaffold11763_Locus_10258_0_28.8_FORK:20-508	488	gi|15221265|ref|NP_177591.1| F-box/kelch-repeat protein	48	8.32e-21	106.841	-	GO:0005634 nucleus	-	-	-	GO only
TCONS_00001134	XLOC_001128	536	2.73984	2.007	2.10361	-0.449051	-0.381224	NOT_CHANGED	NOT_CHANGED	KMER21_scaffold11778_Locus_10266_4_10.7_COMPLEX:0-536	536	gi|297839485|ref|XP_002887624.1| T4O12.25	42	9e-16	90.8445	GO:0001522 pseudouridine synthesis	-	GO:0009982 pseudouridine synthase activity	-	-	GO only
TCONS_00001135	XLOC_001129	298	0.848794	1	5.12246	0.236514	2.59335	NOT_CHANGED	UP	KMER21_scaffold11788_Locus_10274_0_62.9_FORK:188-486	298	gi|4646202|gb|AAD26875.1|AC007230_9 ESTs gb|H76289 and gb|H76537 come from this gene	62	2.04e-28	129.059	-	-	-	-	-
TCONS_00001136	XLOC_001130	301	13.952	1.94017	0.994318	-2.84622	-3.81062	DOWN	DOWN	KMER21_scaffold11821_Locus_10311_0__5.3_LINEAR:177-478	301	gi|297849570|ref|XP_002892666.1| transcription factor jumonji domain-containing protein	99	4.32e-55	207.264	-	GO:0005667 transcription factor complex	GO:0003700 sequence-specific DNA binding transcription factor activity | GO:0008270 zinc ion binding	-	-	GO only
TCONS_00001137	XLOC_001131	439	8.78137	4.58494	2.95486	-0.937543	-1.57136	NOT_CHANGED	NOT_CHANGED	KMER21_scaffold11899_Locus_10385_1_19.4_COMPLEX:138-577	439	gi|3036796|emb|CAA18486.1| putative protein	24	1.3e-05	57.5183	-	-	-	-	-
TCONS_00001138	XLOC_001132	314	10.0486	2.63345	2.64532	-1.93197	-1.92548	NOT_CHANGED	NOT_CHANGED	KMER21_scaffold11900_Locus_10385_2_12.7_COMPLEX:183-497	314	-	-	-	-	-	-	-	-	-	-
TCONS_00001139	XLOC_001133	212	60.7149	109.833	136.15	0.855189	1.16507	NOT_CHANGED	NOT_CHANGED	KMER21_scaffold11925_Locus_10403_0_36.9_FORK:230-442	212	-	-	-	-	-	-	-	-	-	-
TCONS_00001140	XLOC_001134	467	2.02815	2.07088	1.51189	0.0300796	-0.423811	NOT_CHANGED	NOT_CHANGED	KMER21_scaffold11936_Locus_10416_1_43.2_COMPLEX:173-640	467	-	-	-	-	-	-	-	-	-	-
TCONS_00001141	XLOC_001135	355	12.3419	2.02577	1.94933	-2.60702	-2.66251	DOWN	DOWN	KMER21_scaffold1196_Locus_1000_1_28.0_COMPLEX:305-660	355	gi|297842049|ref|XP_002888906.1| hypothetical protein ARALYDRAFT_476441	113	3.05e-52	201.488	-	GO:0009535 chloroplast thylakoid membrane	GO:0016887 ATPase activity | GO:0005524 ATP binding	-	-	GO only
TCONS_00001142	XLOC_001136	689	8.54246	2.34478	10.1246	-1.8652	0.245141	NOT_CHANGED	NOT_CHANGED	KMER21_scaffold12101_Locus_10584_0_57.3_COMPLEX:53-742	689	gi|1754989|gb|AAB68048.1| proline-rich protein PRP2 precursor	119	8.06e-08	65.5166	-	-	-	-	-
TCONS_00001143	XLOC_001137	430	6.09427	2.37412	2.19295	-1.36006	-1.47458	NOT_CHANGED	NOT_CHANGED	KMER21_scaffold1217_Locus_1017_0_18.6_LINEAR:5-435	430	-	-	-	-	-	-	-	-	-	-
TCONS_00001144	XLOC_001138	346	12.6128	8.53541	9.65453	-0.563356	-0.385611	NOT_CHANGED	NOT_CHANGED	KMER21_scaffold1217_Locus_1017_0_18.6_LINEAR:582-928	346	gi|42566430|ref|NP_192854.2| translation initiation factor IF-2	75	2.51e-35	151.276	-	GO:0005739 mitochondrion	-	-	-	GO only
TCONS_00001145	XLOC_001139	373	5.03037	1.22628	3.49489	-2.03638	-0.525417	DOWN	NOT_CHANGED	KMER21_scaffold12209_Locus_10710_1_50.2_FORK:199-572	373	gi|15239630|ref|NP_200249.1| receptor-like protein kinase THESEUS 1	123	1.05e-77	281.026	GO:0046777 protein autophosphorylation | GO:0051510 regulation of unidimensional cell growth | GO:0006508 proteolysis | GO:0009791 post-embryonic development | GO:0009742 brassinosteroid mediated signaling pathway | GO:0009069 serine family amino acid metabolic process | GO:0006510 ATP-dependent proteolysis	GO:0009506 plasmodesma | GO:0005886 plasma membrane	GO:0008270 zinc ion binding | GO:0004674 protein serine/threonine kinase activity | GO:0004176 ATP-dependent peptidase activity | GO:0005524 ATP binding | GO:0004715 non-membrane spanning protein tyrosine kinase activity	-	-	GO only
TCONS_00001146	XLOC_001140	378	3.10562	1.19573	0.566191	-1.37699	-2.45552	NOT_CHANGED	DOWN	KMER21_scaffold12309_Locus_10829_0_19.7_LINEAR:5-383	378	-	-	-	-	-	-	-	-	-	-
TCONS_00001147	XLOC_001141	522	0.477162	1	4.07619	1.06745	3.09467	NOT_CHANGED	UP	KMER21_scaffold12390_Locus_10894_0__3.0_LINEAR:0-522	522	gi|260828627|ref|XP_002609264.1| hypothetical protein BRAFLDRAFT_124749	34	1.19e-05	57.9626	-	-	-	-	pfam07974 EGF_2 | pfam00008 EGF	Domain only
TCONS_00001148	XLOC_001142	1035	2.70421	1.39886	1.81617	-0.950956	-0.574308	NOT_CHANGED	NOT_CHANGED	KMER21_scaffold12428_Locus_10934_1_20.2_COMPLEX:10-1045	1035	-	-	-	-	-	-	-	-	-	-
TCONS_00001149	XLOC_001143	416	28.5691	32.674	20.5447	0.193687	-0.475689	NOT_CHANGED	NOT_CHANGED	KMER21_scaffold12437_Locus_10943_1_47.1_FORK:0-416	416	gi|297845258|ref|XP_002890510.1| hypothetical protein ARALYDRAFT_472481	63	1.07e-24	118.839	GO:0009611 response to wounding | GO:0009617 response to bacterium | GO:0009423 chorismate biosynthetic process | GO:0000162 tryptophan biosynthetic process | GO:0006571 tyrosine biosynthetic process | GO:0009094 L-phenylalanine biosynthetic process	GO:0009534 chloroplast thylakoid | GO:0016020 membrane	GO:0005515 protein binding | GO:0003849 3-deoxy-7-phosphoheptulonate synthase activity	-	-	GO only
TCONS_00001150	XLOC_001144	165	3669.59	2267.57	1741.71	-0.694472	-1.07511	NOT_CHANGED	NOT_CHANGED	KMER21_scaffold12490_Locus_10988_0_55.0_LINEAR:0-165	165	gi|297799072|ref|XP_002867420.1| phosphofructokinase family protein	53	5.77e-30	128.17	GO:0016310 phosphorylation | GO:0006096 glycolysis | GO:0006000 fructose metabolic process | GO:0006012 galactose metabolic process | GO:0006013 mannose metabolic process | GO:0006094 gluconeogenesis | GO:0006098 pentose-phosphate shunt	GO:0005886 plasma membrane | GO:0005945 6-phosphofructokinase complex	GO:0003872 6-phosphofructokinase activity | GO:0005524 ATP binding	-	-	GO only
TCONS_00001151	XLOC_001145	936	8.09277	3.79536	3.29636	-1.0924	-1.29576	NOT_CHANGED	NOT_CHANGED	KMER21_scaffold12535_Locus_11033_1_19.9_COMPLEX:270-1206	936	gi|4538901|emb|CAB39638.1| RNA-directed DNA polymerase-like protein	170	8.64e-26	124.171	-	-	-	-	pfam13456 RVT_3	Domain only
TCONS_00001152	XLOC_001146	468	5.19498	10.3188	4.89535	0.990085	-0.0857062	NOT_CHANGED	NOT_CHANGED	KMER21_scaffold12592_Locus_11109_0_15.3_LINEAR:6-474	468	gi|297837721|ref|XP_002886742.1| hypothetical protein ARALYDRAFT_893758	104	4e-45	182.825	-	-	-	-	pfam03478 DUF295	Domain only
TCONS_00001153	XLOC_001147	856	6.90815	5.83377	5.85505	-0.243871	-0.238618	NOT_CHANGED	NOT_CHANGED	KMER21_scaffold12666_Locus_11204_0_50.5_COMPLEX:0-856	856	gi|297797231|ref|XP_002866500.1| basic helix-loop-helix family protein	162	1.07e-54	213.485	GO:0009735 response to cytokinin stimulus | GO:0006355 regulation of transcription, DNA-dependent	GO:0005667 transcription factor complex	GO:0003700 sequence-specific DNA binding transcription factor activity | GO:0003677 DNA binding	-	-	GO only
TCONS_00001154	XLOC_001148	1204	1.64576	2.57091	1.61139	0.643525	-0.0304483	NOT_CHANGED	NOT_CHANGED	KMER21_scaffold12707_Locus_11249_1_31.8_COMPLEX:315-1519	1204	gi|15229534|ref|NP_189029.1| uncharacterized protein	131	5.3e-71	262.808	-	GO:0005886 plasma membrane	-	-	-	GO only
TCONS_00001155	XLOC_001149	319	26.0192	47.4229	29.5745	0.866007	0.184777	NOT_CHANGED	NOT_CHANGED	KMER21_scaffold12719_Locus_11255_3_68.4_COMPLEX:10-329	319	-	-	-	-	-	-	-	-	-	-
TCONS_00001156	XLOC_001150	367	41.3104	51.2353	37.4052	0.310633	-0.143266	NOT_CHANGED	NOT_CHANGED	KMER21_scaffold12747_Locus_11286_0_91.5_COMPLEX:0-367	367	gi|10197650|gb|AAG14961.1|AF214007_1 cytochrome p450-dependent monooxygenase	84	3.52e-49	193.045	-	-	-	-	-
TCONS_00001157	XLOC_001151	551	2.61915	2.88965	2.01389	0.141796	-0.379114	NOT_CHANGED	NOT_CHANGED	KMER21_scaffold12765_Locus_11301_0_10.0_LINEAR:54-605	551	gi|297838145|ref|XP_002886954.1| hypothetical protein ARALYDRAFT_475666	182	3.39e-118	415.664	GO:0009799 specification of symmetry | GO:0009944 polarity specification of adaxial/abaxial axis | GO:0048441 petal development | GO:0009954 proximal/distal pattern formation	GO:0005654 nucleoplasm | GO:0009536 plastid	GO:0005515 protein binding	-	pfam03195 DUF260	GO & Domain
TCONS_00001158	XLOC_001152	1436	103.764	65.9615	22.991	-0.65361	-2.17416	NOT_CHANGED	DOWN	KMER21_scaffold12846_Locus_11381_0_60.9_LINEAR:9-1445	1436	-	-	-	-	-	-	-	-	-	-
TCONS_00001159	XLOC_001153	1227	1.46229	1.82879	1.77224	0.32266	0.277345	NOT_CHANGED	NOT_CHANGED	KMER21_scaffold1287_Locus_1075_0_21.1_LINEAR:304-1531	1227	gi|15219383|ref|NP_178064.1| Ent-kaur-16-ene synthase	407	2.07e-241	825.355	GO:0006952 defense response | GO:0009686 gibberellin biosynthetic process | GO:0009740 gibberellic acid mediated signaling pathway	GO:0009570 chloroplast stroma	GO:0000287 magnesium ion binding | GO:0009899 ent-kaurene synthase activity | GO:0016787 hydrolase activity	-	pfam03936 Terpene_synth_C | pfam01397 Terpene_synth	GO & Domain
TCONS_00001160	XLOC_001154	486	0.539509	0.388682	1.76462	-0.473057	1.70964	NOT_CHANGED	NOT_CHANGED	KMER21_scaffold1287_Locus_1075_0_21.1_LINEAR:1681-2167	486	gi|297839811|ref|XP_002887787.1| hypothetical protein ARALYDRAFT_477113	159	1.01e-85	307.687	GO:0009686 gibberellin biosynthetic process | GO:0009740 gibberellic acid mediated signaling pathway	GO:0009570 chloroplast stroma	GO:0000287 magnesium ion binding | GO:0009899 ent-kaurene synthase activity	-	-	GO only
TCONS_00001161	XLOC_001155	847	3.38615	1.79157	0.312443	-0.918421	-3.43798	NOT_CHANGED	DOWN	KMER21_scaffold12890_Locus_11422_0__4.7_LINEAR:0-847	847	-	-	-	-	-	-	-	-	-	-
TCONS_00001162	XLOC_001156	316	9.15414	3.46063	2.60004	-1.40339	-1.81589	NOT_CHANGED	NOT_CHANGED	KMER21_scaffold12945_Locus_11466_2_19.1_COMPLEX:391-707	316	-	-	-	-	-	-	-	-	-	-
TCONS_00001163	XLOC_001157	277	16.7404	2.40727	2.60151	-2.79786	-2.68591	DOWN	DOWN	KMER21_scaffold12977_Locus_11497_0_13.2_FORK:0-277	277	gi|42570691|ref|NP_973419.1| uncharacterized protein	40	6.78e-17	92.6219	-	-	-	-	-
TCONS_00001164	XLOC_001158	281	12.635	8.10043	4.94887	-0.641355	-1.35225	NOT_CHANGED	NOT_CHANGED	KMER21_scaffold12977_Locus_11497_0_13.2_FORK:398-679	281	gi|30678133|ref|NP_178556.2| uncharacterized protein	91	3.36e-36	152.165	-	-	-	-	-
TCONS_00001165	XLOC_001159	406	1.52052	6.82056	13.2168	2.16533	3.11974	UP	UP	KMER21_scaffold13029_Locus_11538_1_52.3_FORK:1-407	406	gi|9757993|dbj|BAB08415.1| spermidine synthase	41	5.72e-16	90.8445	GO:0006596 polyamine biosynthetic process | GO:0006525 arginine metabolic process | GO:0006560 proline metabolic process | GO:0019482 beta-alanine metabolic process	GO:0005737 cytoplasm	GO:0004766 spermidine synthase activity | GO:0016768 spermine synthase activity | GO:0005515 protein binding	-	-	GO only
TCONS_00001166	XLOC_001160	416	15.5503	7.03747	11.2062	-1.14381	-0.472645	NOT_CHANGED	NOT_CHANGED	KMER21_scaffold13085_Locus_11594_0_40.1_COMPLEX:5-421	416	gi|8809583|dbj|BAA97134.1| unnamed protein product	79	3.18e-41	170.383	-	-	GO:0005509 calcium ion binding	-	-	GO only
TCONS_00001167	XLOC_001161	1262	8.76443	5.53055	8.18849	-0.664237	-0.0980628	NOT_CHANGED	NOT_CHANGED	KMER21_scaffold13085_Locus_11594_0_40.1_COMPLEX:559-1821	1262	gi|297792837|ref|XP_002864303.1| calcium ion binding protein	312	1.82e-207	712.49	GO:0009409 response to cold | GO:0006096 glycolysis | GO:0006094 gluconeogenesis	GO:0016023 cytoplasmic membrane-bounded vesicle | GO:0005634 nucleus	GO:0005509 calcium ion binding | GO:0004365 glyceraldehyde-3-phosphate dehydrogenase (NAD+) (phosphorylating) activity	-	pfam13833 EF_hand_6	GO & Domain
TCONS_00001168	XLOC_001162	1176	1.53953	1.08123	1.45038	-0.509817	-0.086059	NOT_CHANGED	NOT_CHANGED	KMER21_scaffold13124_Locus_11637_0_24.5_LINEAR:17-1193	1176	gi|42562367|ref|NP_174130.2| tRNA nucleotidyltransferase (CCA-adding enzyme)	36	0.00631	50.4087	-	-	-	-	-
TCONS_00001169	XLOC_001163	205	191.384	1	21.0991	-7.58033	-3.18122	DOWN	DOWN	KMER21_scaffold13128_Locus_11639_2_10.9_COMPLEX:194-399	205	-	-	-	-	-	-	-	-	-	-
TCONS_00001170	XLOC_001164	1497	15.7134	11.0006	17.6998	-0.514413	0.171738	NOT_CHANGED	NOT_CHANGED	KMER21_scaffold13140_Locus_11651_1_43.0_COMPLEX:581-2078	1497	gi|15223369|ref|NP_174581.1| uncharacterized protein	175	7.85e-73	268.585	-	-	-	-	-
TCONS_00001171	XLOC_001165	560	3.82756	1.88113	2.24416	-1.02483	-0.770249	NOT_CHANGED	NOT_CHANGED	KMER21_scaffold13178_Locus_11679_0__7.2_FORK:625-1185	560	-	-	-	-	-	-	-	-	-	-
TCONS_00001172	XLOC_001166	1061	4.544	4.75197	5.04926	0.0645629	0.152109	NOT_CHANGED	NOT_CHANGED	KMER21_scaffold13201_Locus_11700_2_36.4_COMPLEX:7-1068	1061	gi|145358303|ref|NP_197629.2| putative purine nucleotide binding protein	185	3.69e-102	362.342	-	-	GO:0000166 nucleotide binding	-	-	GO only
TCONS_00001173	XLOC_001167	253	132.321	36.4585	82.674	-1.85971	-0.678536	NOT_CHANGED	NOT_CHANGED	KMER21_scaffold13289_Locus_11793_0_50.1_LINEAR:17-270	253	gi|49609452|emb|CAG77503.1| peroxidase precursor	40	1.62e-12	78.4027	GO:0042744 hydrogen peroxide catabolic process | GO:0055114 oxidation-reduction process | GO:0006804 peroxidase reaction	-	GO:0020037 heme binding | GO:0004601 peroxidase activity	-	-	GO only
TCONS_00001174	XLOC_001168	618	358.008	231.418	353.793	-0.629491	-0.0170863	NOT_CHANGED	NOT_CHANGED	KMER21_scaffold1343_Locus_1129_0_60.0_LINEAR:153-771	618	-	-	-	-	-	-	-	-	-	-
TCONS_00001175	XLOC_001169	457	3.61786	2.57391	1.96319	-0.491175	-0.881937	NOT_CHANGED	NOT_CHANGED	KMER21_scaffold13494_Locus_11979_0__5.6_FORK:228-685	457	-	-	-	-	-	-	-	-	-	-
TCONS_00001176	XLOC_001170	953	12.9122	6.34164	10.3373	-1.02581	-0.320875	NOT_CHANGED	NOT_CHANGED	KMER21_scaffold13562_Locus_12046_0_31.9_LINEAR:154-1107	953	gi|30690777|ref|NP_174246.2| uncharacterized protein	138	8.55e-21	108.174	-	-	-	-	-
TCONS_00001177	XLOC_001171	1147	2.7776	3.95933	5.44521	0.511417	0.971149	NOT_CHANGED	NOT_CHANGED	KMER21_scaffold13567_Locus_12048_0_12.0_LINEAR:20-1167	1147	gi|15241315|ref|NP_196917.1| peroxidase 55	249	9.69e-123	430.772	GO:0055114 oxidation-reduction process | GO:0006979 response to oxidative stress | GO:0006804 peroxidase reaction	-	GO:0020037 heme binding | GO:0004601 peroxidase activity	1.11.1.7	pfam00141 peroxidase	GO & Enzyme & Domain
TCONS_00001178	XLOC_001172	725	2.16675	0.876263	0.384951	-1.3061	-2.49279	NOT_CHANGED	DOWN	KMER21_scaffold13598_Locus_12081_0_18.2_LINEAR:583-1308	725	gi|351703607|gb|EHB06526.1| Nascent polypeptide-associated complex subunit alpha, muscle-specific form, partial	106	0.0176	48.1869	-	-	-	-	-
TCONS_00001179	XLOC_001173	729	1.00335	0.217477	0.764088	-2.20589	-0.393014	DOWN	NOT_CHANGED	KMER21_scaffold13609_Locus_12088_1__9.0_FORK:3-732	729	gi|2252849|gb|AAB62847.1| contains similarity to gag proteins	184	2.52e-87	313.02	-	-	-	-	pfam14227 UBN2_2 | pfam14223 UBN2	Domain only
TCONS_00001180	XLOC_001174	533	47.0105	52.2847	51.8501	0.153406	0.141364	NOT_CHANGED	NOT_CHANGED	KMER21_scaffold13747_Locus_12222_0_90.9_COMPLEX:1-534	533	gi|15228840|ref|NP_191174.1| translation initiation factor eIF-3 subunit 8	70	1.79e-34	150.387	GO:0006446 regulation of translational initiation	GO:0005634 nucleus | GO:0005829 cytosol | GO:0005840 ribosome	GO:0005515 protein binding | GO:0003743 translation initiation factor activity	-	pfam01399 PCI	GO & Domain
TCONS_00001181	XLOC_001175	699	1.67352	0.459968	1	-1.86328	-0.742886	NOT_CHANGED	NOT_CHANGED	KMER21_scaffold13845_Locus_12300_0_11.4_LINEAR:150-849	699	gi|71834719|gb|AAZ41811.1| 01P13-1	208	1.07e-133	467.209	-	-	-	-	-
TCONS_00001182	XLOC_001176	188	907.202	1112.32	937.316	0.294076	0.0471117	NOT_CHANGED	NOT_CHANGED	KMER21_scaffold14038_Locus_12504_1_48.8_FORK:537-725	188	gi|324534984|gb|ADY49397.1| Peptidyl-prolyl cis-trans isomerase 3, partial	60	1.87e-35	145.5	GO:0006457 protein folding | GO:0046686 response to cadmium ion | GO:0016567 protein ubiquitination | GO:0009733 response to auxin stimulus | GO:0007165 signal transduction | GO:0000413 protein peptidyl-prolyl isomerization	GO:0005886 plasma membrane | GO:0031463 Cul3-RING ubiquitin ligase complex | GO:0005829 cytosol | GO:0048046 apoplast | GO:0019005 SCF ubiquitin ligase complex	GO:0005515 protein binding | GO:0003755 peptidyl-prolyl cis-trans isomerase activity	-	-	GO only
TCONS_00001183	XLOC_001177	129	804.72	233.363	1356.95	-1.78591	0.753809	NOT_CHANGED	NOT_CHANGED	KMER21_scaffold14124_Locus_12595_1_67.0_FORK:0-129	129	-	-	-	-	-	-	-	-	-	-
TCONS_00001184	XLOC_001178	382	9.53293	9.37886	4.4304	-0.0235071	-1.10548	NOT_CHANGED	NOT_CHANGED	KMER21_scaffold14369_Locus_12828_0_23.0_LINEAR:7-389	382	-	-	-	-	-	-	-	-	-	-
TCONS_00001185	XLOC_001179	760	9.06174	1.64726	2.88737	-2.45972	-1.65003	DOWN	NOT_CHANGED	KMER21_scaffold14391_Locus_12849_0_29.6_COMPLEX:380-1140	760	gi|297823933|ref|XP_002879849.1| hypothetical protein ARALYDRAFT_483061	198	2.44e-122	429.439	GO:0009414 response to water deprivation | GO:0050826 response to freezing | GO:0045893 positive regulation of transcription, DNA-dependent | GO:0009651 response to salt stress	-	-	-	pfam13839 PC-Esterase | pfam14416 PMR5N	GO & Domain
TCONS_00001186	XLOC_001180	386	5.92818	1.72483	0.541939	-1.78114	-3.45139	NOT_CHANGED	DOWN	KMER21_scaffold14429_Locus_12893_1__7.3_FORK:7-393	386	-	-	-	-	-	-	-	-	-	-
TCONS_00001187	XLOC_001181	499	2.3184	6.34056	3.03854	1.45148	0.390249	NOT_CHANGED	NOT_CHANGED	KMER21_scaffold14433_Locus_12898_0_35.4_LINEAR:60-559	499	gi|297839057|ref|XP_002887410.1| serine-type endopeptidase inhibitor	76	1.56e-38	162.829	GO:0006979 response to oxidative stress	GO:0016023 cytoplasmic membrane-bounded vesicle	GO:0004867 serine-type endopeptidase inhibitor activity	-	pfam02428 Prot_inhib_II	GO & Domain
TCONS_00001188	XLOC_001182	228	44.3826	49.6641	152.968	0.162209	1.78516	NOT_CHANGED	NOT_CHANGED	KMER21_scaffold14550_Locus_13003_0_43.3_LINEAR:13-241	228	-	-	-	-	-	-	-	-	-	-
TCONS_00001189	XLOC_001183	1002	1.87797	2.03677	2.89928	0.117109	0.626521	NOT_CHANGED	NOT_CHANGED	KMER21_scaffold14583_Locus_13044_0_40.2_COMPLEX:451-1453	1002	gi|297803150|ref|XP_002869459.1| hypothetical protein ARALYDRAFT_491858	225	4.71e-143	498.314	GO:0006457 protein folding | GO:0006355 regulation of transcription, DNA-dependent	GO:0005667 transcription factor complex	GO:0003700 sequence-specific DNA binding transcription factor activity | GO:0005524 ATP binding | GO:0051082 unfolded protein binding | GO:0017111 nucleoside-triphosphatase activity	-	pfam03638 CXC	GO & Domain
TCONS_00001190	XLOC_001184	287	167.908	152.053	282.423	-0.143097	0.750187	NOT_CHANGED	NOT_CHANGED	KMER21_scaffold14668_Locus_13112_3_56.8_COMPLEX:427-714	287	gi|312282205|dbj|BAJ33968.1| unnamed protein product	95	1.09e-48	188.602	GO:0006629 lipid metabolic process	GO:0005773 vacuole	-	-	pfam03489 SapB_2	GO & Domain
TCONS_00001191	XLOC_001185	247	22.2552	5.16454	8.45004	-2.10743	-1.39711	DOWN	NOT_CHANGED	KMER21_scaffold14671_Locus_13119_0_11.8_LINEAR:178-425	247	gi|15234709|ref|NP_194764.1| heat shock-related protein	77	1.16e-30	134.391	GO:0080167 response to karrikin | GO:0007623 circadian rhythm	-	GO:0005524 ATP binding	-	-	GO only
TCONS_00001192	XLOC_001186	130	5312.59	4374.89	643.262	-0.280169	-3.04594	NOT_CHANGED	DOWN	KMER21_scaffold14706_Locus_13168_0_92.5_LINEAR:0-130	130	gi|15234666|ref|NP_194748.1| H(+)-ATPase 2	42	7.56e-21	99.2872	GO:0006200 ATP catabolic process | GO:0006754 ATP biosynthetic process | GO:0015991 ATP hydrolysis coupled proton transport | GO:0006119 oxidative phosphorylation	GO:0005829 cytosol | GO:0016021 integral to membrane | GO:0009506 plasmodesma | GO:0005774 vacuolar membrane | GO:0005886 plasma membrane	GO:0008553 hydrogen-exporting ATPase activity, phosphorylative mechanism | GO:0005524 ATP binding | GO:0005515 protein binding | GO:0000287 magnesium ion binding	-	-	GO only
TCONS_00001193	XLOC_001187	636	3.49326	3.40044	1.39021	-0.0388526	-1.32927	NOT_CHANGED	NOT_CHANGED	KMER21_scaffold14730_Locus_13190_1_17.7_FORK:36-672	636	gi|15233250|ref|NP_191096.1| enoyl reductase	34	1.64e-12	80.6245	GO:0006665 sphingolipid metabolic process | GO:0010025 wax biosynthetic process | GO:0006699 bile acid biosynthetic process | GO:0008209 androgen metabolic process | GO:0008210 estrogen metabolic process | GO:0042967 acyl-carrier-protein biosynthetic process	GO:0005886 plasma membrane | GO:0009923 fatty acid elongase complex | GO:0016021 integral to membrane	GO:0003865 3-oxo-5-alpha-steroid 4-dehydrogenase activity | GO:0019166 trans-2-enoyl-CoA reductase (NADPH) activity | GO:0009922 fatty acid elongase activity	-	-	GO only
TCONS_00001194	XLOC_001188	287	13.5879	6.56344	13.833	-1.0498	0.0257916	NOT_CHANGED	NOT_CHANGED	KMER21_scaffold14771_Locus_13228_1_25.5_FORK:174-461	287	gi|15238316|ref|NP_201303.1| uncharacterized protein	91	1.95e-39	161.941	-	-	-	-	-
TCONS_00001195	XLOC_001189	1712	9.80061	5.31607	17.726	-0.882511	0.854924	NOT_CHANGED	NOT_CHANGED	KMER21_scaffold1479_Locus_1230_0_47.9_COMPLEX:13-1855	1712	-	-	-	-	-	-	-	-	-	-
TCONS_00001196	XLOC_001190	150	2060.75	1294.88	267.546	-0.670351	-2.94531	NOT_CHANGED	DOWN	KMER21_scaffold14824_Locus_13275_1_52.3_COMPLEX:406-556	150	gi|2104535|gb|AAC78703.1| T10M13.13	50	1.1e-22	105.952	GO:0006221 pyrimidine nucleotide biosynthetic process | GO:0006206 pyrimidine base metabolic process	-	GO:0003883 CTP synthase activity	-	-	GO only
TCONS_00001197	XLOC_001191	344	20.0373	28.7928	41.948	0.52302	1.06591	NOT_CHANGED	NOT_CHANGED	KMER21_scaffold14832_Locus_13282_0_49.4_LINEAR:910-1254	344	gi|297811499|ref|XP_002873633.1| hypothetical protein ARALYDRAFT_488212	89	6.78e-26	121.949	-	-	-	-	-
TCONS_00001198	XLOC_001192	442	1.60511	4.07967	1.25071	1.34578	-0.359925	NOT_CHANGED	NOT_CHANGED	KMER21_scaffold1484_Locus_1231_0_28.6_LINEAR:5-447	442	gi|42568886|ref|NP_178382.2| protein IQ-domain 29	45	5.63e-18	97.5098	-	-	-	-	-
TCONS_00001199	XLOC_001193	614	2.5786	1.099	0.731979	-1.2304	-1.81671	NOT_CHANGED	NOT_CHANGED	KMER21_scaffold14887_Locus_13348_0_38.3_FORK:462-1076	614	gi|145336413|ref|NP_174767.2| ATP-dependent protease La (LON) domain-containing protein	69	8.74e-35	151.72	GO:0006508 proteolysis | GO:0006510 ATP-dependent proteolysis	GO:0009507 chloroplast	GO:0004176 ATP-dependent peptidase activity	-	-	GO only
TCONS_00001200	XLOC_001194	498	1	1	16.5985	0	4.05298	NOT_CHANGED	UP	KMER21_scaffold14973_Locus_13431_3_20.0_COMPLEX:0-498	498	-	-	-	-	-	-	-	-	-	-
TCONS_00001201	XLOC_001195	814	8.74353	7.9146	3.95059	-0.143699	-1.14615	NOT_CHANGED	NOT_CHANGED	KMER21_scaffold14_Locus_9_1_63.9_FORK:4-818	814	gi|297793499|ref|XP_002864634.1| ATTRP1	109	9.16e-56	216.596	GO:0009753 response to jasmonic acid stimulus | GO:0009739 response to gibberellin stimulus | GO:0009651 response to salt stress | GO:0009751 response to salicylic acid stimulus | GO:0009733 response to auxin stimulus | GO:0009737 response to abscisic acid stimulus | GO:0009723 response to ethylene stimulus | GO:0000162 tryptophan biosynthetic process | GO:0046686 response to cadmium ion | GO:000…	GO:0009941 chloroplast envelope | GO:0009570 chloroplast stroma | GO:0005634 nucleus | GO:0000781 chromosome, telomeric region	GO:0003691 double-stranded telomeric DNA binding | GO:0008301 DNA binding, bending | GO:0005515 protein binding | GO:0004048 anthranilate phosphoribosyltransferase activity	-	-	GO only
TCONS_00001202	XLOC_001196	621	17.1993	10.5462	12.477	-0.705627	-0.463079	NOT_CHANGED	NOT_CHANGED	KMER21_scaffold15065_Locus_13534_0_51.6_BUBBLE:589-1210	621	gi|297823825|ref|XP_002879795.1| esterase/lipase/thioesterase family protein	201	1.12e-123	433.883	-	-	GO:0016787 hydrolase activity	-	pfam12697 Abhydrolase_6 | pfam00561 Abhydrolase_1	GO & Domain
TCONS_00001203	XLOC_001197	1820	2.7706	19.7202	1.24866	2.8314	-1.14982	UP	NOT_CHANGED	KMER21_scaffold15118_Locus_13582_0_48.8_BUBBLE:0-1820	1820	gi|297791207|ref|XP_002863488.1| predicted protein	266	9.69e-123	430.772	GO:0055114 oxidation-reduction process | GO:0009414 response to water deprivation | GO:0046345 abscisic acid catabolic process | GO:0048838 release of seed from dormancy | GO:0050832 defense response to fungus | GO:0009639 response to red or far red light | GO:0006118 electron transport	-	GO:0010295 (+)-abscisic acid 8'-hydroxylase activity | GO:0009055 electron carrier activity | GO:0019825 oxygen binding | GO:0020037 heme binding	1.14.13.93	-	GO & Enzyme
TCONS_00001204	XLOC_001198	490	36.9593	1.91855	14.9669	-4.26785	-1.30416	DOWN	NOT_CHANGED	KMER21_scaffold15128_Locus_13592_0_69.3_COMPLEX:0-490	490	gi|297808251|ref|XP_002872009.1| hypothetical protein ARALYDRAFT_910252	44	1.08e-15	90.4002	-	GO:0009507 chloroplast	-	-	-	GO only
TCONS_00001205	XLOC_001199	723	13.7763	9.01461	7.14878	-0.611851	-0.94642	NOT_CHANGED	NOT_CHANGED	KMER21_scaffold15160_Locus_13639_0_38.1_COMPLEX:0-723	723	gi|297817616|ref|XP_002876691.1| invertase/pectin methylesterase inhibitor family protein	112	1.94e-56	218.373	GO:0043086 negative regulation of catalytic activity | GO:0005982 starch metabolic process | GO:0005985 sucrose metabolic process	-	GO:0030599 pectinesterase activity | GO:0046910 pectinesterase inhibitor activity	-	pfam04043 PMEI	GO & Domain
TCONS_00001206	XLOC_001200	235	113.234	41.5793	72.6594	-1.44537	-0.640086	NOT_CHANGED	NOT_CHANGED	KMER21_scaffold1523_Locus_1276_1_43.7_COMPLEX:0-235	235	-	-	-	-	-	-	-	-	-	-
TCONS_00001207	XLOC_001201	1032	3.34737	1.2634	2.18725	-1.40572	-0.61391	NOT_CHANGED	NOT_CHANGED	KMER21_scaffold1523_Locus_1276_1_43.7_COMPLEX:293-1325	1032	gi|18416350|ref|NP_568233.1| pentatricopeptide repeat-containing protein	161	3.42e-87	312.575	GO:0008152 metabolic process	GO:0005829 cytosol	GO:0005488 binding | GO:0003824 catalytic activity	-	pfam13041 PPR_2 | pfam12854 PPR_1 | pfam01535 PPR | pfam13812 PPR_3	GO & Domain
TCONS_00001208	XLOC_001202	776	84.5051	33.8683	44.2144	-1.3191	-0.934522	NOT_CHANGED	NOT_CHANGED	KMER21_scaffold15245_Locus_13744_0_89.4_LINEAR:48-824	776	gi|297806387|ref|XP_002871077.1| ferredoxin-dependent glutamate synthase 1	83	2.52e-37	160.163	GO:0055114 oxidation-reduction process | GO:0009416 response to light stimulus | GO:0006541 glutamine metabolic process | GO:0006537 glutamate biosynthetic process | GO:0009853 photorespiration | GO:0080114 positive regulation of glycine hydroxymethyltransferase activity	GO:0005739 mitochondrion | GO:0009941 chloroplast envelope | GO:0009570 chloroplast stroma | GO:0016020 membrane | GO:0048046 apoplast	GO:0016041 glutamate synthase (ferredoxin) activity | GO:0046872 metal ion binding | GO:0051538 3 iron, 4 sulfur cluster binding | GO:0005515 protein binding	-	-	GO only
TCONS_00001209	XLOC_001203	1456	6.02684	10.415	8.21268	0.789189	0.446451	NOT_CHANGED	NOT_CHANGED	KMER21_scaffold15254_Locus_13759_1_50.9_FORK:6-2036	1456	gi|297805568|ref|XP_002870668.1| WD-40 repeat family protein	166	5.18e-96	341.902	GO:0009069 serine family amino acid metabolic process | GO:0016310 phosphorylation	GO:0016459 myosin complex	GO:0016905 myosin heavy chain kinase activity | GO:0003676 nucleic acid binding | GO:0008270 zinc ion binding	-	pfam00400 WD40 | pfam00642 zf-CCCH	GO & Domain
TCONS_00001210	XLOC_001204	241	21.7142	1	4.81896	-4.44057	-2.17185	DOWN	DOWN	KMER21_scaffold15264_Locus_13770_0_30.9_FORK:4-245	241	-	-	-	-	-	-	-	-	-	-
TCONS_00001211	XLOC_001205	181	268.694	58.8647	71.2004	-2.19049	-1.91601	DOWN	NOT_CHANGED	KMER21_scaffold15266_Locus_13771_0_10.5_LINEAR:140-321	181	gi|297805650|ref|XP_002870709.1| binding protein	57	2.89e-18	94.3993	-	-	-	-	-
TCONS_00001212	XLOC_001206	394	6.07477	8.30573	1.55903	0.451277	-1.96218	NOT_CHANGED	NOT_CHANGED	KMER21_scaffold15271_Locus_13776_2_36.5_COMPLEX:9-403	394	gi|313507394|gb|ADR65111.1| mevalonate kinase	46	2.87e-16	91.7332	GO:0016310 phosphorylation | GO:0008299 isoprenoid biosynthetic process | GO:0006694 steroid biosynthetic process	GO:0005829 cytosol	GO:0004496 mevalonate kinase activity | GO:0005524 ATP binding	-	-	GO only
TCONS_00001213	XLOC_001207	476	1.39957	1.60678	1	0.199189	-0.484984	NOT_CHANGED	NOT_CHANGED	KMER21_scaffold15271_Locus_13776_2_36.5_COMPLEX:745-1221	476	gi|15240936|ref|NP_198097.1| mevalonate kinase	88	1.91e-47	189.935	GO:0016310 phosphorylation | GO:0008299 isoprenoid biosynthetic process | GO:0006694 steroid biosynthetic process	GO:0005829 cytosol	GO:0004496 mevalonate kinase activity | GO:0005524 ATP binding	-	pfam00288 GHMP_kinases_N	GO & Domain
TCONS_00001214	XLOC_001208	862	5.93192	1.57709	0.763427	-1.91123	-2.95794	NOT_CHANGED	DOWN	KMER21_scaffold15280_Locus_13785_0__9.6_LINEAR:0-862	862	gi|15220682|ref|NP_174310.1| uncharacterized protein	176	2.06e-69	257.476	-	-	-	-	-
TCONS_00001215	XLOC_001209	832	4.78327	1.28283	3.67827	-1.89867	-0.37897	NOT_CHANGED	NOT_CHANGED	KMER21_scaffold15303_Locus_13803_2_49.9_COMPLEX:14-846	832	gi|106636023|gb|ABF82229.1| constans-like 1 protein	188	8.09e-128	447.658	GO:0007623 circadian rhythm | GO:0009909 regulation of flower development	GO:0005667 transcription factor complex	GO:0042802 identical protein binding | GO:0003700 sequence-specific DNA binding transcription factor activity | GO:0008270 zinc ion binding	-	pfam00643 zf-B_box	GO & Domain
TCONS_00001216	XLOC_001210	521	5.02633	0.349099	1.35957	-3.8478	-1.88635	DOWN	NOT_CHANGED	KMER21_scaffold15336_Locus_13825_0_25.3_LINEAR:0-668	521	gi|357445055|ref|XP_003592805.1| FGFR1 oncogene partner	83	0.0163	47.7426	-	-	-	-	-
TCONS_00001217	XLOC_001210	513	1	1	4.08908	0	2.03178	NOT_CHANGED	UP	KMER21_scaffold15336_Locus_13825_0_25.3_LINEAR:0-668	513	-	-	-	-	-	-	-	-	-	-
TCONS_00001218	XLOC_001211	1686	0.503702	1.67002	3.53913	1.72922	2.81275	NOT_CHANGED	UP	KMER21_scaffold1536_Locus_1284_0_30.9_FORK:351-2037	1686	gi|334182930|ref|NP_001185109.1| Calcium-binding EF-hand family protein	331	6.62e-166	574.297	GO:0055085 transmembrane transport	GO:0016021 integral to membrane	GO:0005509 calcium ion binding	-	pfam13202 EF_hand_3 | pfam00036 efhand	GO & Domain
TCONS_00001219	XLOC_001212	221	1	13.7031	1	3.77643	0	UP	NOT_CHANGED	KMER21_scaffold15443_Locus_13938_0_45.3_COMPLEX:213-434	221	gi|18396462|ref|NP_566196.1| uncharacterized protein	36	5.76e-13	79.2914	-	-	-	-	-
TCONS_00001220	XLOC_001213	430	25.7314	14.2447	8.3332	-0.853105	-1.62659	NOT_CHANGED	NOT_CHANGED	KMER21_scaffold15520_Locus_14009_0_22.1_LINEAR:14-444	430	gi|297849672|ref|XP_002892717.1| hypothetical protein ARALYDRAFT_334590	95	1.32e-41	171.716	-	-	-	-	-
TCONS_00001221	XLOC_001214	368	30.1964	42.7868	11.9947	0.502789	-1.33198	NOT_CHANGED	NOT_CHANGED	KMER21_scaffold15575_Locus_14051_0_39.1_FORK:1-369	368	gi|312281537|dbj|BAJ33634.1| unnamed protein product	33	4.83e-12	77.9584	GO:0055114 oxidation-reduction process | GO:0006118 electron transport	GO:0005783 endoplasmic reticulum	GO:0020037 heme binding | GO:0004497 monooxygenase activity | GO:0009055 electron carrier activity | GO:0019825 oxygen binding	-	-	GO only
TCONS_00001222	XLOC_001215	700	22.9259	16.2976	15.1564	-0.492319	-0.597051	NOT_CHANGED	NOT_CHANGED	KMER21_scaffold15599_Locus_14073_0_63.8_COMPLEX:385-1085	700	gi|8978258|dbj|BAA98149.1| unnamed protein product	179	1.89e-112	396.557	-	-	-	-	-
TCONS_00001223	XLOC_001216	1438	0.121093	1.99855	0.326746	4.04477	1.43205	UP	NOT_CHANGED	KMER21_scaffold15639_Locus_14106_0_16.3_LINEAR:181-1619	1438	gi|42565543|ref|NP_190083.2| cytochrome P450 family protein	471	9.13e-251	856.46	GO:0080003 thalianol metabolic process | GO:0048364 root development | GO:0055114 oxidation-reduction process | GO:0006118 electron transport | GO:0016102 diterpenoid biosynthetic process	GO:0005783 endoplasmic reticulum	GO:0080014 thalianol hydroxylase activity | GO:0009055 electron carrier activity | GO:0020037 heme binding | GO:0050597 taxane 10-beta-hydroxylase activity | GO:0019825 oxygen binding	-	pfam00067 p450	GO & Domain
TCONS_00001224	XLOC_001217	552	1.08812	0.64043	0.573766	-0.764725	-0.923303	NOT_CHANGED	NOT_CHANGED	KMER21_scaffold15747_Locus_14226_0__7.9_FORK:0-552	552	gi|297820698|ref|XP_002878232.1| hypothetical protein ARALYDRAFT_324343	90	1.37e-39	166.384	-	GO:0005739 mitochondrion	-	-	-	GO only
TCONS_00001225	XLOC_001218	634	11.9332	8.14426	28.8632	-0.551125	1.27425	NOT_CHANGED	NOT_CHANGED	KMER21_scaffold15777_Locus_14253_2_62.7_COMPLEX:0-634	634	gi|297804512|ref|XP_002870140.1| hypothetical protein ARALYDRAFT_493210	133	1.26e-75	274.805	GO:0006457 protein folding | GO:0006950 response to stress | GO:0055114 oxidation-reduction process	GO:0016023 cytoplasmic membrane-bounded vesicle | GO:0005774 vacuolar membrane | GO:0009507 chloroplast | GO:0005829 cytosol	GO:0005524 ATP binding | GO:0051082 unfolded protein binding | GO:0032440 2-alkenal reductase [NAD(P)] activity | GO:0017111 nucleoside-triphosphatase activity	-	-	GO only
TCONS_00001226	XLOC_001219	150	1061.6	1158.58	1410.7	0.126117	0.410171	NOT_CHANGED	NOT_CHANGED	KMER21_scaffold15777_Locus_14253_2_62.7_COMPLEX:697-847	150	gi|18414718|ref|NP_567510.1| hypoxia up-regulated 1	49	3.85e-23	107.285	GO:0006950 response to stress | GO:0055114 oxidation-reduction process	GO:0005774 vacuolar membrane | GO:0009507 chloroplast | GO:0005829 cytosol	GO:0005524 ATP binding | GO:0032440 2-alkenal reductase [NAD(P)] activity	-	-	GO only
TCONS_00001227	XLOC_001220	1528	25.272	27.1812	27.4152	0.105069	0.117436	NOT_CHANGED	NOT_CHANGED	KMER21_scaffold15780_Locus_14255_0_55.5_COMPLEX:0-1528	1528	gi|297851488|ref|XP_002893625.1| hypothetical protein ARALYDRAFT_336147	242	1.58e-66	249.922	-	-	-	-	pfam08268 FBA_3 | pfam00646 F-box	Domain only
TCONS_00001228	XLOC_001221	437	2.29675	1	0.425674	-1.19959	-2.43177	NOT_CHANGED	DOWN	KMER21_scaffold15962_Locus_14434_0__5.6_LINEAR:249-686	437	-	-	-	-	-	-	-	-	-	-
TCONS_00001229	XLOC_001222	493	5.78756	20.5234	11.7134	1.82624	1.01713	NOT_CHANGED	NOT_CHANGED	KMER21_scaffold15980_Locus_14462_0_61.7_COMPLEX:1-494	493	gi|312282733|dbj|BAJ34232.1| unnamed protein product	112	3.23e-57	219.262	-	-	GO:0005488 binding	-	pfam04640 PLATZ	GO & Domain
TCONS_00001230	XLOC_001223	752	10.5681	11.6913	6.59062	0.145719	-0.68123	NOT_CHANGED	NOT_CHANGED	KMER21_scaffold16010_Locus_14489_0_55.0_LINEAR:0-752	752	gi|18400407|ref|NP_565557.1| Rossmann-fold NAD(P)-binding domain-containing protein	205	9.69e-123	430.772	GO:0080167 response to karrikin | GO:0009809 lignin biosynthetic process | GO:0055114 oxidation-reduction process | GO:0009805 coumarin biosynthetic process | GO:0009811 stilbene biosynthetic process | GO:0009813 flavonoid biosynthetic process	-	GO:0016621 cinnamoyl-CoA reductase activity | GO:0050662 coenzyme binding | GO:0000166 nucleotide binding | GO:0045552 dihydrokaempferol 4-reductase activity	-	-	GO only
TCONS_00001231	XLOC_001224	1042	13.4966	41.9036	104.463	1.63448	2.95232	NOT_CHANGED	UP	KMER21_scaffold16295_Locus_14775_0_52.6_LINEAR:165-1207	1042	gi|297834870|ref|XP_002885317.1| NLI interacting factor family protein	201	2.62e-78	284.137	GO:0006470 protein dephosphorylation	GO:0005634 nucleus	GO:0004721 phosphoprotein phosphatase activity	-	pfam03031 NIF	GO & Domain
TCONS_00001232	XLOC_001225	538	3.85774	4.65702	1.49371	0.271651	-1.36886	NOT_CHANGED	NOT_CHANGED	KMER21_scaffold1635_Locus_1344_1_11.8_FORK:3-541	538	-	-	-	-	-	-	-	-	-	-
TCONS_00001233	XLOC_001226	408	25.9634	36.9278	31.9982	0.508228	0.301511	NOT_CHANGED	NOT_CHANGED	KMER21_scaffold16579_Locus_15077_0_82.7_COMPLEX:0-408	408	gi|297830446|ref|XP_002883105.1| transducin family protein	53	2.94e-20	104.619	-	-	-	-	pfam00400 WD40	Domain only
TCONS_00001234	XLOC_001227	139	1058.8	2541.09	35.5905	1.26302	-4.89479	NOT_CHANGED	DOWN	KMER21_scaffold16579_Locus_15077_0_82.7_COMPLEX:480-619	139	gi|22331145|ref|NP_188434.2| transducin/WD40 domain-containing protein	45	8.96e-23	105.508	-	-	-	-	-
TCONS_00001235	XLOC_001228	205	1604.68	262.537	506.378	-2.61169	-1.664	DOWN	NOT_CHANGED	KMER21_scaffold16579_Locus_15077_0_82.7_COMPLEX:853-1058	205	gi|297830446|ref|XP_002883105.1| transducin family protein	67	1.41e-33	141.056	GO:0030043 actin filament fragmentation	GO:0005737 cytoplasm | GO:0005884 actin filament | GO:0005886 plasma membrane | GO:0005634 nucleus	GO:0003779 actin binding	-	pfam00400 WD40	GO & Domain
TCONS_00001236	XLOC_001229	210	1592.73	145.28	453.504	-3.45459	-1.81231	DOWN	NOT_CHANGED	KMER21_scaffold16579_Locus_15077_0_82.7_COMPLEX:1157-1367	210	gi|22331145|ref|NP_188434.2| transducin/WD40 domain-containing protein	69	5.1e-39	157.053	-	-	-	-	pfam00400 WD40	Domain only
TCONS_00001237	XLOC_001230	264	42.9584	34.6024	62.4481	-0.312068	0.539717	NOT_CHANGED	NOT_CHANGED	KMER21_scaffold16581_Locus_15079_0_62.0_COMPLEX:4-268	264	gi|10177300|dbj|BAB10561.1| topoisomerase-like protein	45	3.61e-13	80.6245	GO:0009651 response to salt stress | GO:0009723 response to ethylene stimulus	GO:0005829 cytosol	GO:0005488 binding	-	-	GO only
TCONS_00001238	XLOC_001231	119	329.72	7948.73	1	4.59141	-8.3651	UP	DOWN	KMER21_scaffold16632_Locus_15125_1_30.2_COMPLEX:1-120	119	gi|15225637|ref|NP_181543.1| zinc finger CCCH domain-containing protein 29	35	9.5e-07	57.0739	GO:0009409 response to cold | GO:0010200 response to chitin | GO:0050832 defense response to fungus | GO:0006355 regulation of transcription, DNA-dependent	GO:0005667 transcription factor complex	GO:0003700 sequence-specific DNA binding transcription factor activity	-	-	GO only
TCONS_00001239	XLOC_001232	1195	3.09513	1.41472	3.15028	-1.12948	0.0254801	NOT_CHANGED	NOT_CHANGED	KMER21_scaffold16633_Locus_15130_0_18.4_FORK:46-1241	1195	gi|15217506|ref|NP_172410.1| GDSL esterase/lipase	183	9.28e-102	361.009	GO:0006629 lipid metabolic process	GO:0005739 mitochondrion | GO:0009570 chloroplast stroma	GO:0004091 carboxylesterase activity	-	-	GO only
TCONS_00001240	XLOC_001233	439	5.52901	3.66795	5.06547	-0.592047	-0.126325	NOT_CHANGED	NOT_CHANGED	KMER21_scaffold16669_Locus_15162_1_57.1_COMPLEX:4-443	439	gi|297795405|ref|XP_002865587.1| nitrogen regulation family protein	101	8.13e-61	228.593	GO:0006808 regulation of nitrogen utilization | GO:0008033 tRNA processing | GO:0055114 oxidation-reduction process	GO:0009524 phragmoplast | GO:0005634 nucleus	GO:0050660 flavin adenine dinucleotide binding | GO:0017150 tRNA dihydrouridine synthase activity	-	-	GO only
TCONS_00001241	XLOC_001234	624	2.69597	1.8802	2.14423	-0.519918	-0.330345	NOT_CHANGED	NOT_CHANGED	KMER21_scaffold16669_Locus_15162_1_57.1_COMPLEX:595-1219	624	gi|297795405|ref|XP_002865587.1| nitrogen regulation family protein	158	8.52e-89	317.907	GO:0006808 regulation of nitrogen utilization | GO:0008033 tRNA processing | GO:0055114 oxidation-reduction process	GO:0009524 phragmoplast | GO:0005634 nucleus	GO:0050660 flavin adenine dinucleotide binding | GO:0017150 tRNA dihydrouridine synthase activity	-	-	GO only
TCONS_00001242	XLOC_001235	1301	56.4989	27.8675	21.859	-1.01964	-1.37	NOT_CHANGED	NOT_CHANGED	KMER21_scaffold16830_Locus_15321_0_54.9_FORK:0-1301	1301	gi|297837883|ref|XP_002886823.1| ubiquitin carboxyl-terminal hydrolase family protein	149	2.3e-67	252.144	GO:0006511 ubiquitin-dependent protein catabolic process | GO:0016579 protein deubiquitination	-	GO:0004221 ubiquitin thiolesterase activity	-	-	GO only
TCONS_00001243	XLOC_001236	951	39.042	14.577	11.0378	-1.42133	-1.82257	NOT_CHANGED	NOT_CHANGED	KMER21_scaffold16831_Locus_15321_1_55.0_FORK:496-1447	951	-	-	-	-	-	-	-	-	-	-
TCONS_00001244	XLOC_001237	228	20.1739	23.6496	23.795	0.229326	0.238168	NOT_CHANGED	NOT_CHANGED	KMER21_scaffold16863_Locus_15358_0_69.8_COMPLEX:9-237	228	gi|312282101|dbj|BAJ33916.1| unnamed protein product	44	1.74e-19	99.7315	GO:0012501 programmed cell death | GO:0010102 lateral root morphogenesis | GO:0010193 response to ozone | GO:0009414 response to water deprivation | GO:0009867 jasmonic acid mediated signaling pathway | GO:0009651 response to salt stress | GO:0048573 photoperiodism, flowering | GO:0000303 response to superoxide | GO:2000377 regulation of reactive oxygen species metabolic process | GO:0042542 resp…	GO:0005737 cytoplasm | GO:0005634 nucleus	GO:0005515 protein binding | GO:0003950 NAD+ ADP-ribosyltransferase activity	-	-	GO only
TCONS_00001245	XLOC_001238	366	1.43365	0.635887	3.03464	-1.17285	1.08183	NOT_CHANGED	NOT_CHANGED	KMER21_scaffold16898_Locus_15393_0_54.2_COMPLEX:198-564	366	gi|297849184|ref|XP_002892473.1| hypothetical protein ARALYDRAFT_888116	83	3.38e-53	204.598	GO:0009414 response to water deprivation | GO:0009753 response to jasmonic acid stimulus | GO:0010118 stomatal movement | GO:0009751 response to salicylic acid stimulus | GO:0009737 response to abscisic acid stimulus | GO:0009416 response to light stimulus | GO:0006355 regulation of transcription, DNA-dependent	GO:0005667 transcription factor complex	GO:0003700 sequence-specific DNA binding transcription factor activity | GO:0003677 DNA binding	-	pfam00249 Myb_DNA-binding | pfam13921 Myb_DNA-bind_6	GO & Domain
TCONS_00001246	XLOC_001239	1189	2.81029	3.32059	2.86266	0.240721	0.0266373	NOT_CHANGED	NOT_CHANGED	KMER21_scaffold16909_Locus_15408_0_50.5_COMPLEX:9-1198	1189	gi|50261255|gb|AAT72298.1| CBRCI35	265	2.24e-167	579.185	GO:0042538 hyperosmotic salinity response | GO:0009269 response to desiccation | GO:0009409 response to cold | GO:0006979 response to oxidative stress | GO:0055114 oxidation-reduction process | GO:0006804 peroxidase reaction	GO:0009505 plant-type cell wall | GO:0009506 plasmodesma | GO:0005634 nucleus | GO:0005783 endoplasmic reticulum	GO:0016757 transferase activity, transferring glycosyl groups | GO:0020037 heme binding | GO:0004601 peroxidase activity	1.11.1.7	pfam00141 peroxidase	GO & Enzyme & Domain
TCONS_00001247	XLOC_001240	267	43.3155	44.1478	43.2761	0.0274582	-0.00131288	NOT_CHANGED	NOT_CHANGED	KMER21_scaffold16921_Locus_15418_1_62.5_FORK:0-267	267	gi|290465632|gb|ADD25169.1| putative dof zinc finger protein	41	3.27e-18	96.6211	GO:0006649 phospholipid transfer to membrane | GO:0012501 programmed cell death | GO:0048510 regulation of timing of transition from vegetative to reproductive phase | GO:0009414 response to water deprivation | GO:0006355 regulation of transcription, DNA-dependent	GO:0005886 plasma membrane | GO:0005667 transcription factor complex	GO:0008289 lipid binding | GO:0003677 DNA binding | GO:0005515 protein binding | GO:0003700 sequence-specific DNA binding transcription factor activity	-	-	GO only
TCONS_00001248	XLOC_001241	764	2.4169	8.58913	67.3726	1.82935	4.80093	NOT_CHANGED	UP	KMER21_scaffold16999_Locus_15524_0_43.6_LINEAR:0-764	764	-	-	-	-	-	-	-	-	-	-
TCONS_00001249	XLOC_001242	1037	84.6167	33.9133	25.6072	-1.31909	-1.72439	NOT_CHANGED	NOT_CHANGED	KMER21_scaffold17092_Locus_15629_0_84.1_FORK:208-1245	1037	gi|15237350|ref|NP_199407.1| GDSL esterase/lipase	307	3.74e-187	644.949	GO:0006629 lipid metabolic process	-	GO:0004091 carboxylesterase activity	-	pfam00657 Lipase_GDSL	GO & Domain
TCONS_00001250	XLOC_001243	648	25.9905	17.8432	14.6578	-0.54261	-0.826316	NOT_CHANGED	NOT_CHANGED	KMER21_scaffold17126_Locus_15668_0_65.9_COMPLEX:28-676	648	-	-	-	-	-	-	-	-	-	-
TCONS_00001251	XLOC_001244	441	10.6397	25.9359	36.8394	1.28549	1.79179	NOT_CHANGED	NOT_CHANGED	KMER21_scaffold17144_Locus_15684_0_52.5_LINEAR:17-458	441	-	-	-	-	-	-	-	-	-	-
TCONS_00001252	XLOC_001245	936	1.0244	0.15814	0.549394	-2.6955	-0.898866	DOWN	NOT_CHANGED	KMER21_scaffold17179_Locus_15720_0__8.2_LINEAR:0-936	936	gi|15222832|ref|NP_175408.1| glutathione S-transferase (class phi) 14	238	3.42e-116	408.999	GO:0009407 toxin catabolic process | GO:0042742 defense response to bacterium | GO:0009409 response to cold | GO:0009651 response to salt stress | GO:0080167 response to karrikin | GO:0006749 glutathione metabolic process | GO:0006803 glutathione conjugation reaction	GO:0009941 chloroplast envelope | GO:0005774 vacuolar membrane | GO:0010319 stromule | GO:0009570 chloroplast stroma | GO:0009579 thylakoid | GO:0005634 nucleus	GO:0004364 glutathione transferase activity | GO:0043295 glutathione binding	2.5.1.18	pfam00043 GST_C | pfam02798 GST_N | pfam13417 GST_N_3 | pfam13409 GST_N_2 | pfam13410 GST_C_2	GO & Enzyme & Domain
TCONS_00001253	XLOC_001246	348	36.2075	27.415	38.0991	-0.401323	0.0734684	NOT_CHANGED	NOT_CHANGED	KMER21_scaffold1717_Locus_1415_4_56.0_COMPLEX:20-368	348	gi|15223230|ref|NP_174533.1| ferredoxin	44	2.86e-20	104.175	GO:0022900 electron transport chain | GO:0006118 electron transport	GO:0009507 chloroplast	GO:0046872 metal ion binding | GO:0009055 electron carrier activity | GO:0051537 2 iron, 2 sulfur cluster binding	-	-	GO only
TCONS_00001254	XLOC_001247	225	65.7109	2.51281	14.8944	-4.70876	-2.14136	DOWN	DOWN	KMER21_scaffold17319_Locus_15879_0_10.6_FORK:170-395	225	-	-	-	-	-	-	-	-	-	-
TCONS_00001255	XLOC_001248	314	61.727	20.1898	14.1084	-1.61228	-2.12935	NOT_CHANGED	DOWN	KMER21_scaffold1734_Locus_1423_1_47.0_COMPLEX:12-326	314	gi|12323292|gb|AAG51624.1|AC012193_6 putative phorbol ester / diacylglycerol binding protein; 61157-67783	104	3.35e-62	229.482	-	GO:0009506 plasmodesma	GO:0008270 zinc ion binding	-	pfam13771 zf-HC5HC2H | pfam13832 zf-HC5HC2H_2	GO & Domain
TCONS_00001256	XLOC_001249	196	492.977	70.3496	79.6329	-2.80891	-2.63008	DOWN	DOWN	KMER21_scaffold1734_Locus_1423_1_47.0_COMPLEX:392-588	196	gi|297839639|ref|XP_002887701.1| PHD finger family protein	64	4.67e-34	141.945	-	GO:0009506 plasmodesma	GO:0008270 zinc ion binding	-	pfam13831 PHD_2	GO & Domain
TCONS_00001257	XLOC_001250	247	1	1	38.0252	0	5.24888	NOT_CHANGED	UP	KMER21_scaffold17440_Locus_15979_0_39.7_FORK:2-249	247	-	-	-	-	-	-	-	-	-	-
TCONS_00001258	XLOC_001251	160	1	1	370	0	8.53138	NOT_CHANGED	UP	KMER21_scaffold17440_Locus_15979_0_39.7_FORK:423-583	160	-	-	-	-	-	-	-	-	-	-
TCONS_00001259	XLOC_001252	545	17.7742	14.0314	22.2446	-0.341126	0.323671	NOT_CHANGED	NOT_CHANGED	KMER21_scaffold17446_Locus_15987_0_59.3_COMPLEX:2-547	545	gi|22328770|ref|NP_680719.1| Small nuclear ribonucleoprotein family protein	68	3.64e-38	161.941	-	-	-	-	pfam01423 LSM	Domain only
TCONS_00001260	XLOC_001253	704	3.61432	12.7568	4.61113	1.81947	0.351396	NOT_CHANGED	NOT_CHANGED	KMER21_scaffold17554_Locus_16082_0_21.1_LINEAR:0-704	704	-	-	-	-	-	-	-	-	-	-
TCONS_00001261	XLOC_001254	570	48.581	25.3596	32.2085	-0.93786	-0.592951	NOT_CHANGED	NOT_CHANGED	KMER21_scaffold17598_Locus_16144_1_42.5_COMPLEX:0-570	570	gi|18410833|ref|NP_565109.1| 50S ribosomal protein L31	50	5.38e-25	120.616	GO:0009793 embryo development ending in seed dormancy | GO:0042254 ribosome biogenesis | GO:0006412 translation	GO:0005840 ribosome | GO:0009941 chloroplast envelope | GO:0009570 chloroplast stroma	GO:0003735 structural constituent of ribosome	-	pfam01197 Ribosomal_L31	GO & Domain
TCONS_00001262	XLOC_001255	220	223.522	39.2557	82.9646	-2.50944	-1.42985	DOWN	NOT_CHANGED	KMER21_scaffold17651_Locus_16194_0_64.6_LINEAR:0-220	220	gi|297813615|ref|XP_002874691.1| hypothetical protein ARALYDRAFT_489971	72	1.15e-38	156.608	GO:0006446 regulation of translational initiation	GO:0005852 eukaryotic translation initiation factor 3 complex | GO:0005886 plasma membrane | GO:0005829 cytosol | GO:0005840 ribosome	GO:0003743 translation initiation factor activity	-	pfam01399 PCI	GO & Domain
TCONS_00001263	XLOC_001256	368	17.9291	7.55061	11.9947	-1.24764	-0.579906	NOT_CHANGED	NOT_CHANGED	KMER21_scaffold17662_Locus_16205_0_59.0_COMPLEX:183-551	368	gi|297824659|ref|XP_002880212.1| hypothetical protein ARALYDRAFT_904052	104	1.94e-59	222.372	-	GO:0009570 chloroplast stroma	-	-	pfam12627 PolyA_pol_RNAbd	GO & Domain
TCONS_00001264	XLOC_001257	463	21.4857	10.4994	21.1038	-1.03307	-0.025874	NOT_CHANGED	NOT_CHANGED	KMER21_scaffold17662_Locus_16205_0_59.0_COMPLEX:601-1064	463	gi|297824659|ref|XP_002880212.1| hypothetical protein ARALYDRAFT_904052	101	6.38e-59	223.705	-	GO:0009570 chloroplast stroma	-	-	-	GO only
TCONS_00001265	XLOC_001258	862	15.058	7.35974	9.46649	-1.0328	-0.669629	NOT_CHANGED	NOT_CHANGED	KMER21_scaffold17667_Locus_16210_0_64.2_COMPLEX:553-1415	862	gi|7801680|emb|CAB91600.1| putative protein	169	5.52e-113	398.335	-	-	-	-	-
TCONS_00001266	XLOC_001259	641	0.517903	2.07001	3.2071	1.99888	2.63052	NOT_CHANGED	UP	KMER21_scaffold17798_Locus_16380_0__5.9_LINEAR:52-693	641	gi|22326679|ref|NP_680158.1| putative E3 ubiquitin-protein ligase ARI16	167	2.51e-49	196.6	GO:0080155 regulation of double fertilization forming a zygote and endosperm	GO:0005622 intracellular	GO:0003676 nucleic acid binding | GO:0008270 zinc ion binding	-	-	GO only
TCONS_00001267	XLOC_001260	190	938.778	136.254	360.81	-2.78449	-1.37954	DOWN	NOT_CHANGED	KMER21_scaffold17865_Locus_16441_1_63.2_FORK:44-234	190	gi|297798260|ref|XP_002867014.1| ATMPK14	62	7.14e-34	141.056	GO:0007623 circadian rhythm | GO:0000165 MAPKKK cascade | GO:0006468 protein phosphorylation | GO:0042542 response to hydrogen peroxide | GO:0009734 auxin mediated signaling pathway | GO:0007178 transmembrane receptor protein serine/threonine kinase signaling pathway | GO:0009069 serine family amino acid metabolic process	-	GO:0004707 MAP kinase activity | GO:0005515 protein binding | GO:0005524 ATP binding	-	-	GO only
TCONS_00001268	XLOC_001261	1783	9.26358	7.47206	9.32818	-0.310064	0.0100258	NOT_CHANGED	NOT_CHANGED	KMER21_scaffold17898_Locus_16484_1_44.4_FORK:4-1787	1783	gi|297799554|ref|XP_002867661.1| predicted protein	312	1.76e-184	636.062	-	-	-	-	pfam10250 O-FucT	Domain only
TCONS_00001269	XLOC_001262	496	3.64429	9.03565	1.36412	1.30999	-1.41767	NOT_CHANGED	NOT_CHANGED	KMER21_scaffold17936_Locus_16529_0_10.4_LINEAR:22-518	496	-	-	-	-	-	-	-	-	-	-
TCONS_00001270	XLOC_001263	482	38.322	42.5288	33.6442	0.150267	-0.187815	NOT_CHANGED	NOT_CHANGED	KMER21_scaffold179_Locus_139_1_50.4_COMPLEX:10-492	482	gi|8978260|dbj|BAA98151.1| CLP protease regulatory subunit CLPX-like	52	1.65e-21	109.063	GO:0006457 protein folding | GO:0006508 proteolysis	-	GO:0017111 nucleoside-triphosphatase activity | GO:0051082 unfolded protein binding | GO:0005524 ATP binding | GO:0008233 peptidase activity	-	-	GO only
TCONS_00001271	XLOC_001264	321	15.4637	7.51544	6.64893	-1.04096	-1.21769	NOT_CHANGED	NOT_CHANGED	KMER21_scaffold18127_Locus_16715_0_45.5_FORK:0-321	321	gi|30698937|ref|NP_177485.2| sec34-like protein	66	1.85e-33	145.055	GO:0006886 intracellular protein transport	GO:0016020 membrane | GO:0005801 cis-Golgi network	-	-	-	GO only
TCONS_00001272	XLOC_001265	184	630.71	40.3438	89.7849	-3.96656	-2.81243	DOWN	DOWN	KMER21_scaffold18127_Locus_16715_0_45.5_FORK:1073-1257	184	gi|297839205|ref|XP_002887484.1| hypothetical protein ARALYDRAFT_895203	61	4.33e-31	132.613	GO:0006886 intracellular protein transport	GO:0016020 membrane | GO:0005801 cis-Golgi network	-	-	-	GO only
TCONS_00001273	XLOC_001266	284	277.769	91.0979	337.758	-1.6084	0.282104	NOT_CHANGED	NOT_CHANGED	KMER21_scaffold18200_Locus_16785_0_70.6_LINEAR:1-285	284	gi|18405940|ref|NP_564721.1| Peptidase C15, pyroglutamyl peptidase I-like protein	93	6.97e-56	208.597	GO:0006508 proteolysis	-	GO:0016787 hydrolase activity	-	-	GO only
TCONS_00001274	XLOC_001267	500	12.8355	23.4246	14.4692	0.867885	0.172846	NOT_CHANGED	NOT_CHANGED	KMER21_scaffold18319_Locus_16917_0_53.8_FORK:139-639	500	gi|15217804|ref|NP_176677.1| tocopherol O-methyltransferase	61	2.93e-32	143.278	GO:0010189 vitamin E biosynthetic process	GO:0009507 chloroplast	GO:0050342 tocopherol O-methyltransferase activity	-	-	GO only
TCONS_00001275	XLOC_001268	573	6.35552	2.42576	4.06143	-1.38957	-0.646022	NOT_CHANGED	NOT_CHANGED	KMER21_scaffold18339_Locus_16942_1_40.7_COMPLEX:8-655	573	gi|9294244|dbj|BAB02146.1| copia retroelement pol polyprotein-like	60	5.15e-09	69.0714	-	-	-	-	pfam13976 gag_pre-integrs	Domain only
TCONS_00001276	XLOC_001269	1072	2.32926	1.60921	3.82617	-0.533519	0.716029	NOT_CHANGED	NOT_CHANGED	KMER21_scaffold18356_Locus_16968_0_68.2_FORK:71-1143	1072	gi|18405869|ref|NP_565964.1| uncharacterized protein	234	1.14e-92	330.794	-	-	-	-	pfam08879 WRC	Domain only
TCONS_00001277	XLOC_001270	170	2009.15	260.951	338.83	-2.94473	-2.56795	DOWN	DOWN	KMER21_scaffold18378_Locus_16985_1_49.7_COMPLEX:230-400	170	gi|297794887|ref|XP_002865328.1| molybdenum cofactor sulfurase family protein	56	4.29e-29	125.948	GO:0008152 metabolic process	GO:0019008 molybdopterin synthase complex	GO:0030170 pyridoxal phosphate binding | GO:0008265 Mo-molybdopterin cofactor sulfurase activity | GO:0030151 molybdenum ion binding	-	-	GO only
TCONS_00001278	XLOC_001271	654	4.69208	4.53051	3.11541	-0.0505541	-0.590806	NOT_CHANGED	NOT_CHANGED	KMER21_scaffold18507_Locus_17111_0_15.9_FORK:0-654	654	gi|297850124|ref|XP_002892943.1| hypothetical protein ARALYDRAFT_889130	134	2.57e-25	121.949	-	GO:0005774 vacuolar membrane	-	-	-	GO only
TCONS_00001279	XLOC_001272	840	3.30574	5.06938	10.7391	0.616836	1.69983	NOT_CHANGED	NOT_CHANGED	KMER21_scaffold18510_Locus_17115_0_63.8_LINEAR:10-850	840	gi|240256288|ref|NP_196889.4| Nascent polypeptide-associated complex subunit alpha-like protein 3	181	8.26e-95	337.903	GO:0015031 protein transport | GO:0009651 response to salt stress	GO:0009506 plasmodesma | GO:0022626 cytosolic ribosome	-	-	pfam01849 NAC	GO & Domain
TCONS_00001280	XLOC_001273	292	56.4918	19.8781	39.2646	-1.50686	-0.524812	NOT_CHANGED	NOT_CHANGED	KMER21_scaffold18649_Locus_17256_0_57.9_FORK:265-557	292	gi|15221909|ref|NP_175293.1| putative phosphoethanolamine N-methyltransferase 2	56	2.34e-19	100.62	GO:0006499 N-terminal protein myristoylation | GO:0006656 phosphatidylcholine biosynthetic process | GO:0032259 methylation | GO:0042967 acyl-carrier-protein biosynthetic process	-	GO:0000234 phosphoethanolamine N-methyltransferase activity | GO:0004379 glycylpeptide N-tetradecanoyltransferase activity | GO:0052667 phosphomethylethanolamine N-methyltransferase activity	-	-	GO only
TCONS_00001281	XLOC_001274	232	161.547	19.734	87.8749	-3.0332	-0.878431	DOWN	NOT_CHANGED	KMER21_scaffold18649_Locus_17256_0_57.9_FORK:693-925	232	gi|89257583|gb|ABD65072.1| hypothetical protein 27.t00052	44	2.99e-09	67.7383	-	-	-	-	-
TCONS_00001282	XLOC_001275	245	109.062	56.7144	72.7121	-0.943362	-0.584881	NOT_CHANGED	NOT_CHANGED	KMER21_scaffold18649_Locus_17256_0_57.9_FORK:977-1222	245	-	-	-	-	-	-	-	-	-	-
TCONS_00001283	XLOC_001276	320	13.5694	13.4544	13.4079	-0.0122789	-0.0172736	NOT_CHANGED	NOT_CHANGED	KMER21_scaffold18649_Locus_17256_0_57.9_FORK:1331-1651	320	-	-	-	-	-	-	-	-	-	-
TCONS_00001284	XLOC_001277	858	11.478	11.457	15.6685	-0.00264195	0.448996	NOT_CHANGED	NOT_CHANGED	KMER21_scaffold18650_Locus_17256_1_33.7_FORK:250-1108	858	-	-	-	-	-	-	-	-	-	-
TCONS_00001285	XLOC_001278	819	3.54196	2.24369	0.816399	-0.658675	-2.1172	NOT_CHANGED	DOWN	KMER21_scaffold18672_Locus_17278_0_45.9_FORK:0-819	819	gi|42570643|ref|NP_973395.1| uncharacterized protein	116	1.4e-62	237.036	-	GO:0005774 vacuolar membrane | GO:0005829 cytosol	GO:0005488 binding	-	pfam12755 Vac14_Fab1_bd | pfam13513 HEAT_EZ | pfam13646 HEAT_2	GO & Domain
TCONS_00001286	XLOC_001279	561	3.6046	4.37785	6.71388	0.280383	0.897308	NOT_CHANGED	NOT_CHANGED	KMER21_scaffold18771_Locus_17396_1_28.9_COMPLEX:2-563	561	gi|297813741|ref|XP_002874754.1| hypothetical protein ARALYDRAFT_327340	60	2.32e-28	131.28	GO:0006904 vesicle docking involved in exocytosis | GO:0009306 protein secretion	GO:0005886 plasma membrane	GO:0008565 protein transporter activity	-	-	GO only
TCONS_00001287	XLOC_001280	125	5192.44	2455.43	1214.64	-1.08044	-2.09588	NOT_CHANGED	DOWN	KMER21_scaffold18779_Locus_17406_1_62.1_COMPLEX:2-127	125	-	-	-	-	-	-	-	-	-	-
TCONS_00001288	XLOC_001281	367	37.5117	17.711	34.3887	-1.08269	-0.125406	NOT_CHANGED	NOT_CHANGED	KMER21_scaffold18779_Locus_17406_1_62.1_COMPLEX:236-603	367	gi|297839529|ref|XP_002887646.1| chlorophyll A-B binding family protein	83	4.12e-48	189.935	GO:0009765 photosynthesis, light harvesting | GO:0009637 response to blue light | GO:0010218 response to far red light	GO:0030076 light-harvesting complex | GO:0009507 chloroplast | GO:0016020 membrane	GO:0016168 chlorophyll binding	-	-	GO only
TCONS_00001289	XLOC_001282	592	11.8832	9.25846	9.27583	-0.360079	-0.357375	NOT_CHANGED	NOT_CHANGED	KMER21_scaffold18779_Locus_17406_1_62.1_COMPLEX:661-1253	592	gi|297839529|ref|XP_002887646.1| chlorophyll A-B binding family protein	84	4.23e-49	195.711	GO:0009765 photosynthesis, light harvesting | GO:0009637 response to blue light | GO:0010218 response to far red light	GO:0030076 light-harvesting complex | GO:0009507 chloroplast | GO:0016020 membrane	GO:0016168 chlorophyll binding	-	-	GO only
TCONS_00001290	XLOC_001283	491	24.3751	7.26725	11.4469	-1.74593	-1.09045	NOT_CHANGED	NOT_CHANGED	KMER21_scaffold1878_Locus_1536_0_42.4_COMPLEX:3-494	491	gi|297848682|ref|XP_002892222.1| hypothetical protein ARALYDRAFT_470433	42	1.27e-17	96.6211	-	-	GO:0005488 binding	-	-	GO only
TCONS_00001291	XLOC_001284	1099	1.84024	0.781036	1.34958	-1.23643	-0.447383	NOT_CHANGED	NOT_CHANGED	KMER21_scaffold18798_Locus_17420_0__3.8_LINEAR:203-1302	1099	gi|3695393|gb|AAC62795.1| contains similarity to retroviral aspartyl proteases (Pfam: rvp.hmm, score: 11.80)	256	2.12e-119	419.664	-	-	-	-	-
TCONS_00001292	XLOC_001285	370	11.1817	4.3588	8.89069	-1.35914	-0.330772	NOT_CHANGED	NOT_CHANGED	KMER21_scaffold18846_Locus_17461_0_17.7_LINEAR:0-370	370	gi|297819606|ref|XP_002877686.1| ubiquitin-specific protease 26	113	8.65e-62	229.037	GO:0006511 ubiquitin-dependent protein catabolic process | GO:0048316 seed development | GO:0016579 protein deubiquitination	GO:0005730 nucleolus	GO:0004843 ubiquitin-specific protease activity | GO:0004221 ubiquitin thiolesterase activity	-	-	GO only
TCONS_00001293	XLOC_001286	826	10.022	6.47349	5.00514	-0.630555	-1.00169	NOT_CHANGED	NOT_CHANGED	KMER21_scaffold18965_Locus_17596_0_55.2_COMPLEX:11-837	826	gi|240255884|ref|NP_193319.6| BTB/POZ domain-containing protein	135	8.41e-77	279.249	-	-	-	-	-
TCONS_00001294	XLOC_001287	532	13.1761	9.80989	10.9486	-0.425615	-0.267177	NOT_CHANGED	NOT_CHANGED	KMER21_scaffold18965_Locus_17596_0_55.2_COMPLEX:1243-1775	532	gi|240255884|ref|NP_193319.6| BTB/POZ domain-containing protein	115	1.88e-66	246.811	-	-	-	-	-
TCONS_00001295	XLOC_001288	479	7.75003	6.76092	3.97932	-0.196982	-0.96168	NOT_CHANGED	NOT_CHANGED	KMER21_scaffold18990_Locus_17610_3_26.2_COMPLEX:4-483	479	gi|334187094|ref|NP_194990.5| sec24-like transport protein	50	1.26e-22	112.618	GO:0006979 response to oxidative stress | GO:0006886 intracellular protein transport | GO:0006888 ER to Golgi vesicle-mediated transport	GO:0030127 COPII vesicle coat | GO:0005829 cytosol	GO:0008270 zinc ion binding | GO:0005215 transporter activity	-	-	GO only
TCONS_00001296	XLOC_001289	188	558.278	207.523	291.61	-1.42771	-0.936944	NOT_CHANGED	NOT_CHANGED	KMER21_scaffold19068_Locus_17706_0_78.0_COMPLEX:256-444	188	gi|217074080|gb|ACJ85400.1| unknown	48	6.26e-09	65.9609	-	-	-	-	-
TCONS_00001297	XLOC_001290	535	2.74828	1.34174	0.904232	-1.03442	-1.60376	NOT_CHANGED	NOT_CHANGED	KMER21_scaffold19088_Locus_17724_3_10.6_COMPLEX:57-592	535	-	-	-	-	-	-	-	-	-	-
TCONS_00001298	XLOC_001291	458	7.50676	34.624	7.04018	2.20551	-0.092578	UP	NOT_CHANGED	KMER21_scaffold19162_Locus_17828_0_52.1_COMPLEX:505-963	458	gi|297826957|ref|XP_002881361.1| predicted protein	70	6.12e-30	135.724	GO:0019567 arabinose biosynthetic process | GO:0009225 nucleotide-sugar metabolic process | GO:0009832 plant-type cell wall biogenesis | GO:0006012 galactose metabolic process | GO:0009117 nucleotide metabolic process	GO:0005794 Golgi apparatus | GO:0005739 mitochondrion	GO:0050373 UDP-arabinose 4-epimerase activity | GO:0003978 UDP-glucose 4-epimerase activity | GO:0050662 coenzyme binding | GO:0000166 nucleotide binding	-	-	GO only
TCONS_00001299	XLOC_001292	119	10221.3	3974.36	441.006	-1.36278	-4.53464	NOT_CHANGED	DOWN	KMER21_scaffold19186_Locus_17850_1_64.5_FORK:459-578	119	-	-	-	-	-	-	-	-	-	-
TCONS_00001300	XLOC_001293	184	302.741	20.1719	44.8925	-3.90767	-2.75354	DOWN	DOWN	KMER21_scaffold19385_Locus_18096_0_59.5_LINEAR:205-389	184	gi|9757757|dbj|BAB08238.1| serine/threonine-protein kinase-like protein	58	1.43e-29	128.17	GO:0006468 protein phosphorylation	-	GO:0016301 kinase activity	-	-	GO only
TCONS_00001301	XLOC_001294	284	68.6848	35.9893	38.1917	-0.932423	-0.846732	NOT_CHANGED	NOT_CHANGED	KMER21_scaffold19385_Locus_18096_0_59.5_LINEAR:474-758	284	gi|22327987|ref|NP_200863.2| geminivirus rep interacting kinase 2	60	5.08e-32	139.723	GO:0006468 protein phosphorylation | GO:0009069 serine family amino acid metabolic process	-	GO:0004683 calmodulin-dependent protein kinase activity | GO:0004713 protein tyrosine kinase activity | GO:0005524 ATP binding	-	-	GO only
TCONS_00001302	XLOC_001295	512	6.90182	5.73579	4.8537	-0.266985	-0.507892	NOT_CHANGED	NOT_CHANGED	KMER21_scaffold19540_Locus_18256_0__8.8_COMPLEX:474-986	512	-	-	-	-	-	-	-	-	-	-
TCONS_00001303	XLOC_001296	698	7.77496	8.29532	9.53611	0.0934624	0.294566	NOT_CHANGED	NOT_CHANGED	KMER21_scaffold19654_Locus_18384_1_28.9_FORK:0-698	698	gi|297849088|ref|XP_002892425.1| surfeit locus protein 5 family protein	153	1.21e-80	290.802	GO:0006357 regulation of transcription from RNA polymerase II promoter	GO:0016592 mediator complex	GO:0001104 RNA polymerase II transcription cofactor activity	-	pfam06179 Med22	GO & Domain
TCONS_00001304	XLOC_001297	542	2.69025	4.60594	4.42881	0.775755	0.719179	NOT_CHANGED	NOT_CHANGED	KMER21_scaffold19690_Locus_18420_1_21.0_FORK:0-542	542	gi|42567840|ref|NP_568295.2| triacylglycerol lipase 2	111	1.14e-58	224.15	GO:0016042 lipid catabolic process | GO:0046486 glycerolipid metabolic process	-	GO:0004806 triglyceride lipase activity	-	-	GO only
TCONS_00001305	XLOC_001298	409	3.36947	7.2501	7.72015	1.10548	1.19611	NOT_CHANGED	NOT_CHANGED	KMER21_scaffold19690_Locus_18420_1_21.0_FORK:708-1117	409	gi|42567840|ref|NP_568295.2| triacylglycerol lipase 2	135	4.7e-85	305.466	GO:0016042 lipid catabolic process | GO:0046486 glycerolipid metabolic process	-	GO:0004806 triglyceride lipase activity	-	pfam04083 Abhydro_lipase	GO & Domain
TCONS_00001306	XLOC_001299	370	4.65904	1	1	-2.22003	-2.22003	DOWN	DOWN	KMER21_scaffold19770_Locus_18519_0__3.5_LINEAR:0-370	370	gi|9758853|dbj|BAB09379.1| non-LTR retroelement reverse transcriptase-like protein	122	1.2e-26	124.615	-	-	-	-	-
TCONS_00001307	XLOC_001300	130	15178.8	5031.13	1179.31	-1.5931	-3.68604	NOT_CHANGED	DOWN	KMER21_scaffold19805_Locus_18552_0_21.2_LINEAR:0-130	130	-	-	-	-	-	-	-	-	-	-
TCONS_00001308	XLOC_001301	256	16.2739	1	1.78026	-4.02449	-3.1924	DOWN	DOWN	KMER21_scaffold19805_Locus_18552_0_21.2_LINEAR:193-449	256	-	-	-	-	-	-	-	-	-	-
TCONS_00001309	XLOC_001302	1366	5.78874	7.46907	4.50983	0.367679	-0.360176	NOT_CHANGED	NOT_CHANGED	KMER21_scaffold19814_Locus_18563_2_49.3_COMPLEX:27-1393	1366	gi|18401101|ref|NP_565621.1| peroxin 10	132	4.88e-67	251.255	GO:0010381 attachment of peroxisome to chloroplast | GO:0016558 protein import into peroxisome matrix | GO:0006635 fatty acid beta-oxidation | GO:0009853 photorespiration | GO:0009793 embryo development ending in seed dormancy	GO:0005829 cytosol | GO:0005778 peroxisomal membrane | GO:0005783 endoplasmic reticulum	GO:0008270 zinc ion binding | GO:0005515 protein binding	-	pfam04757 Pex2_Pex12 | pfam13639 zf-RING_2 | pfam13923 zf-C3HC4_2 | pfam00097 zf-C3HC4 | pfam13920 zf-C3HC4_3	GO & Domain
TCONS_00001310	XLOC_001303	191	197.189	94.0949	127.758	-1.06739	-0.626165	NOT_CHANGED	NOT_CHANGED	KMER21_scaffold19832_Locus_18587_1_18.1_COMPLEX:0-191	191	gi|297828776|ref|XP_002882270.1| hypothetical protein ARALYDRAFT_340454	63	7.27e-32	135.28	-	GO:0000502 proteasome complex	GO:0008568 microtubule-severing ATPase activity | GO:0005524 ATP binding	-	-	GO only
TCONS_00001311	XLOC_001304	754	8.6148	4.99318	3.64826	-0.786858	-1.23961	NOT_CHANGED	NOT_CHANGED	KMER21_scaffold1984_Locus_1613_1_30.3_BUBBLE:466-1220	754	-	-	-	-	-	-	-	-	-	-
TCONS_00001312	XLOC_001305	127	2548.54	533.453	506.205	-2.25624	-2.33188	DOWN	DOWN	KMER21_scaffold19851_Locus_18603_0_29.8_LINEAR:0-127	127	-	-	-	-	-	-	-	-	-	-
TCONS_00001313	XLOC_001306	332	28.7415	4.65398	11.4344	-2.6266	-1.32975	DOWN	NOT_CHANGED	KMER21_scaffold19851_Locus_18603_0_29.8_LINEAR:193-525	332	-	-	-	-	-	-	-	-	-	-
TCONS_00001314	XLOC_001307	223	339.872	154.692	122.91	-1.13559	-1.46739	NOT_CHANGED	NOT_CHANGED	KMER21_scaffold1990_Locus_1618_0_57.8_LINEAR:4-227	223	-	-	-	-	-	-	-	-	-	-
TCONS_00001315	XLOC_001308	149	840.866	720.764	526.656	-0.222349	-0.675015	NOT_CHANGED	NOT_CHANGED	KMER21_scaffold1990_Locus_1618_0_57.8_LINEAR:420-569	149	gi|15228281|ref|NP_187652.1| carboxypeptidase	48	1.29e-23	108.619	GO:0006508 proteolysis	GO:0005789 endoplasmic reticulum membrane | GO:0005773 vacuole | GO:0005777 peroxisome | GO:0016023 cytoplasmic membrane-bounded vesicle | GO:0005829 cytosol	GO:0004185 serine-type carboxypeptidase activity	-	-	GO only
TCONS_00001316	XLOC_001309	345	1	2.14658	7.63772	1.10204	2.93314	NOT_CHANGED	UP	KMER21_scaffold19956_Locus_18733_1__4.8_FORK:0-345	345	gi|79343629|ref|NP_172816.2| phytosulfokine-beta	31	7.38e-07	61.0731	-	-	-	-	-
TCONS_00001317	XLOC_001310	201	550.089	48.5291	164.75	-3.50274	-1.73939	DOWN	NOT_CHANGED	KMER21_scaffold19977_Locus_18754_2_45.6_COMPLEX:0-201	201	gi|22138100|gb|AAM93430.1| ACR5	66	7.35e-30	129.947	GO:0009735 response to cytokinin stimulus | GO:0009786 regulation of asymmetric cell division | GO:0006521 regulation of cellular amino acid metabolic process | GO:0010311 lateral root formation | GO:0048829 root cap development | GO:0009793 embryo development ending in seed dormancy | GO:0007165 signal transduction	GO:0005829 cytosol | GO:0030139 endocytic vesicle | GO:0009986 cell surface | GO:0005886 plasma membrane	GO:0019199 transmembrane receptor protein kinase activity | GO:0016597 amino acid binding | GO:0042803 protein homodimerization activity	-	-	GO only
TCONS_00001318	XLOC_001311	303	66.6479	21.9569	24.3793	-1.60189	-1.4509	NOT_CHANGED	NOT_CHANGED	KMER21_scaffold20024_Locus_18825_0_75.2_LINEAR:0-303	303	gi|15223799|ref|NP_173446.1| expansin-A11	52	2.12e-30	135.28	GO:0009831 plant-type cell wall modification involved in multidimensional cell growth | GO:0009828 plant-type cell wall loosening | GO:0009826 unidimensional cell growth	GO:0005618 cell wall | GO:0005576 extracellular region | GO:0016020 membrane	-	-	-	GO only
TCONS_00001319	XLOC_001312	209	24.0672	7.47982	43.6725	-1.68599	0.859657	NOT_CHANGED	NOT_CHANGED	KMER21_scaffold20043_Locus_18861_0_28.8_LINEAR:67-276	209	gi|297811271|ref|XP_002873519.1| hypothetical protein ARALYDRAFT_487992	33	3.35e-11	73.5149	-	-	-	-	-
TCONS_00001320	XLOC_001313	534	7.12167	4.0365	3.62773	-0.819111	-0.973149	NOT_CHANGED	NOT_CHANGED	KMER21_scaffold2007_Locus_1630_0_32.6_FORK:0-534	534	gi|297802804|ref|XP_002869286.1| hypothetical protein ARALYDRAFT_328503	39	4.75e-16	91.7332	GO:0048268 clathrin coat assembly	GO:0005886 plasma membrane | GO:0005634 nucleus | GO:0005829 cytosol	GO:0005545 1-phosphatidylinositol binding | GO:0030276 clathrin binding	-	-	GO only
TCONS_00001321	XLOC_001314	890	0.874999	0.336695	1.61145	-1.37784	0.881006	NOT_CHANGED	NOT_CHANGED	KMER21_scaffold20141_Locus_18983_0_12.4_COMPLEX:0-890	890	gi|89257448|gb|ABD64940.1| hypothetical protein 24.t00018	228	2.44e-93	333.015	-	-	-	-	pfam14303 NAM-associated	Domain only
TCONS_00001322	XLOC_001315	484	3.53245	2.73852	0.710806	-0.367273	-2.31314	NOT_CHANGED	DOWN	KMER21_scaffold20163_Locus_19018_0__6.4_FORK:510-994	484	gi|4972079|emb|CAB43904.1| putative protein	146	1.86e-62	234.37	-	-	-	-	pfam14244 UBN2_3 | pfam14223 UBN2	Domain only
TCONS_00001323	XLOC_001316	696	5.66389	3.2384	1.6297	-0.806512	-1.79719	NOT_CHANGED	NOT_CHANGED	KMER21_scaffold20163_Locus_19018_0__6.4_FORK:1081-1777	696	gi|3600044|gb|AAC35532.1| contains similarity to proteases	229	7.27e-90	321.462	-	-	-	-	-
TCONS_00001324	XLOC_001317	652	4.37667	3.79133	3.12917	-0.20713	-0.484054	NOT_CHANGED	NOT_CHANGED	KMER21_scaffold20216_Locus_19076_0_10.1_LINEAR:695-1673	652	-	-	-	-	-	-	-	-	-	-
TCONS_00001325	XLOC_001318	272	14.4765	3.80155	6.94983	-1.92905	-1.05866	NOT_CHANGED	NOT_CHANGED	KMER21_scaffold20216_Locus_19076_0_10.1_LINEAR:36-308	272	-	-	-	-	-	-	-	-	-	-
TCONS_00001326	XLOC_001319	317	48.8292	22.333	44.685	-1.12857	-0.127954	NOT_CHANGED	NOT_CHANGED	KMER21_scaffold20276_Locus_19163_0_56.3_LINEAR:0-317	317	gi|18399283|ref|NP_565468.1| Tetraspanin family protein	61	4.79e-16	90.4002	-	GO:0005774 vacuolar membrane	-	-	-	GO only
TCONS_00001327	XLOC_001320	488	1.33905	0.77236	1.40192	-0.793864	0.0661942	NOT_CHANGED	NOT_CHANGED	KMER21_scaffold20357_Locus_19268_0_13.8_LINEAR:6-494	488	gi|3062791|dbj|BAA25680.1| Lipid transfer protein	79	3.88e-40	167.717	GO:0006869 lipid transport	GO:0016023 cytoplasmic membrane-bounded vesicle	GO:0008289 lipid binding	-	pfam00234 Tryp_alpha_amyl | pfam14368 LTP_2	GO & Domain
TCONS_00001328	XLOC_001321	303	8.83285	9.54648	11.702	0.11209	0.405804	NOT_CHANGED	NOT_CHANGED	KMER21_scaffold20358_Locus_19270_0_57.9_LINEAR:4-307	303	gi|297829888|ref|XP_002882826.1| transcription factor IID-1	60	4.29e-26	121.949	GO:0009753 response to jasmonic acid stimulus | GO:0055114 oxidation-reduction process | GO:0009739 response to gibberellin stimulus | GO:0006367 transcription initiation from RNA polymerase II promoter | GO:0009651 response to salt stress | GO:0006355 regulation of transcription, DNA-dependent | GO:0000723 telomere maintenance | GO:0009751 response to salicylic acid stimulus | GO:0009733 respons…	GO:0000786 nucleosome | GO:0000781 chromosome, telomeric region | GO:0005667 transcription factor complex	GO:0017025 TBP-class protein binding | GO:0003691 double-stranded telomeric DNA binding | GO:0043047 single-stranded telomeric DNA binding | GO:0003700 sequence-specific DNA binding transcription factor activity | GO:0032440 2-alkenal reductase [NAD(P)] activity | GO:0042803 protein homodimerization activity	-	pfam00352 TBP	GO & Domain
TCONS_00001329	XLOC_001322	357	7.10121	3.33869	18.6047	-1.08878	1.38953	NOT_CHANGED	NOT_CHANGED	KMER21_scaffold20406_Locus_19338_0_74.6_COMPLEX:9-366	357	gi|297831576|ref|XP_002883670.1| hypothetical protein ARALYDRAFT_899300	112	6.06e-66	241.924	-	-	-	-	pfam04241 DUF423	Domain only
TCONS_00001330	XLOC_001323	552	9.79305	1.92129	3.72948	-2.34968	-1.39278	DOWN	NOT_CHANGED	KMER21_scaffold20450_Locus_19378_0_29.0_LINEAR:82-634	552	gi|18390518|ref|NP_563737.1| LOW PSII accumulation 19 protein	161	2.54e-85	306.354	GO:0010207 photosystem II assembly	GO:0009543 chloroplast thylakoid lumen	-	-	pfam13326 PSII_Pbs27	GO & Domain
TCONS_00001331	XLOC_001324	528	0.702218	19.8436	1.53915	4.82061	1.13214	UP	NOT_CHANGED	KMER21_scaffold2051_Locus_1676_1_44.7_FORK:39-567	528	gi|297845082|ref|XP_002890422.1| hypothetical protein ARALYDRAFT_889558	61	1.96e-17	96.1767	-	-	-	-	-
TCONS_00001332	XLOC_001325	992	1.0461	1.17816	1.91469	0.171515	0.87209	NOT_CHANGED	NOT_CHANGED	KMER21_scaffold20562_Locus_19497_0_16.7_FORK:14-1006	992	gi|297844044|ref|XP_002889903.1| hypothetical protein ARALYDRAFT_471341	254	1.67e-165	572.964	-	GO:0016023 cytoplasmic membrane-bounded vesicle	-	-	pfam13947 GUB_WAK_bind	GO & Domain
TCONS_00001333	XLOC_001326	131	2151.74	1	152.745	-11.0713	-3.81631	DOWN	DOWN	KMER21_scaffold20656_Locus_19605_0_25.0_LINEAR:37-168	131	gi|15224134|ref|NP_179415.1| soluble inorganic pyrophosphatase 2	40	1.64e-12	74.8479	GO:0006119 oxidative phosphorylation	GO:0016020 membrane | GO:0005737 cytoplasm	GO:0004427 inorganic diphosphatase activity	-	-	GO only
TCONS_00001334	XLOC_001327	656	13.5126	12.0309	21.0477	-0.167561	0.639357	NOT_CHANGED	NOT_CHANGED	KMER21_scaffold20669_Locus_19616_0_43.6_LINEAR:0-656	656	gi|18402066|ref|NP_564522.1| uncharacterized protein	150	1.89e-83	300.133	-	-	-	-	-
TCONS_00001335	XLOC_001328	1370	8.78135	6.33748	7.51951	-0.470533	-0.223804	NOT_CHANGED	NOT_CHANGED	KMER21_scaffold20686_Locus_19636_0_31.7_LINEAR:5-1485	1370	gi|297835702|ref|XP_002885733.1| mate efflux family protein	356	7.45e-202	693.828	GO:0006855 drug transmembrane transport | GO:0015691 cadmium ion transport | GO:0051238 sequestering of metal ion	GO:0005886 plasma membrane	GO:0015297 antiporter activity | GO:0015238 drug transmembrane transporter activity	-	pfam01554 MatE	GO & Domain
TCONS_00001336	XLOC_001329	299	10.9099	4.93015	11.1566	-1.14593	0.0322596	NOT_CHANGED	NOT_CHANGED	KMER21_scaffold20715_Locus_19661_1_48.8_FORK:2-301	299	-	-	-	-	-	-	-	-	-	-
TCONS_00001337	XLOC_001330	262	97.8666	14.1677	32.2157	-2.78821	-1.60305	DOWN	NOT_CHANGED	KMER21_scaffold20718_Locus_19666_0_33.0_LINEAR:9-271	262	gi|18416938|ref|NP_567768.1| kinesin 2	87	1.79e-52	197.933	GO:0007018 microtubule-based movement	GO:0005871 kinesin complex | GO:0009536 plastid | GO:0005874 microtubule | GO:0045298 tubulin complex	GO:0008017 microtubule binding | GO:0016887 ATPase activity | GO:0005524 ATP binding | GO:0003777 microtubule motor activity	-	-	GO only
TCONS_00001338	XLOC_001331	334	1	1	11.2648	0	3.49375	NOT_CHANGED	UP	KMER21_scaffold20722_Locus_19679_2_28.0_COMPLEX:220-554	334	gi|186701250|gb|ACC91276.1| unknown	40	3.77e-11	74.8479	-	-	-	-	-
TCONS_00001339	XLOC_001332	1199	3.6089	1.17432	1.82187	-1.61973	-0.986139	NOT_CHANGED	NOT_CHANGED	KMER21_scaffold20735_Locus_19687_0_37.9_COMPLEX:250-1449	1199	gi|297835374|ref|XP_002885569.1| hypothetical protein ARALYDRAFT_479865	266	4.81e-139	484.983	GO:0006855 drug transmembrane transport | GO:0009636 response to toxin	GO:0016020 membrane	GO:0015297 antiporter activity | GO:0015238 drug transmembrane transporter activity	-	pfam01554 MatE	GO & Domain
TCONS_00001340	XLOC_001333	1338	15.2927	20.5703	32.9671	0.42772	1.10818	NOT_CHANGED	NOT_CHANGED	KMER21_scaffold20752_Locus_19698_1_51.4_FORK:14-1352	1338	gi|297818138|ref|XP_002876952.1| CYP71B19	338	1.39e-199	686.274	GO:0055114 oxidation-reduction process | GO:0010286 heat acclimation | GO:0006118 electron transport	-	GO:0020037 heme binding | GO:0004497 monooxygenase activity | GO:0009055 electron carrier activity | GO:0019825 oxygen binding	-	pfam00067 p450	GO & Domain
TCONS_00001341	XLOC_001334	596	18.3146	5.15813	4.59115	-1.82807	-1.99607	NOT_CHANGED	NOT_CHANGED	KMER21_scaffold20777_Locus_19736_1_36.0_FORK:1-597	596	gi|15241967|ref|NP_200497.1| GATA transcription factor 21	96	2.84e-43	177.937	GO:0009910 negative regulation of flower development | GO:0009735 response to cytokinin stimulus | GO:0009416 response to light stimulus | GO:0006355 regulation of transcription, DNA-dependent | GO:0010187 negative regulation of seed germination | GO:0007623 circadian rhythm | GO:0010255 glucose mediated signaling pathway | GO:0010380 regulation of chlorophyll biosynthetic process | GO:0009740 gi…	GO:0005667 transcription factor complex	GO:0008270 zinc ion binding | GO:0044212 transcription regulatory region DNA binding | GO:0043565 sequence-specific DNA binding | GO:0005515 protein binding | GO:0003700 sequence-specific DNA binding transcription factor activity	-	-	GO only
TCONS_00001342	XLOC_001335	284	562.609	534.216	696.998	-0.0747094	0.309022	NOT_CHANGED	NOT_CHANGED	KMER21_scaffold20799_Locus_19763_0_63.2_FORK:0-284	284	gi|14764532|gb|AAK72107.1| monodehydroascorbate reductase	50	1.19e-26	123.282	GO:0042744 hydrogen peroxide catabolic process | GO:0055114 oxidation-reduction process | GO:0045454 cell redox homeostasis | GO:0046686 response to cadmium ion | GO:0006118 electron transport | GO:0019852 L-ascorbic acid metabolic process	GO:0005829 cytosol | GO:0009507 chloroplast | GO:0005782 peroxisomal matrix | GO:0005886 plasma membrane | GO:0048046 apoplast	GO:0016656 monodehydroascorbate reductase (NADH) activity | GO:0050660 flavin adenine dinucleotide binding	-	-	GO only
TCONS_00001343	XLOC_001336	1089	1	0.697354	0.713644	-0.520037	-0.486724	NOT_CHANGED	NOT_CHANGED	KMER21_scaffold20808_Locus_19775_0_38.9_LINEAR:3-1412	1089	gi|297849764|ref|XP_002892763.1| predicted protein	163	1.39e-83	300.578	-	-	GO:0005488 binding	-	pfam13041 PPR_2 | pfam12854 PPR_1 | pfam01535 PPR	GO & Domain
TCONS_00001344	XLOC_001336	1221	2.4271	1.57501	1.45831	-0.623873	-0.734936	NOT_CHANGED	NOT_CHANGED	KMER21_scaffold20808_Locus_19775_0_38.9_LINEAR:3-1412	1221	gi|8920567|gb|AAF81289.1|AC027656_6 Contains similarity to a hypothetical protein F23N19.4 gi|6630464 from Arabidopsis thaliana BAC F23N19 gb|AC007190. It contains a PPR repeat domain PF|01535	194	2.74e-100	356.122	-	-	GO:0005488 binding	-	pfam13041 PPR_2 | pfam12854 PPR_1 | pfam01535 PPR	GO & Domain
TCONS_00001345	XLOC_001337	580	38.4164	31.8806	63.7881	-0.269044	0.731565	NOT_CHANGED	NOT_CHANGED	KMER21_scaffold20914_Locus_19897_1_70.6_FORK:13-593	580	gi|30698814|ref|NP_177324.2| capping protein (actin filament) muscle Z-line, beta	64	3.98e-33	146.388	GO:0030036 actin cytoskeleton organization	GO:0005737 cytoplasm | GO:0008290 F-actin capping protein complex	GO:0003779 actin binding	-	-	GO only
TCONS_00001346	XLOC_001338	432	63.7476	40.5142	74.3543	-0.653943	0.222045	NOT_CHANGED	NOT_CHANGED	KMER21_scaffold20914_Locus_19897_1_70.6_FORK:647-1079	432	gi|30698814|ref|NP_177324.2| capping protein (actin filament) muscle Z-line, beta	129	6.53e-81	291.691	GO:0030036 actin cytoskeleton organization	GO:0005737 cytoplasm | GO:0008290 F-actin capping protein complex	GO:0003779 actin binding	-	pfam01115 F_actin_cap_B	GO & Domain
TCONS_00001347	XLOC_001339	188	2744.87	398.443	437.414	-2.78429	-2.64967	DOWN	DOWN	KMER21_scaffold20969_Locus_19950_0_74.4_BUBBLE:1-189	188	gi|15228832|ref|NP_191829.1| ABC transporter C family member 14	61	4.86e-29	126.837	GO:0009414 response to water deprivation | GO:0009624 response to nematode | GO:0009611 response to wounding | GO:0010118 stomatal movement | GO:0006855 drug transmembrane transport | GO:0015884 folic acid transport	GO:0000325 plant-type vacuole | GO:0009506 plasmodesma | GO:0005886 plasma membrane | GO:0005774 vacuolar membrane	GO:0042626 ATPase activity, coupled to transmembrane movement of substances | GO:0008517 folic acid transporter activity	-	-	GO only
TCONS_00001348	XLOC_001340	590	56.9875	52.622	45.5806	-0.114979	-0.322226	NOT_CHANGED	NOT_CHANGED	KMER21_scaffold20969_Locus_19950_0_74.4_BUBBLE:275-865	590	gi|297821178|ref|XP_002878472.1| ATMRP10	109	4.99e-63	237.48	GO:0010118 stomatal movement | GO:0055114 oxidation-reduction process | GO:0009414 response to water deprivation | GO:0006855 drug transmembrane transport | GO:0009611 response to wounding | GO:0006200 ATP catabolic process | GO:0009624 response to nematode | GO:0015884 folic acid transport	GO:0016021 integral to membrane | GO:0000325 plant-type vacuole | GO:0009506 plasmodesma | GO:0005774 vacuolar membrane | GO:0005886 plasma membrane	GO:0008517 folic acid transporter activity | GO:0042626 ATPase activity, coupled to transmembrane movement of substances | GO:0005524 ATP binding | GO:0032440 2-alkenal reductase [NAD(P)] activity	-	-	GO only
TCONS_00001349	XLOC_001341	110	18016.7	7143.22	1199.11	-1.33469	-3.9093	NOT_CHANGED	DOWN	KMER21_scaffold21017_Locus_20002_0_25.6_LINEAR:319-429	110	-	-	-	-	-	-	-	-	-	-
TCONS_00001350	XLOC_001342	1040	5.01742	3.47689	3.85145	-0.529148	-0.381544	NOT_CHANGED	NOT_CHANGED	KMER21_scaffold21049_Locus_20048_0__9.4_FORK:1320-2503	1040	-	-	-	-	-	-	-	-	-	-
TCONS_00001351	XLOC_001343	1216	3.40006	2.07917	1.69189	-0.709552	-1.00692	NOT_CHANGED	NOT_CHANGED	KMER21_scaffold21049_Locus_20048_0__9.4_FORK:0-1216	1216	gi|89274220|gb|ABD65624.1| hypothetical protein 23.t00036	255	1.76e-62	237.48	-	-	-	-	pfam09331 DUF1985	Domain only
TCONS_00001352	XLOC_001344	774	2.24212	0.201076	1.05639	-3.47905	-1.08572	DOWN	NOT_CHANGED	KMER21_scaffold21092_Locus_20110_0_17.9_LINEAR:390-1164	774	gi|356577328|ref|XP_003556779.1| PREDICTED: phosphate transporter PHO1 homolog 3-like isoform 1	97	1.54e-12	81.0688	GO:0007165 signal transduction	GO:0016021 integral to membrane	GO:0004872 receptor activity	-	-	GO only
TCONS_00001353	XLOC_001345	269	21.5551	6.54319	17.3952	-1.71996	-0.30934	NOT_CHANGED	NOT_CHANGED	KMER21_scaffold21117_Locus_20146_0_35.1_LINEAR:0-269	269	gi|45720463|emb|CAG17932.1| plasma membrane sulphate transporter	41	3.25e-17	93.5106	GO:0008272 sulfate transport | GO:0055085 transmembrane transport	GO:0016021 integral to membrane	GO:0015116 sulfate transmembrane transporter activity	-	-	GO only
TCONS_00001354	XLOC_001346	433	4.34208	1	0.865919	-2.11839	-2.32608	DOWN	DOWN	KMER21_scaffold21123_Locus_20153_0_32.7_COMPLEX:0-433	433	gi|15232324|ref|NP_191601.1| Phosphoglycerate mutase family protein	75	4.85e-27	126.393	-	-	-	-	-
TCONS_00001355	XLOC_001347	627	6.60217	3.73531	1.18289	-0.821712	-2.48062	NOT_CHANGED	DOWN	KMER21_scaffold21151_Locus_20186_0_10.1_LINEAR:0-627	627	gi|297802950|ref|XP_002869359.1| pentatricopeptide repeat-containing protein	181	7.54e-57	219.262	GO:0007049 cell cycle	GO:0005634 nucleus	-	-	-	GO only
TCONS_00001356	XLOC_001348	531	3.01446	3.73151	0.915136	0.30786	-1.71984	NOT_CHANGED	NOT_CHANGED	KMER21_scaffold21166_Locus_20206_0__3.2_LINEAR:40-571	531	-	-	-	-	-	-	-	-	-	-
TCONS_00001357	XLOC_001349	868	3.6171	5.21129	25.8749	0.526807	2.83865	NOT_CHANGED	UP	KMER21_scaffold21181_Locus_20219_4_62.3_COMPLEX:290-1158	868	gi|312282981|dbj|BAJ34356.1| unnamed protein product	85	1.99e-50	200.599	-	GO:0009507 chloroplast	-	-	-	GO only
TCONS_00001358	XLOC_001350	160	1225.11	542.876	777	-1.17422	-0.656925	NOT_CHANGED	NOT_CHANGED	KMER21_scaffold21265_Locus_20320_0_70.2_LINEAR:0-160	160	gi|16189|emb|CAA46815.1| NADPH-ferrihemoprotein reductase	53	1.24e-27	121.06	GO:0009698 phenylpropanoid metabolic process | GO:0055114 oxidation-reduction process | GO:0006118 electron transport	GO:0009507 chloroplast | GO:0005783 endoplasmic reticulum	GO:0003958 NADPH-hemoprotein reductase activity | GO:0005506 iron ion binding | GO:0010181 FMN binding	-	-	GO only
TCONS_00001359	XLOC_001351	103	26720	33537.6	21876.1	0.327859	-0.288564	NOT_CHANGED	NOT_CHANGED	KMER21_scaffold2126_Locus_1741_0_46.8_FORK:243-346	103	gi|18404322|ref|NP_565858.1| PLAC8 domain-containing protein	33	2.51e-12	72.6262	-	-	-	-	-
TCONS_00001360	XLOC_001352	159	2476.45	1929.57	1555.43	-0.359994	-0.67096	NOT_CHANGED	NOT_CHANGED	KMER21_scaffold2126_Locus_1741_0_46.8_FORK:437-596	159	gi|18404322|ref|NP_565858.1| PLAC8 domain-containing protein	52	5.06e-31	130.836	-	GO:0016021 integral to membrane	-	-	-	GO only
TCONS_00001361	XLOC_001353	244	52.8265	17.9887	22.5171	-1.55417	-1.23024	NOT_CHANGED	NOT_CHANGED	KMER21_scaffold21282_Locus_20339_0_12.5_FORK:0-244	244	gi|238478830|ref|NP_001154419.1| RHO guanyl-nucleotide exchange factor 11	54	2.06e-25	118.394	GO:0080147 root hair cell development | GO:0007017 microtubule-based process | GO:0043087 regulation of GTPase activity	GO:0005737 cytoplasm | GO:0005875 microtubule associated complex | GO:0005634 nucleus | GO:0005874 microtubule	GO:0005089 Rho guanyl-nucleotide exchange factor activity | GO:0003777 microtubule motor activity	-	pfam01221 Dynein_light	GO & Domain
TCONS_00001362	XLOC_001354	529	14.4669	15.3521	13.8103	0.0856802	-0.0670112	NOT_CHANGED	NOT_CHANGED	KMER21_scaffold21310_Locus_20364_0_45.9_COMPLEX:27-556	529	gi|15236062|ref|NP_194901.1| glutamine dumper 1	54	6.43e-16	91.2889	GO:0010585 glutamine secretion | GO:0080143 regulation of amino acid export	GO:0016021 integral to membrane | GO:0005634 nucleus	-	-	-	GO only
TCONS_00001363	XLOC_001355	648	16.8174	9.17653	20.972	-0.873934	0.31851	NOT_CHANGED	NOT_CHANGED	KMER21_scaffold21340_Locus_20394_0_62.2_FORK:0-648	648	gi|312281489|dbj|BAJ33610.1| unnamed protein product	135	1.05e-67	251.699	GO:0009651 response to salt stress	GO:0005829 cytosol | GO:0048046 apoplast | GO:0005634 nucleus | GO:0005886 plasma membrane	GO:0016787 hydrolase activity	-	pfam01738 DLH	GO & Domain
TCONS_00001364	XLOC_001356	230	73.4903	43.2362	86.5694	-0.765314	0.236303	NOT_CHANGED	NOT_CHANGED	KMER21_scaffold21341_Locus_20394_1_57.9_FORK:16-246	230	-	-	-	-	-	-	-	-	-	-
TCONS_00001365	XLOC_001357	570	4.75473	2.44429	4.91316	-0.959948	0.0472878	NOT_CHANGED	NOT_CHANGED	KMER21_scaffold21356_Locus_20408_0_10.8_FORK:11-581	570	gi|4455255|emb|CAB36754.1| putative protein	122	2.66e-31	140.612	-	-	-	-	-
TCONS_00001366	XLOC_001358	866	2.15421	1.04528	1.82123	-1.04327	-0.242246	NOT_CHANGED	NOT_CHANGED	KMER21_scaffold21394_Locus_20454_1_18.4_COMPLEX:6-872	866	gi|297846518|ref|XP_002891140.1| endonuclease/exonuclease/phosphatase family protein	126	8.04e-66	246.811	GO:0051252 regulation of RNA metabolic process	-	GO:0004535 poly(A)-specific ribonuclease activity	-	-	GO only
TCONS_00001367	XLOC_001359	121	31500.4	2507.28	2258.99	-3.65118	-3.80162	DOWN	DOWN	KMER21_scaffold2145_Locus_1753_0_71.2_LINEAR:173-294	121	-	-	-	-	-	-	-	-	-	-
TCONS_00001368	XLOC_001360	463	1.47162	0.419975	0.383705	-1.80903	-1.93934	NOT_CHANGED	NOT_CHANGED	KMER21_scaffold2146_Locus_1754_0__5.2_LINEAR:17-480	463	gi|4538901|emb|CAB39638.1| RNA-directed DNA polymerase-like protein	153	9.27e-73	264.585	GO:0006278 RNA-dependent DNA replication	-	GO:0003723 RNA binding | GO:0003964 RNA-directed DNA polymerase activity	-	-	GO only
TCONS_00001369	XLOC_001361	1508	1.37473	0.180325	4.0205	-2.93048	1.54823	DOWN	NOT_CHANGED	KMER21_scaffold21584_Locus_20684_0_23.4_LINEAR:27-1535	1508	gi|15238599|ref|NP_200813.1| BTB/POZ domain-containing protein	264	7.85e-163	564.077	-	-	-	-	-
TCONS_00001370	XLOC_001362	4407	7.36754	5.98514	5.41073	-0.299798	-0.44536	NOT_CHANGED	NOT_CHANGED	KMER21_scaffold21584_Locus_20684_0_23.4_LINEAR:1652-6059	4407	gi|297793561|ref|XP_002864665.1| hypothetical protein ARALYDRAFT_496142	931	0	1853.58	GO:0006351 transcription, DNA-dependent | GO:0006144 purine base metabolic process | GO:0006206 pyrimidine base metabolic process	GO:0005730 nucleolus	GO:0003899 DNA-directed RNA polymerase activity | GO:0003677 DNA binding | GO:0016787 hydrolase activity | GO:0032549 ribonucleoside binding | GO:0008270 zinc ion binding	2.7.7.6	pfam04998 RNA_pol_Rpb1_5 | pfam00623 RNA_pol_Rpb1_2 | pfam04997 RNA_pol_Rpb1_1 | pfam04983 RNA_pol_Rpb1_3 | pfam05000 RNA_pol_Rpb1_4	GO & Enzyme & Domain
TCONS_00001371	XLOC_001363	782	0.780261	1.58732	1.38918	1.02456	0.832205	NOT_CHANGED	NOT_CHANGED	KMER21_scaffold21614_Locus_20719_0__4.6_LINEAR:0-782	782	gi|297829652|ref|XP_002882708.1| hypothetical protein ARALYDRAFT_478446	170	2.08e-94	336.57	-	-	-	-	pfam10539 Dev_Cell_Death	Domain only
TCONS_00001372	XLOC_001364	474	6.48689	17.3894	12.8919	1.42261	0.990866	NOT_CHANGED	NOT_CHANGED	KMER21_scaffold2162_Locus_1766_0_58.3_COMPLEX:1-475	474	gi|18141281|gb|AAL60578.1|AF454956_1 senescence-associated cysteine protease	77	1.89e-39	165.495	GO:0006950 response to stress | GO:0006508 proteolysis | GO:0055114 oxidation-reduction process	-	GO:0032440 2-alkenal reductase [NAD(P)] activity | GO:0004197 cysteine-type endopeptidase activity	-	pfam00396 Granulin | pfam05522 Metallothionein	GO & Domain
TCONS_00001373	XLOC_001365	388	19.6776	17.654	28.4184	-0.156559	0.530271	NOT_CHANGED	NOT_CHANGED	KMER21_scaffold21649_Locus_20766_0_72.6_LINEAR:1-389	388	gi|30687245|ref|NP_850852.1| ARM repeat protein interacting with ABF2	27	1.32e-07	63.7392	-	-	-	-	-
TCONS_00001374	XLOC_001366	259	4.58269	1.46878	43.9742	-1.64158	3.26239	NOT_CHANGED	UP	KMER21_scaffold21747_Locus_20890_0_41.6_COMPLEX:326-585	259	gi|297846434|ref|XP_002891098.1| hypothetical protein ARALYDRAFT_473588	43	1.11e-18	97.9541	-	-	-	-	-
TCONS_00001375	XLOC_001367	384	9.85139	5.80506	4.93025	-0.763016	-0.998666	NOT_CHANGED	NOT_CHANGED	KMER21_scaffold21786_Locus_20917_1_41.9_FORK:4-388	384	gi|15223162|ref|NP_177204.1| uncharacterized protein	64	4.64e-25	119.727	-	-	-	-	-
TCONS_00001376	XLOC_001368	554	4.75984	3.82218	5.13478	-0.316517	0.109389	NOT_CHANGED	NOT_CHANGED	KMER21_scaffold21837_Locus_20996_1_21.4_FORK:5-559	554	-	-	-	-	-	-	-	-	-	-
TCONS_00001377	XLOC_001369	249	57.5882	20.0824	26.3719	-1.51984	-1.12677	NOT_CHANGED	NOT_CHANGED	KMER21_scaffold21867_Locus_21028_1_61.4_FORK:0-249	249	gi|18409509|ref|NP_566961.1| SEC12-like protein 1	45	4.9e-18	95.7324	GO:0016036 cellular response to phosphate starvation | GO:0006888 ER to Golgi vesicle-mediated transport | GO:0006817 phosphate ion transport	GO:0005886 plasma membrane | GO:0005783 endoplasmic reticulum	GO:0000166 nucleotide binding	-	-	GO only
TCONS_00001378	XLOC_001370	1887	17.4665	13.614	11.3314	-0.3595	-0.624264	NOT_CHANGED	NOT_CHANGED	KMER21_scaffold21913_Locus_21079_0_54.8_LINEAR:1-1888	1887	gi|297831600|ref|XP_002883682.1| ATVPS11	516	0	1114.18	GO:0016192 vesicle-mediated transport | GO:0006886 intracellular protein transport | GO:0007033 vacuole organization	GO:0009705 plant-type vacuole membrane	GO:0008270 zinc ion binding | GO:0005215 transporter activity	-	pfam12451 VPS11_C | pfam00637 Clathrin	GO & Domain
TCONS_00001379	XLOC_001371	853	4.16424	1.95323	1.2383	-1.09219	-1.74969	NOT_CHANGED	NOT_CHANGED	KMER21_scaffold21921_Locus_21093_0__5.6_LINEAR:560-1413	853	gi|10177791|dbj|BAB11282.1| unnamed protein product	184	4.43e-77	280.138	GO:0009904 chloroplast accumulation movement | GO:0009637 response to blue light | GO:0009903 chloroplast avoidance movement	GO:0005829 cytosol	GO:0005515 protein binding	-	-	GO only
[truncated: 76,371 more rows]
