# Supplementary material for: Global insights into high temperature and drought stress regulated genes by RNA-Seq in economically important oilseed crop Brassica juncea
Source: BMC Plant Biol. 2015 Jan 21;15:9. doi: 10.1186/s12870-014-0405-1 (PMC4310166; doi:10.1186/s12870-014-0405-1)
Supplement: Additional file 4: Table S3. — Homologue species distribution based on BLASTx results. [file 12870_2014_405_MOESM4_ESM.xlsx]

## Sheet: Sheet1
Additional table 3: Homologue species distribution based on BLASTx results.
Species	Abundance of Species
Arabidopsis thaliana	32791
Arabidopsis lyrata subsp. lyrata	25170
Eutrema halophilum	2789
Brassica napus	1768
Brassica rapa	945
Brassica oleracea	856
Brassica rapa subsp. pekinensis	533
Brassica juncea	447
Vitis vinifera	274
Glycine max	272
Populus trichocarpa	228
Medicago truncatula	227
Ricinus communis	185
Raphanus sativus	164
Hordeum vulgare subsp. vulgare	103
Zea mays	102
Brassica rapa subsp. chinensis	95
Brassica oleracea var. botrytis	83
Brassica rapa subsp. oleifera	77
Sinapis alba	72
Capsella rubella	65
Oryza sativa Japonica Group	53
Brachypodium distachyon	48
Brassica oleracea var. alboglabra	48
Noccaea caerulescens	37
Eutrema salsugineum	36
Pyrenophora tritici-repentis Pt-1C-BFP	36
Brassica oleracea var. capitata	34
Isatis tinctoria	30
Eutrema parvulum	29
Brassica carinata	28
Capsella grandiflora	28
Ectocarpus siliculosus	28
Arabidopsis lyrata	27
Nicotiana tabacum	27
Aureococcus anophagefferens	24
Arabidopsis lyrata subsp. petraea	23
Brassica oleracea var. viridis	22
Amblyomma maculatum	21
Boechera divaricarpa	21
Brassica oleracea var. italica	21
Camellia sinensis	21
Sorghum bicolor	21
Picea sitchensis	19
Arabidopsis halleri	18
Oryza sativa Indica Group	18
Arabidopsis arenosa	17
Arabidopsis halleri subsp. halleri	17
Capsella bursa-pastoris	17
Magnetospirillum gryphiswaldense MSR-1	17
Pyrenophora teres f. teres 0-1	17
Arabidopsis halleri subsp. gemmifera	16
Physcomitrella patens	16
Brassica rapa subsp. rapa	14
Cleome spinosa	14
Leptosphaeria maculans JN3	14
Triticum aestivum	14
Sisymbrium irio	13
Solanum lycopersicum	13
Burkholderia multivorans ATCC 17616	12
Gossypium hirsutum	12
Hevea brasiliensis	12
Solanum tuberosum	12
Brassica oleracea var. gemmifera	11
Olimarabidopsis pumila	11
Paramecium tetraurelia strain d4-2	11
Phaeosphaeria nodorum SN15	11
Pisum sativum	11
Thlaspi goesingense	11
Volvox carteri f. nagariensis	11
Wolffia arrhiza	11
Brassica napus var. napus	10
Raphanus sativus var. niger	10
Selaginella moellendorffii	10
Albugo laibachii Nc14	9
Cardamine pratensis	9
Escherichia sp. 3_2_53FAA	9
Mesembryanthemum crystallinum	9
Phytophthora sojae	9
Rhodospirillum photometricum DSM 122	9
synthetic construct	9
Brassica nigra	8
Chorispora bungeana	8
Neslia paniculata	8
Ostreococcus tauri	8
Brassica rapa var. parachinensis	7
Chrysanthemum seticuspe f. boreale	7
Homo sapiens	7
Ichthyophthirius multifiliis	7
Silene latifolia	7
Tetrahymena thermophila	7
Alternaria alternata	6
Arabis alpina	6
Boechera stricta	6
Cardamine nipponica	6
Citrus sinensis	6
Crambe hispanica subsp. abyssinica	6
Elaeis guineensis	6
Emiliania huxleyi virus 86	6
Micromonas pusilla CCMP1545	6
Phaseolus vulgaris	6
Thalassiosira pseudonana CCMP1335	6
Alyssum montanum	5
Arabidopsis cebennensis	5
Arachis hypogaea	5
Brassica rapa var. purpuraria	5
Candida albicans SC5314	5
Citrus unshiu	5
Curvibacter putative symbiont of Hydra magnipapillata	5
Daphnia pulex	5
Eutrema wasabi	5
Helianthus annuus	5
Macaca mulatta	5
Manihot esculenta	5
Petroselinum crispum	5
Sinapis arvensis	5
Spinacia oleracea	5
Wolffia australiana	5
Acinetobacter sp. RUH2624	4
Beta vulgaris	4
Brassica insularis	4
Brassica juncea var. napiformis	4
Caenorhabditis brenneri	4
Capsicum annuum	4
Ixodes scapularis	4
Lettuce big-vein associated virus	4
Lotus japonicus	4
Matthiola incana	4
Melampsora larici-populina 98AG31	4
Mixia osmundae IAM 14324	4
Phaeodactylum tricornutum CCAP 1055/1	4
Phytophthora infestans T30-4	4
Pongo abelii	4
Populus trichocarpa x Populus deltoides	4
Rattus norvegicus	4
Talaromyces stipitatus ATCC 10500	4
Ziziphus jujuba	4
Zymoseptoria tritici IPO323	4
Acyrthosiphon pisum	3
Ajellomyces capsulatus H88	3
Arabis stelleri	3
Ascaris suum	3
Batrachochytrium dendrobatidis JAM81	3
Blueberry latent virus	3
Bos taurus	3
Brassica rapa var. perviridis	3
Brucella suis bv. 3 str. 686	3
Caligus rogercresseyi	3
Capsaspora owczarzaki ATCC 30864	3
Chlamydomonas reinhardtii	3
Cicer arietinum	3
Descurainia sophia	3
Dictyostelium purpureum	3
Fourraea alpina	3
Haemophilus influenzae HK1212	3
Helicobacter bilis ATCC 43879	3
Hirschfeldia incana	3
Iberis amara	3
Jatropha curcas	3
Lepidium virginicum	3
Lunaria annua	3
Malus hupehensis	3
Nectria haematococca mpVI 77-13-4	3
Polysphondylium pallidum PN500	3
Prunus persica	3
Rosa multiflora	3
Serpula lacrymans var. lacrymans S7.3	3
Stramenopile sp. ex Nuclearia delicatula CCAP1552/1	3
Streptococcus agalactiae H36B	3
Toxoplasma gondii GT1	3
Ailuropoda melanoleuca	2
Alyssum lesbiacum	2
Amblyomma variegatum	2
Anopheles darlingi	2
Armoracia rusticana	2
Arnebia euchroma	2
Arthrobotrys oligospora ATCC 24927	2
Atropa belladonna	2
Bacteroides caccae ATCC 43185	2
Beta vulgaris subsp. maritima	2
Beta vulgaris subsp. vulgaris	2
Bifidobacterium longum subsp. infantis CCUG 52486	2
Branchiostoma floridae	2
Brucella abortus NCTC 8038	2
Caldalkalibacillus thermarum TA2.A1	2
Camelina sativa	2
Capnocytophaga sp. oral taxon 329 str. F0087	2
Capsicum chinense	2
Cardamine hirsuta	2
Cardamine resedifolia	2
Catharanthus roseus	2
Chrysanthemum x morifolium	2
Clavispora lusitaniae ATCC 42720	2
Clonorchis sinensis	2
Clostridium botulinum NCTC 2916	2
Clostridium sp. DL-VIII	2
Cordyceps militaris CM01	2
Cryptosporidium parvum Iowa II	2
Cucumis melo subsp. melo	2
Cucumis sativus	2
Culex quinquefasciatus	2
Danio rerio	2
Daucus carota	2
Dictyostelium fasciculatum	2
Drosophila sechellia	2
Equus caballus	2
Eremothecium cymbalariae DBVPG#7215	2
Escherichia coli MS 79-10	2
Heliobacterium modesticaldum Ice1	2
Hordeum vulgare	2
Hypochaeris radicata	2
Ipomoea batatas	2
Lactobacillus jensenii 208-1	2
Leptosphaeria maculans	2
Lilium longiflorum	2
Lupinus luteus	2
Malassezia globosa CBS 7966	2
Malus domestica	2
Mangifera indica	2
Microscilla marina ATCC 23134	2
Moricandia nitens	2
Nematostella vectensis	2
Neurospora crassa OR74A	2
Neurospora tetrasperma FGSC 2509	2
Nicotiana benthamiana	2
Nicotiana plumbaginifolia	2
Nicotiana sylvestris	2
Oikopleura dioica	2
Oryctolagus cuniculus	2
Oryza sativa	2
Oxybasis rubra	2
Parrya nudicaulis	2
Petunia x hybrida	2
Phragmatopoma lapidosa	2
Phyllostachys edulis	2
Physarum polycephalum	2
Pinus koraiensis	2
Populus nigra	2
Populus tremula x Populus alba	2
Pringlea antiscorbutica	2
Propionibacterium acnes HL059PA1	2
Schistosoma mansoni	2
Schizophyllum commune H4-8	2
Shigella flexneri 2a str. 301	2
Solanum nigrum	2
Sophora flavescens	2
Sporisorium reilianum SRZ2	2
Spumella-like flagellate JBAF32	2
Streptomyces griseoflavus Tu4000	2
Strongylocentrotus purpuratus	2
Suaeda salsa	2
Taeniopygia guttata	2
Tagetes patula	2
Theileria parva strain Muguga	2
Tropaeolum majus	2
uncultured beta proteobacterium CBNPD1 BAC clone 578	2
uncultured planctomycete 3FN	2
Vibrio cholerae 1587	2
Vibrio cholerae 2740-80	2
Acetobacter pomorum DM001	1
Achlya bisexualis	1
Acinetobacter sp. P8-3-8	1
Actinidia chinensis	1
Actinomyces odontolyticus ATCC 17982	1
Actinophrys sol	1
Adonis aestivalis var. palaestina	1
Aedes aegypti	1
Aethionema cordifolium	1
Ajellomyces dermatitidis SLH14081	1
Amphimedon queenslandica	1
Anopheles gambiae str. PEST	1
Anthonomus grandis	1
Apium graveolens Dulce Group	1
Arabidopsis kamchatica	1
Arabidopsis suecica	1
Artemia franciscana	1
Arthrobacter aurescens TC1	1
Arthroderma otae CBS 113480	1
Aspergillus nidulans FGSC A4	1
Asticcacaulis biprosthecum C19	1
Aurantimonas manganoxydans SI85-9A1	1
Azospirillum amazonense Y2	1
Babesia bovis T2Bo	1
Bacopa monnieri	1
Bacteroides coprocola DSM 17136	1
Bacteroides sp. 2_1_16	1
Bacteroides sp. 3_1_33FAA	1
Bacteroides uniformis ATCC 8492	1
Baimashania pulvinata	1
Barbarea verna	1
Beggiatoa sp. SS	1
Beijerinckia indica subsp. indica ATCC 9039	1
Berberidopsis corallina	1
Bigelowiella natans	1
Blastocystis hominis	1
Blattabacterium sp. (Mastotermes darwiniensis) str. MADAR	1
Bodo saltans	1
Boea hygrometrica	1
Bombus terrestris	1
Botryotinia fuckeliana B05.10	1
Botryotinia fuckeliana T4	1
Brachypodium sylvaticum	1
Brassica oleracea var. medullosa	1
Brucella sp. 83/13	1
Brucella suis bv. 4 str. 40	1
Brugia malayi	1
Caenorhabditis briggsae	1
Callithrix jacchus	1
Calycanthus floridus var. glaucus	1
Camellia oleifera	1
Camptotheca acuminata	1
Capra nubiana	1
Cardamine alpina	1
Cavia porcellus	1
Cenchrus americanus	1
Chara corallina	1
Chlorella variabilis	1
Chlorobaculum tepidum	1
Chloroflexus aggregans DSM 9485	1
Cloning vector pENTR/Zeo-H2B	1
Clostridium botulinum C str. Eklund	1
Clostridium leptum DSM 753	1
Clostridium sp. 7_2_43FAA	1
Clostridium symbiosum WAL-14163	1
Coccomyxa subellipsoidea C-169	1
Coffea arabica	1
Colletotrichum graminicola M1.001	1
Collinsella aerofaciens ATCC 25986	1
Colpoda inflata	1
Colpoda sp.	1
Conus novaehollandiae	1
Corallomyxa tenera	1
Corchorus capsularis	1
Corynebacterium efficiens YS-314	1
Coxiella burnetii Q321	1
Crucihimalaya himalaica	1
Cryptococcus neoformans var. neoformans B-3501A	1
Cryptosporidium hominis TU502	1
Cucurbita maxima	1
Danaus plexippus	1
Deinococcus radiodurans R1	1
Delftia acidovorans SPH-1	1
Dermatophagoides pteronyssinus	1
Desulfovibrio magneticus RS-1	1
Dictyostelium discoideum AX4	1
Dimocarpus longan	1
Diospyros kaki	1
Draba nemorosa	1
Drosophila ananassae	1
Drosophila pseudoobscura pseudoobscura	1
Drosophila simulans	1
Egeria densa	1
Elaeagnus umbellata	1
Endoriftia persephone &apos;Hot96_1+Hot96_2&apos;	1
Erysimum crepidifolium	1
Erysimum scoparium	1
Erysimum x marshallii	1
Erysipelotrichaceae bacterium 2_2_44A	1
Escherichia coli APEC O1	1
Escherichia coli MS 200-1	1
Escherichia coli STEC_B2F1	1
Eucalyptus robusta	1
Euplotes raikovi	1
Faecalibacterium prausnitzii A2-165	1
Flaveria pringlei	1
Flavobacteria bacterium MS024-2A	1
Fragaria vesca	1
Frankia sp. CcI3	1
Fusarium graminearum PH-1	1
Fusarium oxysporum Fo5176	1
Gateway adapted binary vector pFYTAG	1
Gemmata obscuriglobus UQM 2246	1
Giardia intestinalis	1
Giardia lamblia ATCC 50803	1
Gossypium barbadense	1
Halodule beaudettei	1
Harpegnathos saltator	1
Helianthus tuberosus	1
Heterocephalus glaber	1
Heuchera americana	1
Hydra magnipapillata	1
Hymeniacidon perlevis	1
Ipomoea nil	1
Kalidium foliatum	1
Klebsiella sp. 1_1_55	1
Komagataella pastoris CBS 7435	1
Lactobacillus crispatus ST1	1
Lactobacillus jensenii 269-3	1
Lactobacillus jensenii SJ-7A-US	1
Lactuca sativa	1
Latrodectus hesperus	1
Leavenworthia alabamica	1
Leavenworthia crassa	1
Leavenworthia stylosa	1
Legionella pneumophila subsp. pneumophila str. Philadelphia 1	1
Leishmania braziliensis MHOM/BR/75/M2904	1
Leishmania mexicana MHOM/GT/2001/U1103	1
Lepeophtheirus salmonis	1
Lepidium appelianum	1
Lepidium campestre	1
Lepidium latifolium	1
Lepidium sativum	1
Leucaena leucocephala	1
Lingulodinium polyedrum	1
Litchi chinensis	1
Lodderomyces elongisporus NRRL YB-4239	1
Lupinus angustifolius	1
Lycoris longituba	1
Mahella australiensis 50-1 BON	1
Maize fine streak virus	1
Mannheimia haemolytica serotype A2 str. BOVINE	1
marine gamma proteobacterium HTCC2148	1
Matricaria chamomilla	1
Medicago sativa	1
Meleagris gallopavo	1
Metarhizium acridum CQMa 102	1
Methylococcus capsulatus str. Bath	1
Micromonas sp. RCC299	1
Mimosa pudica	1
Monodelphis domestica	1
Monosiga brevicollis MX1	1
Mus musculus	1
Muscari armeniacum	1
Naegleria gruberi strain NEG-M	1
Nannochloropsis oculata	1
Nasturtium officinale	1
Naumovozyma castellii CBS 4309	1
Naumovozyma dairenensis CBS 421	1
Neisseria meningitidis ATCC 13091	1
Nelumbo nucifera	1
Neospora caninum Liverpool	1
Neurospora tetrasperma FGSC 2508	1
Nicotiana attenuata	1
Nicotiana undulata	1
Noctiluca scintillans	1
Nostoc sp. PCC 7120	1
Nymphaea hybrid cultivar	1
Olea europaea	1
Olea europaea subsp. europaea	1
Oreochromis niloticus	1
Ornithorhynchus anatinus	1
Ostreococcus lucimarinus CCE9901	1
Owenia fusiformis	1
Paeonia lactiflora	1
Parabacteroides merdae ATCC 43184	1
Parachlamydia acanthamoebae str. Hall&apos;s coccus	1
Paracoccidioides brasiliensis Pb18	1
Paraprevotella clara YIT 11840	1
Passiflora edulis	1
Pelargonium zonale	1
Pellia endiviifolia (species B)	1
Pelotomaculum thermopropionicum SI	1
Perkinsus marinus ATCC 50983	1
Petunia integrifolia subsp. inflata	1
Phalaenopsis aphrodite subsp. formosana	1
Physalis pubescens	1
Physaria fendleri	1
Phytophthora infestans	1
Pinus sylvestris	1
Plasmodium falciparum	1
Plasmodium falciparum 3D7	1
Populus tomentosa	1
Populus tremula	1
Populus tremula x Populus tremuloides	1
Potarophytum riparium	1
Prevotella sp. oral taxon 317 str. F0108	1
Prunus dulcis	1
Prunus dulcis x Prunus persica	1
Pseudoflavonifractor capillosus ATCC 29799	1
Pseudomonas putida GB-1	1
Pseudomonas sp. S9	1
Pseudomonas syringae pv. tomato T1	1
Pseudotsuga menziesii	1
Pyrus pyrifolia	1
Raphanus sativus var. sativus	1
Rhodopirellula baltica WH47	1
Rhynchomonas nasuta	1
Rosa chinensis	1
Rosa hybrid cultivar	1
Rosa rugosa	1
Roseiflexus sp. RS-1	1
Saccharomyces cerevisiae AWRI1631	1
Saccharomyces cerevisiae AWRI796	1
Saccharomyces cerevisiae Kyokai no. 7	1
Saccoglossus kowalevskii	1
Salix babylonica	1
Salmonella enterica subsp. enterica serovar Choleraesuis str. SC-B67	1
Salpingoeca rosetta	1
Sclerotinia sclerotiorum 1980 UF-70	1
Scutellaria baicalensis	1
Selenomonas sputigena ATCC 35185	1
Serenoa repens	1
Sipunculus nudus	1
Solms-laubachia xerophyta	1
Spathaspora passalidarum NRRL Y-27907	1
Spumella-like flagellate JBC07	1
Staphylococcus aureus subsp. aureus CIG1750	1
Staphylococcus hominis VCU122	1
Stenotrophomonas maltophilia R551-3	1
Streptomyces albus J1074	1
Streptomyces sp. C	1
Streptomyces sp. SPB74	1
Strobilidium sp.	1
Stylonychia mytilus	1
Tetraodon nigroviridis	1
Theileria annulata strain Ankara	1
Thielavia terrestris NRRL 8126	1
Thiomonas arsenitoxydans	1
Torulaspora delbrueckii	1
Toxoplasma gondii ME49	1
Trichoderma atroviride IMI 206040	1
Trichoderma virens Gv29-8	1
Trichomonas vaginalis G3	1
Trichophyton verrucosum HKI 0517	1
Trichoplax adhaerens	1
Trypanosoma congolense IL3000	1
Trypanosoma cruzi	1
Trypanosoma vivax Y486	1
Turritis glabra	1
uncultured alpha proteobacterium HF0070_14E07	1
uncultured Chromatiales bacterium HF0200_41F04	1
uncultured Desulfobacterium sp.	1
uncultured gamma proteobacterium HF0010_16J05	1
uncultured haloarchaeon	1
uncultured Verrucomicrobiales bacterium HF0200_39L05	1
Verticillium dahliae VdLs.17	1
Vibrio cholerae HCUF01	1
Vibrio mimicus VM573	1
Vicia faba	1
Vicia sativa	1
Vigna radiata	1
Vitis sp.	1
Withania somnifera	1
Xanthomonas oryzae pv. oryzicola BLS256	1
Zostera marina	1
Zygosaccharomyces rouxii CBS 732	1
