# Supplementary material for: Global insights into high temperature and drought stress regulated genes by RNA-Seq in economically important oilseed crop Brassica juncea
Source: BMC Plant Biol. 2015 Jan 21;15:9. doi: 10.1186/s12870-014-0405-1 (PMC4310166; doi:10.1186/s12870-014-0405-1)
Supplement: Additional file 5: Table S4. — List of differentially regulated transcripts with their respective IDs, length, relative fold change, best BLASTx hit to protein database and gene ontologies. [file 12870_2014_405_MOESM5_ESM.xlsx]

## Sheet: Sheet1
Additional table 4: List of identified differentially expressed transcripts with their respective IDs, length, relative fold change, best BLASTx hit to protein database and gene ontologies.
Transcript_ID	gene_id	length	BC_q1_FPKM	BDS_q2_FPKM	BHTS_q3_FPKM	log2(foldChange)_BDS_BC	log2(foldChange)_BHTS_BC	Regulation[BDS]	Regulation[BHTS]	locus	sequence length	best hit to nr	hit length	E-value	Bit score	GO Biological Process	GO Cellular Component	GO Molecular Function	Enzyme	Domain	annotation type
TCONS_00000001	XLOC_000001	202	415.192	51.5314	84.0629	-3.01025	-2.30424	DOWN	DOWN	KMER21_C1319878_36.0:1-203	202	-	-	-	-	-	-	-	-	-	-
TCONS_00000006	XLOC_000006	186	242.173	9.13446	1	-4.72857	-7.91989	DOWN	DOWN	KMER21_C1326304_10.0:5-191	186	gi|159472172|ref|XP_001694225.1| ribosomal protein S25, component of cytosolic 80S ribosome and 40S small subunit	58	8.28e-08	62.4061	-	GO:0005840 ribosome	-	-	-	GO only
TCONS_00000016	XLOC_000016	215	126.261	22.1763	25.7228	-2.50932	-2.29529	DOWN	DOWN	KMER21_C1341586_47.0:3-218	215	gi|15218207|ref|NP_175639.1| protein kinase-like protein	71	1.88e-38	155.72	GO:0006468 protein phosphorylation | GO:0007178 transmembrane receptor protein serine/threonine kinase signaling pathway | GO:0009069 serine family amino acid metabolic process	GO:0005886 plasma membrane | GO:0009536 plastid	GO:0005524 ATP binding | GO:0004709 MAP kinase kinase kinase activity	-	-	GO only
TCONS_00000021	XLOC_000021	219	164.745	40.1833	36.091	-2.03557	-2.19052	DOWN	DOWN	KMER21_C1347274_63.0:3-222	219	gi|297807999|ref|XP_002871883.1| hypothetical protein ARALYDRAFT_488829	73	1.57e-38	156.164	-	-	-	-	-
TCONS_00000023	XLOC_000023	217	89.286	3.01216	9.63462	-4.88956	-3.21213	DOWN	DOWN	KMER21_C1347454__9.0:3-220	217	gi|12322897|gb|AAG51435.1|AC008153_8 putative cyclin; 69674-68010	71	2.93e-38	155.275	GO:0010332 response to gamma radiation | GO:0000079 regulation of cyclin-dependent protein kinase activity | GO:0051301 cell division	GO:0005737 cytoplasm | GO:0005634 nucleus	GO:0016538 cyclin-dependent protein kinase regulator activity | GO:0019901 protein kinase binding	-	pfam02984 Cyclin_C	GO & Domain
TCONS_00000024	XLOC_000024	221	140.547	5.48123	25.3633	-4.68041	-2.47024	DOWN	DOWN	KMER21_C1347518_35.0:0-221	221	gi|297833056|ref|XP_002884410.1| hypothetical protein ARALYDRAFT_477625	48	2.2e-16	89.9558	GO:0006468 protein phosphorylation | GO:0007169 transmembrane receptor protein tyrosine kinase signaling pathway | GO:0009069 serine family amino acid metabolic process	-	GO:0005524 ATP binding | GO:0004674 protein serine/threonine kinase activity	-	-	GO only
TCONS_00000031	XLOC_000031	216	79.1257	6.17649	14.935	-3.67929	-2.40545	DOWN	DOWN	KMER21_C1353084__9.0:11-227	216	gi|297844924|ref|XP_002890343.1| predicted protein	72	9.22e-30	130.392	GO:0006355 regulation of transcription, DNA-dependent	GO:0080008 CUL4 RING ubiquitin ligase complex	GO:0003677 DNA binding	-	-	GO only
TCONS_00000036	XLOC_000036	229	69.257	9.27769	9.90172	-2.90012	-2.80621	DOWN	DOWN	KMER21_C1356494_11.0:0-229	229	-	-	-	-	-	-	-	-	-	-
TCONS_00000039	XLOC_000039	233	2775.68	53.8355	274.165	-5.68814	-3.33972	DOWN	DOWN	KMER21_C1358784_39.0:0-233	233	gi|297835918|ref|XP_002885841.1| hypothetical protein ARALYDRAFT_480276	44	3.7e-15	86.401	GO:0006869 lipid transport	GO:0009506 plasmodesma | GO:0048046 apoplast | GO:0009535 chloroplast thylakoid membrane	GO:0008289 lipid binding	-	-	GO only
TCONS_00000041	XLOC_000041	189	524.437	39.6169	30.6541	-3.72658	-4.09662	DOWN	DOWN	KMER21_C1359132_33.0:45-234	189	-	-	-	-	-	-	-	-	-	-
TCONS_00000066	XLOC_000066	247	34.3944	1.72151	1	-4.32043	-5.1041	DOWN	DOWN	KMER21_C1376820__9.0:1-248	247	gi|262400769|gb|ACY66258.1| NADH dehydrogenase subunit 5	81	1.68e-51	194.378	GO:0006120 mitochondrial electron transport, NADH to ubiquinone | GO:0006744 ubiquinone biosynthetic process | GO:0006814 sodium ion transport | GO:0015992 proton transport	GO:0016021 integral to membrane | GO:0009507 chloroplast	GO:0048038 quinone binding | GO:0008137 NADH dehydrogenase (ubiquinone) activity	-	-	GO only
TCONS_00000071	XLOC_000071	253	41.7855	9.51091	5.63686	-2.13535	-2.89004	DOWN	DOWN	KMER21_C1379770_15.0:1-254	253	gi|9759597|dbj|BAB11454.1| unnamed protein product	84	3.55e-52	196.6	GO:0030036 actin cytoskeleton organization	-	GO:0003779 actin binding	-	-	GO only
TCONS_00000076	XLOC_000076	249	24.9549	1	1	-4.64125	-4.64125	DOWN	DOWN	KMER21_C1381730__4.0:0-249	249	gi|297803800|ref|XP_002869784.1| hypothetical protein ARALYDRAFT_492546	66	9.27e-17	91.7332	-	-	-	-	-
TCONS_00000085	XLOC_000085	263	15.5318	2.80049	1	-2.47147	-3.95715	DOWN	DOWN	KMER21_C1386822__4.0:0-263	263	-	-	-	-	-	-	-	-	-	-
TCONS_00000086	XLOC_000086	264	13.8576	1	1.5612	-3.79261	-3.14995	DOWN	DOWN	KMER21_C1386968__3.0:0-264	264	gi|186511973|ref|NP_193505.3| uncharacterized protein	85	1.21e-19	101.065	-	-	-	-	-
TCONS_00000091	XLOC_000091	226	62.3901	4.92309	1	-3.66368	-5.96325	DOWN	DOWN	KMER21_C1389238__5.0:3-229	226	-	-	-	-	-	-	-	-	-	-
TCONS_00000092	XLOC_000092	224	69.3083	7.69865	15.3665	-3.17035	-2.17324	DOWN	DOWN	KMER21_C1390520__8.0:19-243	224	gi|168000665|ref|XP_001753036.1| predicted protein	74	1.6e-35	147.721	GO:0006412 translation | GO:0042254 ribosome biogenesis	GO:0005840 ribosome	GO:0003735 structural constituent of ribosome | GO:0005488 binding	-	-	GO only
TCONS_00000099	XLOC_000099	233	51.6405	1	1	-5.69043	-5.69043	DOWN	DOWN	KMER21_C1393154__6.0:0-233	233	-	-	-	-	-	-	-	-	-	-
TCONS_00000100	XLOC_000100	221	93.6981	19.1843	21.1361	-2.28809	-2.14831	DOWN	DOWN	KMER21_C1393478_11.0:52-273	221	-	-	-	-	-	-	-	-	-	-
TCONS_00000101	XLOC_000101	272	24.1276	2.53437	4.1699	-3.25099	-2.5326	DOWN	DOWN	KMER21_C1393584__9.0:0-272	272	-	-	-	-	-	-	-	-	-	-
TCONS_00000105	XLOC_000105	234	49.5879	8.46217	11.4782	-2.55089	-2.11109	DOWN	DOWN	KMER21_C1394222__9.0:3-237	234	-	-	-	-	-	-	-	-	-	-
TCONS_00000113	XLOC_000113	271	13.4885	1	2.81859	-3.75366	-2.25868	DOWN	DOWN	KMER21_C1395904__6.0:7-278	271	-	-	-	-	-	-	-	-	-	-
TCONS_00000114	XLOC_000114	270	21.1946	5.17808	4.28749	-2.03321	-2.30549	DOWN	DOWN	KMER21_C1396896_10.0:0-270	270	-	-	-	-	-	-	-	-	-	-
TCONS_00000125	XLOC_000125	285	9.96551	2.22844	1	-2.16091	-3.31694	DOWN	DOWN	KMER21_C1400704__4.0:0-285	285	gi|15223546|ref|NP_173372.1| putative wall-associated receptor kinase-like 11	67	7.02e-16	89.5115	GO:0006468 protein phosphorylation	GO:0016021 integral to membrane	GO:0016301 kinase activity	-	-	GO only
TCONS_00000136	XLOC_000136	277	23.4366	1	1	-4.55069	-4.55069	DOWN	DOWN	KMER21_C1402706__7.0:0-277	277	-	-	-	-	-	-	-	-	-	-
TCONS_00000146	XLOC_000146	290	10.2743	1	2.22938	-3.36097	-2.20433	DOWN	DOWN	KMER21_C1405653__5.0:0-290	290	-	-	-	-	-	-	-	-	-	-
TCONS_00000156	XLOC_000156	298	8.48794	0.994201	1.02449	-3.0938	-3.05051	DOWN	DOWN	KMER21_C1407463__4.0:0-298	298	gi|15223086|ref|NP_172279.1| GATA transcription factor 11	62	4.61e-08	64.6279	GO:0006355 regulation of transcription, DNA-dependent	GO:0005667 transcription factor complex	GO:0003700 sequence-specific DNA binding transcription factor activity	-	-	GO only
TCONS_00000158	XLOC_000158	294	8.89378	1	2.13538	-3.1528	-2.0583	DOWN	DOWN	KMER21_C1408451__4.0:4-298	294	gi|15234174|ref|NP_195066.1| Vacuolar import/degradation, Vid27-related protein	95	3.96e-34	146.388	-	GO:0005829 cytosol | GO:0005634 nucleus | GO:0005886 plasma membrane	-	-	-	GO only
TCONS_00000167	XLOC_000167	291	8.30207	1	1.10256	-3.05347	-2.91261	DOWN	DOWN	KMER21_C1410209_38.0:13-304	291	-	-	-	-	-	-	-	-	-	-
TCONS_00000175	XLOC_000175	309	7.54142	0.911149	0.921909	-3.04908	-3.03214	DOWN	DOWN	KMER21_C1412165__4.0:0-309	309	gi|297815892|ref|XP_002875829.1| predicted protein	96	7.1e-13	80.1801	-	-	-	-	-
TCONS_00000176	XLOC_000176	255	23.2905	1.54437	1	-3.91465	-4.54167	DOWN	DOWN	KMER21_C1412187__5.0:37-292	255	-	-	-	-	-	-	-	-	-	-
TCONS_00000187	XLOC_000187	315	7.81985	1	0.874163	-2.96714	-3.16117	DOWN	DOWN	KMER21_C1414973__3.0:0-315	315	-	-	-	-	-	-	-	-	-	-
TCONS_00000194	XLOC_000194	283	10.2396	2.27061	1	-2.17301	-3.35609	DOWN	DOWN	KMER21_C1416617__3.0:33-316	283	-	-	-	-	-	-	-	-	-	-
TCONS_00000208	XLOC_000208	325	9.73308	0.812431	1.6094	-3.58258	-2.59637	DOWN	DOWN	KMER21_C1419263__5.0:0-325	325	-	-	-	-	-	-	-	-	-	-
TCONS_00000221	XLOC_000221	330	16.1654	1.57165	2.32184	-3.36256	-2.79957	DOWN	DOWN	KMER21_C1421011__8.0:0-330	330	-	-	-	-	-	-	-	-	-	-
TCONS_00000225	XLOC_000225	332	12.8419	2.32699	1	-2.46432	-3.68279	DOWN	DOWN	KMER21_C1421753__7.0:0-332	332	-	-	-	-	-	-	-	-	-	-
TCONS_00000227	XLOC_000227	300	8.29859	1.95599	2.00835	-2.08497	-2.04686	DOWN	DOWN	KMER21_C1421895__4.0:0-300	300	-	-	-	-	-	-	-	-	-	-
TCONS_00000231	XLOC_000231	331	6.16591	1	1	-2.62431	-2.62431	DOWN	DOWN	KMER21_C1422653__3.0:3-334	331	gi|159484990|ref|XP_001700532.1| ribosomal protein L9, component of cytosolic 80S ribosome and 60S large subunit	110	1.33e-54	207.264	GO:0006412 translation | GO:0042254 ribosome biogenesis	GO:0005840 ribosome	GO:0003735 structural constituent of ribosome | GO:0019843 rRNA binding	-	pfam00347 Ribosomal_L6	GO & Domain
TCONS_00000245	XLOC_000245	341	6.26316	0.733013	1	-3.09498	-2.64689	DOWN	DOWN	KMER21_C1424939__2.0:0-341	341	-	-	-	-	-	-	-	-	-	-
TCONS_00000246	XLOC_000246	341	6.26316	1.46603	1	-2.09498	-2.64689	DOWN	DOWN	KMER21_C1425003__3.0:0-341	341	gi|297849084|ref|XP_002892423.1| predicted protein	54	1.83e-27	126.837	GO:0000165 MAPKKK cascade | GO:0006468 protein phosphorylation | GO:0007178 transmembrane receptor protein serine/threonine kinase signaling pathway | GO:0009069 serine family amino acid metabolic process	-	GO:0004707 MAP kinase activity | GO:0005515 protein binding | GO:0005524 ATP binding	-	-	GO only
TCONS_00000251	XLOC_000251	304	13.505	0.947112	0.96587	-3.83381	-3.80552	DOWN	DOWN	KMER21_C1425239__5.0:35-339	304	gi|42569774|ref|NP_181499.2| uncharacterized protein	101	3.92e-61	225.927	-	-	-	-	-
TCONS_00000255	XLOC_000255	333	9.09799	0.770681	1.5132	-3.56134	-2.58795	DOWN	DOWN	KMER21_C1425631__5.0:10-343	333	-	-	-	-	-	-	-	-	-	-
TCONS_00000264	XLOC_000264	348	22.6972	4.92065	4.76239	-2.20559	-2.25276	DOWN	DOWN	KMER21_C1427317_24.0:0-348	348	-	-	-	-	-	-	-	-	-	-
TCONS_00000266	XLOC_000266	242	70.136	3.70882	11.7732	-4.24112	-2.57465	DOWN	DOWN	KMER21_C1427621_19.0:21-263	242	-	-	-	-	-	-	-	-	-	-
TCONS_00000267	XLOC_000267	311	7.39154	0.897517	1	-3.04186	-2.88587	DOWN	DOWN	KMER21_C1427675__3.0:22-333	311	-	-	-	-	-	-	-	-	-	-
TCONS_00000274	XLOC_000274	335	5.96797	0.760906	1.49092	-2.97145	-2.00104	DOWN	DOWN	KMER21_C1428697__5.0:8-343	335	-	-	-	-	-	-	-	-	-	-
TCONS_00000292	XLOC_000292	345	5.52456	1	0.694339	-2.46586	-2.99215	DOWN	DOWN	KMER21_C1431137__3.0:0-345	345	-	-	-	-	-	-	-	-	-	-
TCONS_00000302	XLOC_000302	320	4.07082	0.840902	1	-2.27531	-2.02532	DOWN	DOWN	KMER21_C1432965_17.0:9-329	320	-	-	-	-	-	-	-	-	-	-
TCONS_00000306	XLOC_000306	350	4.794	1	1	-2.26123	-2.26123	DOWN	DOWN	KMER21_C1434131__5.0:8-358	350	gi|22330856|ref|NP_187170.2| branched-chain-amino-acid aminotransferase-like protein 1	116	1.48e-71	260.586	GO:0008152 metabolic process	-	GO:0003824 catalytic activity	-	-	GO only
TCONS_00000352	XLOC_000352	382	4.76646	1.17236	1.1076	-2.0235	-2.10548	DOWN	DOWN	KMER21_C1438725__3.0:12-394	382	gi|79416713|ref|NP_189068.2| RNA-directed DNA polymerase (reverse transcriptase)-related protein	61	1.41e-08	66.8496	-	-	-	-	-
TCONS_00000354	XLOC_000354	394	4.45483	1	0.519677	-2.15537	-3.09968	DOWN	DOWN	KMER21_C1438791__2.0:0-394	394	-	-	-	-	-	-	-	-	-	-
TCONS_00000360	XLOC_000360	396	5.20805	0.548651	1	-3.24678	-2.38074	DOWN	DOWN	KMER21_C1439159__3.0:0-396	396	-	-	-	-	-	-	-	-	-	-
TCONS_00000381	XLOC_000381	338	6.41042	0.746699	0.729349	-3.10182	-3.13574	DOWN	DOWN	KMER21_C1441103__4.0:49-387	338	-	-	-	-	-	-	-	-	-	-
TCONS_00000421	XLOC_000421	392	4.50391	1	1	-2.17118	-2.17118	DOWN	DOWN	KMER21_C1444863__3.0:14-406	392	gi|10177087|dbj|BAB10393.1| unnamed protein product	120	1.08e-37	159.274	-	-	-	-	pfam09331 DUF1985	Domain only
TCONS_00000435	XLOC_000435	425	4.85047	1	1	-2.27812	-2.27812	DOWN	DOWN	KMER21_C1445913__3.0:0-425	425	gi|4508070|gb|AAD21414.1| Hypothetical protein	45	6.2e-16	90.8445	-	-	-	-	-
TCONS_00000436	XLOC_000436	422	4.21651	0.980699	1	-2.10417	-2.07605	DOWN	DOWN	KMER21_C1445985__4.0:1-423	422	gi|18417634|ref|NP_567849.1| putative F-box/LRR-repeat protein 19	139	2.35e-52	203.709	GO:0006511 ubiquitin-dependent protein catabolic process | GO:0016567 protein ubiquitination	GO:0019005 SCF ubiquitin ligase complex	GO:0005515 protein binding | GO:0004842 ubiquitin-protein ligase activity	-	pfam12937 F-box-like | pfam00646 F-box	GO & Domain
TCONS_00000454	XLOC_000454	443	7.99103	1.35477	1.66078	-2.56033	-2.26652	DOWN	DOWN	KMER21_C1447519__6.0:4-447	443	-	-	-	-	-	-	-	-	-	-
TCONS_00000468	XLOC_000468	401	4.29117	1	1	-2.10137	-2.10137	DOWN	DOWN	KMER21_C1448559__2.0:56-457	401	gi|297800034|ref|XP_002867901.1| hypothetical protein ARALYDRAFT_492877	118	6.48e-56	213.485	-	-	-	-	-
TCONS_00000487	XLOC_000487	378	6.21124	0.597863	1.13238	-3.37699	-2.45552	DOWN	DOWN	KMER21_C1449839__5.0:48-426	378	gi|30681926|ref|NP_172552.2| uncharacterized protein	39	0.00225	49.9643	-	-	-	-	-
TCONS_00000489	XLOC_000489	366	6.69038	1	0.606927	-2.74209	-3.46249	DOWN	DOWN	KMER21_C1449957__4.0:16-382	366	-	-	-	-	-	-	-	-	-	-
TCONS_00000499	XLOC_000499	313	8.69699	1.76857	1.77904	-2.29793	-2.28942	DOWN	DOWN	KMER21_C1450613__5.0:119-432	313	-	-	-	-	-	-	-	-	-	-
TCONS_00000507	XLOC_000507	435	4.3034	1	1	-2.10548	-2.10548	DOWN	DOWN	KMER21_C1451007__3.0:26-461	435	-	-	-	-	-	-	-	-	-	-
TCONS_00000578	XLOC_000578	453	4.90337	1	1.19649	-2.29377	-2.03497	DOWN	DOWN	KMER21_C1455191__2.0:53-506	453	gi|89257623|gb|ABD65111.1| hypothetical protein 31.t00013	140	1.85e-87	313.464	-	-	-	-	-
TCONS_00000585	XLOC_000585	513	3.93086	0.714838	0.322548	-2.45916	-3.60726	DOWN	DOWN	KMER21_C1455487__3.0:12-525	513	-	-	-	-	-	-	-	-	-	-
TCONS_00000592	XLOC_000592	530	4.18693	0.34019	0.917903	-3.62148	-2.18948	DOWN	DOWN	KMER21_C1455727__5.0:3-533	530	-	-	-	-	-	-	-	-	-	-
TCONS_00000608	XLOC_000608	504	4.05139	0.367266	1	-3.46352	-2.01842	DOWN	DOWN	KMER21_C1456511__3.0:20-524	504	gi|2129709|pir||S65812 RNA-directed DNA polymerase (EC 2.7.7.49) (clone DW15) - Arabidopsis thaliana retrotransposon Ta11-1	164	6.41e-58	221.483	-	-	-	-	-
TCONS_00000622	XLOC_000622	554	4.54348	0.63703	0.285265	-2.83436	-3.99342	DOWN	DOWN	KMER21_C1457463__3.0:0-554	554	gi|15233901|ref|NP_192687.1| RNase H domain-containing protein	108	2.8e-13	82.8462	GO:0090305 nucleic acid phosphodiester bond hydrolysis | GO:0051252 regulation of RNA metabolic process	-	GO:0003676 nucleic acid binding | GO:0004523 ribonuclease H activity	-	pfam13456 RVT_3	GO & Domain
TCONS_00000650	XLOC_000650	546	4.20878	0.976279	0.291848	-2.10804	-3.85011	DOWN	DOWN	KMER21_C1458599__4.0:38-584	546	-	-	-	-	-	-	-	-	-	-
TCONS_00000663	XLOC_000663	591	2.73446	0.290026	0.25832	-3.237	-3.40402	DOWN	DOWN	KMER21_C1459340__2.0:7-598	591	gi|15230049|ref|NP_189610.1| HXXXD-type acyl-transferase-like protein	192	1.89e-83	300.133	GO:0042967 acyl-carrier-protein biosynthetic process	-	GO:0047183 anthocyanin 5-aromatic acyltransferase activity	-	-	GO only
TCONS_00000707	XLOC_000707	629	4.43961	0.265626	0.470952	-4.06296	-3.23678	DOWN	DOWN	KMER21_C1461168_12.0:14-643	629	gi|5430746|gb|AAD43146.1|AC007504_1 Hypothetical Protein	126	9.32e-49	194.822	-	-	-	-	pfam05699 Dimer_Tnp_hAT	Domain only
TCONS_00000739	XLOC_000739	608	1.68269	0.278578	0.247575	-2.59462	-2.76483	DOWN	DOWN	KMER21_C1461968__3.0:0-608	608	gi|75335010|sp|Q9LHK4.1|AB8B_ARATH RecName: Full=Putative ABC transporter B family member 8; Short=ABC transporter ABCB.8; Short=AtABCB8; AltName: Full=P-glycoprotein 8; AltName: Full=Putative multidrug resistance protein 22	197	1.45e-104	370.341	GO:0006200 ATP catabolic process | GO:0006855 drug transmembrane transport	GO:0016021 integral to membrane | GO:0009536 plastid	GO:0008559 xenobiotic-transporting ATPase activity | GO:0005524 ATP binding	-	pfam00664 ABC_membrane	GO & Domain
TCONS_00000761	XLOC_000761	686	3.90743	0.943445	0.415797	-2.05021	-3.23227	DOWN	DOWN	KMER21_C1462818__5.0:8-694	686	gi|3319367|gb|AAC28216.1| T24M8.9 gene product	209	6.96e-31	139.723	-	-	-	-	pfam14392 zf-CCHC_4	Domain only
TCONS_00000790	XLOC_000790	699	5.02056	0.459968	0.40498	-3.44824	-3.63193	DOWN	DOWN	KMER21_C1463908__5.0:33-732	699	gi|147804664|emb|CAN66637.1| hypothetical protein VITISV_011340	231	8.8e-112	394.336	-	-	-	-	pfam00665 rve	Domain only
TCONS_00000798	XLOC_000798	721	10.7731	1.10339	0.969755	-3.28742	-3.47367	DOWN	DOWN	KMER21_C1464088_21.0:19-740	721	gi|297810793|ref|XP_002873280.1| hypothetical protein ARALYDRAFT_487492	205	4.32e-101	358.788	-	-	-	-	pfam05553 DUF761	Domain only
TCONS_00000908	XLOC_000906	906	5.98409	0.493952	0.715895	-3.59869	-3.06331	DOWN	DOWN	KMER21_C1467002__7.0:0-906	906	gi|297810015|ref|XP_002872891.1| GAMMA-TIP3/TIP1_3	248	2.34e-159	552.524	GO:0015840 urea transport | GO:0006833 water transport | GO:0055085 transmembrane transport	GO:0016021 integral to membrane	GO:0015204 urea transmembrane transporter activity | GO:0015250 water channel activity	-	pfam00230 MIP	GO & Domain
TCONS_00000957	XLOC_000955	1035	7.48163	0.839318	0.847545	-3.15606	-3.14199	DOWN	DOWN	KMER21_C1468064_10.0:0-1035	1035	gi|145336094|ref|NP_173848.2| uncharacterized protein	278	1.36e-116	410.332	-	-	-	-	pfam14303 NAM-associated	Domain only
TCONS_00001022	XLOC_001018	1388	31.4957	6.24325	1	-2.33479	-4.97708	DOWN	DOWN	KMER21_C1469464_38.0:0-1388	1388	gi|18405710|ref|NP_566836.1| uncharacterized protein	346	9.99e-88	314.353	-	GO:0008305 integrin complex | GO:0005737 cytoplasm	-	-	pfam05055 DUF677 | pfam04156 IncA	GO & Domain
TCONS_00001084	XLOC_001078	182	578.697	67.0364	128.124	-3.10979	-2.17527	DOWN	DOWN	KMER21_scaffold10025_Locus_8681_0_15.1_LINEAR:153-335	182	-	-	-	-	-	-	-	-	-	-
TCONS_00001136	XLOC_001130	301	13.952	1.94017	0.994318	-2.84622	-3.81062	DOWN	DOWN	KMER21_scaffold11821_Locus_10311_0__5.3_LINEAR:177-478	301	gi|297849570|ref|XP_002892666.1| transcription factor jumonji domain-containing protein	99	4.32e-55	207.264	-	GO:0005667 transcription factor complex	GO:0003700 sequence-specific DNA binding transcription factor activity | GO:0008270 zinc ion binding	-	-	GO only
TCONS_00001141	XLOC_001135	355	12.3419	2.02577	1.94933	-2.60702	-2.66251	DOWN	DOWN	KMER21_scaffold1196_Locus_1000_1_28.0_COMPLEX:305-660	355	gi|297842049|ref|XP_002888906.1| hypothetical protein ARALYDRAFT_476441	113	3.05e-52	201.488	-	GO:0009535 chloroplast thylakoid membrane	GO:0016887 ATPase activity | GO:0005524 ATP binding	-	-	GO only
TCONS_00001163	XLOC_001157	277	16.7404	2.40727	2.60151	-2.79786	-2.68591	DOWN	DOWN	KMER21_scaffold12977_Locus_11497_0_13.2_FORK:0-277	277	gi|42570691|ref|NP_973419.1| uncharacterized protein	40	6.78e-17	92.6219	-	-	-	-	-
TCONS_00001169	XLOC_001163	205	191.384	1	21.0991	-7.58033	-3.18122	DOWN	DOWN	KMER21_scaffold13128_Locus_11639_2_10.9_COMPLEX:194-399	205	-	-	-	-	-	-	-	-	-	-
TCONS_00001210	XLOC_001204	241	21.7142	1	4.81896	-4.44057	-2.17185	DOWN	DOWN	KMER21_scaffold15264_Locus_13770_0_30.9_FORK:4-245	241	-	-	-	-	-	-	-	-	-	-
TCONS_00001254	XLOC_001247	225	65.7109	2.51281	14.8944	-4.70876	-2.14136	DOWN	DOWN	KMER21_scaffold17319_Locus_15879_0_10.6_FORK:170-395	225	-	-	-	-	-	-	-	-	-	-
TCONS_00001256	XLOC_001249	196	492.977	70.3496	79.6329	-2.80891	-2.63008	DOWN	DOWN	KMER21_scaffold1734_Locus_1423_1_47.0_COMPLEX:392-588	196	gi|297839639|ref|XP_002887701.1| PHD finger family protein	64	4.67e-34	141.945	-	GO:0009506 plasmodesma	GO:0008270 zinc ion binding	-	pfam13831 PHD_2	GO & Domain
TCONS_00001272	XLOC_001265	184	630.71	40.3438	89.7849	-3.96656	-2.81243	DOWN	DOWN	KMER21_scaffold18127_Locus_16715_0_45.5_FORK:1073-1257	184	gi|297839205|ref|XP_002887484.1| hypothetical protein ARALYDRAFT_895203	61	4.33e-31	132.613	GO:0006886 intracellular protein transport	GO:0016020 membrane | GO:0005801 cis-Golgi network	-	-	-	GO only
TCONS_00001277	XLOC_001270	170	2009.15	260.951	338.83	-2.94473	-2.56795	DOWN	DOWN	KMER21_scaffold18378_Locus_16985_1_49.7_COMPLEX:230-400	170	gi|297794887|ref|XP_002865328.1| molybdenum cofactor sulfurase family protein	56	4.29e-29	125.948	GO:0008152 metabolic process	GO:0019008 molybdopterin synthase complex	GO:0030170 pyridoxal phosphate binding | GO:0008265 Mo-molybdopterin cofactor sulfurase activity | GO:0030151 molybdenum ion binding	-	-	GO only
TCONS_00001300	XLOC_001293	184	302.741	20.1719	44.8925	-3.90767	-2.75354	DOWN	DOWN	KMER21_scaffold19385_Locus_18096_0_59.5_LINEAR:205-389	184	gi|9757757|dbj|BAB08238.1| serine/threonine-protein kinase-like protein	58	1.43e-29	128.17	GO:0006468 protein phosphorylation	-	GO:0016301 kinase activity	-	-	GO only
TCONS_00001306	XLOC_001299	370	4.65904	1	1	-2.22003	-2.22003	DOWN	DOWN	KMER21_scaffold19770_Locus_18519_0__3.5_LINEAR:0-370	370	gi|9758853|dbj|BAB09379.1| non-LTR retroelement reverse transcriptase-like protein	122	1.2e-26	124.615	-	-	-	-	-
TCONS_00001308	XLOC_001301	256	16.2739	1	1.78026	-4.02449	-3.1924	DOWN	DOWN	KMER21_scaffold19805_Locus_18552_0_21.2_LINEAR:193-449	256	-	-	-	-	-	-	-	-	-	-
TCONS_00001312	XLOC_001305	127	2548.54	533.453	506.205	-2.25624	-2.33188	DOWN	DOWN	KMER21_scaffold19851_Locus_18603_0_29.8_LINEAR:0-127	127	-	-	-	-	-	-	-	-	-	-
TCONS_00001333	XLOC_001326	131	2151.74	1	152.745	-11.0713	-3.81631	DOWN	DOWN	KMER21_scaffold20656_Locus_19605_0_25.0_LINEAR:37-168	131	gi|15224134|ref|NP_179415.1| soluble inorganic pyrophosphatase 2	40	1.64e-12	74.8479	GO:0006119 oxidative phosphorylation	GO:0016020 membrane | GO:0005737 cytoplasm	GO:0004427 inorganic diphosphatase activity	-	-	GO only
TCONS_00001347	XLOC_001339	188	2744.87	398.443	437.414	-2.78429	-2.64967	DOWN	DOWN	KMER21_scaffold20969_Locus_19950_0_74.4_BUBBLE:1-189	188	gi|15228832|ref|NP_191829.1| ABC transporter C family member 14	61	4.86e-29	126.837	GO:0009414 response to water deprivation | GO:0009624 response to nematode | GO:0009611 response to wounding | GO:0010118 stomatal movement | GO:0006855 drug transmembrane transport | GO:0015884 folic acid transport	GO:0000325 plant-type vacuole | GO:0009506 plasmodesma | GO:0005886 plasma membrane | GO:0005774 vacuolar membrane	GO:0042626 ATPase activity, coupled to transmembrane movement of substances | GO:0008517 folic acid transporter activity	-	-	GO only
TCONS_00001354	XLOC_001346	433	4.34208	1	0.865919	-2.11839	-2.32608	DOWN	DOWN	KMER21_scaffold21123_Locus_20153_0_32.7_COMPLEX:0-433	433	gi|15232324|ref|NP_191601.1| Phosphoglycerate mutase family protein	75	4.85e-27	126.393	-	-	-	-	-
TCONS_00001367	XLOC_001359	121	31500.4	2507.28	2258.99	-3.65118	-3.80162	DOWN	DOWN	KMER21_scaffold2145_Locus_1753_0_71.2_LINEAR:173-294	121	-	-	-	-	-	-	-	-	-	-
TCONS_00001407	XLOC_001399	152	583.087	121.864	68.7668	-2.25844	-3.08393	DOWN	DOWN	KMER21_scaffold22895_Locus_22253_0__9.3_FORK:831-983	152	gi|297799022|ref|XP_002867395.1| type I phosphodiesterase/nucleotide pyrophosphatase family protein	50	6.87e-22	103.731	GO:0009117 nucleotide metabolic process	GO:0005773 vacuole	GO:0035529 NADH pyrophosphatase activity	-	-	GO only
TCONS_00001415	XLOC_001407	269	17.7513	1	1.4496	-4.14985	-3.6142	DOWN	DOWN	KMER21_scaffold2332_Locus_1898_0_20.3_FORK:12-281	269	gi|297840547|ref|XP_002888155.1| hypothetical protein ARALYDRAFT_315325	89	1.37e-56	210.819	-	-	-	-	-
TCONS_00001459	XLOC_001451	182	263.044	11.1727	11.6476	-4.55725	-4.4972	DOWN	DOWN	KMER21_scaffold24929_Locus_24664_0__8.4_LINEAR:436-618	182	gi|297850108|ref|XP_002892935.1| ubiquitin-specific protease 15	60	3.57e-15	85.068	GO:0006511 ubiquitin-dependent protein catabolic process | GO:0048364 root development | GO:0010154 fruit development | GO:0009908 flower development | GO:0048366 leaf development | GO:0016579 protein deubiquitination | GO:0008283 cell proliferation	GO:0005737 cytoplasm | GO:0005634 nucleus	GO:0004221 ubiquitin thiolesterase activity | GO:0008270 zinc ion binding | GO:0004843 ubiquitin-specific protease activity	-	-	GO only
TCONS_00001468	XLOC_001460	389	6.2449	1	1	-2.64268	-2.64268	DOWN	DOWN	KMER21_scaffold25016_Locus_24762_1__6.6_FORK:11-452	389	gi|302695209|ref|XP_003037283.1| hypothetical protein SCHCODRAFT_64447	97	3.9e-21	107.285	GO:0006412 translation | GO:0042254 ribosome biogenesis	GO:0005840 ribosome	GO:0003735 structural constituent of ribosome | GO:0000166 nucleotide binding	-	pfam01282 Ribosomal_S24e	GO & Domain
TCONS_00001484	XLOC_001476	195	221.841	18.3122	27.1363	-3.59865	-3.03123	DOWN	DOWN	KMER21_scaffold25679_Locus_25551_0__5.8_LINEAR:631-826	195	gi|30692842|ref|NP_190314.2| SelT-like protein	38	9.84e-10	68.627	-	-	-	-	-
TCONS_00001492	XLOC_001484	178	516.247	27.6593	75.3446	-4.22222	-2.77649	DOWN	DOWN	KMER21_scaffold26044_Locus_26019_1_47.0_FORK:543-721	178	gi|15226760|ref|NP_180998.1| uncharacterized protein	59	2.29e-31	133.058	-	GO:0031225 anchored to membrane | GO:0005886 plasma membrane | GO:0009505 plant-type cell wall	-	-	-	GO only
TCONS_00001505	XLOC_001497	134	3913.83	681.775	396.514	-2.52121	-3.30314	DOWN	DOWN	KMER21_scaffold26551_Locus_26608_0_112.2_LINEAR:0-134	134	gi|297848998|ref|XP_002892380.1| hypothetical protein ARALYDRAFT_470732	44	8.77e-19	93.5106	GO:0006002 fructose 6-phosphate metabolic process | GO:0006003 fructose 2,6-bisphosphate metabolic process | GO:0043609 regulation of carbon utilization | GO:0006013 mannose metabolic process	GO:0005886 plasma membrane | GO:0005829 cytosol	GO:0004331 fructose-2,6-bisphosphate 2-phosphatase activity	-	-	GO only
TCONS_00001506	XLOC_001498	166	8028.19	1179.65	1381.6	-2.76672	-2.53873	DOWN	DOWN	KMER21_scaffold26551_Locus_26608_0_112.2_LINEAR:207-373	166	gi|15222304|ref|NP_172191.1| fructose-2,6-bisphosphatase	53	5e-29	125.504	GO:0006002 fructose 6-phosphate metabolic process | GO:0006003 fructose 2,6-bisphosphate metabolic process | GO:0043609 regulation of carbon utilization | GO:0006013 mannose metabolic process	GO:0005886 plasma membrane | GO:0005829 cytosol	GO:0004331 fructose-2,6-bisphosphate 2-phosphatase activity	-	-	GO only
TCONS_00001519	XLOC_001511	369	14.0653	3.12967	2.38481	-2.16806	-2.56019	DOWN	DOWN	KMER21_scaffold27001_Locus_27222_2_46.1_COMPLEX:556-925	369	-	-	-	-	-	-	-	-	-	-
TCONS_00001527	XLOC_001519	224	346.541	15.3973	53.7826	-4.49228	-2.68781	DOWN	DOWN	KMER21_scaffold27331_Locus_27622_0_26.8_LINEAR:0-224	224	gi|297845256|ref|XP_002890509.1| hypothetical protein ARALYDRAFT_313119	73	9.88e-44	171.272	-	-	GO:0000166 nucleotide binding | GO:0003723 RNA binding	-	pfam00076 RRM_1 | pfam14259 RRM_6	GO & Domain
TCONS_00001569	XLOC_001561	287	9.70566	1	1	-3.27883	-3.27883	DOWN	DOWN	KMER21_scaffold28736_Locus_29439_1_41.7_FORK:49-336	287	gi|83701641|gb|ABC41272.1| unknown	48	1.66e-20	104.175	GO:0007623 circadian rhythm	-	-	-	-	GO only
TCONS_00001583	XLOC_001575	134	1223.07	170.444	176.228	-2.84314	-2.79499	DOWN	DOWN	KMER21_scaffold29349_Locus_30221_0_17.1_COMPLEX:301-435	134	-	-	-	-	-	-	-	-	-	-
TCONS_00001608	XLOC_001598	391	4.52886	1	1	-2.17915	-2.17915	DOWN	DOWN	KMER21_scaffold29816_Locus_30851_0__3.7_LINEAR:0-391	391	-	-	-	-	-	-	-	-	-	-
TCONS_00001624	XLOC_001614	191	1183.13	123.047	167.068	-3.26533	-2.8241	DOWN	DOWN	KMER21_scaffold30354_Locus_31563_0_76.6_LINEAR:4-195	191	gi|8671855|gb|AAF78418.1|AC009273_24 Identical to K efflux antiporter mRNA from Arabidopsis thaliana gb|AF003382. It contains a TrkA potassium uptake protein PF|02080 domain. ESTs gb|T44799, gb|AA395270 and gb|AI997899 come from this gene	43	1.13e-16	89.9558	GO:0055085 transmembrane transport | GO:0006813 potassium ion transport | GO:0008152 metabolic process | GO:0015992 proton transport	GO:0009941 chloroplast envelope | GO:0016021 integral to membrane	GO:0015386 potassium:hydrogen antiporter activity | GO:0000166 nucleotide binding	-	-	GO only
TCONS_00001647	XLOC_001635	181	2095.81	294.324	284.802	-2.83203	-2.87948	DOWN	DOWN	KMER21_scaffold31244_Locus_32824_1_63.5_FORK:0-181	181	gi|334183205|ref|NP_001185189.1| uncharacterized protein	33	5.52e-08	62.8505	-	-	-	-	-
TCONS_00001661	XLOC_001649	1304	6.59271	0.745414	1.00754	-3.14476	-2.71003	DOWN	DOWN	KMER21_scaffold31685_Locus_33403_0_37.2_LINEAR:0-1304	1304	gi|75148671|sp|Q84W54.1|CSLA1_ARATH RecName: Full=Probable mannan synthase 1; AltName: Full=Cellulose synthase-like protein A1; Short=AtCslA1	277	2.13e-177	612.512	GO:0005982 starch metabolic process | GO:0005985 sucrose metabolic process | GO:0006011 UDP-glucose metabolic process | GO:0030244 cellulose biosynthetic process	GO:0016020 membrane	GO:0016760 cellulose synthase (UDP-forming) activity	-	pfam13641 Glyco_tranf_2_3 | pfam13632 Glyco_trans_2_3 | pfam00535 Glycos_transf_2 | pfam13506 Glyco_transf_21	GO & Domain
TCONS_00001725	XLOC_001713	156	511.981	97.3419	20.5063	-2.39496	-4.64195	DOWN	DOWN	KMER21_scaffold33832_Locus_36450_0__5.6_LINEAR:219-375	156	-	-	-	-	-	-	-	-	-	-
TCONS_00001736	XLOC_001724	1780	6.39272	0.898326	1.4723	-2.83112	-2.11836	DOWN	DOWN	KMER21_scaffold34224_Locus_37014_1_12.0_FORK:536-2316	1780	gi|12322008|gb|AAG51046.1|AC069473_8 gypsy/Ty-3 retroelement polyprotein; 69905-74404	204	1.72e-45	186.824	-	-	-	-	pfam03732 Retrotrans_gag | pfam13975 gag-asp_proteas	Domain only
TCONS_00001747	XLOC_001735	443	7.0321	0.451591	1.24558	-3.96087	-2.49714	DOWN	DOWN	KMER21_scaffold34618_Locus_37586_0__8.2_LINEAR:0-443	443	gi|22326976|ref|NP_680202.1| uncharacterized protein	70	1.7e-19	102.398	-	-	-	-	-
TCONS_00001789	XLOC_001777	555	5.39321	0.317672	0.568927	-4.08553	-3.24483	DOWN	DOWN	KMER21_scaffold35624_Locus_39125_0__5.0_LINEAR:209-764	555	gi|262400795|gb|ACY66284.1| RNA polymerase beta'' subunit	184	1e-116	410.777	GO:0006354 transcription elongation, DNA-dependent | GO:0006144 purine base metabolic process | GO:0006206 pyrimidine base metabolic process	GO:0009295 nucleoid | GO:0009570 chloroplast stroma | GO:0005730 nucleolus	GO:0003899 DNA-directed RNA polymerase activity | GO:0003677 DNA binding	-	-	GO only
TCONS_00001800	XLOC_001788	111	14661	2455.18	2331.73	-2.57808	-2.65251	DOWN	DOWN	KMER21_scaffold36061_Locus_39865_0_52.4_BUBBLE:562-673	111	gi|15232283|ref|NP_191584.1| casein kinase 2 subunit beta-3	36	1.78e-19	93.955	GO:0042753 positive regulation of circadian rhythm | GO:0071900 regulation of protein serine/threonine kinase activity | GO:0048573 photoperiodism, flowering | GO:0009069 serine family amino acid metabolic process	GO:0005956 protein kinase CK2 complex | GO:0005737 cytoplasm | GO:0005667 transcription factor complex	GO:0004674 protein serine/threonine kinase activity | GO:0008134 transcription factor binding | GO:0019887 protein kinase regulator activity	-	-	GO only
TCONS_00001805	XLOC_001793	114	40041	8299.76	8198.13	-2.27034	-2.28811	DOWN	DOWN	KMER21_scaffold36226_Locus_40119_0_34.2_LINEAR:247-361	114	-	-	-	-	-	-	-	-	-	-
TCONS_00001831	XLOC_001819	459	355.286	54.9462	36.6238	-2.69289	-3.27813	DOWN	DOWN	KMER21_scaffold36962_Locus_41271_0_55.1_LINEAR:0-459	459	gi|365927286|gb|AEX07607.1| xyloglucosyl transferase 3, partial	80	6.58e-33	145.055	GO:0042546 cell wall biogenesis | GO:0006073 cellular glucan metabolic process	GO:0005618 cell wall | GO:0048046 apoplast	GO:0016762 xyloglucan:xyloglucosyl transferase activity | GO:0004553 hydrolase activity, hydrolyzing O-glycosyl compounds	-	-	GO only
TCONS_00001860	XLOC_001848	395	3.22232	0.551171	0.517022	-2.54753	-2.6398	DOWN	DOWN	KMER21_scaffold37724_Locus_42567_1_38.2_COMPLEX:50-445	395	-	-	-	-	-	-	-	-	-	-
TCONS_00001872	XLOC_001860	240	17.4463	1	1	-4.12485	-4.12485	DOWN	DOWN	KMER21_scaffold38114_Locus_43187_1_44.7_FORK:63-303	240	gi|4006879|emb|CAB16797.1| hypothetical protein	79	3.06e-46	179.27	GO:0019358 nicotinate nucleotide salvage | GO:0009435 NAD biosynthetic process	GO:0005737 cytoplasm	GO:0004516 nicotinate phosphoribosyltransferase activity | GO:0004514 nicotinate-nucleotide diphosphorylase (carboxylating) activity	-	-	GO only
TCONS_00001887	XLOC_001875	139	2406.37	254.109	213.543	-3.24334	-3.49426	DOWN	DOWN	KMER21_scaffold38716_Locus_44163_0_18.0_LINEAR:6-145	139	gi|15222880|ref|NP_175429.1| uncharacterized protein	45	1.04e-09	66.8496	-	-	-	-	-
TCONS_00001955	XLOC_001943	342	14.6913	1	2.12677	-3.87689	-2.78823	DOWN	DOWN	KMER21_scaffold40143_Locus_46535_0_36.2_LINEAR:7-349	342	gi|224121874|ref|XP_002318694.1| predicted protein	24	8.36e-05	54.4078	-	-	-	-	-
TCONS_00001957	XLOC_001945	1887	4.78739	0.701699	0.403079	-2.77032	-3.5701	DOWN	DOWN	KMER21_scaffold40174_Locus_46593_0_14.3_LINEAR:0-1887	1887	gi|15232214|ref|NP_191555.1| putative histone-lysine N-methyltransferase ASHH4	154	8.02e-78	283.692	GO:0034968 histone lysine methylation | GO:0006554 lysine catabolic process	GO:0009506 plasmodesma | GO:0005634 nucleus | GO:0005783 endoplasmic reticulum	GO:0018024 histone-lysine N-methyltransferase activity	2.1.1.43	pfam00856 SET	GO & Enzyme & Domain
TCONS_00001958	XLOC_001945	1685	2.46186	6.14339e-05	4.92626e-05	-15.2904	-15.6089	DOWN	DOWN	KMER21_scaffold40174_Locus_46593_0_14.3_LINEAR:0-1887	1685	gi|15232214|ref|NP_191555.1| putative histone-lysine N-methyltransferase ASHH4	154	6.99e-78	283.692	GO:0034968 histone lysine methylation | GO:0006554 lysine catabolic process	GO:0009506 plasmodesma | GO:0005634 nucleus | GO:0005783 endoplasmic reticulum	GO:0018024 histone-lysine N-methyltransferase activity	2.1.1.43	pfam00856 SET	GO & Enzyme & Domain
TCONS_00001987	XLOC_001973	166	1574.91	384.073	224.912	-2.03582	-2.80784	DOWN	DOWN	KMER21_scaffold41155_Locus_48269_0_41.7_LINEAR:211-377	166	-	-	-	-	-	-	-	-	-	-
TCONS_00001995	XLOC_001981	474	7.89708	1.21321	0.736681	-2.70249	-3.42221	DOWN	DOWN	KMER21_scaffold41280_Locus_48515_0__7.7_LINEAR:20-494	474	-	-	-	-	-	-	-	-	-	-
TCONS_00002013	XLOC_001999	129	2575.1	466.726	113.08	-2.46398	-4.50921	DOWN	DOWN	KMER21_scaffold4176_Locus_3453_1_12.0_COMPLEX:371-500	129	-	-	-	-	-	-	-	-	-	-
TCONS_00002119	XLOC_002104	224	108.913	10.2649	19.2081	-3.40738	-2.50339	DOWN	DOWN	KMER21_scaffold44432_Locus_54785_0_55.7_FORK:2-226	224	gi|15224925|ref|NP_181401.1| ethanolamine-phosphate cytidylyltransferase	74	2.76e-36	149.943	GO:0006646 phosphatidylethanolamine biosynthetic process	GO:0005739 mitochondrion	GO:0004306 ethanolamine-phosphate cytidylyltransferase activity	-	-	GO only
TCONS_00002121	XLOC_002106	167	411.499	51.7723	1	-2.99064	-8.68475	DOWN	DOWN	KMER21_scaffold44445_Locus_54802_0_10.8_LINEAR:300-467	167	-	-	-	-	-	-	-	-	-	-
TCONS_00002155	XLOC_002139	229	38.4761	6.95827	6.60115	-2.46716	-2.54317	DOWN	DOWN	KMER21_scaffold45227_Locus_56524_0_16.2_LINEAR:17-246	229	gi|297798860|ref|XP_002867314.1| Skb1 methyltransferase family protein	75	2.42e-38	156.164	GO:0009909 regulation of flower development | GO:0034969 histone arginine methylation | GO:0016310 phosphorylation | GO:0010220 positive regulation of vernalization response	GO:0005829 cytosol	GO:0008469 histone-arginine N-methyltransferase activity | GO:0016301 kinase activity	-	-	GO only
TCONS_00002164	XLOC_002148	1407	9.50365	2.34163	2.09458	-2.02097	-2.18182	DOWN	DOWN	KMER21_scaffold45394_Locus_56892_1_19.2_COMPLEX:13-1420	1407	gi|195575603|ref|XP_002077667.1| GD23040	71	0.0499	47.7426	-	-	-	-	-
TCONS_00002181	XLOC_002165	199	383.805	26.1035	32.9981	-3.87806	-3.53992	DOWN	DOWN	KMER21_scaffold45610_Locus_57358_0_10.1_LINEAR:334-533	199	-	-	-	-	-	-	-	-	-	-
TCONS_00002201	XLOC_002185	134	1834.61	170.444	220.286	-3.4281	-3.05802	DOWN	DOWN	KMER21_scaffold45937_Locus_58081_0_24.9_LINEAR:266-400	134	gi|297810397|ref|XP_002873082.1| transcription coactivator	44	8.02e-22	102.398	GO:0006357 regulation of transcription from RNA polymerase II promoter	GO:0016592 mediator complex	GO:0001104 RNA polymerase II transcription cofactor activity | GO:0005515 protein binding	-	-	GO only
TCONS_00002219	XLOC_002203	137	1793.89	142.655	77.2361	-3.65249	-4.53767	DOWN	DOWN	KMER21_scaffold46293_Locus_58920_0_13.3_LINEAR:0-137	137	-	-	-	-	-	-	-	-	-	-
TCONS_00002220	XLOC_002204	226	75.7595	2.46154	14.4425	-4.94379	-2.39111	DOWN	DOWN	KMER21_scaffold46293_Locus_58920_0_13.3_LINEAR:212-438	226	-	-	-	-	-	-	-	-	-	-
TCONS_00002227	XLOC_002211	549	3.51283	0.6456	0.578688	-2.44392	-2.60178	DOWN	DOWN	KMER21_scaffold46615_Locus_59681_0__5.9_LINEAR:24-628	549	-	-	-	-	-	-	-	-	-	-
TCONS_00002237	XLOC_002221	187	640.8	104.447	159.194	-2.6171	-2.00909	DOWN	DOWN	KMER21_scaffold4680_Locus_3911_0_37.2_LINEAR:6-193	187	gi|297805640|ref|XP_002870704.1| ATMKK3 MITOGEN-ACTIVATED kinase	62	8.81e-34	140.612	GO:0009864 induced systemic resistance, jasmonic acid mediated signaling pathway | GO:0009866 induced systemic resistance, ethylene mediated signaling pathway | GO:0000187 activation of MAPK activity | GO:0009814 defense response, incompatible interaction | GO:0000165 MAPKKK cascade | GO:0007178 transmembrane receptor protein serine/threonine kinase signaling pathway | GO:0009069 serine family am…	-	GO:0004707 MAP kinase activity | GO:0004708 MAP kinase kinase activity | GO:0005524 ATP binding	-	-	GO only
TCONS_00002260	XLOC_002244	259	15.2756	2.93757	1.69132	-2.37853	-3.17501	DOWN	DOWN	KMER21_scaffold47293_Locus_61367_0__3.9_LINEAR:207-466	259	-	-	-	-	-	-	-	-	-	-
TCONS_00002278	XLOC_002262	244	24.2121	3.59774	4.50343	-2.75057	-2.42663	DOWN	DOWN	KMER21_scaffold47646_Locus_62250_0__6.8_LINEAR:2-246	244	gi|297823441|ref|XP_002879603.1| hydrolase, acting on ester bonds	77	1.69e-35	148.61	GO:0006629 lipid metabolic process	-	GO:0004091 carboxylesterase activity	-	-	GO only
TCONS_00002321	XLOC_002305	152	641.395	121.864	68.7668	-2.39594	-3.22143	DOWN	DOWN	KMER21_scaffold48676_Locus_64825_0_11.7_LINEAR:351-503	152	-	-	-	-	-	-	-	-	-	-
TCONS_00002322	XLOC_002306	152	1049.56	121.864	91.6891	-3.10644	-3.51689	DOWN	DOWN	KMER21_scaffold48676_Locus_64825_0_11.7_LINEAR:843-995	152	gi|297824143|ref|XP_002879954.1| hypothetical protein ARALYDRAFT_483263	49	1.25e-19	97.0654	GO:0006468 protein phosphorylation | GO:0007169 transmembrane receptor protein tyrosine kinase signaling pathway | GO:0009069 serine family amino acid metabolic process	GO:0005886 plasma membrane	GO:0005524 ATP binding | GO:0004674 protein serine/threonine kinase activity	-	-	GO only
TCONS_00002327	XLOC_002311	135	1860.54	320.963	168.432	-2.53524	-3.46548	DOWN	DOWN	KMER21_scaffold48764_Locus_65044_0_11.6_LINEAR:1-136	135	gi|297798788|ref|XP_002867278.1| enoyl-CoA hydratase/isomerase family protein	44	5.95e-22	102.842	GO:0008152 metabolic process	-	GO:0003824 catalytic activity	-	-	GO only
TCONS_00002329	XLOC_002313	398	4.75616	1.08736	1	-2.12897	-2.2498	DOWN	DOWN	KMER21_scaffold48776_Locus_65075_0__5.0_LINEAR:0-398	398	gi|118387091|ref|XP_001026661.1| Ribosomal protein L36e containing protein	64	2.45e-18	98.3985	GO:0006412 translation | GO:0042254 ribosome biogenesis	GO:0005840 ribosome	GO:0003735 structural constituent of ribosome	-	pfam01158 Ribosomal_L36e	GO & Domain
TCONS_00002331	XLOC_002315	215	84.1743	9.50414	15.4337	-3.14675	-2.4473	DOWN	DOWN	KMER21_scaffold48795_Locus_65099_0__6.3_LINEAR:13-228	215	gi|7715606|gb|AAF68124.1|AC010793_19 F20B17.7	71	6.04e-27	121.949	GO:0006468 protein phosphorylation | GO:0009069 serine family amino acid metabolic process	-	GO:0005524 ATP binding | GO:0004674 protein serine/threonine kinase activity	-	-	GO only
TCONS_00002347	XLOC_002331	181	268.694	11.7729	35.6002	-4.51242	-2.91601	DOWN	DOWN	KMER21_scaffold49193_Locus_66281_0__8.4_FORK:231-412	181	-	-	-	-	-	-	-	-	-	-
TCONS_00002356	XLOC_002340	237	24.8832	4.01893	1	-2.63029	-4.6371	DOWN	DOWN	KMER21_scaffold49317_Locus_66613_0__7.6_LINEAR:0-237	237	-	-	-	-	-	-	-	-	-	-
TCONS_00002367	XLOC_002350	672	3.0597	2.15443e-05	0.577144	-17.1157	-2.40639	DOWN	DOWN	KMER21_scaffold49451_Locus_67019_0__5.6_LINEAR:17-746	672	gi|297852802|ref|XP_002894282.1| binding protein	210	1.43e-106	377.006	-	-	GO:0005488 binding	-	-	GO only
TCONS_00002391	XLOC_002374	291	13.8368	3.16625	1	-2.12766	-3.79044	DOWN	DOWN	KMER21_scaffold49951_Locus_68569_0__4.0_LINEAR:0-291	291	gi|18414102|ref|NP_567412.1| receptor like protein 50	76	8.78e-20	101.953	GO:0006952 defense response | GO:0007165 signal transduction	-	GO:0016301 kinase activity	-	pfam13855 LRR_8 | pfam12799 LRR_4	GO & Domain
TCONS_00002392	XLOC_002375	601	3.04507	0.566362	0.503778	-2.42668	-2.59562	DOWN	DOWN	KMER21_scaffold49982_Locus_68629_0__3.0_LINEAR:236-837	601	-	-	-	-	-	-	-	-	-	-
TCONS_00002420	XLOC_002403	171	608.225	82.0945	115.42	-2.88925	-2.39771	DOWN	DOWN	KMER21_scaffold50468_Locus_70139_0_65.8_LINEAR:8-179	171	-	-	-	-	-	-	-	-	-	-
TCONS_00002431	XLOC_002414	168	437.374	48.8481	61.4953	-3.16249	-2.83032	DOWN	DOWN	KMER21_scaffold50588_Locus_70597_0__9.4_LINEAR:272-440	168	gi|297812671|ref|XP_002874219.1| hypothetical protein ARALYDRAFT_910516	55	2.59e-27	120.616	GO:0008104 protein localization	-	-	-	-	GO only
TCONS_00002455	XLOC_002438	335	10.1456	2.28272	2.23637	-2.15203	-2.18162	DOWN	DOWN	KMER21_scaffold50987_Locus_71855_0__5.3_LINEAR:5-340	335	gi|334185553|ref|NP_188918.2| kinase interacting KIP1-like protein	111	2.67e-59	220.595	-	-	-	-	pfam12718 Tropomyosin_1 | pfam06005 DUF904	Domain only
TCONS_00002480	XLOC_002463	225	65.7109	5.02562	11.1708	-3.70876	-2.5564	DOWN	DOWN	KMER21_scaffold51507_Locus_73516_0_12.2_LINEAR:2-227	225	gi|297842219|ref|XP_002888991.1| galactosyltransferase family protein	28	8.55e-06	56.6296	-	-	-	-	-
TCONS_00002481	XLOC_002464	151	723.905	1	70.813	-9.49966	-3.35371	DOWN	DOWN	KMER21_scaffold51507_Locus_73516_0_12.2_LINEAR:340-491	151	-	-	-	-	-	-	-	-	-	-
TCONS_00002485	XLOC_002468	306	10.1114	1	1.89558	-3.33791	-2.41527	DOWN	DOWN	KMER21_scaffold51627_Locus_73922_0_17.0_LINEAR:218-524	306	-	-	-	-	-	-	-	-	-	-
TCONS_00002502	XLOC_002485	1191	2.04657	0.355075	0.408127	-2.52701	-2.32612	DOWN	DOWN	KMER21_scaffold51832_Locus_74695_0__4.7_LINEAR:822-2013	1191	gi|297794611|ref|XP_002865190.1| hypothetical protein ARALYDRAFT_494325	121	5.73e-44	181.492	GO:0045087 innate immune response | GO:0007165 signal transduction	GO:0031224 intrinsic to membrane	GO:0004888 transmembrane signaling receptor activity | GO:0005524 ATP binding | GO:0017111 nucleoside-triphosphatase activity	-	pfam07725 LRR_3 | pfam13855 LRR_8	GO & Domain
TCONS_00002511	XLOC_002492	279	6.50134	1	1.26819	-2.70074	-2.35797	DOWN	DOWN	KMER21_scaffold51967_Locus_75211_0_19.1_FORK:332-611	279	-	-	-	-	-	-	-	-	-	-
TCONS_00002518	XLOC_002499	176	9511.33	2347.43	1526.94	-2.01856	-2.639	DOWN	DOWN	KMER21_scaffold51996_Locus_75287_0_37.3_FORK:556-732	176	gi|15234807|ref|NP_194794.1| putative low temperature and salt responsive protein	30	6.73e-12	74.8479	-	-	-	-	-
TCONS_00002544	XLOC_002524	131	2725.53	616.004	305.491	-2.14553	-3.15734	DOWN	DOWN	KMER21_scaffold5229_Locus_4363_0_46.9_COMPLEX:372-503	131	gi|21537394|gb|AAM61735.1| unknown	43	2.28e-20	97.9541	GO:0009767 photosynthetic electron transport chain | GO:0006118 electron transport	GO:0030095 chloroplast photosystem II | GO:0009543 chloroplast thylakoid lumen | GO:0019898 extrinsic to membrane | GO:0009344 nitrite reductase complex [NAD(P)H] | GO:0005739 mitochondrion | GO:0009654 oxygen evolving complex	GO:0045156 electron transporter, transferring electrons within the cyclic electron transport pathway of photosynthesis activity | GO:0005509 calcium ion binding	-	-	GO only
TCONS_00002548	XLOC_002528	285	9.96551	1.11422	1.17959	-3.16091	-3.07866	DOWN	DOWN	KMER21_scaffold52336_Locus_76552_0__7.3_LINEAR:281-566	285	gi|118372960|ref|XP_001019674.1| ribosomal protein L23 containing protein	68	4.29e-20	102.842	GO:0006412 translation | GO:0042254 ribosome biogenesis	GO:0005840 ribosome	GO:0003735 structural constituent of ribosome | GO:0003723 RNA binding | GO:0000166 nucleotide binding	-	pfam00276 Ribosomal_L23	GO & Domain
TCONS_00002556	XLOC_002536	534	8.50006	1	1.51156	-3.08747	-2.49143	DOWN	DOWN	KMER21_scaffold52391_Locus_76698_1__8.6_FORK:0-534	534	-	-	-	-	-	-	-	-	-	-
TCONS_00002581	XLOC_002561	182	762.828	134.073	58.2382	-2.50834	-3.71132	DOWN	DOWN	KMER21_scaffold52665_Locus_77905_0_31.9_LINEAR:289-471	182	gi|15220358|ref|NP_171987.1| transcription initiation factor TFIID subunit D5	60	1.66e-32	136.613	GO:0006352 transcription initiation, DNA-dependent | GO:0009860 pollen tube growth | GO:0051090 regulation of sequence-specific DNA binding transcription factor activity | GO:0006446 regulation of translational initiation	GO:0005634 nucleus | GO:0005840 ribosome	GO:0003743 translation initiation factor activity | GO:0003677 DNA binding	-	-	GO only
TCONS_00002585	XLOC_002565	968	3.72829	0.910439	0.789786	-2.03388	-2.23898	DOWN	DOWN	KMER21_scaffold52707_Locus_78066_0__5.7_LINEAR:0-968	968	gi|9294190|dbj|BAB02092.1| disease resistance protein-like	322	1.74e-128	449.879	GO:0010204 defense response signaling pathway, resistance gene-independent	-	GO:0016301 kinase activity	-	pfam13855 LRR_8 | pfam12799 LRR_4	GO & Domain
TCONS_00002609	XLOC_002589	270	12.4674	1	1	-3.64009	-3.64009	DOWN	DOWN	KMER21_scaffold52931_Locus_78993_0__3.1_LINEAR:92-362	270	gi|262400748|gb|ACY66237.1| ycf2	89	9.98e-59	217.929	-	GO:0009941 chloroplast envelope | GO:0016020 membrane	GO:0005524 ATP binding | GO:0017111 nucleoside-triphosphatase activity	-	-	GO only
TCONS_00002612	XLOC_002592	183	360.61	10.6114	1	-5.08675	-8.4943	DOWN	DOWN	KMER21_scaffold52996_Locus_79234_0__5.2_LINEAR:322-505	183	gi|297800792|ref|XP_002868280.1| kinase family protein	60	4.55e-25	114.839	GO:0006468 protein phosphorylation | GO:0009069 serine family amino acid metabolic process	-	GO:0005524 ATP binding | GO:0004674 protein serine/threonine kinase activity	-	-	GO only
TCONS_00002613	XLOC_002593	411	4.81847	1	0.955903	-2.26858	-2.33364	DOWN	DOWN	KMER21_scaffold52996_Locus_79234_0__5.2_LINEAR:572-983	411	gi|297800792|ref|XP_002868280.1| kinase family protein	68	1.33e-32	143.722	GO:0006468 protein phosphorylation | GO:0007178 transmembrane receptor protein serine/threonine kinase signaling pathway | GO:0009069 serine family amino acid metabolic process	-	GO:0005524 ATP binding | GO:0004709 MAP kinase kinase kinase activity	2.7.11.1	-	GO & Enzyme
TCONS_00002617	XLOC_002597	179	504.982	91.6865	12.3211	-2.46145	-5.35703	DOWN	DOWN	KMER21_scaffold53032_Locus_79372_0_29.7_FORK:34-213	179	gi|9758419|dbj|BAB08961.1| unnamed protein product	59	1.62e-29	127.726	GO:0007155 cell adhesion	GO:0005773 vacuole	-	-	-	GO only
TCONS_00002639	XLOC_002619	252	17.8254	3.21272	3.82859	-2.47207	-2.21905	DOWN	DOWN	KMER21_scaffold53366_Locus_81003_0__4.2_LINEAR:274-526	252	-	-	-	-	-	-	-	-	-	-
TCONS_00002667	XLOC_002647	215	92.5918	6.33609	1	-3.86922	-6.53281	DOWN	DOWN	KMER21_scaffold53658_Locus_82356_0__7.0_LINEAR:0-215	215	-	-	-	-	-	-	-	-	-	-
TCONS_00002668	XLOC_002648	298	13.5807	2.9826	1	-2.18692	-3.76349	DOWN	DOWN	KMER21_scaffold53658_Locus_82356_0__7.0_LINEAR:279-577	298	-	-	-	-	-	-	-	-	-	-
TCONS_00002688	XLOC_002668	312	8.05069	1	0.897401	-3.00911	-3.16529	DOWN	DOWN	KMER21_scaffold53855_Locus_83313_0__3.6_LINEAR:1-313	312	gi|297794275|ref|XP_002865022.1| hypothetical protein ARALYDRAFT_919995	95	1.9e-44	177.493	GO:0009697 salicylic acid biosynthetic process	-	GO:0016747 transferase activity, transferring acyl groups other than amino-acyl groups	-	-	GO only
TCONS_00002735	XLOC_002715	539	2.03611	0.331725	0.297862	-2.61776	-2.7731	DOWN	DOWN	KMER21_scaffold54378_Locus_86026_0__6.2_LINEAR:44-583	539	-	-	-	-	-	-	-	-	-	-
TCONS_00002761	XLOC_002740	187	427.2	17.4079	31.8389	-4.6171	-3.74605	DOWN	DOWN	KMER21_scaffold54612_Locus_87313_0__7.9_LINEAR:18-205	187	-	-	-	-	-	-	-	-	-	-
TCONS_00002766	XLOC_002745	250	18.7165	1	1.98905	-4.22624	-3.23416	DOWN	DOWN	KMER21_scaffold54697_Locus_87838_0__4.5_LINEAR:286-536	250	-	-	-	-	-	-	-	-	-	-
TCONS_00002770	XLOC_002749	274	16.3596	1	4.05856	-4.03207	-2.0111	DOWN	DOWN	KMER21_scaffold54716_Locus_87975_0__8.2_LINEAR:323-597	274	-	-	-	-	-	-	-	-	-	-
TCONS_00002785	XLOC_002764	417	4.3186	1.00116	0.929559	-2.10889	-2.21595	DOWN	DOWN	KMER21_scaffold54798_Locus_88458_0__4.7_LINEAR:4-421	417	gi|4538901|emb|CAB39638.1| RNA-directed DNA polymerase-like protein	92	7.11e-37	157.053	-	-	-	-	-
TCONS_00002796	XLOC_002775	1668	0.630676	0.00427474	0.00422206	-7.20492	-7.22281	DOWN	DOWN	KMER21_scaffold54867_Locus_88925_0_14.6_LINEAR:26-2072	1668	gi|357464267|ref|XP_003602415.1| Calcium-binding protein, putative	35	6.18e-05	57.5183	-	-	-	-	-
TCONS_00002803	XLOC_002781	191	241.009	28.9523	1	-3.05734	-7.91294	DOWN	DOWN	KMER21_scaffold54898_Locus_89090_0_31.4_FORK:33-224	191	-	-	-	-	-	-	-	-	-	-
TCONS_00002830	XLOC_002808	217	89.286	1	14.4519	-6.48036	-2.62717	DOWN	DOWN	KMER21_scaffold55146_Locus_90543_0__4.4_LINEAR:24-241	217	gi|297802854|ref|XP_002869311.1| hypothetical protein ARALYDRAFT_328547	69	1.9e-29	129.503	GO:0006355 regulation of transcription, DNA-dependent	GO:0005667 transcription factor complex	GO:0003700 sequence-specific DNA binding transcription factor activity	-	-	GO only
TCONS_00002849	XLOC_002827	691	5.8775	1.40139	1.23471	-2.06834	-2.25103	DOWN	DOWN	KMER21_scaffold55255_Locus_91324_0__7.0_LINEAR:324-1015	691	gi|30690351|ref|NP_195268.2| dihydroflavonol 4-reductase-like1	194	7.27e-119	417.886	GO:0055114 oxidation-reduction process | GO:0009813 flavonoid biosynthetic process	-	GO:0045552 dihydrokaempferol 4-reductase activity | GO:0000166 nucleotide binding | GO:0050662 coenzyme binding	-	-	GO only
TCONS_00002856	XLOC_002834	334	7.82113	0.765762	0.750987	-3.35241	-3.38052	DOWN	DOWN	KMER21_scaffold55301_Locus_91611_0__5.4_LINEAR:10-344	334	gi|3193309|gb|AAC19292.1| F3D13.4 gene product	65	3.27e-27	125.948	-	GO:0016020 membrane	-	-	-	GO only
TCONS_00002865	XLOC_002843	300	19.0867	3.91197	3.01253	-2.2866	-2.66352	DOWN	DOWN	KMER21_scaffold55346_Locus_91961_0_11.5_LINEAR:331-631	300	gi|34849893|gb|AAQ82843.1| At4g05190	99	1.81e-62	230.37	GO:0009971 anastral spindle assembly involved in male meiosis | GO:0010094 specification of carpel identity | GO:0007018 microtubule-based movement | GO:0009723 response to ethylene stimulus | GO:0009736 cytokinin mediated signaling pathway	GO:0005874 microtubule | GO:0005872 minus-end kinesin complex | GO:0009536 plastid | GO:0009524 phragmoplast | GO:0005667 transcription factor complex	GO:0008569 minus-end-directed microtubule motor activity | GO:0005524 ATP binding | GO:0005515 protein binding | GO:0003700 sequence-specific DNA binding transcription factor activity	-	-	GO only
TCONS_00002891	XLOC_002868	309	7.54142	1	1.84382	-2.91484	-2.03214	DOWN	DOWN	KMER21_scaffold55516_Locus_93219_0__2.0_LINEAR:18-327	309	-	-	-	-	-	-	-	-	-	-
TCONS_00002893	XLOC_002870	594	2.51928	0.575877	0.256356	-2.12918	-3.29679	DOWN	DOWN	KMER21_scaffold55521_Locus_93275_0_11.5_LINEAR:0-594	594	-	-	-	-	-	-	-	-	-	-
TCONS_00002898	XLOC_002875	382	7.36635	1.75854	1.1076	-2.06657	-2.73351	DOWN	DOWN	KMER21_scaffold55546_Locus_93467_0_14.1_LINEAR:486-868	382	-	-	-	-	-	-	-	-	-	-
TCONS_00002899	XLOC_002876	290	11.2083	1.06478	2.22938	-3.39594	-2.32985	DOWN	DOWN	KMER21_scaffold55552_Locus_93510_0__5.0_LINEAR:0-290	290	-	-	-	-	-	-	-	-	-	-
TCONS_00002900	XLOC_002877	1052	2.2963	0.54867	0.355992	-2.0653	-2.68939	DOWN	DOWN	KMER21_scaffold55560_Locus_93582_0__3.8_LINEAR:29-1081	1052	gi|12597840|gb|AAG60150.1|AC074360_15 En/Spm-like transposon protein, putative	164	1.99e-49	197.933	-	-	-	-	pfam03004 Transposase_24	Domain only
TCONS_00002905	XLOC_002882	2595	6.51424	1.09175	0.886961	-2.57695	-2.87665	DOWN	DOWN	KMER21_scaffold55589_Locus_93843_0_10.1_LINEAR:46-2641	2595	gi|3242713|gb|AAC23765.1| Mutator-like transposase	573	1.25e-219	752.926	-	-	-	-	pfam10551 MULE | pfam10532 Plant_all_beta | pfam03108 DBD_Tnp_Mut | pfam04434 SWIM	Domain only
TCONS_00002915	XLOC_002892	724	7.38131	0.658399	1.3499	-3.48684	-2.45102	DOWN	DOWN	KMER21_scaffold55649_Locus_94320_0__6.2_LINEAR:24-748	724	gi|11994228|dbj|BAB01350.1| Mutator-like transposase	201	1.26e-61	233.925	-	-	-	-	pfam04434 SWIM	Domain only
TCONS_00002916	XLOC_002893	232	33.6556	1	3.03017	-5.07277	-3.47338	DOWN	DOWN	KMER21_scaffold55649_Locus_94320_0__6.2_LINEAR:826-1058	232	-	-	-	-	-	-	-	-	-	-
TCONS_00002919	XLOC_002896	270	21.1946	1.29452	1.42916	-4.03321	-3.89046	DOWN	DOWN	KMER21_scaffold55656_Locus_94373_0_11.1_LINEAR:577-847	270	-	-	-	-	-	-	-	-	-	-
TCONS_00002921	XLOC_002898	273	30.8662	3.76183	5.48464	-3.03652	-2.49256	DOWN	DOWN	KMER21_scaffold55657_Locus_94379_0_40.2_LINEAR:1062-1335	273	-	-	-	-	-	-	-	-	-	-
TCONS_00002949	XLOC_002926	326	4.50281	1	0.798355	-2.17083	-2.49572	DOWN	DOWN	KMER21_scaffold55805_Locus_95716_0__5.0_LINEAR:0-326	326	-	-	-	-	-	-	-	-	-	-
TCONS_00002950	XLOC_002927	393	4.47924	1	0.522359	-2.16325	-3.10014	DOWN	DOWN	KMER21_scaffold55806_Locus_95725_0_14.1_LINEAR:380-773	393	-	-	-	-	-	-	-	-	-	-
TCONS_00002954	XLOC_002931	389	4.16326	1	0.533371	-2.05771	-2.9645	DOWN	DOWN	KMER21_scaffold55828_Locus_95868_0__3.8_LINEAR:353-742	389	gi|297810459|ref|XP_002873113.1| hypothetical protein ARALYDRAFT_487156	78	2.99e-22	110.84	-	-	-	-	-
TCONS_00003013	XLOC_002989	730	2.57508	0.217084	0.381324	-3.56829	-2.75553	DOWN	DOWN	KMER21_scaffold56123_Locus_98113_0_18.3_FORK:1-731	730	-	-	-	-	-	-	-	-	-	-
TCONS_00003081	XLOC_003056	1973	1.09306	0.000365587	3.24499e-05	-11.5459	-15.0398	DOWN	DOWN	KMER21_scaffold56498_Locus_101056_0__8.6_LINEAR:0-2385	1973	gi|357443375|ref|XP_003591965.1| Elongation factor 1-alpha	429	3.42e-116	408.999	GO:0032196 transposition | GO:0006310 DNA recombination	-	GO:0046983 protein dimerization activity | GO:0003677 DNA binding	-	pfam05699 Dimer_Tnp_hAT | pfam14372 DUF4413 | pfam02892 zf-BED	GO & Domain
TCONS_00003098	XLOC_003073	533	4.14799	1.01196	0.909651	-2.03526	-2.18903	DOWN	DOWN	KMER21_scaffold56546_Locus_101461_0__4.2_LINEAR:954-1487	533	gi|13876509|gb|AAK43485.1|AC084807_10 polyprotein, putative	128	7.99e-45	182.381	-	-	-	-	pfam14244 UBN2_3	Domain only
TCONS_00003119	XLOC_003093	1971	2.15302	0.401334	0.456895	-2.42349	-2.23643	DOWN	DOWN	KMER21_scaffold56634_Locus_102518_0__3.0_LINEAR:4-1975	1971	gi|21952510|gb|AAM82604.1|AF525305_2 putative AP endonuclease/reverse transcriptase	357	5.95e-128	448.102	-	-	-	-	pfam00078 RVT_1	Domain only
TCONS_00003180	XLOC_003154	1643	14.4233	0.573005	2.52314	-4.65371	-2.51511	DOWN	DOWN	KMER21_scaffold798_Locus_640_2_49.5_COMPLEX:222-1865	1643	gi|15241542|ref|NP_199276.1| alpha-barbatene synthase	282	3.93e-148	515.199	GO:0016106 sesquiterpenoid biosynthetic process | GO:0051762 sesquiterpene biosynthetic process	GO:0009506 plasmodesma	GO:0016829 lyase activity | GO:0000287 magnesium ion binding	-	pfam03936 Terpene_synth_C | pfam01397 Terpene_synth	GO & Domain
TCONS_00003197	XLOC_003171	152	641.395	60.9322	45.8446	-3.39594	-3.80639	DOWN	DOWN	KMER21_scaffold8476_Locus_7287_0_30.4_LINEAR:3-155	152	-	-	-	-	-	-	-	-	-	-
TCONS_00003206	XLOC_003180	124	3338.47	660.512	533.47	-2.33753	-2.64571	DOWN	DOWN	KMER21_scaffold8983_Locus_7743_0_67.2_FORK:1537-1661	124	-	-	-	-	-	-	-	-	-	-
TCONS_00003215	XLOC_003189	253	19.1517	3.1703	3.75791	-2.59478	-2.34947	DOWN	DOWN	KMER21_scaffold9370_Locus_8085_1__8.5_FORK:24-277	253	gi|2244833|emb|CAB10255.1| centromere protein homolog	84	2.48e-37	154.387	-	-	-	-	-
TCONS_00003223	XLOC_003197	194	535.741	6.36121	64.693	-6.39609	-3.04985	DOWN	DOWN	KMER21_scaffold9599_Locus_8296_0_65.7_LINEAR:268-462	194	gi|12321471|gb|AAG50796.1|AC074309_13 unknown protein	64	1.76e-35	145.944	GO:0042967 acyl-carrier-protein biosynthetic process	GO:0005634 nucleus | GO:0009507 chloroplast	GO:0008080 N-acetyltransferase activity	-	pfam00583 Acetyltransf_1 | pfam13508 Acetyltransf_7	GO & Domain
TCONS_00003226	XLOC_003200	482	4.92712	0.393785	0.357917	-3.64526	-3.78305	DOWN	DOWN	KMER21_scaffold9658_Locus_8363_1__8.5_FORK:0-482	482	gi|79496905|ref|NP_195132.3| DEMETER-like protein 3	147	6.82e-30	135.724	GO:0010216 maintenance of DNA methylation | GO:0006284 base-excision repair	-	GO:0019104 DNA N-glycosylase activity	-	-	GO only
TCONS_00003244	XLOC_003218	199	3509.08	334.124	569.218	-3.39264	-2.62404	DOWN	DOWN	KMER27_C1085319_92.0:2-201	199	gi|15218458|ref|NP_177381.1| 40S ribosomal protein Sa-1	41	1.93e-16	89.5115	GO:0006412 translation | GO:0000461 endonucleolytic cleavage to generate mature 3'-end of SSU-rRNA from (SSU-rRNA, 5.8S rRNA, LSU-rRNA) | GO:0006407 rRNA export from nucleus | GO:0009651 response to salt stress | GO:0000028 ribosomal small subunit assembly | GO:0042256 mature ribosome assembly | GO:0000447 endonucleolytic cleavage in ITS1 to separate SSU-rRNA from 5.8S rRNA and LSU-rRNA from tric…	GO:0009506 plasmodesma | GO:0022627 cytosolic small ribosomal subunit | GO:0030686 90S preribosome | GO:0009507 chloroplast | GO:0005634 nucleus | GO:0005886 plasma membrane	GO:0003735 structural constituent of ribosome	-	-	GO only
TCONS_00003245	XLOC_003219	180	576.48	62.0676	24.1821	-3.21536	-4.57526	DOWN	DOWN	KMER27_C1086151_31.0:1-181	180	-	-	-	-	-	-	-	-	-	-
TCONS_00003249	XLOC_003223	182	289.349	55.8637	34.9429	-2.37283	-3.04974	DOWN	DOWN	KMER27_C1091507__7.0:10-192	182	gi|42571171|ref|NP_973659.1| DNAJ heat shock N-terminal domain-containing protein	60	3.46e-24	112.173	GO:0006457 protein folding	-	GO:0031072 heat shock protein binding	-	-	GO only
TCONS_00003250	XLOC_003224	203	29648.6	2629.58	4850.01	-3.49506	-2.6119	DOWN	DOWN	KMER27_C1092235_53.0:0-203	203	gi|15233291|ref|NP_188235.1| photosystem I reaction center subunit VI-1	30	3.64e-06	57.5183	-	-	-	-	-
TCONS_00003253	XLOC_003227	121	4460.23	417.88	94.1248	-3.41596	-5.5664	DOWN	DOWN	KMER27_C1094299_24.0:55-176	121	-	-	-	-	-	-	-	-	-	-
TCONS_00003254	XLOC_003228	158	866.586	173.838	116.75	-2.3176	-2.89192	DOWN	DOWN	KMER27_C1094307_19.0:27-185	158	-	-	-	-	-	-	-	-	-	-
TCONS_00003255	XLOC_003229	203	720.014	13.5779	163.651	-5.72869	-2.1374	DOWN	DOWN	KMER27_C1094823_26.0:3-206	203	-	-	-	-	-	-	-	-	-	-
TCONS_00003256	XLOC_003230	201	567.279	38.8232	62.7621	-3.86907	-3.17609	DOWN	DOWN	KMER27_C1095643_23.0:0-201	201	-	-	-	-	-	-	-	-	-	-
TCONS_00003258	XLOC_003232	194	206.054	12.7224	27.7256	-4.01758	-2.89373	DOWN	DOWN	KMER27_C1096237__6.0:12-206	194	-	-	-	-	-	-	-	-	-	-
TCONS_00003265	XLOC_003239	205	529.987	59.2826	105.495	-3.16028	-2.32878	DOWN	DOWN	KMER27_C1099543_30.0:2-207	205	gi|297812683|ref|XP_002874225.1| ABC1 family protein	68	1.72e-36	149.499	GO:0009244 lipopolysaccharide core region biosynthetic process	GO:0005886 plasma membrane | GO:0005783 endoplasmic reticulum	GO:0016772 transferase activity, transferring phosphorus-containing groups	-	-	GO only
TCONS_00003268	XLOC_003242	208	431.936	30.8296	83.6438	-3.80843	-2.36849	DOWN	DOWN	KMER27_C1104193_32.0:3-211	208	-	-	-	-	-	-	-	-	-	-
TCONS_00003269	XLOC_003243	209	240.672	37.3991	43.6725	-2.68599	-2.46227	DOWN	DOWN	KMER27_C1105373_15.0:2-211	209	gi|297839885|ref|XP_002887824.1| hypothetical protein ARALYDRAFT_895939	38	4.75e-15	85.5123	GO:0080167 response to karrikin	GO:0016020 membrane | GO:0005739 mitochondrion | GO:0005634 nucleus	-	-	-	GO only
TCONS_00003270	XLOC_003244	146	722.216	85.3469	1	-3.08102	-9.49629	DOWN	DOWN	KMER27_C1105673__9.0:6-152	146	-	-	-	-	-	-	-	-	-	-
TCONS_00003271	XLOC_003245	200	248.445	20.1253	56.3345	-3.62584	-2.14084	DOWN	DOWN	KMER27_C1105979_38.0:0-200	200	gi|297788105|ref|XP_002862216.1| hypothetical protein ARALYDRAFT_359757	37	2.93e-12	76.6253	-	-	GO:0030570 pectate lyase activity	-	-	GO only
TCONS_00003273	XLOC_003247	205	279.715	42.3447	42.1982	-2.7237	-2.7287	DOWN	DOWN	KMER27_C1106251_11.0:2-207	205	gi|297823505|ref|XP_002879635.1| tsl-kinase interacting protein 1	67	2.32e-32	137.501	GO:0016310 phosphorylation | GO:0006355 regulation of transcription, DNA-dependent	GO:0005667 transcription factor complex	GO:0003700 sequence-specific DNA binding transcription factor activity | GO:0003677 DNA binding | GO:0016301 kinase activity | GO:0005515 protein binding	-	-	GO only
TCONS_00003277	XLOC_003251	214	197.024	22.7627	5.31594	-3.11363	-5.2119	DOWN	DOWN	KMER27_C1110050_18.0:0-214	214	-	-	-	-	-	-	-	-	-	-
TCONS_00003283	XLOC_003257	177	293.301	29.221	64.0024	-3.3273	-2.19618	DOWN	DOWN	KMER27_C1114476__9.0:39-216	177	-	-	-	-	-	-	-	-	-	-
TCONS_00003284	XLOC_003258	212	232.741	10.2969	28.3645	-4.49844	-3.03657	DOWN	DOWN	KMER27_C1114714_14.0:4-216	212	gi|79330402|ref|NP_001032043.1| glycoside hydrolase family 28 protein / polygalacturonase (pectinase) family protein	69	1.96e-27	123.282	GO:0005982 starch metabolic process | GO:0005985 sucrose metabolic process	-	GO:0004650 polygalacturonase activity	-	-	GO only
TCONS_00003287	XLOC_003261	181	349.302	70.6376	35.6002	-2.30597	-3.29452	DOWN	DOWN	KMER27_C1115990__9.0:3-184	181	-	-	-	-	-	-	-	-	-	-
TCONS_00003288	XLOC_003262	215	92.5918	15.8402	15.4337	-2.54729	-2.5848	DOWN	DOWN	KMER27_C1116494__8.0:0-215	215	gi|334187645|ref|NP_196804.6| callose synthase	71	2.2e-39	158.386	GO:0006075 (1->3)-beta-D-glucan biosynthetic process | GO:0005982 starch metabolic process | GO:0005985 sucrose metabolic process	GO:0000148 1,3-beta-D-glucan synthase complex	GO:0003843 1,3-beta-D-glucan synthase activity	-	-	GO only
TCONS_00003294	XLOC_003268	191	219.099	1	9.82754	-7.77544	-4.47861	DOWN	DOWN	KMER27_C1118252__3.0:16-207	191	gi|297816980|ref|XP_002876373.1| hypothetical protein ARALYDRAFT_324170	62	1.22e-14	83.7349	-	-	-	-	-
TCONS_00003295	XLOC_003269	212	151.787	10.2969	11.3458	-3.88177	-3.74182	DOWN	DOWN	KMER27_C1118424_10.0:4-216	212	-	-	-	-	-	-	-	-	-	-
TCONS_00003297	XLOC_003271	215	311.445	22.1763	30.8673	-3.81189	-3.33483	DOWN	DOWN	KMER27_C1119334_29.0:2-217	215	-	-	-	-	-	-	-	-	-	-
TCONS_00003298	XLOC_003272	211	118.13	3.52959	29.2896	-5.06473	-2.01191	DOWN	DOWN	KMER27_C1119434_11.0:8-219	211	gi|15237870|ref|NP_197191.1| Exostosin family protein	21	0.00331	48.1869	-	-	-	-	-
TCONS_00003301	XLOC_003275	210	79.6367	3.63201	6.04672	-4.45459	-3.71921	DOWN	DOWN	KMER27_C1119788_42.0:9-219	210	gi|15241638|ref|NP_198728.1| germin-like protein subfamily 1 member 15	57	9.83e-23	109.063	-	GO:0048046 apoplast	GO:0030145 manganese ion binding | GO:0045735 nutrient reservoir activity	-	-	GO only
TCONS_00003310	XLOC_003284	221	70.2736	8.22185	1	-3.09545	-6.13491	DOWN	DOWN	KMER27_C1123136__6.0:0-221	221	-	-	-	-	-	-	-	-	-	-
TCONS_00003314	XLOC_003288	221	175.684	24.6655	16.9089	-2.83242	-3.37713	DOWN	DOWN	KMER27_C1124222_35.0:1-222	221	gi|15221443|ref|NP_174345.1| hercules receptor kinase 2	73	1.77e-43	170.383	GO:0009826 unidimensional cell growth | GO:0006468 protein phosphorylation | GO:0009741 response to brassinosteroid stimulus | GO:0009069 serine family amino acid metabolic process	GO:0005886 plasma membrane	GO:0005524 ATP binding | GO:0004674 protein serine/threonine kinase activity	-	-	GO only
TCONS_00003321	XLOC_003295	217	81.8455	9.03649	14.4519	-3.17907	-2.50164	DOWN	DOWN	KMER27_C1127420__6.0:7-224	217	-	-	-	-	-	-	-	-	-	-
TCONS_00003325	XLOC_003299	219	65.8982	2.87023	4.51137	-4.521	-3.8686	DOWN	DOWN	KMER27_C1129582__4.0:5-224	219	gi|15240016|ref|NP_201461.1| uncharacterized protein	70	1.58e-36	150.387	-	-	-	-	-
TCONS_00003338	XLOC_003312	191	15074	1092.95	2574.82	-3.78576	-2.54952	DOWN	DOWN	KMER27_C1134978_22.0:38-229	191	gi|15221681|ref|NP_174418.1| photosystem I reaction center subunit III	33	8.65e-07	59.2957	-	-	-	-	-
TCONS_00003346	XLOC_003320	231	224.911	55.8342	31.162	-2.01013	-2.85149	DOWN	DOWN	KMER27_C1138728_56.0:0-231	231	gi|7385217|gb|AAF61738.1|AF244519_1 beta-ketoacyl-ACP synthetase 1	76	6.35e-39	157.941	-	-	-	-	-
TCONS_00003356	XLOC_003330	225	337.942	57.7946	52.1303	-2.54777	-2.69658	DOWN	DOWN	KMER27_C1142736_26.0:7-232	225	-	-	-	-	-	-	-	-	-	-
TCONS_00003360	XLOC_003334	193	168.317	6.63512	18.875	-4.66491	-3.15663	DOWN	DOWN	KMER27_C1143796__9.0:30-223	193	gi|297843718|ref|XP_002889740.1| hypothetical protein ARALYDRAFT_888168	34	1.85e-12	77.0697	-	-	-	-	-
TCONS_00003373	XLOC_003347	207	187.33	3.97378	19.8957	-5.55893	-3.23505	DOWN	DOWN	KMER27_C1147408_27.0:30-237	207	-	-	-	-	-	-	-	-	-	-
TCONS_00003379	XLOC_003353	133	3220.23	362.368	92.325	-3.15164	-5.1243	DOWN	DOWN	KMER27_C1148840_23.0:67-200	133	gi|312282383|dbj|BAJ34057.1| unnamed protein product	25	1.47e-06	57.0739	-	-	-	-	-
TCONS_00003383	XLOC_003357	236	34.423	8.17451	5.44597	-2.07417	-2.66011	DOWN	DOWN	KMER27_C1149700__9.0:0-236	236	gi|13447449|gb|AAK21965.1| receptor protein kinase PERK1	77	1.48e-18	97.0654	GO:0009611 response to wounding | GO:0046777 protein autophosphorylation | GO:0009620 response to fungus | GO:0009069 serine family amino acid metabolic process	GO:0005886 plasma membrane	GO:0005524 ATP binding | GO:0004674 protein serine/threonine kinase activity	-	-	GO only
TCONS_00003385	XLOC_003359	210	159.273	18.16	18.1402	-3.13267	-3.13424	DOWN	DOWN	KMER27_C1149964__7.0:3-213	210	-	-	-	-	-	-	-	-	-	-
TCONS_00003390	XLOC_003364	239	28.3495	1	5.05319	-4.82525	-2.48806	DOWN	DOWN	KMER27_C1150720__4.0:0-239	239	gi|297792449|ref|XP_002864109.1| F-box family protein	27	6.51e-05	53.9635	-	-	-	-	-
TCONS_00003403	XLOC_003377	231	35.1423	2.23337	3.1162	-3.97591	-3.49535	DOWN	DOWN	KMER27_C1154724__8.0:11-242	231	-	-	-	-	-	-	-	-	-	-
TCONS_00003404	XLOC_003378	239	36.0812	5.83333	1	-2.62886	-5.17318	DOWN	DOWN	KMER27_C1154946__7.0:0-239	239	gi|53983015|gb|AAV25878.1| Putative PWWP domain-containing protein	78	8.8e-39	157.941	GO:0048510 regulation of timing of transition from vegetative to reproductive phase | GO:0009910 negative regulation of flower development | GO:0048497 maintenance of floral organ identity	GO:0005667 transcription factor complex	GO:0003700 sequence-specific DNA binding transcription factor activity	-	-	GO only
TCONS_00003413	XLOC_003387	230	44.0942	1	6.41255	-5.46252	-2.78162	DOWN	DOWN	KMER27_C1157274__4.0:2-232	230	gi|297848790|ref|XP_002892276.1| hypothetical protein ARALYDRAFT_887707	74	5.32e-30	131.725	GO:0055114 oxidation-reduction process | GO:0006979 response to oxidative stress | GO:0006804 peroxidase reaction	GO:0009506 plasmodesma | GO:0009505 plant-type cell wall	GO:0020037 heme binding | GO:0004601 peroxidase activity	-	-	GO only
TCONS_00003418	XLOC_003392	244	22.011	1	1	-4.46015	-4.46015	DOWN	DOWN	KMER27_C1158626__3.0:0-244	244	-	-	-	-	-	-	-	-	-	-
TCONS_00003421	XLOC_003395	199	438.635	1	16.4991	-8.77688	-4.73256	DOWN	DOWN	KMER27_C1159688__9.0:15-214	199	gi|10177241|dbj|BAB10615.1| unnamed protein product	32	1.74e-05	55.2965	-	-	-	-	-
TCONS_00003425	XLOC_003399	242	28.0544	1.85441	1	-3.91919	-4.81016	DOWN	DOWN	KMER27_C1160674__3.0:0-242	242	gi|10177279|dbj|BAB10632.1| unnamed protein product	80	2.26e-49	188.157	GO:0032259 methylation	-	GO:0008168 methyltransferase activity	-	-	GO only
TCONS_00003426	XLOC_003400	230	91.8629	2.27559	12.8251	-5.33517	-2.84051	DOWN	DOWN	KMER27_C1160802_12.0:14-244	230	gi|27311539|gb|AAO00735.1| expressed protein	74	2.29e-28	126.837	GO:0006468 protein phosphorylation | GO:0007169 transmembrane receptor protein tyrosine kinase signaling pathway | GO:0055114 oxidation-reduction process | GO:0009069 serine family amino acid metabolic process	-	GO:0005524 ATP binding | GO:0032440 2-alkenal reductase [NAD(P)] activity | GO:0004674 protein serine/threonine kinase activity	-	-	GO only
TCONS_00003440	XLOC_003414	211	107.391	10.5888	17.5738	-3.34226	-2.61138	DOWN	DOWN	KMER27_C1166538__7.0:7-218	211	gi|345289313|gb|AEN81148.1| AT1G63440-like protein	70	1.82e-33	141.056	GO:0006754 ATP biosynthetic process | GO:0060003 copper ion export	GO:0016021 integral to membrane	GO:0005507 copper ion binding | GO:0004008 copper-exporting ATPase activity | GO:0005524 ATP binding	-	-	GO only
TCONS_00003446	XLOC_003420	226	66.8466	9.84618	14.4425	-2.76322	-2.21053	DOWN	DOWN	KMER27_C1167926_12.0:27-253	226	gi|297826861|ref|XP_002881313.1| auxin response transcription factor 3	68	3.17e-20	101.953	GO:0009850 auxin metabolic process | GO:0006355 regulation of transcription, DNA-dependent | GO:0010050 vegetative phase change | GO:0009733 response to auxin stimulus | GO:0010158 abaxial cell fate specification	GO:0005667 transcription factor complex	GO:0003677 DNA binding | GO:0003700 sequence-specific DNA binding transcription factor activity	-	-	GO only
TCONS_00003450	XLOC_003424	243	27.2095	3.65244	4.60417	-2.89718	-2.5631	DOWN	DOWN	KMER27_C1169302_14.0:4-247	243	gi|356549785|ref|XP_003543271.1| PREDICTED: vesicle-associated protein 4-2-like	53	9.89e-06	56.6296	-	-	-	-	-
TCONS_00003451	XLOC_003425	247	22.2552	1.72151	4.22502	-3.6924	-2.39711	DOWN	DOWN	KMER27_C1169542__4.0:3-250	247	gi|240255352|ref|NP_188174.4| uncharacterized protein	50	4.35e-14	83.2906	-	-	-	-	-
TCONS_00003460	XLOC_003434	239	30.9267	3.88889	1	-2.99142	-4.95078	DOWN	DOWN	KMER27_C1171850__7.0:17-256	239	gi|281208967|gb|EFA83142.1| hypothetical protein PPL_03932	62	2.07e-07	61.9618	-	-	-	-	pfam05229 SCPU	Domain only
TCONS_00003466	XLOC_003440	251	20.0862	4.88443	3.90194	-2.03994	-2.36394	DOWN	DOWN	KMER27_C1173506_19.0:6-257	251	-	-	-	-	-	-	-	-	-	-
TCONS_00003467	XLOC_003441	256	43.9395	1.52475	10.6815	-4.84887	-2.0404	DOWN	DOWN	KMER27_C1173740_11.0:2-258	256	-	-	-	-	-	-	-	-	-	-
TCONS_00003472	XLOC_003446	257	17.5197	1.50563	1	-3.54054	-4.13091	DOWN	DOWN	KMER27_C1175402__3.0:0-257	257	gi|15241963|ref|NP_200495.1| myb-like transcription factor family protein	81	1.31e-27	125.504	GO:0006355 regulation of transcription, DNA-dependent	GO:0005667 transcription factor complex	GO:0003700 sequence-specific DNA binding transcription factor activity | GO:0003677 DNA binding	-	-	GO only
TCONS_00003475	XLOC_003449	244	24.2121	1.79887	4.50343	-3.75057	-2.42663	DOWN	DOWN	KMER27_C1176756__4.0:11-255	244	gi|255570238|ref|XP_002526079.1| Glycosyltransferase QUASIMODO1, putative	22	4.09e-07	61.0731	-	-	-	-	-
TCONS_00003476	XLOC_003450	216	87.0383	9.26474	19.9133	-3.23183	-2.12792	DOWN	DOWN	KMER27_C1176806_17.0:39-255	216	-	-	-	-	-	-	-	-	-	-
TCONS_00003485	XLOC_003459	254	34.0292	1.56449	1	-4.44301	-5.0887	DOWN	DOWN	KMER27_C1179070_32.0:2-256	254	-	-	-	-	-	-	-	-	-	-
TCONS_00003503	XLOC_003477	258	20.2729	2.97395	1.71997	-2.7691	-3.5591	DOWN	DOWN	KMER27_C1182090__6.0:7-265	258	-	-	-	-	-	-	-	-	-	-
TCONS_00003507	XLOC_003481	260	17.9633	1	3.32719	-4.16698	-2.43268	DOWN	DOWN	KMER27_C1182342__8.0:0-260	260	gi|297808629|ref|XP_002872198.1| predicted protein	49	1.59e-22	109.952	-	GO:0005829 cytosol | GO:0005634 nucleus	GO:0016829 lyase activity	-	pfam13920 zf-C3HC4_3	GO & Domain
TCONS_00003509	XLOC_003483	224	54.4565	7.69865	1	-2.82243	-5.76703	DOWN	DOWN	KMER27_C1183126__4.0:8-232	224	-	-	-	-	-	-	-	-	-	-
TCONS_00003510	XLOC_003484	253	17.4106	1.58515	1	-3.45727	-4.12189	DOWN	DOWN	KMER27_C1183216__2.0:13-266	253	-	-	-	-	-	-	-	-	-	-
TCONS_00003525	XLOC_003499	249	23.0353	1	2.02861	-4.52577	-3.50528	DOWN	DOWN	KMER27_C1187528__5.0:15-264	249	-	-	-	-	-	-	-	-	-	-
TCONS_00003526	XLOC_003500	243	22.6746	1.82622	4.60417	-3.63414	-2.30006	DOWN	DOWN	KMER27_C1187556__4.0:0-243	243	-	-	-	-	-	-	-	-	-	-
TCONS_00003531	XLOC_003505	223	62.7456	10.4876	1	-2.58083	-5.97144	DOWN	DOWN	KMER27_C1188575__6.0:32-255	223	gi|297792947|ref|XP_002864358.1| DOMON domain-containing protein	73	6.44e-39	157.497	GO:0006548 histidine catabolic process | GO:0008535 respiratory chain complex IV assembly | GO:0006570 tyrosine metabolic process | GO:0006584 catecholamine metabolic process	GO:0016021 integral to membrane	GO:0004500 dopamine beta-monooxygenase activity	-	pfam10517 DM13	GO & Domain
TCONS_00003541	XLOC_003515	268	14.1887	1.32306	1.47063	-3.42279	-3.27024	DOWN	DOWN	KMER27_C1190421__5.0:3-271	268	-	-	-	-	-	-	-	-	-	-
TCONS_00003546	XLOC_003520	258	24.9513	1.48698	3.43993	-4.06866	-2.85866	DOWN	DOWN	KMER27_C1191183_12.0:0-258	258	-	-	-	-	-	-	-	-	-	-
TCONS_00003555	XLOC_003529	272	13.2702	2.53437	1.38997	-2.38849	-3.25506	DOWN	DOWN	KMER27_C1194403__5.0:0-272	272	-	-	-	-	-	-	-	-	-	-
TCONS_00003562	XLOC_003536	279	10.8356	1	1	-3.43771	-3.43771	DOWN	DOWN	KMER27_C1195497__4.0:0-279	279	gi|340505348|gb|EGR31686.1| p25-alpha family protein, putative	83	5.52e-20	102.398	-	-	GO:0005509 calcium ion binding	-	pfam05517 p25-alpha	GO & Domain
TCONS_00003566	XLOC_003540	251	20.0862	1.62814	3.90194	-3.62491	-2.36394	DOWN	DOWN	KMER27_C1196657_11.0:29-280	251	gi|297796439|ref|XP_002866104.1| hypothetical protein ARALYDRAFT_331885	72	1.24e-25	119.283	-	-	-	-	-
TCONS_00003569	XLOC_003543	276	32.857	4.86331	7.90602	-2.75619	-2.05518	DOWN	DOWN	KMER27_C1197365_11.0:0-276	276	-	-	-	-	-	-	-	-	-	-
TCONS_00003578	XLOC_003552	240	24.9232	1	1	-4.63942	-4.63942	DOWN	DOWN	KMER27_C1198579__5.0:8-248	240	gi|15220549|ref|NP_174269.1| Putative adipose-regulatory protein (Seipin)	46	2.02e-13	81.0688	-	-	-	-	-
TCONS_00003581	XLOC_003555	269	36.7705	5.23455	4.34881	-2.81241	-3.07986	DOWN	DOWN	KMER27_C1199561_11.0:7-276	269	-	-	-	-	-	-	-	-	-	-
TCONS_00003588	XLOC_003562	234	34.0917	2.11554	1	-4.01032	-5.09135	DOWN	DOWN	KMER27_C1200957__4.0:48-282	234	gi|18400323|ref|NP_566483.1| Subtilase family protein	20	0.00111	49.9643	-	-	-	-	-
TCONS_00003589	XLOC_003563	261	8.80508	1.4337	1	-2.61859	-3.13834	DOWN	DOWN	KMER27_C1201147_24.0:16-277	261	gi|790687|gb|AAA87304.1| zinc finger protein	83	3.68e-33	142.389	GO:0009739 response to gibberellin stimulus | GO:0006355 regulation of transcription, DNA-dependent | GO:0010091 trichome branching	GO:0005667 transcription factor complex	GO:0008270 zinc ion binding | GO:0003676 nucleic acid binding | GO:0003700 sequence-specific DNA binding transcription factor activity	-	-	GO only
TCONS_00003594	XLOC_003568	231	59.7419	2.23337	3.1162	-4.74145	-4.26088	DOWN	DOWN	KMER27_C1202033__7.0:55-286	231	gi|326515258|dbj|BAK03542.1| predicted protein	69	8.76e-23	109.952	GO:0006412 translation | GO:0042254 ribosome biogenesis	GO:0005840 ribosome	GO:0003735 structural constituent of ribosome	-	pfam01779 Ribosomal_L29e	GO & Domain
TCONS_00003600	XLOC_003574	275	17.2575	1	1.33503	-4.10915	-3.69228	DOWN	DOWN	KMER27_C1204241__4.0:14-289	275	-	-	-	-	-	-	-	-	-	-
TCONS_00003602	XLOC_003576	266	13.3611	1.35289	3.02914	-3.30392	-2.14106	DOWN	DOWN	KMER27_C1204355__3.0:9-275	266	-	-	-	-	-	-	-	-	-	-
TCONS_00003632	XLOC_003606	192	236.208	20.7809	9.63269	-3.50673	-4.61598	DOWN	DOWN	KMER27_C1210425__5.0:86-278	192	-	-	-	-	-	-	-	-	-	-
TCONS_00003637	XLOC_003611	271	18.3934	1	4.22788	-4.20112	-2.12118	DOWN	DOWN	KMER27_C1210879__7.0:25-296	271	gi|15232435|ref|NP_190982.1| peptide transporter PTR1	85	1.51e-47	184.602	GO:0042939 tripeptide transport | GO:0006807 nitrogen compound metabolic process | GO:0009860 pollen tube growth | GO:0042938 dipeptide transport	GO:0009506 plasmodesma | GO:0005886 plasma membrane | GO:0016021 integral to membrane	GO:0042936 dipeptide transporter activity | GO:0042937 tripeptide transporter activity	-	-	GO only
TCONS_00003638	XLOC_003612	276	13.596	2.43166	2.63534	-2.48317	-2.36712	DOWN	DOWN	KMER27_C1210881__5.0:0-276	276	gi|297838515|ref|XP_002887139.1| F12A21.16	91	4.33e-48	186.38	GO:0006508 proteolysis	-	GO:0046872 metal ion binding | GO:0004222 metalloendopeptidase activity	-	-	GO only
TCONS_00003644	XLOC_003618	298	15.2783	0.994201	1.02449	-3.9418	-3.89851	DOWN	DOWN	KMER27_C1211741_11.0:0-298	298	gi|297852488|ref|XP_002894125.1| auxin-responsive GH3 family protein	88	3.34e-37	155.72	GO:0010112 regulation of systemic acquired resistance | GO:0071456 cellular response to hypoxia | GO:0009416 response to light stimulus | GO:0034052 positive regulation of plant-type hypersensitive response | GO:0018874 benzoate metabolic process | GO:0009733 response to auxin stimulus | GO:0009863 salicylic acid mediated signaling pathway | GO:0044419 interspecies interaction between organisms |…	-	GO:0052626 benzoate amino acid synthetase activity | GO:0052628 4-hydroxybenzoate amino acid synthetase activity | GO:0052625 4-aminobenzoate amino acid synthetase activity | GO:0052627 vanillate amino acid synthetase activity	-	-	GO only
TCONS_00003652	XLOC_003626	300	9.12845	1	1.00418	-3.19037	-3.18435	DOWN	DOWN	KMER27_C1213105__7.0:0-300	300	gi|226347421|gb|ACO50121.1| elongation factor 1 alpha	100	1.17e-57	214.374	GO:0006184 GTP catabolic process | GO:0007017 microtubule-based process | GO:0019722 calcium-mediated signaling | GO:0006448 regulation of translational elongation	GO:0005840 ribosome	GO:0003746 translation elongation factor activity | GO:0005516 calmodulin binding | GO:0003924 GTPase activity | GO:0005525 GTP binding	-	pfam03144 GTP_EFTU_D2	GO & Domain
TCONS_00003656	XLOC_003630	297	12.0203	2.00502	2.06992	-2.58378	-2.53783	DOWN	DOWN	KMER27_C1213947__4.0:0-297	297	gi|89257455|gb|ABD64947.1| ethylene responsive element binding factor, putative	97	8.33e-43	172.161	GO:0009409 response to cold | GO:0010200 response to chitin | GO:0045893 positive regulation of transcription, DNA-dependent | GO:0009873 ethylene mediated signaling pathway	GO:0005667 transcription factor complex	GO:0003677 DNA binding | GO:0003700 sequence-specific DNA binding transcription factor activity	-	-	GO only
TCONS_00003661	XLOC_003635	276	12.463	1	1	-3.63958	-3.63958	DOWN	DOWN	KMER27_C1215151__4.0:21-297	276	gi|42569537|ref|NP_180749.2| myosin-like protein XIF	92	9.98e-59	217.929	GO:0048768 root hair cell tip growth | GO:0060151 peroxisome localization | GO:0010154 fruit development | GO:0051301 cell division | GO:0009791 post-embryonic development | GO:0051646 mitochondrion localization | GO:0010091 trichome branching | GO:0051645 Golgi localization | GO:0030048 actin filament-based movement	GO:0016459 myosin complex | GO:0009506 plasmodesma	GO:0005524 ATP binding | GO:0003774 motor activity	-	-	GO only
TCONS_00003664	XLOC_003638	303	8.83285	1.9093	0.97517	-2.20984	-3.17915	DOWN	DOWN	KMER27_C1215257__5.0:0-303	303	-	-	-	-	-	-	-	-	-	-
TCONS_00003666	XLOC_003640	280	10.6802	2.33695	1	-2.19224	-3.41687	DOWN	DOWN	KMER27_C1215407__4.0:15-295	280	-	-	-	-	-	-	-	-	-	-
TCONS_00003675	XLOC_003649	306	15.556	2.79718	2.84338	-2.47543	-2.45179	DOWN	DOWN	KMER27_C1217183__8.0:0-306	306	-	-	-	-	-	-	-	-	-	-
TCONS_00003676	XLOC_003650	301	8.20704	0.970086	1.98864	-3.08068	-2.04508	DOWN	DOWN	KMER27_C1217209_30.0:5-306	301	-	-	-	-	-	-	-	-	-	-
TCONS_00003686	XLOC_003660	295	14.9408	2.03909	3.16966	-2.87326	-2.23686	DOWN	DOWN	KMER27_C1219067_17.0:0-295	295	gi|297850710|ref|XP_002893236.1| hypothetical protein ARALYDRAFT_472493	50	1.31e-20	104.619	GO:0006810 transport | GO:0009860 pollen tube growth	GO:0005773 vacuole | GO:0009506 plasmodesma | GO:0005886 plasma membrane | GO:0009507 chloroplast | GO:0005829 cytosol | GO:0048046 apoplast	GO:0002020 protease binding | GO:0005215 transporter activity	-	-	GO only
TCONS_00003690	XLOC_003664	281	10.5292	1.1572	1.23722	-3.18569	-3.08922	DOWN	DOWN	KMER27_C1219361__4.0:0-281	281	-	-	-	-	-	-	-	-	-	-
TCONS_00003703	XLOC_003677	300	9.12845	1.95599	1.00418	-2.22247	-3.18435	DOWN	DOWN	KMER27_C1222439__4.0:14-314	300	-	-	-	-	-	-	-	-	-	-
TCONS_00003708	XLOC_003682	303	41.7553	4.77324	4.87585	-3.12892	-3.09823	DOWN	DOWN	KMER27_C1223445_16.0:3-306	303	-	-	-	-	-	-	-	-	-	-
TCONS_00003710	XLOC_003684	269	32.9666	7.85182	7.24802	-2.06991	-2.18535	DOWN	DOWN	KMER27_C1224043_10.0:3-272	269	-	-	-	-	-	-	-	-	-	-
TCONS_00003713	XLOC_003687	311	8.86985	1.79503	0.905425	-2.3049	-3.29224	DOWN	DOWN	KMER27_C1224479__4.0:0-311	311	gi|297806109|ref|XP_002870938.1| predicted protein	35	3.3e-11	74.8479	-	-	-	-	-
TCONS_00003733	XLOC_003707	304	11.1218	1.89422	1.93174	-2.55371	-2.52542	DOWN	DOWN	KMER27_C1227169_10.0:0-304	304	gi|30689575|ref|NP_849485.1| calcineurin B-like protein 10	55	1.26e-17	95.288	GO:0042538 hyperosmotic salinity response | GO:2000021 regulation of ion homeostasis	GO:0009705 plant-type vacuole membrane | GO:0005886 plasma membrane	GO:0005515 protein binding | GO:0005509 calcium ion binding	-	-	GO only
TCONS_00003772	XLOC_003746	299	9.23142	0.986031	1.01423	-3.22685	-3.18617	DOWN	DOWN	KMER27_C1232350__4.0:0-299	299	gi|12322574|gb|AAG51288.1|AC027035_11 protein kinase, putative	23	0.00118	50.4087	-	-	-	-	-
TCONS_00003775	XLOC_003749	299	10.0706	0.986031	2.02846	-3.35237	-2.31169	DOWN	DOWN	KMER27_C1233096__4.0:0-299	299	gi|297842871|ref|XP_002889317.1| hypothetical protein ARALYDRAFT_477264	94	6.12e-38	157.941	-	-	-	-	-
TCONS_00003784	XLOC_003758	316	14.7875	1	3.46673	-3.88631	-2.09273	DOWN	DOWN	KMER27_C1233522__6.0:0-316	316	gi|9392681|gb|AAF87258.1|AC068562_5 Strong similarity to UDP-glucose glucosyltransferase from Arabidopsis thaliana gb|AB016819 and contains a UDP-glucosyl transferase PF|00201 domain	78	1.08e-35	151.72	GO:0009813 flavonoid biosynthetic process	-	GO:0047213 anthocyanidin 3-O-glucosyltransferase activity | GO:0015020 glucuronosyltransferase activity	-	-	GO only
TCONS_00003795	XLOC_003769	319	9.58603	1.69367	1.68997	-2.50078	-2.50394	DOWN	DOWN	KMER27_C1234892__5.0:0-319	319	-	-	-	-	-	-	-	-	-	-
TCONS_00003816	XLOC_003790	332	8.56129	0.775664	1.52459	-3.46432	-2.48941	DOWN	DOWN	KMER27_C1237826__5.0:2-334	332	gi|8885525|dbj|BAA97455.1| unnamed protein product	85	3.86e-16	90.8445	-	-	-	-	-
TCONS_00003830	XLOC_003804	344	6.12251	0.719819	1	-3.08842	-2.61412	DOWN	DOWN	KMER27_C1239312__3.0:0-344	344	-	-	-	-	-	-	-	-	-	-
TCONS_00003862	XLOC_003836	350	5.32667	0.694808	1	-2.93855	-2.41323	DOWN	DOWN	KMER27_C1242792__3.0:0-350	350	gi|15239608|ref|NP_200244.1| uncharacterized protein	99	2.66e-46	184.158	-	-	-	-	-
TCONS_00003871	XLOC_003845	347	5.44367	0.707093	0.684944	-2.94461	-2.99052	DOWN	DOWN	KMER27_C1243746__3.0:6-353	347	gi|297830036|ref|XP_002882900.1| predicted protein	83	1.3e-40	167.273	GO:0016310 phosphorylation	-	GO:0016301 kinase activity | GO:0003677 DNA binding | GO:0008270 zinc ion binding | GO:0046403 polynucleotide 3'-phosphatase activity	-	pfam00645 zf-PARP	GO & Domain
TCONS_00003877	XLOC_003851	213	133.343	16.699	21.9687	-2.99731	-2.60162	DOWN	DOWN	KMER27_C1244558__6.0:0-213	213	-	-	-	-	-	-	-	-	-	-
TCONS_00003895	XLOC_003869	353	30.7661	0.682943	3.29113	-5.49343	-3.22469	DOWN	DOWN	KMER27_C1246732_28.0:4-357	353	gi|6723396|emb|CAB66405.1| SF16-like protein	67	4.14e-31	138.39	-	-	GO:0005516 calmodulin binding	-	-	GO only
TCONS_00003896	XLOC_003870	302	9.74098	0.962305	0.984651	-3.3395	-3.30638	DOWN	DOWN	KMER27_C1246898__4.0:45-347	302	-	-	-	-	-	-	-	-	-	-
TCONS_00003897	XLOC_003871	356	6.12856	1	1	-2.61555	-2.61555	DOWN	DOWN	KMER27_C1247012__3.0:5-361	356	gi|89257567|gb|ABD65056.1| hypothetical protein 27.t00122	91	5.41e-19	100.176	-	-	-	-	-
TCONS_00003904	XLOC_003878	340	6.31149	1	0.718991	-2.65798	-3.13394	DOWN	DOWN	KMER27_C1247826__2.0:0-340	340	-	-	-	-	-	-	-	-	-	-
TCONS_00003905	XLOC_003879	277	17.8564	2.40727	2.60151	-2.89097	-2.77902	DOWN	DOWN	KMER27_C1247932__4.0:7-284	277	-	-	-	-	-	-	-	-	-	-
TCONS_00003933	XLOC_003907	356	8.68213	1	0.645633	-3.11805	-3.74926	DOWN	DOWN	KMER27_C1251600__6.0:0-356	356	gi|297847374|ref|XP_002891568.1| hypothetical protein ARALYDRAFT_474163	33	5.16e-06	58.407	-	-	-	-	-
TCONS_00003934	XLOC_003908	327	7.01517	1.60315	1.58422	-2.12957	-2.14671	DOWN	DOWN	KMER27_C1251792__3.0:4-331	327	-	-	-	-	-	-	-	-	-	-
TCONS_00003940	XLOC_003914	353	22.9442	4.09766	1.97468	-2.48526	-3.53844	DOWN	DOWN	KMER27_C1252076_22.0:20-373	353	gi|18415950|ref|NP_567662.1| OSBP(oxysterol binding protein)-related protein 2A	108	1.95e-57	216.151	GO:0007165 signal transduction | GO:0008202 steroid metabolic process	-	GO:0035091 phosphatidylinositol binding | GO:0008142 oxysterol binding	-	-	GO only
TCONS_00003941	XLOC_003915	289	5.67539	1	1.12709	-2.50472	-2.33212	DOWN	DOWN	KMER27_C1252252__6.0:31-320	289	-	-	-	-	-	-	-	-	-	-
TCONS_00003963	XLOC_003937	268	14.1887	1.32306	1.47063	-3.42279	-3.27024	DOWN	DOWN	KMER27_C1254238__5.0:41-309	268	gi|312283219|dbj|BAJ34475.1| unnamed protein product	88	3.13e-48	186.38	GO:0006874 cellular calcium ion homeostasis | GO:0009416 response to light stimulus | GO:0006811 ion transport	GO:0009506 plasmodesma | GO:0016023 cytoplasmic membrane-bounded vesicle | GO:0016020 membrane	GO:0005515 protein binding | GO:0005217 intracellular ligand-gated ion channel activity	-	-	GO only
TCONS_00003974	XLOC_003948	383	6.03125	1	0.550786	-2.59246	-3.45289	DOWN	DOWN	KMER27_C1255100__4.0:0-383	383	gi|75335085|sp|Q9LJR3.1|SPA3_ARATH RecName: Full=Protein SPA1-RELATED 3	56	2.16e-13	82.4019	GO:0006468 protein phosphorylation | GO:0007165 signal transduction	GO:0005834 heterotrimeric G-protein complex | GO:0080008 CUL4 RING ubiquitin ligase complex	GO:0042802 identical protein binding | GO:0004871 signal transducer activity	-	-	GO only
TCONS_00003978	XLOC_003952	330	6.21747	1	1.54789	-2.63633	-2.00602	DOWN	DOWN	KMER27_C1255676__3.0:24-354	330	-	-	-	-	-	-	-	-	-	-
TCONS_00003982	XLOC_003956	364	18.8802	2.5708	3.07146	-2.87658	-2.61988	DOWN	DOWN	KMER27_C1256490_13.0:0-364	364	-	-	-	-	-	-	-	-	-	-
TCONS_00003990	XLOC_003964	366	5.73461	1.27177	0.606927	-2.17286	-3.2401	DOWN	DOWN	KMER27_C1257148__5.0:9-375	366	-	-	-	-	-	-	-	-	-	-
TCONS_00004023	XLOC_003997	308	9.1424	0.918122	1.86076	-3.31582	-2.29668	DOWN	DOWN	KMER27_C1260612__6.0:76-384	308	gi|145329166|ref|NP_001077912.1| RAD-like 4 protein	77	1.28e-35	151.276	GO:0010114 response to red light | GO:0006355 regulation of transcription, DNA-dependent | GO:0009630 gravitropism | GO:0009793 embryo development ending in seed dormancy	GO:0005667 transcription factor complex	GO:0003677 DNA binding | GO:0003700 sequence-specific DNA binding transcription factor activity	-	pfam00249 Myb_DNA-binding	GO & Domain
TCONS_00004024	XLOC_003998	388	5.8614	0.569485	1	-3.36352	-2.55125	DOWN	DOWN	KMER27_C1260632__3.0:0-388	388	-	-	-	-	-	-	-	-	-	-
TCONS_00004033	XLOC_004007	402	10.0898	1.068	0.998341	-3.23991	-3.33722	DOWN	DOWN	KMER27_C1261494__5.0:0-402	402	-	-	-	-	-	-	-	-	-	-
TCONS_00004057	XLOC_004031	388	5.44273	0.569485	0.536197	-3.2566	-3.3435	DOWN	DOWN	KMER27_C1263946__3.0:0-388	388	-	-	-	-	-	-	-	-	-	-
TCONS_00004062	XLOC_004036	356	8.17141	0.671476	0.645633	-3.60518	-3.6618	DOWN	DOWN	KMER27_C1264242__2.0:22-378	356	-	-	-	-	-	-	-	-	-	-
TCONS_00004072	XLOC_004046	388	6.69874	1.13897	1	-2.55616	-2.74389	DOWN	DOWN	KMER27_C1265462__3.0:31-419	388	gi|297836967|ref|XP_002886365.1| hypothetical protein ARALYDRAFT_474947	129	5.06e-59	221.928	-	GO:0005886 plasma membrane	-	-	-	GO only
TCONS_00004077	XLOC_004051	394	11.3396	2.21486	2.59839	-2.35608	-2.12568	DOWN	DOWN	KMER27_C1266014__9.0:27-421	394	-	-	-	-	-	-	-	-	-	-
TCONS_00004089	XLOC_004063	404	9.60147	2.11715	0.494294	-2.18113	-4.27981	DOWN	DOWN	KMER27_C1267096__4.0:0-404	404	gi|227438175|gb|ACP30577.1| disease resistance protein	64	1.38e-24	118.394	GO:0045087 innate immune response | GO:0007165 signal transduction	GO:0031224 intrinsic to membrane	GO:0004888 transmembrane signaling receptor activity | GO:0005524 ATP binding	-	-	GO only
TCONS_00004093	XLOC_004067	414	8.03413	0.506924	1	-3.9863	-3.00614	DOWN	DOWN	KMER27_C1267344__4.0:0-414	414	-	-	-	-	-	-	-	-	-	-
TCONS_00004095	XLOC_004069	370	5.12495	0.622686	1.18543	-3.04096	-2.11213	DOWN	DOWN	KMER27_C1267476__2.0:47-417	370	gi|89274224|gb|ABD65628.1| myb family transcription factor	123	1.89e-83	300.133	GO:0006355 regulation of transcription, DNA-dependent	GO:0005634 nucleus	GO:0003677 DNA binding	-	pfam00249 Myb_DNA-binding | pfam13921 Myb_DNA-bind_6	GO & Domain
TCONS_00004112	XLOC_004086	397	4.38319	1	1.02359	-2.13198	-2.09834	DOWN	DOWN	KMER27_C1268734__3.0:36-433	397	gi|297827561|ref|XP_002881663.1| hypothetical protein ARALYDRAFT_482977	120	9.87e-57	215.707	-	-	-	-	-
TCONS_00004118	XLOC_004092	435	3.64134	0.465611	0.429286	-2.96727	-3.08446	DOWN	DOWN	KMER27_C1269134__3.0:0-435	435	gi|326580862|gb|ADZ96433.1| transcription factor LAS	143	5.4e-88	315.241	GO:0010223 secondary shoot formation | GO:0006355 regulation of transcription, DNA-dependent	GO:0005667 transcription factor complex	GO:0003700 sequence-specific DNA binding transcription factor activity	-	-	GO only
TCONS_00004144	XLOC_004118	429	4.08144	0.953423	0.880998	-2.09789	-2.21187	DOWN	DOWN	KMER27_C1271214__7.0:0-429	429	-	-	-	-	-	-	-	-	-	-
TCONS_00004145	XLOC_004119	402	5.82104	0.533999	1	-3.44637	-2.54128	DOWN	DOWN	KMER27_C1271256__2.0:38-440	402	gi|297835324|ref|XP_002885544.1| leucine-rich repeat family protein	127	1.78e-49	194.822	GO:0006952 defense response | GO:0007165 signal transduction	-	GO:0016301 kinase activity	-	pfam13855 LRR_8 | pfam12799 LRR_4	GO & Domain
TCONS_00004148	XLOC_004122	447	4.08506	0.889785	0.816979	-2.19883	-2.32199	DOWN	DOWN	KMER27_C1271410__3.0:0-447	447	-	-	-	-	-	-	-	-	-	-
TCONS_00004154	XLOC_004128	445	12.6766	0.896433	0.411815	-3.82183	-4.94403	DOWN	DOWN	KMER27_C1271822_17.0:4-449	445	gi|60686421|gb|AAX35339.1| oxalic acid oxidase	101	2.08e-53	207.264	GO:0055114 oxidation-reduction process | GO:0006005 L-fucose biosynthetic process | GO:0019853 L-ascorbic acid biosynthetic process | GO:0009734 auxin mediated signaling pathway | GO:0046487 glyoxylate metabolic process | GO:0006801 superoxide metabolic process | GO:0006000 fructose metabolic process | GO:0006013 mannose metabolic process	GO:0005618 cell wall | GO:0031012 extracellular matrix | GO:0048046 apoplast	GO:0045735 nutrient reservoir activity | GO:0030145 manganese ion binding | GO:0050162 oxalate oxidase activity | GO:0004784 superoxide dismutase activity | GO:0050577 GDP-L-fucose synthase activity | GO:0004872 receptor activity	-	pfam00190 Cupin_1	GO & Domain
TCONS_00004179	XLOC_004153	453	4.59691	1	0.797658	-2.20066	-2.52682	DOWN	DOWN	KMER27_C1274160__5.0:9-462	453	gi|357488135|ref|XP_003614355.1| hypothetical protein MTR_5g050490	64	4.78e-05	55.7409	-	-	-	-	-
TCONS_00004189	XLOC_004163	466	4.65391	1	1	-2.21844	-2.21844	DOWN	DOWN	KMER27_C1274892__2.0:0-466	466	-	-	-	-	-	-	-	-	-	-
TCONS_00004191	XLOC_004165	428	5.80862	0.957226	0.88485	-2.60126	-2.71469	DOWN	DOWN	KMER27_C1274976__4.0:39-467	428	-	-	-	-	-	-	-	-	-	-
TCONS_00004255	XLOC_004229	440	4.20965	0.456748	0.840738	-3.20423	-2.32397	DOWN	DOWN	KMER27_C1278870__2.0:37-477	440	-	-	-	-	-	-	-	-	pfam13456 RVT_3	Domain only
TCONS_00004263	XLOC_004237	464	3.51796	0.837021	0.382255	-2.0714	-3.20213	DOWN	DOWN	KMER27_C1279770__3.0:21-485	464	gi|9954746|gb|AAG09097.1|AC009323_8 Putative retroelement polyprotein	147	1.32e-37	159.719	-	-	-	-	-
TCONS_00004275	XLOC_004249	470	5.15495	1.22979	1.12135	-2.06755	-2.20072	DOWN	DOWN	KMER27_C1280574__6.0:18-488	470	-	-	-	-	-	-	-	-	-	-
TCONS_00004294	XLOC_004268	517	5.09193	1	0.955462	-2.34821	-2.41394	DOWN	DOWN	KMER27_C1281698__4.0:0-517	517	gi|25028099|ref|NP_738153.1| unnamed protein product	34	0.000106	54.8522	-	-	-	-	-
TCONS_00004417	XLOC_004391	549	3.07373	0.3228	0.289344	-3.25128	-3.40913	DOWN	DOWN	KMER27_C1288304__3.0:2-551	549	gi|297802948|ref|XP_002869358.1| SET domain-containing protein	137	6.13e-93	331.682	GO:0034968 histone lysine methylation | GO:0006355 regulation of transcription, DNA-dependent | GO:0006554 lysine catabolic process	GO:0000785 chromatin | GO:0005634 nucleus	GO:0008270 zinc ion binding | GO:0018024 histone-lysine N-methyltransferase activity | GO:0003677 DNA binding	-	pfam00856 SET	GO & Domain
TCONS_00004466	XLOC_004440	575	2.65059	0.60339	0.538641	-2.13515	-2.29892	DOWN	DOWN	KMER27_C1290996__4.0:0-575	575	-	-	-	-	-	-	-	-	-	-
TCONS_00004479	XLOC_004453	586	3.36463	0.58715	0.784979	-2.51865	-2.09972	DOWN	DOWN	KMER27_C1291522__3.0:5-591	586	gi|30684623|ref|NP_173046.2| aspartyl beta-hydroxylase N-terminal region domain-containing protein	195	8.24e-54	209.93	-	GO:0005829 cytosol	-	-	-	GO only
TCONS_00004487	XLOC_004461	612	52.5693	1	1	-5.71615	-5.71615	DOWN	DOWN	KMER27_C1291874_40.0:0-612	612	gi|343470973|emb|CCD16493.1| hypothetical protein, unlikely	136	2.81e-23	115.284	-	-	-	-	-
TCONS_00004497	XLOC_004471	635	3.32641	0.786432	0.464467	-2.08057	-2.84032	DOWN	DOWN	KMER27_C1292318__5.0:14-649	635	gi|7769855|gb|AAF69533.1|AC008007_8 F12M16.15	86	3.77e-27	127.726	-	-	-	-	-
TCONS_00004517	XLOC_004491	664	4.42474	0.246523	0.653222	-4.1658	-2.75995	DOWN	DOWN	KMER27_C1293224_14.0:5-669	664	gi|15229930|ref|NP_190014.1| uncharacterized protein	108	2.73e-54	211.708	-	-	-	-	-
TCONS_00004520	XLOC_004494	669	2.26929	0.244016	0.215423	-3.21719	-3.397	DOWN	DOWN	KMER27_C1293368__7.0:3-672	669	-	-	-	-	-	-	-	-	-	-
TCONS_00004545	XLOC_004519	685	2.50603	0.236326	0.208327	-3.40655	-3.58848	DOWN	DOWN	KMER27_C1294382_12.0:9-694	685	-	-	-	-	-	-	-	-	-	-
TCONS_00004552	XLOC_004526	588	4.52803	0.876435	1.04125	-2.36916	-2.12057	DOWN	DOWN	KMER27_C1294752__4.0:0-588	588	gi|297839531|ref|XP_002887647.1| hypothetical protein ARALYDRAFT_895541	83	4.35e-21	108.174	GO:0042742 defense response to bacterium | GO:0045893 positive regulation of transcription, DNA-dependent	GO:0005886 plasma membrane | GO:0005667 transcription factor complex	GO:0003677 DNA binding | GO:0003700 sequence-specific DNA binding transcription factor activity	-	-	GO only
TCONS_00004714	XLOC_004688	905	2.24727	0.329754	0.430146	-2.76871	-2.38528	DOWN	DOWN	KMER27_C1300184_10.0:0-905	905	-	-	-	-	-	-	-	-	-	-
TCONS_00004841	XLOC_004813	1289	3.16992	0.539623	0.464279	-2.55442	-2.77138	DOWN	DOWN	KMER27_C1303478_18.0:0-1289	1289	gi|79366428|ref|NP_176072.3| Pectin lyase-like protein	378	3.74e-187	644.949	-	-	GO:0004091 carboxylesterase activity	-	pfam03283 PAE	GO & Domain
TCONS_00004941	XLOC_004909	231	49.1992	8.93346	6.2324	-2.46134	-2.98078	DOWN	DOWN	KMER27_scaffold10325_Locus_5948_1_29.0_COMPLEX:3-234	231	gi|15223906|ref|NP_172932.1| RNA-dependent RNA polymerase 1	41	1.35e-18	97.0654	GO:0009751 response to salicylic acid stimulus | GO:0060148 positive regulation of posttranscriptional gene silencing | GO:0009615 response to virus | GO:0006144 purine base metabolic process	GO:0031379 RNA-directed RNA polymerase complex	GO:0003676 nucleic acid binding | GO:0003968 RNA-directed RNA polymerase activity | GO:0000166 nucleotide binding	-	-	GO only
TCONS_00004945	XLOC_004913	236	34.423	6.13088	1	-2.48921	-5.1053	DOWN	DOWN	KMER27_scaffold1035_Locus_517_0_41.9_FORK:157-393	236	gi|20197534|gb|AAD15450.2| similar to ch-TOG protein from Homo sapiens	41	4.92e-12	76.6253	-	-	-	-	-
TCONS_00004962	XLOC_004930	115	7336.19	1	1	-12.8408	-12.8408	DOWN	DOWN	KMER27_scaffold10784_Locus_6187_1_38.4_COMPLEX:0-115	115	-	-	-	-	-	-	-	-	-	-
TCONS_00004968	XLOC_004936	130	1517.88	1	53.6052	-10.5678	-4.82354	DOWN	DOWN	KMER27_scaffold10957_Locus_6286_2__7.3_COMPLEX:451-581	130	gi|357502251|ref|XP_003621414.1| Targeting protein for Xklp2 containing protein expressed	38	7.27e-06	54.8522	-	-	-	-	-
TCONS_00004981	XLOC_004947	191	2782.55	282.285	422.584	-3.30118	-2.7191	DOWN	DOWN	KMER27_scaffold11149_Locus_6390_4_48.1_COMPLEX:0-191	191	gi|42567389|ref|NP_195171.2| coatomer subunit gamma	62	1.47e-31	134.391	GO:0016192 vesicle-mediated transport | GO:0006886 intracellular protein transport	GO:0030126 COPI vesicle coat	GO:0005488 binding | GO:0005198 structural molecule activity	-	-	GO only
TCONS_00004983	XLOC_004949	140	1013.04	1	34.2237	-9.98448	-4.88755	DOWN	DOWN	KMER27_scaffold11150_Locus_6391_0__9.2_LINEAR:17-157	140	gi|297842355|ref|XP_002889059.1| high mobility group family protein	46	9.39e-18	90.8445	GO:0006355 regulation of transcription, DNA-dependent	GO:0005667 transcription factor complex	GO:0003700 sequence-specific DNA binding transcription factor activity | GO:0003677 DNA binding	-	-	GO only
TCONS_00004988	XLOC_004954	146	1516.65	170.694	110.443	-3.1514	-3.77951	DOWN	DOWN	KMER27_scaffold11213_Locus_6426_0_26.9_COMPLEX:466-612	146	-	-	-	-	-	-	-	-	-	-
TCONS_00005015	XLOC_004980	175	399.16	16.3333	79.8521	-4.61108	-2.32156	DOWN	DOWN	KMER27_scaffold11859_Locus_6833_1_46.6_COMPLEX:235-410	175	gi|8778614|gb|AAF79622.1|AC027665_23 F5M15.14	58	2.38e-32	135.724	GO:0009788 negative regulation of abscisic acid mediated signaling pathway | GO:0016567 protein ubiquitination	GO:0080008 CUL4 RING ubiquitin ligase complex | GO:0005634 nucleus	GO:0005515 protein binding | GO:0000166 nucleotide binding	-	-	GO only
TCONS_00005045	XLOC_005010	213	276.212	46.7572	49.4295	-2.56252	-2.48233	DOWN	DOWN	KMER27_scaffold12528_Locus_7234_2_41.4_COMPLEX:14-227	213	gi|15241141|ref|NP_200428.1| LORELEI-LIKE-GPI-ANCHORED PROTEIN 1	45	1.69e-08	65.0722	-	GO:0090406 pollen tube | GO:0031225 anchored to membrane	-	-	-	GO only
TCONS_00005055	XLOC_005020	159	1822.29	451.601	151.75	-2.01263	-3.58598	DOWN	DOWN	KMER27_scaffold12784_Locus_7380_2_31.9_COMPLEX:415-574	159	gi|15219589|ref|NP_171887.1| uncharacterized protein	52	6.37e-25	113.062	-	-	-	-	-
TCONS_00005064	XLOC_005029	161	661.309	73.2357	108.307	-3.17471	-2.6102	DOWN	DOWN	KMER27_scaffold1296_Locus_664_2_28.4_COMPLEX:666-827	161	gi|15221378|ref|NP_177003.1| zinc finger-related protein	34	2.87e-14	81.5132	GO:0006355 regulation of transcription, DNA-dependent	GO:0005667 transcription factor complex	GO:0003700 sequence-specific DNA binding transcription factor activity	-	-	GO only
TCONS_00005095	XLOC_005060	225	46.9363	2.51281	11.1708	-4.22333	-2.07097	DOWN	DOWN	KMER27_scaffold13530_Locus_7838_0__5.1_LINEAR:204-429	225	gi|15225783|ref|NP_180864.1| receptor like protein 26	62	5.86e-21	104.175	GO:0006952 defense response | GO:0007165 signal transduction	-	GO:0016301 kinase activity	-	-	GO only
TCONS_00005104	XLOC_005069	135	1976.83	320.963	126.324	-2.62271	-3.96799	DOWN	DOWN	KMER27_scaffold13741_Locus_7971_3_32.8_COMPLEX:1434-1569	135	-	-	-	-	-	-	-	-	-	-
TCONS_00005124	XLOC_005089	186	653.866	36.5378	54.0672	-4.16153	-3.59617	DOWN	DOWN	KMER27_scaffold14072_Locus_8175_2_13.7_COMPLEX:18-204	186	gi|297829816|ref|XP_002882790.1| photoperiod-independent early flowering 1	62	2.34e-37	150.832	GO:0006355 regulation of transcription, DNA-dependent	-	GO:0004386 helicase activity | GO:0003677 DNA binding | GO:0005524 ATP binding | GO:0016740 transferase activity	-	-	GO only
TCONS_00005144	XLOC_005108	1150	3.08516	0.616737	0.53216	-2.32262	-2.53541	DOWN	DOWN	KMER27_scaffold14423_Locus_8384_3_12.7_COMPLEX:10-1160	1150	gi|312283405|dbj|BAJ34568.1| unnamed protein product	180	9.31e-80	288.58	GO:0006355 regulation of transcription, DNA-dependent	GO:0005667 transcription factor complex	GO:0003700 sequence-specific DNA binding transcription factor activity | GO:0003677 DNA binding	-	pfam02701 zf-Dof	GO & Domain
TCONS_00005152	XLOC_005116	183	257.578	31.8341	45.7332	-3.01636	-2.4937	DOWN	DOWN	KMER27_scaffold14567_Locus_8489_2_19.3_COMPLEX:36-219	183	gi|297804592|ref|XP_002870180.1| predicted protein	37	1.44e-05	55.2965	-	-	-	-	-
TCONS_00005153	XLOC_005117	220	74.5075	11.2159	17.4662	-2.73184	-2.09282	DOWN	DOWN	KMER27_scaffold14581_Locus_8496_1_31.2_COMPLEX:62-282	220	gi|18421957|ref|NP_568577.1| protease Do-like 9	47	5.8e-16	88.6228	GO:0006508 proteolysis	GO:0005730 nucleolus | GO:0009507 chloroplast	GO:0004252 serine-type endopeptidase activity	-	-	GO only
TCONS_00005158	XLOC_005122	175	307.046	16.3333	13.3087	-4.23257	-4.52801	DOWN	DOWN	KMER27_scaffold1467_Locus_748_1_70.6_BUBBLE:68-243	175	gi|297812961|ref|XP_002874364.1| hypothetical protein ARALYDRAFT_489571	29	4.95e-07	59.74	-	-	-	-	-
TCONS_00005225	XLOC_005185	132	1901.63	385.542	145.325	-2.30228	-3.70988	DOWN	DOWN	KMER27_scaffold16507_Locus_9706_4_21.8_COMPLEX:75-207	132	-	-	-	-	-	-	-	-	-	-
TCONS_00005236	XLOC_005196	4261	22.2754	3.7606	2.54103	-2.56642	-3.13197	DOWN	DOWN	KMER27_scaffold16639_Locus_9799_2_27.8_COMPLEX:2-4263	4261	-	-	-	-	-	-	-	-	-	-
TCONS_00005242	XLOC_005202	137	1582.84	285.31	115.854	-2.47191	-3.77214	DOWN	DOWN	KMER27_scaffold16751_Locus_9879_3_18.8_COMPLEX:466-603	137	-	-	-	-	-	-	-	-	-	-
TCONS_00005243	XLOC_005203	183	618.188	63.6683	68.5997	-3.2794	-3.17177	DOWN	DOWN	KMER27_scaffold16751_Locus_9879_3_18.8_COMPLEX:695-878	183	gi|30687512|ref|NP_181378.2| protein SCAR2	60	1.19e-17	92.6219	-	-	-	-	-
TCONS_00005248	XLOC_005208	808	1.99016	0.380471	0.16623	-2.38703	-3.58163	DOWN	DOWN	KMER27_scaffold1681_Locus_866_0_40.1_COMPLEX:13-821	808	gi|312281707|dbj|BAJ33719.1| unnamed protein product	222	1.14e-76	278.805	GO:0000160 two-component signal transduction system (phosphorelay) | GO:0035556 intracellular signal transduction | GO:0009910 negative regulation of flower development | GO:0009658 chloroplast organization | GO:0010380 regulation of chlorophyll biosynthetic process | GO:0045893 positive regulation of transcription, DNA-dependent	GO:0005667 transcription factor complex	GO:0000156 two-component response regulator activity | GO:0044212 transcription regulatory region DNA binding | GO:0003700 sequence-specific DNA binding transcription factor activity	-	pfam00249 Myb_DNA-binding	GO & Domain
TCONS_00005257	XLOC_005217	334	6.61788	1	0.750987	-2.72637	-3.13951	DOWN	DOWN	KMER27_scaffold17151_Locus_10143_3_16.8_COMPLEX:571-905	334	gi|89257582|gb|ABD65071.1| GATA zinc finger containing protein	111	6.27e-57	213.93	GO:0006355 regulation of transcription, DNA-dependent	GO:0005667 transcription factor complex	GO:0003700 sequence-specific DNA binding transcription factor activity	-	-	GO only
TCONS_00005299	XLOC_005256	119	4286.36	993.591	882.011	-2.10903	-2.28088	DOWN	DOWN	KMER27_scaffold17817_Locus_10567_1_46.6_COMPLEX:1675-1794	119	gi|15234374|ref|NP_194534.1| tetraspanin7	39	1.42e-21	100.62	GO:0007568 aging	GO:0009506 plasmodesma | GO:0016021 integral to membrane	-	-	-	GO only
TCONS_00005331	XLOC_005288	379	5.73336	1	0.563042	-2.51938	-3.34807	DOWN	DOWN	KMER27_scaffold18656_Locus_11069_2_13.9_COMPLEX:1938-2317	379	gi|297791057|ref|XP_002863413.1| hypothetical protein ARALYDRAFT_494345	51	1.94e-21	108.174	GO:0006268 DNA unwinding involved in replication | GO:0006270 DNA-dependent DNA replication initiation	GO:0005634 nucleus	GO:0008094 DNA-dependent ATPase activity | GO:0003677 DNA binding | GO:0005524 ATP binding	-	-	GO only
TCONS_00005333	XLOC_005290	481	3.84637	0.790164	0.718375	-2.28327	-2.42069	DOWN	DOWN	KMER27_scaffold18763_Locus_11144_0__9.8_FORK:0-481	481	gi|297793625|ref|XP_002864697.1| hypothetical protein ARALYDRAFT_496217	71	4.38e-27	126.837	-	-	-	-	pfam04520 Senescence_reg	Domain only
TCONS_00005364	XLOC_005320	178	258.123	27.6593	37.6723	-3.22222	-2.77648	DOWN	DOWN	KMER27_scaffold19307_Locus_11546_1_10.3_COMPLEX:95-273	178	gi|4836900|gb|AAD30603.1|AC007369_13 Unknown protein	33	1.96e-09	67.294	-	-	-	-	-
TCONS_00005384	XLOC_005340	378	7.09855	1.19573	1.13238	-2.56963	-2.64817	DOWN	DOWN	KMER27_scaffold19617_Locus_11773_0__3.9_COMPLEX:1397-1775	378	gi|297841441|ref|XP_002888602.1| hypothetical protein ARALYDRAFT_894489	126	2.64e-59	222.372	GO:0019985 translesion synthesis | GO:0010224 response to UV-B | GO:0006260 DNA replication	GO:0016035 zeta DNA polymerase complex | GO:0005634 nucleus	GO:0003887 DNA-directed DNA polymerase activity | GO:0003677 DNA binding	-	-	GO only
TCONS_00005387	XLOC_005343	288	17.2453	1.08402	2.27955	-3.99174	-2.91938	DOWN	DOWN	KMER27_scaffold19640_Locus_11794_0__5.6_FORK:226-514	288	gi|297851052|ref|XP_002893407.1| predicted protein	36	0.000315	52.1861	-	-	-	-	-
TCONS_00005428	XLOC_005384	187	593.334	52.2237	116.743	-3.50607	-2.34551	DOWN	DOWN	KMER27_scaffold20157_Locus_12185_2_29.5_COMPLEX:458-645	187	gi|297852428|ref|XP_002894095.1| C2 domain-containing protein	52	6.41e-19	96.6211	-	-	-	-	-
TCONS_00005429	XLOC_005385	293	5.40082	1.03717	1	-2.38053	-2.43318	DOWN	DOWN	KMER27_scaffold20158_Locus_12185_3_46.6_COMPLEX:295-588	293	gi|297852428|ref|XP_002894095.1| C2 domain-containing protein	94	6.64e-49	189.49	-	-	-	-	-
TCONS_00005476	XLOC_005431	240	12.4616	1	2.46675	-3.63942	-2.33681	DOWN	DOWN	KMER27_scaffold21111_Locus_12873_0_33.4_COMPLEX:56-296	240	-	-	-	-	-	-	-	-	-	-
TCONS_00005487	XLOC_005442	377	7.5875	0.600857	1	-3.65853	-2.92362	DOWN	DOWN	KMER27_scaffold21483_Locus_13160_0__3.6_LINEAR:665-1042	377	gi|297794605|ref|XP_002865187.1| predicted protein	123	5.13e-30	135.28	GO:0045087 innate immune response | GO:0007165 signal transduction	GO:0031224 intrinsic to membrane	GO:0004888 transmembrane signaling receptor activity | GO:0005524 ATP binding | GO:0017111 nucleoside-triphosphatase activity	-	-	GO only
TCONS_00005502	XLOC_005457	224	148.518	10.2649	26.8913	-3.85485	-2.46543	DOWN	DOWN	KMER27_scaffold21821_Locus_13398_0_11.0_LINEAR:3-227	224	gi|297845644|ref|XP_002890703.1| hypothetical protein ARALYDRAFT_890211	59	5.51e-22	107.285	-	-	-	-	-
TCONS_00005513	XLOC_005468	133	20995.9	2717.76	2400.45	-2.94962	-3.12873	DOWN	DOWN	KMER27_scaffold22076_Locus_13563_1_49.0_BUBBLE:0-133	133	gi|118197454|gb|ABK78690.1| unknown	44	6.23e-21	99.7315	-	GO:0046658 anchored to plasma membrane | GO:0009506 plasmodesma | GO:0009505 plant-type cell wall	-	-	-	GO only
TCONS_00005516	XLOC_005471	576	5.49002	1.20375	1.34303	-2.18928	-2.03132	DOWN	DOWN	KMER27_scaffold22135_Locus_13605_2_32.0_COMPLEX:0-576	576	gi|297841621|ref|XP_002888692.1| hypothetical protein ARALYDRAFT_476019	90	3.93e-33	146.388	-	-	-	-	-
TCONS_00005518	XLOC_005473	155	686.959	102.984	1	-2.7378	-9.42408	DOWN	DOWN	KMER27_scaffold22136_Locus_13605_3__5.6_COMPLEX:16-171	155	gi|30697764|ref|NP_177057.2| WPP domain-interacting tail-anchored protein 2	51	9.79e-23	106.397	-	-	-	-	-
TCONS_00005519	XLOC_005474	183	309.094	1	11.4333	-8.2719	-4.75673	DOWN	DOWN	KMER27_scaffold22136_Locus_13605_3__5.6_COMPLEX:518-701	183	gi|30697764|ref|NP_177057.2| WPP domain-interacting tail-anchored protein 2	60	2.75e-29	127.281	-	-	-	-	-
TCONS_00005523	XLOC_005478	181	376.171	11.7729	35.6002	-4.99785	-3.40143	DOWN	DOWN	KMER27_scaffold2221_Locus_1133_1__8.5_FORK:256-437	181	gi|297829232|ref|XP_002882498.1| hypothetical protein ARALYDRAFT_478007	57	4.34e-17	90.8445	-	-	-	-	-
TCONS_00005524	XLOC_005479	307	9.237	1.8504	1.87801	-2.31959	-2.29822	DOWN	DOWN	KMER27_scaffold22242_Locus_13680_2__7.0_COMPLEX:5-312	307	gi|42569309|ref|NP_180098.3| uncharacterized protein	91	4.29e-50	193.489	-	-	-	-	-
TCONS_00005576	XLOC_005530	208	736.832	134.88	135.117	-2.44966	-2.44713	DOWN	DOWN	KMER27_scaffold2335_Locus_1199_3_56.6_COMPLEX:0-208	208	gi|15241704|ref|NP_198748.1| putative UDP-glucose 6-dehydrogenase 2	69	9.24e-44	170.383	GO:0052546 cell wall pectin metabolic process | GO:0055114 oxidation-reduction process | GO:0005982 starch metabolic process | GO:0005985 sucrose metabolic process | GO:0009117 nucleotide metabolic process	GO:0005618 cell wall | GO:0005634 nucleus | GO:0005829 cytosol	GO:0051287 NAD binding | GO:0003979 UDP-glucose 6-dehydrogenase activity	-	-	GO only
TCONS_00005577	XLOC_005531	191	416.288	57.9045	58.9652	-2.84583	-2.81965	DOWN	DOWN	KMER27_scaffold2335_Locus_1199_3_56.6_COMPLEX:313-504	191	-	-	-	-	-	-	-	-	-	-
TCONS_00005596	XLOC_005550	305	8.64619	1	1.91349	-3.11206	-2.17586	DOWN	DOWN	KMER27_scaffold23749_Locus_14765_0_50.9_LINEAR:0-305	305	-	-	-	-	-	-	-	-	-	-
TCONS_00005606	XLOC_005560	178	372.845	13.8296	37.6723	-4.75274	-3.307	DOWN	DOWN	KMER27_scaffold23866_Locus_14857_4_29.2_COMPLEX:1207-1385	178	gi|18400779|ref|NP_566515.1| transducin/WD40 domain-containing protein	59	5.07e-28	123.282	GO:0007165 signal transduction	GO:0005834 heterotrimeric G-protein complex	GO:0004871 signal transducer activity	-	pfam00400 WD40	GO & Domain
TCONS_00005611	XLOC_005565	165	2209.64	58.1429	147.881	-5.24806	-3.9013	DOWN	DOWN	KMER27_scaffold23986_Locus_14938_2_56.0_COMPLEX:0-165	165	-	-	-	-	-	-	-	-	-	-
TCONS_00005623	XLOC_005577	160	589.867	116.331	37	-2.34215	-3.99479	DOWN	DOWN	KMER27_scaffold24150_Locus_15074_1_37.1_COMPLEX:624-784	160	-	-	-	-	-	-	-	-	-	-
TCONS_00005652	XLOC_005605	174	345.759	34.5656	54.2993	-3.32236	-2.67076	DOWN	DOWN	KMER27_scaffold24780_Locus_15553_1_13.0_COMPLEX:1203-1377	174	gi|4468984|emb|CAB38298.1| putative protein	57	2.71e-20	100.176	GO:0009416 response to light stimulus | GO:0009958 positive gravitropism | GO:0009908 flower development | GO:0007165 signal transduction	GO:0071944 cell periphery	GO:0004871 signal transducer activity	-	-	GO only
TCONS_00005681	XLOC_005633	773	14.5337	3.62544	3.52743	-2.00317	-2.04271	DOWN	DOWN	KMER27_scaffold25143_Locus_15819_0_25.2_COMPLEX:10-783	773	gi|15224950|ref|NP_182002.1| cyclin-U4-1	103	6.36e-42	174.382	GO:0000079 regulation of cyclin-dependent protein kinase activity | GO:0009069 serine family amino acid metabolic process	-	GO:0019901 protein kinase binding | GO:0004693 cyclin-dependent protein kinase activity	-	pfam08613 Cyclin	GO & Domain
TCONS_00005687	XLOC_005639	224	34.6541	5.13243	7.68323	-2.75531	-2.17324	DOWN	DOWN	KMER27_scaffold25401_Locus_16005_0_58.1_COMPLEX:1154-1378	224	gi|297828425|ref|XP_002882095.1| predicted protein	73	3.33e-37	152.609	GO:0055114 oxidation-reduction process | GO:0006118 electron transport | GO:0042432 indole biosynthetic process	-	GO:0020037 heme binding | GO:0016705 oxidoreductase activity, acting on paired donors, with incorporation or reduction of molecular oxygen | GO:0004497 monooxygenase activity | GO:0009055 electron carrier activity | GO:0019825 oxygen binding | GO:0050616 secologanin synthase activity	-	-	GO only
TCONS_00005689	XLOC_005641	199	621.399	36.5448	74.2458	-4.08778	-3.06514	DOWN	DOWN	KMER27_scaffold25408_Locus_16009_2_31.4_COMPLEX:732-931	199	gi|148287135|emb|CAM31954.1| glucosyltransferase	66	2.19e-37	151.72	GO:0009651 response to salt stress | GO:0042178 xenobiotic catabolic process | GO:0009636 response to toxin | GO:0009813 flavonoid biosynthetic process	-	GO:0047213 anthocyanidin 3-O-glucosyltransferase activity | GO:0050505 hydroquinone glucosyltransferase activity	-	-	GO only
TCONS_00005701	XLOC_005653	161	2512.97	622.503	144.409	-2.01324	-4.12116	DOWN	DOWN	KMER27_scaffold25583_Locus_16147_1_81.5_FORK:8-169	161	gi|18418018|ref|NP_567894.1| uncharacterized protein	27	1.04e-06	58.407	-	-	-	-	-
TCONS_00005748	XLOC_005700	378	7.54221	1	0.566191	-2.91499	-3.73563	DOWN	DOWN	KMER27_scaffold26412_Locus_16714_2__8.6_COMPLEX:7-385	378	gi|15225417|ref|NP_182041.1| scarecrow-like protein 27	77	1.02e-33	146.833	GO:0048768 root hair cell tip growth | GO:0006281 DNA repair | GO:0010224 response to UV-B | GO:0006355 regulation of transcription, DNA-dependent | GO:0051301 cell division | GO:0010492 maintenance of shoot apical meristem identity | GO:0042967 acyl-carrier-protein biosynthetic process	GO:0005667 transcription factor complex | GO:0000123 histone acetyltransferase complex	GO:0008270 zinc ion binding | GO:0003676 nucleic acid binding | GO:0003700 sequence-specific DNA binding transcription factor activity | GO:0004402 histone acetyltransferase activity	-	-	GO only
TCONS_00005749	XLOC_005701	251	27.3903	3.25629	5.85291	-3.07236	-2.22644	DOWN	DOWN	KMER27_scaffold26437_Locus_16729_3__8.6_COMPLEX:379-630	251	gi|297842789|ref|XP_002889276.1| hypothetical protein ARALYDRAFT_895912	82	5.77e-28	126.393	GO:0006306 DNA methylation | GO:0009294 DNA mediated transformation	GO:0000785 chromatin | GO:0005634 nucleus	GO:0003677 DNA binding | GO:0003682 chromatin binding	-	-	GO only
TCONS_00005755	XLOC_005707	178	401.525	41.4889	75.3446	-3.27469	-2.41391	DOWN	DOWN	KMER27_scaffold26460_Locus_16742_3_12.5_COMPLEX:16-194	178	gi|297816498|ref|XP_002876132.1| myb family transcription factor	59	1.02e-21	104.619	-	-	-	-	-
TCONS_00005821	XLOC_005773	197	269.611	16.906	43.2483	-3.99527	-2.64016	DOWN	DOWN	KMER27_scaffold27518_Locus_17523_2_42.4_COMPLEX:347-544	197	-	-	-	-	-	-	-	-	-	-
TCONS_00005830	XLOC_005782	214	179.112	3.25181	42.5275	-5.78348	-2.07439	DOWN	DOWN	KMER27_scaffold27744_Locus_17704_0_11.6_COMPLEX:0-214	214	-	-	-	-	-	-	-	-	-	-
TCONS_00005843	XLOC_005795	216	94.9509	1	14.935	-6.56911	-2.66848	DOWN	DOWN	KMER27_scaffold2785_Locus_1446_0__6.5_COMPLEX:0-216	216	gi|42568453|ref|NP_199910.2| transducin/WD40 domain-containing protein	70	4.47e-41	163.274	-	GO:0080008 CUL4 RING ubiquitin ligase complex	GO:0000166 nucleotide binding	-	pfam00400 WD40	GO & Domain
TCONS_00005860	XLOC_005812	181	725.473	47.0918	23.7335	-3.94537	-4.93393	DOWN	DOWN	KMER27_scaffold28309_Locus_18163_0_39.8_COMPLEX:722-903	181	gi|297793391|ref|XP_002864580.1| kinase family protein	26	2.83e-07	60.6287	-	-	-	-	-
TCONS_00005862	XLOC_005814	176	360.051	30.8872	1	-3.54312	-8.49206	DOWN	DOWN	KMER27_scaffold28325_Locus_18169_0_12.3_COMPLEX:1138-1314	176	gi|297814494|ref|XP_002875130.1| hypothetical protein ARALYDRAFT_484163	58	5.97e-31	131.725	GO:0010091 trichome branching | GO:0006260 DNA replication	GO:0005886 plasma membrane | GO:0042575 DNA polymerase complex	GO:0003887 DNA-directed DNA polymerase activity | GO:0003677 DNA binding | GO:0005524 ATP binding	-	-	GO only
TCONS_00005880	XLOC_005832	2110	6.88633	1.36572	1.53576	-2.33407	-2.16478	DOWN	DOWN	KMER27_scaffold28460_Locus_18296_1_12.2_COMPLEX:319-2429	2110	gi|297807927|ref|XP_002871847.1| predicted protein	433	1.05e-253	866.235	GO:0006154 adenosine catabolic process | GO:0009753 response to jasmonic acid stimulus | GO:0009611 response to wounding | GO:0006148 inosine catabolic process | GO:0006144 purine base metabolic process	GO:0005618 cell wall | GO:0048046 apoplast	GO:0047622 adenosine nucleosidase activity | GO:0047724 inosine nucleosidase activity	-	-	GO only
TCONS_00005882	XLOC_005834	162	3042.83	380.33	405.281	-3.00009	-2.90842	DOWN	DOWN	KMER27_scaffold28524_Locus_18347_0_37.2_COMPLEX:1008-1170	162	gi|357514557|ref|XP_003627567.1| Sodium-dependent phosphate transport protein	54	5.81e-29	125.059	GO:0055085 transmembrane transport	GO:0016021 integral to membrane	-	-	-	GO only
TCONS_00005907	XLOC_005859	230	462.989	54.6141	109.013	-3.08363	-2.08648	DOWN	DOWN	KMER27_scaffold29115_Locus_18799_2_56.2_COMPLEX:381-611	230	gi|224120874|ref|XP_002318440.1| predicted protein	38	3.4e-13	80.1801	-	GO:0009543 chloroplast thylakoid lumen | GO:0009570 chloroplast stroma | GO:0009535 chloroplast thylakoid membrane	GO:0005515 protein binding	-	-	GO only
TCONS_00005928	XLOC_005880	191	131.459	7.23807	1	-4.18286	-7.03847	DOWN	DOWN	KMER27_scaffold29382_Locus_19010_0__5.6_LINEAR:0-191	191	-	-	-	-	-	-	-	-	-	-
TCONS_00005935	XLOC_005887	103	69471.9	8384.4	5048.32	-3.05065	-3.78255	DOWN	DOWN	KMER27_scaffold29510_Locus_19103_0_47.1_BUBBLE:1-104	103	gi|15218941|ref|NP_176789.1| putative receptor protein kinase TMK1	34	1.06e-13	76.6253	GO:0007178 transmembrane receptor protein serine/threonine kinase signaling pathway | GO:0009069 serine family amino acid metabolic process | GO:0016310 phosphorylation	GO:0005576 extracellular region | GO:0005886 plasma membrane	GO:0004675 transmembrane receptor protein serine/threonine kinase activity	-	-	GO only
TCONS_00005966	XLOC_005918	217	37.2025	1	1	-5.21733	-5.21733	DOWN	DOWN	KMER27_scaffold29971_Locus_19495_2_14.4_COMPLEX:356-573	217	-	-	-	-	-	-	-	-	-	-
TCONS_00005983	XLOC_005935	149	2328.55	144.153	200.631	-4.01376	-3.53682	DOWN	DOWN	KMER27_scaffold30272_Locus_19728_0_61.1_LINEAR:0-149	149	-	-	-	-	-	-	-	-	-	-
TCONS_00005991	XLOC_005943	124	2893.34	1	152.42	-11.4985	-4.24661	DOWN	DOWN	KMER27_scaffold3040_Locus_1574_1__8.9_COMPLEX:0-124	124	-	-	-	-	-	-	-	-	-	-
TCONS_00005992	XLOC_005944	367	12.8205	2.53014	3.01655	-2.34116	-2.08748	DOWN	DOWN	KMER27_scaffold3040_Locus_1574_1__8.9_COMPLEX:194-561	367	gi|15234627|ref|NP_193918.1| heat shock protein class V 15.4	84	3.35e-29	132.613	GO:0009408 response to heat	-	-	-	pfam00011 HSP20	GO & Domain
TCONS_00006010	XLOC_005962	157	744.493	183.991	59.9113	-2.01662	-3.63536	DOWN	DOWN	KMER27_scaffold30685_Locus_20061_1_27.7_COMPLEX:921-1078	157	-	-	-	-	-	-	-	-	-	-
TCONS_00006021	XLOC_005973	236	40.1602	1	8.16896	-5.32769	-2.29754	DOWN	DOWN	KMER27_scaffold30841_Locus_20189_0__4.6_LINEAR:19-255	236	-	-	-	-	-	-	-	-	-	-
TCONS_00006028	XLOC_005980	202	398.585	18.7387	38.2104	-4.41079	-3.38285	DOWN	DOWN	KMER27_scaffold31073_Locus_20391_2__8.0_COMPLEX:484-686	202	gi|62320954|dbj|BAD93974.1| putative protein	65	1.18e-25	117.506	-	-	-	-	-
TCONS_00006040	XLOC_005992	508	8.99307	2.17694	1.63886	-2.04651	-2.45612	DOWN	DOWN	KMER27_scaffold31233_Locus_20532_1__8.4_BUBBLE:323-831	508	gi|300122659|emb|CBK23226.2| unnamed protein product	68	7.48e-08	65.0722	-	-	-	-	-
TCONS_00006056	XLOC_006008	166	422.536	54.8675	64.2607	-2.94505	-2.71707	DOWN	DOWN	KMER27_scaffold31525_Locus_20754_0__7.6_LINEAR:192-358	166	-	-	-	-	-	-	-	-	-	-
TCONS_00006058	XLOC_006010	250	74.8662	9.90315	9.94525	-2.91836	-2.91223	DOWN	DOWN	KMER27_scaffold31576_Locus_20809_0_25.1_LINEAR:398-648	250	gi|297799760|ref|XP_002867764.1| oxysterol-binding family protein	36	9.18e-16	88.6228	GO:0007165 signal transduction | GO:0008202 steroid metabolic process	-	GO:0035091 phosphatidylinositol binding | GO:0008142 oxysterol binding	-	-	GO only
TCONS_00006068	XLOC_006020	125	4153.95	920.788	357.246	-2.17354	-3.53949	DOWN	DOWN	KMER27_scaffold31710_Locus_20912_1_61.0_BUBBLE:1328-1453	125	gi|25293277|pir||D86383 probable glutaminyl-tRNA synthetase (glnrs)	40	1.5e-16	86.401	GO:0006424 glutamyl-tRNA aminoacylation | GO:0048481 ovule development | GO:0006425 glutaminyl-tRNA aminoacylation	GO:0005829 cytosol	GO:0004819 glutamine-tRNA ligase activity	-	-	GO only
TCONS_00006069	XLOC_006021	666	4.40531	1	0.433615	-2.13924	-3.34476	DOWN	DOWN	KMER27_scaffold31718_Locus_20919_0__2.8_LINEAR:0-666	666	-	-	-	-	-	-	-	-	-	-
TCONS_00006074	XLOC_006026	188	1488.74	257.328	354.097	-2.53241	-2.07188	DOWN	DOWN	KMER27_scaffold31775_Locus_20968_1_41.8_FORK:291-479	188	gi|15238277|ref|NP_199024.1| Lung seven transmembrane receptor family protein	62	9.2e-36	146.388	GO:0007165 signal transduction	GO:0016023 cytoplasmic membrane-bounded vesicle | GO:0016021 integral to membrane	GO:0004872 receptor activity	-	-	GO only
TCONS_00006092	XLOC_006044	573	2.05017	0.30322	0.270762	-2.75731	-2.92065	DOWN	DOWN	KMER27_scaffold32150_Locus_21227_0_11.5_COMPLEX:368-941	573	gi|297819554|ref|XP_002877660.1| hypothetical protein ARALYDRAFT_485283	132	9.64e-51	200.599	GO:0006306 DNA methylation | GO:0031047 gene silencing by RNA	-	-	-	-	GO only
TCONS_00006094	XLOC_006046	477	4.18296	0.800711	0.364361	-2.38517	-3.52108	DOWN	DOWN	KMER27_scaffold32196_Locus_21275_0__2.9_LINEAR:27-504	477	-	-	-	-	-	-	-	-	-	-
TCONS_00006100	XLOC_006052	453	15.6295	1.74084	1.99414	-3.16642	-2.97043	DOWN	DOWN	KMER27_scaffold32276_Locus_21356_2_18.1_COMPLEX:244-697	453	gi|297798546|ref|XP_002867157.1| predicted protein	146	3.04e-67	247.256	-	-	-	-	-
TCONS_00006101	XLOC_006053	516	11.9201	1.06276	2.23645	-3.48751	-2.41411	DOWN	DOWN	KMER27_scaffold32276_Locus_21356_2_18.1_COMPLEX:784-1300	516	gi|7270328|emb|CAB80096.1| male sterility 2-like protein	52	1.54e-23	115.728	GO:0055114 oxidation-reduction process	-	GO:0016620 oxidoreductase activity, acting on the aldehyde or oxo group of donors, NAD or NADP as acceptor | GO:0000166 nucleotide binding	-	-	GO only
TCONS_00006102	XLOC_006054	187	308.534	26.1118	10.613	-3.56266	-4.86153	DOWN	DOWN	KMER27_scaffold32276_Locus_21356_2_18.1_COMPLEX:1395-1582	187	gi|7270328|emb|CAB80096.1| male sterility 2-like protein	60	8.34e-24	111.285	-	-	-	-	-
TCONS_00006103	XLOC_006055	122	2577.56	1	87.4488	-11.3318	-4.88142	DOWN	DOWN	KMER27_scaffold32276_Locus_21356_2_18.1_COMPLEX:1669-1791	122	gi|240256153|ref|NP_567936.5| fatty acyl-CoA reductase 3	28	5.32e-07	57.9626	-	-	-	-	-
TCONS_00006128	XLOC_006080	203	512.01	45.2596	29.7547	-3.49988	-4.10498	DOWN	DOWN	KMER27_scaffold32702_Locus_21706_0_32.5_LINEAR:5-208	203	gi|9758419|dbj|BAB08961.1| unnamed protein product	67	3.79e-37	151.276	GO:0007155 cell adhesion	GO:0016023 cytoplasmic membrane-bounded vesicle | GO:0005773 vacuole	-	-	-	GO only
TCONS_00006163	XLOC_006113	287	11.6468	1	1	-3.54186	-3.54186	DOWN	DOWN	KMER27_scaffold33355_Locus_22196_0__4.4_COMPLEX:966-1253	287	gi|297797731|ref|XP_002866750.1| predicted protein	94	7.06e-37	154.387	-	-	GO:0008270 zinc ion binding	-	-	GO only
TCONS_00006206	XLOC_006156	499	3.6064	0.372974	0.675231	-3.27341	-2.41711	DOWN	DOWN	KMER27_scaffold34063_Locus_22735_0_15.0_LINEAR:0-499	499	gi|312281851|dbj|BAJ33791.1| unnamed protein product	67	4.04e-32	142.833	-	-	-	-	pfam04618 HD-ZIP_N	Domain only
TCONS_00006221	XLOC_006171	159	1214.86	205.273	303.499	-2.56517	-2.00103	DOWN	DOWN	KMER27_scaffold34299_Locus_22936_2_33.9_COMPLEX:0-159	159	gi|42565925|ref|NP_191014.2| uncharacterized protein	53	2.69e-14	81.5132	-	-	-	-	-
TCONS_00006222	XLOC_006172	149	1617.05	216.229	351.104	-2.90273	-2.20339	DOWN	DOWN	KMER27_scaffold34299_Locus_22936_2_33.9_COMPLEX:248-397	149	-	-	-	-	-	-	-	-	-	-
TCONS_00006224	XLOC_006174	403	25.0935	5.84796	5.46393	-2.10131	-2.1993	DOWN	DOWN	KMER27_scaffold34412_Locus_23032_4_35.2_COMPLEX:333-736	403	gi|297834396|ref|XP_002885080.1| hypothetical protein ARALYDRAFT_897813	90	1.07e-40	168.606	GO:0006468 protein phosphorylation | GO:0055114 oxidation-reduction process | GO:0007165 signal transduction	GO:0005834 heterotrimeric G-protein complex | GO:0080008 CUL4 RING ubiquitin ligase complex	GO:0042802 identical protein binding | GO:0016874 ligase activity | GO:0004871 signal transducer activity | GO:0004672 protein kinase activity | GO:0005524 ATP binding | GO:0032440 2-alkenal reductase [NAD(P)] activity	-	-	GO only
TCONS_00006236	XLOC_006186	166	460.948	27.4338	96.391	-4.07058	-2.25763	DOWN	DOWN	KMER27_scaffold34641_Locus_23235_0_21.9_COMPLEX:4-170	166	gi|9294621|dbj|BAB02960.1| unnamed protein product	55	1.79e-21	103.286	-	-	-	-	-
TCONS_00006237	XLOC_006187	208	254.08	26.9759	32.1707	-3.23554	-2.98146	DOWN	DOWN	KMER27_scaffold34641_Locus_23235_0_21.9_COMPLEX:300-508	208	gi|297830568|ref|XP_002883166.1| hypothetical protein ARALYDRAFT_898294	69	1.7e-27	123.282	-	-	-	-	-
TCONS_00006244	XLOC_006194	198	244.154	10.8436	42.251	-4.49288	-2.53073	DOWN	DOWN	KMER27_scaffold34723_Locus_23292_0__9.2_LINEAR:12-210	198	gi|297823555|ref|XP_002879660.1| predicted protein	65	2.97e-33	139.723	GO:0048364 root development | GO:0006855 drug transmembrane transport | GO:0009926 auxin polar transport | GO:0006200 ATP catabolic process | GO:0071366 cellular response to indolebutyric acid stimulus | GO:0015716 organic phosphonate transport | GO:0015748 organophosphate ester transport	GO:0009506 plasmodesma | GO:0005886 plasma membrane	GO:0015416 organic phosphonate transmembrane-transporting ATPase activity | GO:0005524 ATP binding	-	-	GO only
TCONS_00006259	XLOC_006209	219	177.925	31.5726	18.0455	-2.49452	-3.30156	DOWN	DOWN	KMER27_scaffold34988_Locus_23561_1__7.2_FORK:53-272	219	gi|297839107|ref|XP_002887435.1| ATEXO70D1	59	6.88e-27	121.949	GO:0006904 vesicle docking involved in exocytosis	GO:0000145 exocyst | GO:0005829 cytosol	-	-	-	GO only
TCONS_00006283	XLOC_006233	163	416.806	65.2771	17.2082	-2.67473	-4.59821	DOWN	DOWN	KMER27_scaffold35397_Locus_23946_1_19.1_FORK:3-166	163	-	-	-	-	-	-	-	-	-	-
TCONS_00006287	XLOC_006237	2591	31.4396	1.04385	6.68448	-4.9126	-2.2337	DOWN	DOWN	KMER27_scaffold35502_Locus_24032_0_57.5_COMPLEX:5-2596	2591	gi|297830396|ref|XP_002883080.1| cyclic nucleotide-binding transporter 1	379	2.42e-153	532.529	GO:0009624 response to nematode | GO:0055085 transmembrane transport | GO:0006811 ion transport	GO:0016021 integral to membrane	GO:0030551 cyclic nucleotide binding | GO:0005216 ion channel activity | GO:0005516 calmodulin binding	-	-	GO only
TCONS_00006306	XLOC_006256	229	38.4761	1	1	-5.26589	-5.26589	DOWN	DOWN	KMER27_scaffold35848_Locus_24361_0_32.6_LINEAR:12-294	229	-	-	-	-	-	-	-	-	-	-
TCONS_00006348	XLOC_006296	198	2366.42	336.152	371.808	-2.81552	-2.67008	DOWN	DOWN	KMER27_scaffold36411_Locus_24855_0_79.9_FORK:945-1143	198	gi|297805372|ref|XP_002870570.1| predicted protein	64	5.15e-36	147.721	GO:0006751 glutathione catabolic process	GO:0009506 plasmodesma | GO:0005829 cytosol	GO:0017168 5-oxoprolinase (ATP-hydrolyzing) activity	-	-	GO only
TCONS_00006361	XLOC_006309	240	37.3849	1	7.40026	-5.22438	-2.33681	DOWN	DOWN	KMER27_scaffold36542_Locus_24980_0_11.3_COMPLEX:19-259	240	gi|15228515|ref|NP_189531.1| receptor like protein 43	80	5.17e-30	132.169	GO:0006952 defense response | GO:0007165 signal transduction	-	GO:0016301 kinase activity	-	pfam13855 LRR_8 | pfam12799 LRR_4 | pfam13516 LRR_6	GO & Domain
TCONS_00006393	XLOC_006341	403	6.94896	0.531633	0.993441	-3.70829	-2.80629	DOWN	DOWN	KMER27_scaffold37051_Locus_25436_1__5.9_FORK:20-423	403	gi|297839229|ref|XP_002887496.1| hypothetical protein ARALYDRAFT_476500	51	2.34e-17	95.288	GO:0007264 small GTPase mediated signal transduction | GO:0015031 protein transport	GO:0005886 plasma membrane	GO:0005525 GTP binding	-	-	GO only
TCONS_00006398	XLOC_006346	218	349.993	41.1538	60.6011	-3.08823	-2.52991	DOWN	DOWN	KMER27_scaffold37152_Locus_25516_0_31.0_FORK:0-218	218	gi|18397707|ref|NP_566291.1| hydroxyproline-rich glycoprotein family protein	44	7.77e-16	88.1784	-	GO:0031225 anchored to membrane	-	-	-	GO only
TCONS_00006399	XLOC_006347	192	407.995	62.3427	28.8981	-2.71026	-3.8195	DOWN	DOWN	KMER27_scaffold37152_Locus_25516_0_31.0_FORK:338-530	192	gi|297833450|ref|XP_002884607.1| hypothetical protein ARALYDRAFT_477990	62	3.09e-31	133.502	-	GO:0031225 anchored to membrane	-	-	-	GO only
TCONS_00006423	XLOC_006371	342	10.736	1.45712	2.12677	-2.88126	-2.33572	DOWN	DOWN	KMER27_scaffold37599_Locus_25907_2_12.0_COMPLEX:102-444	342	-	-	-	-	-	-	-	-	-	-
TCONS_00006456	XLOC_006404	394	4.85982	1	0.519677	-2.2809	-3.22522	DOWN	DOWN	KMER27_scaffold3824_Locus_2021_4_33.3_COMPLEX:5-399	394	gi|157849682|gb|ABV89624.1| early responsive to dehydration 5 dehydrogenase	37	5.42e-16	90.8445	-	-	-	-	-
TCONS_00006464	XLOC_006412	200	621.113	125.783	80.4779	-2.30392	-2.94819	DOWN	DOWN	KMER27_scaffold3838_Locus_2028_2_82.3_COMPLEX:564-764	200	gi|22330196|ref|NP_175660.2| alpha/beta-hydrolase domain-containing protein	65	5.52e-38	153.498	GO:0006468 protein phosphorylation | GO:0018888 3-chloroacrylic acid metabolic process | GO:0019260 1,2-dichloroethane catabolic process | GO:0009069 serine family amino acid metabolic process	GO:0009941 chloroplast envelope | GO:0009570 chloroplast stroma	GO:0018786 haloalkane dehalogenase activity | GO:0005524 ATP binding | GO:0004674 protein serine/threonine kinase activity	-	-	GO only
TCONS_00006465	XLOC_006413	210	102.39	7.26401	6.04672	-3.81716	-4.08178	DOWN	DOWN	KMER27_scaffold38403_Locus_26662_0_42.7_LINEAR:1-289	210	gi|83032249|gb|ABB97038.1| unknown	69	8.65e-34	141.945	GO:0006412 translation | GO:0006979 response to oxidative stress | GO:0009409 response to cold | GO:0042254 ribosome biogenesis | GO:0009644 response to high light intensity	GO:0005618 cell wall | GO:0005730 nucleolus | GO:0009506 plasmodesma | GO:0016020 membrane | GO:0022625 cytosolic large ribosomal subunit	GO:0003723 RNA binding | GO:0003735 structural constituent of ribosome | GO:0000166 nucleotide binding	-	-	GO only
TCONS_00006469	XLOC_006417	109	15630.5	3372.27	351.772	-2.21257	-5.47358	DOWN	DOWN	KMER27_scaffold38421_Locus_26679_1_28.1_FORK:286-395	109	gi|297799170|ref|XP_002867469.1| hypothetical protein ARALYDRAFT_913715	35	6.9e-12	71.7375	-	-	-	-	-
TCONS_00006479	XLOC_006427	187	688.267	113.151	106.13	-2.60472	-2.69714	DOWN	DOWN	KMER27_scaffold38616_Locus_26868_4_49.1_COMPLEX:203-390	187	gi|297818448|ref|XP_002877107.1| hypothetical protein ARALYDRAFT_905102	61	2.32e-29	127.726	-	-	-	-	-
TCONS_00006480	XLOC_006428	197	250.354	5.63534	34.5986	-5.47332	-2.85518	DOWN	DOWN	KMER27_scaffold38616_Locus_26868_4_49.1_COMPLEX:472-669	197	gi|124359319|gb|ABN05806.1| hypothetical protein MtrDRAFT_AC148819g25v2	64	1.19e-23	111.285	-	GO:0009536 plastid	-	-	-	GO only
TCONS_00006488	XLOC_006436	124	4673.86	990.768	457.26	-2.238	-3.35353	DOWN	DOWN	KMER27_scaffold38826_Locus_27035_2_61.9_COMPLEX:412-536	124	gi|357487407|ref|XP_003613991.1| F-box only protein	40	4.07e-16	85.068	GO:0006289 nucleotide-excision repair	-	GO:0003677 DNA binding | GO:0004518 nuclease activity	-	-	GO only
TCONS_00006506	XLOC_006453	185	865.034	172.699	176.266	-2.3245	-2.295	DOWN	DOWN	KMER27_scaffold39125_Locus_27318_0_22.2_LINEAR:0-185	185	-	-	-	-	-	-	-	-	-	-
TCONS_00006508	XLOC_006455	199	1242.8	234.931	107.244	-2.40329	-3.53463	DOWN	DOWN	KMER27_scaffold39166_Locus_27379_0_45.6_LINEAR:0-199	199	gi|81239127|gb|ABB60091.1| IAA-amino acid hydrolase 3	66	2.23e-35	145.944	GO:0009611 response to wounding | GO:0006508 proteolysis | GO:0010112 regulation of systemic acquired resistance | GO:0006558 L-phenylalanine metabolic process	GO:0005886 plasma membrane | GO:0005783 endoplasmic reticulum	GO:0010179 IAA-Ala conjugate hydrolase activity | GO:0047980 hippurate hydrolase activity | GO:0008237 metallopeptidase activity	-	-	GO only
TCONS_00006578	XLOC_006525	151	6997.74	1353.28	1746.72	-2.37043	-2.00224	DOWN	DOWN	KMER27_scaffold40155_Locus_28307_0_69.4_LINEAR:0-151	151	-	-	-	-	-	-	-	-	-	-
TCONS_00006581	XLOC_006528	508	2.24827	0.362823	0.327773	-2.63148	-2.77805	DOWN	DOWN	KMER27_scaffold40186_Locus_28337_0__5.3_FORK:24-532	508	gi|15237952|ref|NP_197238.1| uncharacterized protein	35	1.5e-11	77.0697	-	-	-	-	-
TCONS_00006586	XLOC_006533	154	7312.9	1797.5	1602.55	-2.02445	-2.19007	DOWN	DOWN	KMER27_scaffold40341_Locus_28488_2_69.9_COMPLEX:408-562	154	gi|15221629|ref|NP_174401.1| histidine triad nucleotide-binding 2 protein	49	2.65e-22	105.064	GO:0008152 metabolic process	GO:0009507 chloroplast	GO:0003824 catalytic activity | GO:0005080 protein kinase C binding | GO:0008270 zinc ion binding	-	-	GO only
TCONS_00006631	XLOC_006578	596	3.66292	0.286563	0.765192	-3.67607	-2.2591	DOWN	DOWN	KMER27_scaffold41105_Locus_29221_0__4.9_COMPLEX:880-1476	596	gi|297816394|ref|XP_002876080.1| proline-rich family protein	80	4.24e-40	168.161	-	-	-	-	-
TCONS_00006646	XLOC_006593	439	7.48043	0.916988	1.68849	-3.02815	-2.14739	DOWN	DOWN	KMER27_scaffold41302_Locus_29418_0__3.2_LINEAR:0-439	439	-	-	-	-	-	-	-	-	-	-
TCONS_00006696	XLOC_006643	714	2.80451	0.670667	0.393178	-2.06408	-2.83449	DOWN	DOWN	KMER27_scaffold42251_Locus_30421_0__3.8_LINEAR:489-1203	714	-	-	-	-	-	-	-	-	-	-
TCONS_00006721	XLOC_006668	192	214.734	6.92697	28.8981	-4.95418	-2.8935	DOWN	DOWN	KMER27_scaffold42714_Locus_30930_0__6.4_LINEAR:18-210	192	-	-	-	-	-	-	-	-	-	-
TCONS_00006797	XLOC_006743	113	8059.79	1874.89	200.058	-2.10394	-5.33225	DOWN	DOWN	KMER27_scaffold43810_Locus_32016_2_27.6_COMPLEX:1200-1313	113	-	-	-	-	-	-	-	-	-	-
TCONS_00006806	XLOC_006752	222	60.8285	2.67997	4.09333	-4.50446	-3.8934	DOWN	DOWN	KMER27_scaffold43985_Locus_32213_0__3.3_LINEAR:185-407	222	gi|2129709|pir||S65812 RNA-directed DNA polymerase (EC 2.7.7.49) (clone DW15) - Arabidopsis thaliana retrotransposon Ta11-1	68	5.81e-26	119.283	-	-	-	-	-
TCONS_00006818	XLOC_006764	230	848.813	38.685	211.614	-4.4556	-2.00401	DOWN	DOWN	KMER27_scaffold44124_Locus_32379_0_96.2_LINEAR:510-740	230	gi|312281671|dbj|BAJ33701.1| unnamed protein product	76	1.73e-40	162.385	GO:0071277 cellular response to calcium ion | GO:0090333 regulation of stomatal closure	GO:0009535 chloroplast thylakoid membrane | GO:0005739 mitochondrion	-	-	-	GO only
TCONS_00006826	XLOC_006770	176	330.046	77.2179	26.1015	-2.09566	-3.66046	DOWN	DOWN	KMER27_scaffold44405_Locus_32690_0_38.4_COMPLEX:0-176	176	gi|18406480|ref|NP_566014.1| pre-mRNA splicing factor domain-containing protein	23	0.000336	50.853	-	-	-	-	-
TCONS_00006836	XLOC_006780	376	6.73529	0.603881	1.14519	-3.4794	-2.55615	DOWN	DOWN	KMER27_scaffold44657_Locus_32991_0__6.1_FORK:214-590	376	gi|357478569|ref|XP_003609570.1| DnaJ homolog subfamily B member	27	0.00307	49.52	-	-	-	-	-
TCONS_00006871	XLOC_006815	2430	6.36709	1.50169	0.956325	-2.08405	-2.73506	DOWN	DOWN	KMER27_scaffold45291_Locus_33741_0_16.0_LINEAR:0-2502	2430	gi|297791713|ref|XP_002863741.1| hypothetical protein ARALYDRAFT_917455	152	7.37e-33	148.166	-	-	-	-	pfam13966 zf-RVT | pfam03372 Exo_endo_phos	Domain only
TCONS_00006881	XLOC_006823	356	5.61785	1.34295	1	-2.06461	-2.49002	DOWN	DOWN	KMER27_scaffold45515_Locus_33980_0__4.5_LINEAR:20-376	356	gi|18410409|ref|NP_565068.1| uncharacterized protein	60	1.92e-24	117.506	GO:0006629 lipid metabolic process	GO:0009506 plasmodesma | GO:0005886 plasma membrane | GO:0005774 vacuolar membrane | GO:0016021 integral to membrane	GO:0016627 oxidoreductase activity, acting on the CH-CH group of donors	-	-	GO only
TCONS_00006898	XLOC_006840	211	107.391	7.05918	23.4317	-3.92723	-2.19634	DOWN	DOWN	KMER27_scaffold45652_Locus_34120_1_15.5_COMPLEX:822-1033	211	gi|297846502|ref|XP_002891132.1| predicted protein	68	2.07e-26	120.172	GO:0043087 regulation of GTPase activity	-	GO:0005089 Rho guanyl-nucleotide exchange factor activity	-	-	GO only
TCONS_00006908	XLOC_006850	116	7466.63	1	867.306	-12.8662	-3.10584	DOWN	DOWN	KMER27_scaffold45829_Locus_34295_1_44.0_COMPLEX:769-885	116	-	-	-	-	-	-	-	-	-	-
TCONS_00006939	XLOC_006881	164	405.494	1	1	-8.66354	-8.66354	DOWN	DOWN	KMER27_scaffold46282_Locus_34813_1_32.9_FORK:2046-2210	164	-	-	-	-	-	-	-	-	-	-
TCONS_00006954	XLOC_006896	198	394.403	59.6398	42.251	-2.72532	-3.22261	DOWN	DOWN	KMER27_scaffold46481_Locus_35015_2_60.8_COMPLEX:0-198	198	-	-	-	-	-	-	-	-	-	-
TCONS_00006976	XLOC_006918	210	1934.03	112.592	393.037	-4.10243	-2.29887	DOWN	DOWN	KMER27_scaffold46810_Locus_35351_0_50.6_FORK:216-426	210	gi|89257581|gb|ABD65070.1| plastid ribosomal protein L19, putative	69	3.04e-38	154.831	GO:0042254 ribosome biogenesis | GO:0006412 translation	GO:0005840 ribosome | GO:0009941 chloroplast envelope | GO:0009570 chloroplast stroma | GO:0016020 membrane	GO:0003735 structural constituent of ribosome	-	pfam01245 Ribosomal_L19	GO & Domain
TCONS_00007010	XLOC_006951	688	5.4475	0.704813	0.414095	-2.95028	-3.71756	DOWN	DOWN	KMER27_scaffold473_Locus_254_0_10.1_LINEAR:46-734	688	-	-	-	-	-	-	-	-	-	-
TCONS_00007026	XLOC_006966	195	201.673	12.2081	27.1363	-4.04611	-2.89372	DOWN	DOWN	KMER27_scaffold47745_Locus_36362_0_10.2_LINEAR:162-357	195	gi|297826743|ref|XP_002881254.1| PAZ domain-containing protein	65	8.12e-30	129.503	GO:0006446 regulation of translational initiation	GO:0005840 ribosome	GO:0003743 translation initiation factor activity	-	-	GO only
TCONS_00007046	XLOC_006986	253	20.8928	4.75545	1.87895	-2.13535	-3.47501	DOWN	DOWN	KMER27_scaffold48082_Locus_36753_0__4.2_LINEAR:0-253	253	gi|297820368|ref|XP_002878067.1| hypothetical protein ARALYDRAFT_324130	83	4.31e-47	182.381	GO:0007049 cell cycle | GO:0006468 protein phosphorylation | GO:0007169 transmembrane receptor protein tyrosine kinase signaling pathway | GO:0055114 oxidation-reduction process | GO:0009069 serine family amino acid metabolic process	GO:0016021 integral to membrane	GO:0004872 receptor activity | GO:0004715 non-membrane spanning protein tyrosine kinase activity | GO:0005524 ATP binding | GO:0032440 2-alkenal reductase [NAD(P)] activity | GO:0004693 cyclin-dependent protein kinase activity	-	-	GO only
TCONS_00007049	XLOC_006989	958	1.78966	0.307367	0.133366	-2.54165	-3.74622	DOWN	DOWN	KMER27_scaffold48111_Locus_36799_0__7.7_BUBBLE:0-958	958	-	-	-	-	-	-	-	-	-	-
TCONS_00007062	XLOC_007002	1052	3.88604	0.274335	0.59332	-3.82429	-2.71142	DOWN	DOWN	KMER27_scaffold48274_Locus_36984_1__8.6_FORK:858-1910	1052	-	-	-	-	-	-	-	-	-	-
TCONS_00007065	XLOC_007005	188	1116.56	33.2036	145.805	-5.07158	-2.93695	DOWN	DOWN	KMER27_scaffold48312_Locus_37021_0_59.8_LINEAR:434-622	188	gi|297795571|ref|XP_002865670.1| hypothetical protein ARALYDRAFT_494942	62	6.49e-34	141.056	-	GO:0009507 chloroplast	-	-	-	GO only
TCONS_00007082	XLOC_007022	355	13.3704	2.02577	3.24888	-2.7225	-2.04103	DOWN	DOWN	KMER27_scaffold48589_Locus_37374_0_11.7_FORK:532-887	355	gi|15241495|ref|NP_199254.1| FAD-binding and BBE domain-containing protein	110	2.31e-55	210.375	GO:0055114 oxidation-reduction process | GO:0009821 alkaloid biosynthetic process | GO:0006040 amino sugar metabolic process | GO:0006118 electron transport	-	GO:0050660 flavin adenine dinucleotide binding | GO:0050468 reticuline oxidase activity | GO:0008762 UDP-N-acetylmuramate dehydrogenase activity | GO:0009055 electron carrier activity	-	-	GO only
TCONS_00007095	XLOC_007035	576	2.44001	0.601877	0.268606	-2.01935	-3.18332	DOWN	DOWN	KMER27_scaffold48817_Locus_37645_0__7.8_LINEAR:796-1372	576	gi|297831176|ref|XP_002883470.1| hypothetical protein ARALYDRAFT_898932	144	1.28e-51	203.265	GO:0006312 mitotic recombination | GO:0000819 sister chromatid segregation | GO:0006261 DNA-dependent DNA replication | GO:0000712 resolution of meiotic recombination intermediates | GO:0070683 mitotic cell cycle G2/M transition decatenation checkpoint | GO:0006265 DNA topological change | GO:0006200 ATP catabolic process	GO:0009330 DNA topoisomerase complex (ATP-hydrolyzing) | GO:0000795 synaptonemal complex	GO:0003918 DNA topoisomerase (ATP-hydrolyzing) activity | GO:0005524 ATP binding	-	-	GO only
TCONS_00007105	XLOC_007044	174	1225.87	172.828	285.071	-2.8264	-2.10441	DOWN	DOWN	KMER27_scaffold48982_Locus_37849_0_47.3_COMPLEX:563-737	174	gi|297810809|ref|XP_002873288.1| hypothetical protein ARALYDRAFT_487516	57	1.56e-30	130.392	-	-	-	-	-
TCONS_00007116	XLOC_007055	185	617.882	47.9719	44.0666	-3.68707	-3.80957	DOWN	DOWN	KMER27_scaffold49110_Locus_38030_0_16.3_COMPLEX:681-866	185	gi|297830326|ref|XP_002883045.1| hypothetical protein ARALYDRAFT_479182	57	3.49e-25	115.284	-	-	-	-	-
TCONS_00007122	XLOC_007061	186	435.911	91.3446	54.0672	-2.25464	-3.01121	DOWN	DOWN	KMER27_scaffold49210_Locus_38174_0_39.8_COMPLEX:593-779	186	gi|297832390|ref|XP_002884077.1| protein-methionine-s-oxide reductase	20	0.00138	49.0756	-	-	-	-	-
TCONS_00007138	XLOC_007077	641	1.55371	0.258752	0.229079	-2.58608	-2.7618	DOWN	DOWN	KMER27_scaffold49420_Locus_38449_1__7.1_FORK:1-642	641	-	-	-	-	-	-	-	-	-	-
TCONS_00007183	XLOC_007121	276	12.463	2.43166	2.63534	-2.35764	-2.24159	DOWN	DOWN	KMER27_scaffold50015_Locus_39144_1__4.8_FORK:0-276	276	gi|186510389|ref|NP_189115.3| octicosapeptide/Phox/Bem1p domain-containing protein kinase	79	7.77e-47	182.825	GO:0006468 protein phosphorylation | GO:0009069 serine family amino acid metabolic process	-	GO:0004715 non-membrane spanning protein tyrosine kinase activity | GO:0004712 protein serine/threonine/tyrosine kinase activity | GO:0005524 ATP binding | GO:0004674 protein serine/threonine kinase activity	-	-	GO only
TCONS_00007185	XLOC_007123	465	7.3003	1.25117	1.14245	-2.54468	-2.67582	DOWN	DOWN	KMER27_scaffold50015_Locus_39144_1__4.8_FORK:679-1144	465	gi|186510389|ref|NP_189115.3| octicosapeptide/Phox/Bem1p domain-containing protein kinase	111	1.03e-65	243.257	GO:0006468 protein phosphorylation | GO:0009069 serine family amino acid metabolic process	GO:0005829 cytosol	GO:0004715 non-membrane spanning protein tyrosine kinase activity | GO:0004712 protein serine/threonine/tyrosine kinase activity | GO:0005524 ATP binding | GO:0004674 protein serine/threonine kinase activity	-	-	GO only
TCONS_00007203	XLOC_007141	192	1503.14	27.7079	134.858	-5.76154	-3.47847	DOWN	DOWN	KMER27_scaffold50427_Locus_39657_0_42.6_COMPLEX:0-192	192	gi|30681437|ref|NP_179748.2| SMAD/FHA domain-containing protein	29	0.00384	47.7426	-	-	-	-	-
TCONS_00007206	XLOC_007144	238	40.0182	1.97642	1	-4.33969	-5.32258	DOWN	DOWN	KMER27_scaffold50432_Locus_39664_0_11.4_COMPLEX:179-417	238	gi|15238574|ref|NP_197844.1| putative F-box protein PP2-B12	66	1.33e-24	115.728	-	-	GO:0030246 carbohydrate binding	-	pfam00646 F-box | pfam12937 F-box-like	GO & Domain
TCONS_00007234	XLOC_007172	1731	11.1006	0.0156554	2.13391	-9.46976	-2.37907	DOWN	DOWN	KMER27_scaffold50801_Locus_40094_0_38.6_COMPLEX:903-2751	1731	gi|297819110|ref|XP_002877438.1| hypothetical protein ARALYDRAFT_484964	328	9.92e-206	706.714	GO:0007018 microtubule-based movement	GO:0005886 plasma membrane | GO:0005874 microtubule	GO:0005524 ATP binding | GO:0003777 microtubule motor activity	-	pfam07926 TPR_MLP1_2 | pfam09403 FadA	GO & Domain
TCONS_00007259	XLOC_007197	202	298.939	18.7387	68.7787	-3.99576	-2.11982	DOWN	DOWN	KMER27_scaffold51234_Locus_40655_0_38.9_COMPLEX:3-205	202	gi|15237277|ref|NP_197720.1| prefoldin alpha subunit	67	2.5e-33	140.167	GO:0006457 protein folding	GO:0016272 prefoldin complex	GO:0051082 unfolded protein binding	-	pfam02996 Prefoldin	GO & Domain
TCONS_00007270	XLOC_007208	183	386.367	21.2228	45.7332	-4.18628	-3.07866	DOWN	DOWN	KMER27_scaffold51366_Locus_40823_1_21.6_COMPLEX:897-1080	183	gi|297799000|ref|XP_002867384.1| EMB2757	60	5.12e-15	84.6236	-	-	-	-	-
TCONS_00007273	XLOC_007211	193	420.792	26.5405	47.1876	-3.98684	-3.15663	DOWN	DOWN	KMER27_scaffold5138_Locus_2762_2_25.7_COMPLEX:793-986	193	gi|297851890|ref|XP_002893826.1| hypothetical protein ARALYDRAFT_891055	63	2.57e-10	70.4044	-	-	-	-	-
TCONS_00007277	XLOC_007215	270	18.7011	2.58904	4.28749	-2.85263	-2.12492	DOWN	DOWN	KMER27_scaffold51441_Locus_40905_0__7.9_FORK:362-632	270	gi|297848530|ref|XP_002892146.1| hypothetical protein ARALYDRAFT_311407	89	1.64e-43	173.049	GO:0009737 response to abscisic acid stimulus | GO:0007165 signal transduction | GO:0009825 multidimensional cell growth | GO:0010090 trichome morphogenesis | GO:0007033 vacuole organization	-	GO:0005488 binding	-	-	GO only
TCONS_00007283	XLOC_007221	638	2.26	0.260437	0.230645	-3.11732	-3.29258	DOWN	DOWN	KMER27_scaffold51562_Locus_41066_0__5.4_LINEAR:217-855	638	gi|297803998|ref|XP_002869883.1| hypothetical protein ARALYDRAFT_914517	193	3.58e-73	267.696	GO:0006355 regulation of transcription, DNA-dependent	GO:0005634 nucleus	GO:0003677 DNA binding | GO:0008270 zinc ion binding	-	-	GO only
TCONS_00007312	XLOC_007250	1079	3.16622	0.53224	0.345066	-2.57261	-3.19782	DOWN	DOWN	KMER27_scaffold51986_Locus_41660_1_25.6_FORK:4-1083	1079	gi|312283041|dbj|BAJ34386.1| unnamed protein product	224	1.79e-151	526.308	GO:0006952 defense response | GO:0008219 cell death	GO:0016021 integral to membrane | GO:0005634 nucleus | GO:0005886 plasma membrane	GO:0043565 sequence-specific DNA binding | GO:0005516 calmodulin binding	-	-	GO only
TCONS_00007347	XLOC_007285	337	18.2084	3.0055	2.20392	-2.59893	-3.04646	DOWN	DOWN	KMER27_scaffold52411_Locus_42250_0_14.7_LINEAR:0-337	337	gi|15231004|ref|NP_188630.1| myosin 1	53	4.5e-18	97.0654	GO:0043086 negative regulation of catalytic activity | GO:0043085 positive regulation of catalytic activity | GO:0006879 cellular iron ion homeostasis | GO:0009740 gibberellic acid mediated signaling pathway | GO:0030048 actin filament-based movement | GO:0043068 positive regulation of programmed cell death | GO:0009555 pollen development | GO:0046686 response to cadmium ion | GO:0009409 response…	GO:0009941 chloroplast envelope | GO:0048046 apoplast | GO:0010319 stromule | GO:0009524 phragmoplast | GO:0005743 mitochondrial inner membrane | GO:0016021 integral to membrane | GO:0009570 chloroplast stroma | GO:0005768 endosome | GO:0009534 chloroplast thylakoid | GO:0005783 endoplasmic reticulum | GO:0009504 cell plate | GO:0005886 plasma membrane | GO:0016459 myosin complex | GO:0005667 tra…	GO:0008047 enzyme activator activity | GO:0003774 motor activity | GO:0003677 DNA binding | GO:0042626 ATPase activity, coupled to transmembrane movement of substances | GO:0003700 sequence-specific DNA binding transcription factor activity | GO:0004857 enzyme inhibitor activity	-	-	GO only
TCONS_00007374	XLOC_007312	154	1855.51	381.289	411.466	-2.28286	-2.17297	DOWN	DOWN	KMER27_scaffold52709_Locus_42621_2_13.4_COMPLEX:0-154	154	gi|15221071|ref|NP_172630.1| RNA recognition motif-containing protein	51	1.23e-25	114.839	GO:0010193 response to ozone	GO:0005829 cytosol	GO:0003723 RNA binding | GO:0000166 nucleotide binding	-	pfam00076 RRM_1 | pfam13893 RRM_5 | pfam14259 RRM_6	GO & Domain
TCONS_00007393	XLOC_007331	129	1770.38	233.363	169.619	-2.92341	-3.38369	DOWN	DOWN	KMER27_scaffold52950_Locus_42989_0_12.6_FORK:22-151	129	-	-	-	-	-	-	-	-	-	-
TCONS_00007403	XLOC_007341	270	14.9609	2.58904	2.85833	-2.53071	-2.38795	DOWN	DOWN	KMER27_scaffold53023_Locus_43097_0_31.7_FORK:604-874	270	-	-	-	-	-	-	-	-	-	-
TCONS_00007406	XLOC_007344	489	4.00274	0.769882	1	-2.37828	-2.00099	DOWN	DOWN	KMER27_scaffold53047_Locus_43123_0__5.2_LINEAR:10-499	489	gi|297801306|ref|XP_002868537.1| hypothetical protein ARALYDRAFT_355725	114	5.36e-32	142.389	-	-	GO:0000166 nucleotide binding | GO:0003723 RNA binding	-	-	GO only
TCONS_00007422	XLOC_007359	209	228.638	48.6189	49.9114	-2.23348	-2.19562	DOWN	DOWN	KMER27_scaffold53141_Locus_43261_0_45.8_COMPLEX:58-267	209	-	-	-	-	-	-	-	-	-	-
TCONS_00007456	XLOC_007393	649	107.962	5.34163	23.8504	-4.3371	-2.17844	DOWN	DOWN	KMER27_scaffold53571_Locus_43856_0_65.9_FORK:24-673	649	gi|297799770|ref|XP_002867769.1| hypothetical protein ARALYDRAFT_914370	49	2.67e-21	109.063	GO:0006869 lipid transport	-	GO:0008289 lipid binding	-	-	GO only
TCONS_00007518	XLOC_007454	306	11.667	0.932392	0.947792	-3.64535	-3.62172	DOWN	DOWN	KMER27_scaffold54436_Locus_45033_1__5.5_FORK:0-306	306	-	-	-	-	-	-	-	-	pfam03735 ENT	Domain only
TCONS_00007519	XLOC_007455	640	3.46073	0.777933	0.229598	-2.15336	-3.91389	DOWN	DOWN	KMER27_scaffold54436_Locus_45033_1__5.5_FORK:382-1022	640	-	-	-	-	-	-	-	-	-	-
TCONS_00007535	XLOC_007471	280	17.0883	1.16847	1.25251	-3.87032	-3.77011	DOWN	DOWN	KMER27_scaffold54584_Locus_45251_1__5.6_FORK:6-286	280	gi|297798392|ref|XP_002867080.1| RWP-RK domain-containing protein	93	1.36e-40	165.051	-	-	-	-	-
TCONS_00007538	XLOC_007474	220	93.1343	11.2159	21.8328	-3.05377	-2.09282	DOWN	DOWN	KMER27_scaffold54597_Locus_45266_1_25.3_COMPLEX:609-829	220	gi|297820456|ref|XP_002878111.1| hypothetical protein ARALYDRAFT_486120	41	1.12e-14	84.6236	-	-	-	-	-
TCONS_00007542	XLOC_007478	305	8.64619	1.87939	1.91349	-2.2018	-2.17586	DOWN	DOWN	KMER27_scaffold54619_Locus_45298_0__3.3_LINEAR:13-318	305	gi|6056372|gb|AAF02836.1|AC009894_7 Very similar to receptor-like serine/threonine kinase	101	1.18e-49	192.156	GO:0006468 protein phosphorylation | GO:0009069 serine family amino acid metabolic process	GO:0009506 plasmodesma | GO:0005886 plasma membrane	GO:0005524 ATP binding | GO:0004674 protein serine/threonine kinase activity	-	-	GO only
TCONS_00007560	XLOC_007495	200	212.953	20.1253	32.1911	-3.40345	-2.7258	DOWN	DOWN	KMER27_scaffold54824_Locus_45563_1_35.6_FORK:20-220	200	gi|15224868|ref|NP_181964.1| uncharacterized protein	37	6.38e-05	53.5191	-	-	-	-	-
TCONS_00007612	XLOC_007547	316	7.74581	1	1	-2.95342	-2.95342	DOWN	DOWN	KMER27_scaffold55490_Locus_46569_0__2.3_LINEAR:225-541	316	-	-	-	-	-	-	-	-	-	-
TCONS_00007626	XLOC_007561	354	5.6961	1	0.653974	-2.50997	-3.12267	DOWN	DOWN	KMER27_scaffold55617_Locus_46766_0_10.0_LINEAR:309-663	354	-	-	-	-	-	-	-	-	-	-
TCONS_00007628	XLOC_007563	306	12.4448	1	2.84338	-3.63747	-2.12986	DOWN	DOWN	KMER27_scaffold55646_Locus_46816_0_12.7_LINEAR:2-308	306	-	-	-	-	-	-	-	-	-	-
TCONS_00007645	XLOC_007580	174	220.028	17.2828	40.7245	-3.67028	-2.43372	DOWN	DOWN	KMER27_scaffold55859_Locus_47087_2_12.5_COMPLEX:10-184	174	-	-	-	-	-	-	-	-	-	-
TCONS_00007648	XLOC_007583	320	6.7847	1.6818	1.67599	-2.01228	-2.01727	DOWN	DOWN	KMER27_scaffold55900_Locus_47134_0__4.3_LINEAR:0-320	320	gi|297847168|ref|XP_002891465.1| universal stress protein family protein	79	3.89e-29	131.725	GO:0006950 response to stress	-	-	-	-	GO only
TCONS_00007694	XLOC_007629	228	112.974	23.6496	23.795	-2.2561	-2.24726	DOWN	DOWN	KMER27_scaffold56411_Locus_47900_0_19.7_FORK:457-685	228	gi|22328773|ref|NP_193579.2| adenylosuccinate lyase	75	4.63e-40	161.052	GO:0006188 IMP biosynthetic process | GO:0006144 purine base metabolic process | GO:0006522 alanine metabolic process | GO:0006531 aspartate metabolic process	-	GO:0004018 N6-(1,2-dicarboxyethyl)AMP AMP-lyase (fumarate-forming) activity | GO:0070626 (S)-2-(5-amino-1-(5-phospho-D-ribosyl)imidazole-4-carboxamido)succinate AMP-lyase (fumarate-forming) activity	-	-	GO only
TCONS_00007701	XLOC_007636	187	332.267	8.70395	21.2259	-5.25453	-3.96845	DOWN	DOWN	KMER27_scaffold56546_Locus_48094_1__8.1_FORK:8-195	187	gi|42567794|ref|NP_196741.2| K(+) efflux antiporter 6	61	1.49e-15	86.401	-	-	-	-	-
TCONS_00007705	XLOC_007640	300	14.1076	1	1.00418	-3.8184	-3.81238	DOWN	DOWN	KMER27_scaffold56569_Locus_48138_0__9.2_LINEAR:297-597	300	-	-	-	-	-	-	-	-	-	-
TCONS_00007711	XLOC_007646	172	428.653	19.3747	28.2673	-4.46756	-3.9226	DOWN	DOWN	KMER27_scaffold56702_Locus_48328_1__5.5_FORK:0-172	172	gi|297845108|ref|XP_002890435.1| wall-associated kinase 2	34	4.65e-06	56.6296	-	-	-	-	-
TCONS_00007726	XLOC_007661	201	223.474	19.4116	15.6905	-3.52512	-3.83214	DOWN	DOWN	KMER27_scaffold56911_Locus_48634_1_12.8_COMPLEX:0-201	201	gi|297832316|ref|XP_002884040.1| peptidoglycan-binding LysM domain-containing protein	55	1.45e-16	89.9558	-	-	-	-	-
TCONS_00007740	XLOC_007675	1195	23.1002	4.71573	4.87785	-2.29235	-2.24359	DOWN	DOWN	KMER27_scaffold57060_Locus_48905_0_37.4_LINEAR:247-1442	1195	gi|297842665|ref|XP_002889214.1| hypothetical protein ARALYDRAFT_895783	278	3.15e-161	558.745	-	GO:0005774 vacuolar membrane | GO:0005829 cytosol | GO:0009506 plasmodesma | GO:0009505 plant-type cell wall | GO:0048046 apoplast | GO:0005886 plasma membrane	GO:0005529 sugar binding	-	pfam01453 B_lectin	GO & Domain
TCONS_00007747	XLOC_007682	235	35.7579	4.15793	5.58918	-3.10432	-2.67755	DOWN	DOWN	KMER27_scaffold57165_Locus_49085_1__7.4_FORK:1179-1414	235	gi|297810299|ref|XP_002873033.1| hypothetical protein ARALYDRAFT_486976	68	1.04e-16	91.2889	-	-	-	-	-
TCONS_00007761	XLOC_007696	336	8.28864	1.51222	1.48002	-2.45447	-2.48552	DOWN	DOWN	KMER27_scaffold57392_Locus_49394_0__3.4_LINEAR:25-361	336	gi|227438227|gb|ACP30603.1| disease resistance protein	39	2.56e-10	72.1818	-	-	-	-	-
TCONS_00007763	XLOC_007698	319	10.9555	1.69367	0.844987	-2.69343	-3.69658	DOWN	DOWN	KMER27_scaffold57403_Locus_49413_0__7.5_LINEAR:245-564	319	gi|9294258|dbj|BAB02160.1| unnamed protein product	79	6.53e-22	109.063	-	-	GO:0016788 hydrolase activity, acting on ester bonds | GO:0016740 transferase activity	-	-	GO only
TCONS_00007766	XLOC_007701	306	11.667	0.932392	2.84338	-3.64535	-2.03675	DOWN	DOWN	KMER27_scaffold57444_Locus_49469_0__4.7_COMPLEX:0-306	306	gi|22329445|ref|NP_172425.2| myb proto-oncogene protein	101	9.76e-51	195.267	GO:0009753 response to jasmonic acid stimulus | GO:0009739 response to gibberellin stimulus | GO:0009751 response to salicylic acid stimulus | GO:0009733 response to auxin stimulus | GO:0006355 regulation of transcription, DNA-dependent	GO:0005667 transcription factor complex	GO:0003700 sequence-specific DNA binding transcription factor activity | GO:0003677 DNA binding	-	-	GO only
TCONS_00007767	XLOC_007702	286	10.8173	1	1.16601	-3.43527	-3.21369	DOWN	DOWN	KMER27_scaffold57444_Locus_49469_0__4.7_COMPLEX:363-649	286	-	-	-	-	-	-	-	-	-	-
TCONS_00007769	XLOC_007704	340	6.31149	1.47504	0.718991	-2.09723	-3.13394	DOWN	DOWN	KMER27_scaffold57467_Locus_49505_0__6.8_LINEAR:0-340	340	gi|15231872|ref|NP_187437.1| Thymidine kinase	49	6.71e-19	99.7315	GO:0006206 pyrimidine base metabolic process | GO:0006230 TMP biosynthetic process	-	GO:0005524 ATP binding | GO:0004797 thymidine kinase activity	-	-	GO only
TCONS_00007778	XLOC_007713	279	15.1698	3.53989	1	-2.09943	-3.92313	DOWN	DOWN	KMER27_scaffold57616_Locus_49706_1__9.0_COMPLEX:1750-2029	279	gi|227438145|gb|ACP30562.1| disease resistance protein	93	9.98e-59	217.929	-	-	-	-	pfam13191 AAA_16	Domain only
TCONS_00007780	XLOC_007715	424	5.91744	0.972748	1	-2.60484	-2.56497	DOWN	DOWN	KMER27_scaffold57653_Locus_49760_0__3.7_LINEAR:0-424	424	gi|4914361|gb|AAD32898.1| putative retroelement pol polyprotein	98	1.22e-26	125.059	-	-	-	-	-
TCONS_00007824	XLOC_007759	1218	9.88486	2.42104	1.78789	-2.02959	-2.46696	DOWN	DOWN	KMER27_scaffold58216_Locus_50703_0_17.8_LINEAR:5-1223	1218	gi|297852612|ref|XP_002894187.1| hypothetical protein ARALYDRAFT_474084	186	1.4e-110	390.336	GO:0010143 cutin biosynthetic process | GO:0006970 response to osmotic stress | GO:0010115 regulation of abscisic acid biosynthetic process	GO:0048196 middle lamella-containing extracellular matrix	GO:0016787 hydrolase activity	-	pfam00561 Abhydrolase_1 | pfam12695 Abhydrolase_5 | pfam07819 PGAP1	GO & Domain
TCONS_00007866	XLOC_007801	219	72.488	1	13.5341	-6.17967	-2.42114	DOWN	DOWN	KMER27_scaffold58577_Locus_51335_2_57.1_COMPLEX:19-238	219	-	-	-	-	-	-	-	-	-	-
TCONS_00007898	XLOC_007833	239	43.8129	3.88889	7.57978	-3.49393	-2.53113	DOWN	DOWN	KMER27_scaffold59194_Locus_52410_0__5.5_LINEAR:0-239	239	-	-	-	-	-	-	-	-	-	-
TCONS_00007974	XLOC_007909	164	527.142	92.4151	100.872	-2.51199	-2.38567	DOWN	DOWN	KMER27_scaffold60005_Locus_53795_2_42.7_COMPLEX:0-164	164	gi|297803668|ref|XP_002869718.1| ATGWD2/GWD3	54	1.74e-26	117.95	GO:0016310 phosphorylation	GO:0005739 mitochondrion	GO:0016874 ligase activity | GO:0050521 alpha-glucan, water dikinase activity | GO:0005524 ATP binding	-	-	GO only
TCONS_00007987	XLOC_007922	169	426.318	92.1815	105.329	-2.20938	-2.01703	DOWN	DOWN	KMER27_scaffold60228_Locus_54212_0_18.1_FORK:0-169	169	-	-	-	-	-	-	-	-	-	-
TCONS_00007989	XLOC_007924	173	386.258	54.8862	41.5488	-2.81505	-3.21669	DOWN	DOWN	KMER27_scaffold60228_Locus_54212_0_18.1_FORK:512-685	173	-	-	-	-	-	-	-	-	-	-
TCONS_00008027	XLOC_007962	157	943.025	137.993	99.8522	-2.7727	-3.23943	DOWN	DOWN	KMER27_scaffold60713_Locus_55138_0_42.8_COMPLEX:6-163	157	gi|297833844|ref|XP_002884804.1| predicted protein	52	1.79e-14	81.9575	-	-	-	-	-
TCONS_00008051	XLOC_007986	251	34.6943	8.14072	1.95097	-2.09147	-4.15244	DOWN	DOWN	KMER27_scaffold60965_Locus_55551_0__6.9_LINEAR:25-276	251	gi|15228899|ref|NP_188312.1| GATA transcription factor 17	66	2.56e-30	133.502	GO:0006355 regulation of transcription, DNA-dependent	GO:0005667 transcription factor complex	GO:0003700 sequence-specific DNA binding transcription factor activity	-	pfam00320 GATA	GO & Domain
TCONS_00008052	XLOC_007987	359	5.50441	1.32078	1.26703	-2.0592	-2.11914	DOWN	DOWN	KMER27_scaffold6096_Locus_3311_0__5.5_FORK:0-359	359	gi|297817660|ref|XP_002876713.1| hypothetical protein ARALYDRAFT_907903	50	9.82e-18	96.1767	GO:0006629 lipid metabolic process	-	GO:0016787 hydrolase activity | GO:0045735 nutrient reservoir activity	-	-	GO only
TCONS_00008055	XLOC_007990	119	4945.8	496.796	441.006	-3.31548	-3.48733	DOWN	DOWN	KMER27_scaffold61033_Locus_55658_0__7.9_LINEAR:1-120	119	-	-	-	-	-	-	-	-	-	-
TCONS_00008060	XLOC_007995	410	4.0976	1	0.48022	-2.03478	-3.09301	DOWN	DOWN	KMER27_scaffold61082_Locus_55763_0__6.5_LINEAR:1765-2175	410	gi|4538900|emb|CAB39637.1| putative protein	82	6.5e-30	135.28	-	-	-	-	pfam14111 DUF4283	Domain only
TCONS_00008080	XLOC_008015	606	4.69778	1.11951	0.99517	-2.06911	-2.23896	DOWN	DOWN	KMER27_scaffold61434_Locus_56423_0__5.6_LINEAR:3738-4344	606	-	-	-	-	-	-	-	-	-	-
TCONS_00008086	XLOC_008021	194	391.503	25.4449	36.9674	-3.94357	-3.4047	DOWN	DOWN	KMER27_scaffold61445_Locus_56442_0_20.0_LINEAR:527-721	194	gi|334182535|ref|NP_172746.2| uncharacterized basic helix-loop-helix protein	60	9.07e-16	87.2897	-	-	-	-	-
TCONS_00008089	XLOC_008024	198	187.811	5.4218	16.9004	-5.11437	-3.47415	DOWN	DOWN	KMER27_scaffold61464_Locus_56480_0__3.0_LINEAR:207-405	198	gi|72255625|gb|AAZ66943.1| 117M18_24	49	1.44e-21	105.064	-	-	-	-	-
TCONS_00008111	XLOC_008046	151	603.254	1	1	-9.23662	-9.23662	DOWN	DOWN	KMER27_scaffold61748_Locus_57038_0__6.4_LINEAR:0-151	151	gi|15229881|ref|NP_187156.1| protein kinase domain-containing protein	49	2.04e-14	81.5132	GO:0006468 protein phosphorylation | GO:0009069 serine family amino acid metabolic process	GO:0005886 plasma membrane	GO:0005524 ATP binding | GO:0004674 protein serine/threonine kinase activity	-	-	GO only
TCONS_00008118	XLOC_008052	946	1.79142	0.114077	0.000257118	-3.97302	-12.7664	DOWN	DOWN	KMER27_scaffold6184_Locus_3360_0_21.2_COMPLEX:2-1163	946	-	-	-	-	-	-	-	-	-	-
TCONS_00008121	XLOC_008054	174	3991.94	518.484	787.339	-2.94472	-2.34203	DOWN	DOWN	KMER27_scaffold61861_Locus_57224_0_63.0_LINEAR:0-174	174	-	-	-	-	-	-	-	-	-	-
TCONS_00008122	XLOC_008055	132	3395.77	771.085	532.859	-2.13878	-2.67191	DOWN	DOWN	KMER27_scaffold61861_Locus_57224_0_63.0_LINEAR:232-364	132	-	-	-	-	-	-	-	-	-	-
TCONS_00008128	XLOC_008061	426	11.0353	1.92985	1.33898	-2.51557	-3.04292	DOWN	DOWN	KMER27_scaffold61950_Locus_57408_0__9.0_LINEAR:456-882	426	-	-	-	-	-	-	-	-	-	-
TCONS_00008151	XLOC_008084	382	6.49972	1.17236	1.1076	-2.47096	-2.55294	DOWN	DOWN	KMER27_scaffold62221_Locus_57925_0__9.6_LINEAR:25-407	382	gi|116062014|dbj|BAF34635.1| DNA methyltransferase 1a	121	5.88e-72	261.919	GO:0010216 maintenance of DNA methylation | GO:0009910 negative regulation of flower development | GO:0010424 DNA methylation on cytosine within a CG sequence | GO:0009294 DNA mediated transformation | GO:0010069 zygote asymmetric cytokinesis in embryo sac | GO:0006349 regulation of gene expression by genetic imprinting | GO:0090116 C-5 methylation of cytosine | GO:0006555 methionine metabolic pr…	GO:0005634 nucleus	GO:0016746 transferase activity, transferring acyl groups | GO:0003677 DNA binding | GO:0003886 DNA (cytosine-5-)-methyltransferase activity	-	-	GO only
TCONS_00008155	XLOC_008088	207	187.33	7.94756	19.8957	-4.55893	-3.23505	DOWN	DOWN	KMER27_scaffold62352_Locus_58174_0__4.4_LINEAR:104-311	207	gi|5139333|emb|CAB45564.1| hypothetical protein	60	1.28e-26	120.616	-	GO:0016020 membrane	GO:0016787 hydrolase activity	-	-	GO only
TCONS_00008160	XLOC_008093	327	13.3926	0.801575	1.58422	-4.06245	-3.07959	DOWN	DOWN	KMER27_scaffold62396_Locus_58270_0__8.5_LINEAR:0-327	327	gi|79579933|ref|NP_680597.2| uncharacterized protein	54	3.05e-13	81.5132	-	-	-	-	-
TCONS_00008200	XLOC_008132	194	432.714	12.7224	73.9348	-5.08797	-2.54909	DOWN	DOWN	KMER27_scaffold62916_Locus_59434_0_11.3_FORK:1093-1287	194	gi|148909767|gb|ABR17973.1| unknown	64	1.4e-38	154.831	-	-	GO:0008270 zinc ion binding | GO:0042393 histone binding	-	-	GO only
TCONS_00008239	XLOC_008170	332	4.89217	1	1	-2.29047	-2.29047	DOWN	DOWN	KMER27_scaffold63408_Locus_60461_0_12.1_LINEAR:0-332	332	-	-	-	-	-	-	-	-	-	-
TCONS_00008252	XLOC_008183	319	6.84716	1.69367	0.844987	-2.01535	-3.0185	DOWN	DOWN	KMER27_scaffold63521_Locus_60683_0__3.2_LINEAR:636-955	319	gi|18400266|ref|NP_566474.1| cation/calcium exchanger 3	106	8.25e-66	241.479	GO:0055085 transmembrane transport | GO:0030003 cellular cation homeostasis | GO:0043157 response to cation stress | GO:0006814 sodium ion transport | GO:0006813 potassium ion transport | GO:0006828 manganese ion transport	GO:0030659 cytoplasmic vesicle membrane | GO:0016021 integral to membrane | GO:0005774 vacuolar membrane	GO:0015081 sodium ion transmembrane transporter activity | GO:0015079 potassium ion transmembrane transporter activity | GO:0005384 manganese ion transmembrane transporter activity | GO:0015491 cation:cation antiporter activity	-	-	GO only
TCONS_00008253	XLOC_008184	176	2010.28	308.872	52.2029	-2.70232	-5.26712	DOWN	DOWN	KMER27_scaffold63538_Locus_60711_0_39.9_LINEAR:5-181	176	gi|312283411|dbj|BAJ34571.1| unnamed protein product	57	3.41e-25	114.839	GO:0006355 regulation of transcription, DNA-dependent	GO:0005667 transcription factor complex	GO:0003700 sequence-specific DNA binding transcription factor activity | GO:0043565 sequence-specific DNA binding | GO:0046982 protein heterodimerization activity	-	-	GO only
TCONS_00008261	XLOC_008192	466	4.07217	0.415611	1	-3.29249	-2.0258	DOWN	DOWN	KMER27_scaffold63649_Locus_60925_0__3.4_LINEAR:10-476	466	gi|145339600|ref|NP_191265.2| condensin complex subunit 1	94	4.86e-54	209.486	GO:0007067 mitosis | GO:0030261 chromosome condensation | GO:0051301 cell division	GO:0005634 nucleus	GO:0005488 binding	-	-	GO only
TCONS_00008266	XLOC_008197	320	14.2479	2.52271	1.67599	-2.4977	-3.08766	DOWN	DOWN	KMER27_scaffold63686_Locus_61008_0__7.6_FORK:980-1300	320	gi|297796257|ref|XP_002866013.1| glycosyltransferase family protein	57	2.71e-25	119.727	GO:0008152 metabolic process	-	GO:0016757 transferase activity, transferring glycosyl groups	-	-	GO only
TCONS_00008284	XLOC_008215	219	204.284	45.9237	40.6024	-2.15327	-2.33094	DOWN	DOWN	KMER27_scaffold63890_Locus_61518_1_18.4_FORK:1-220	219	gi|297794325|ref|XP_002865047.1| hypothetical protein ARALYDRAFT_496915	71	3.56e-33	140.612	GO:0046777 protein autophosphorylation | GO:0009069 serine family amino acid metabolic process	GO:0005886 plasma membrane	GO:0004674 protein serine/threonine kinase activity	-	-	GO only
TCONS_00008293	XLOC_008224	307	14.6253	1	2.81701	-3.87039	-2.37623	DOWN	DOWN	KMER27_scaffold64087_Locus_61914_1__9.3_COMPLEX:7-314	307	gi|15230335|ref|NP_190658.1| homeobox protein 28	62	8.93e-17	92.6219	GO:0006355 regulation of transcription, DNA-dependent	GO:0005667 transcription factor complex	GO:0003700 sequence-specific DNA binding transcription factor activity | GO:0003677 DNA binding	-	-	GO only
TCONS_00008294	XLOC_008225	606	8.08018	1.11951	0.497585	-2.85152	-4.02137	DOWN	DOWN	KMER27_scaffold64087_Locus_61914_1__9.3_COMPLEX:418-1024	606	gi|297816338|ref|XP_002876052.1| ATHB28	153	1.93e-79	286.803	GO:0006355 regulation of transcription, DNA-dependent	GO:0005667 transcription factor complex	GO:0003700 sequence-specific DNA binding transcription factor activity | GO:0003677 DNA binding	-	-	GO only
TCONS_00008298	XLOC_008229	415	2.90722	0.504791	0.469089	-2.52588	-2.63171	DOWN	DOWN	KMER27_scaffold64108_Locus_61965_0__6.5_FORK:9-424	415	gi|297814494|ref|XP_002875130.1| hypothetical protein ARALYDRAFT_484163	68	2.39e-28	130.392	GO:0006260 DNA replication | GO:0010091 trichome branching	GO:0009360 DNA polymerase III complex | GO:0005886 plasma membrane	GO:0017111 nucleoside-triphosphatase activity | GO:0003887 DNA-directed DNA polymerase activity | GO:0003677 DNA binding | GO:0005524 ATP binding	-	-	GO only
TCONS_00008303	XLOC_008234	353	3.65022	0.682943	0.658226	-2.41815	-2.47133	DOWN	DOWN	KMER27_scaffold64144_Locus_62035_0_48.3_BUBBLE:1214-1567	353	gi|297849168|ref|XP_002892465.1| hypothetical protein ARALYDRAFT_470930	29	1.44e-06	60.1844	-	-	-	-	-
TCONS_00008312	XLOC_008243	291	4.61226	1.05542	1	-2.12766	-2.20547	DOWN	DOWN	KMER27_scaffold64368_Locus_62512_0_37.3_COMPLEX:8-299	291	gi|30699311|ref|NP_177941.2| uncharacterized protein	19	0.00403	48.6313	-	-	-	-	-
TCONS_00008360	XLOC_008291	329	5.01591	1	1	-2.32651	-2.32651	DOWN	DOWN	KMER27_scaffold64900_Locus_63762_1__9.6_FORK:329-658	329	gi|15224816|ref|NP_179552.1| N-MYC downregulated-like 3 protein	56	4.36e-29	131.725	GO:0060918 auxin transport | GO:0030154 cell differentiation	-	-	-	-	GO only
TCONS_00008374	XLOC_008305	432	8.05233	1	1.73928	-3.00941	-2.21092	DOWN	DOWN	KMER27_scaffold65125_Locus_64292_0__5.6_LINEAR:27-459	432	gi|297853362|ref|XP_002894562.1| leucine-rich repeat family protein	88	6.88e-42	172.605	GO:0006468 protein phosphorylation | GO:0009069 serine family amino acid metabolic process	GO:0009506 plasmodesma | GO:0005886 plasma membrane	GO:0005524 ATP binding | GO:0004674 protein serine/threonine kinase activity	-	-	GO only
TCONS_00008387	XLOC_008318	508	7.49423	1.81412	0.983318	-2.04651	-2.93005	DOWN	DOWN	KMER27_scaffold65279_Locus_64659_0__8.0_LINEAR:0-508	508	gi|297845248|ref|XP_002890505.1| hypothetical protein ARALYDRAFT_335470	151	2.06e-59	225.927	-	-	-	-	-
TCONS_00008392	XLOC_008323	156	614.377	48.671	61.5189	-3.65799	-3.32002	DOWN	DOWN	KMER27_scaffold65333_Locus_64775_0__7.3_LINEAR:240-396	156	gi|15223469|ref|NP_171679.1| tetratricopeptide repeat domain-containing protein kinase	51	2.96e-19	96.1767	GO:0006468 protein phosphorylation | GO:0009069 serine family amino acid metabolic process	GO:0005886 plasma membrane	GO:0005524 ATP binding | GO:0004674 protein serine/threonine kinase activity	-	-	GO only
TCONS_00008426	XLOC_008357	566	3.97201	0.308681	0.551861	-3.68568	-2.84749	DOWN	DOWN	KMER27_scaffold65810_Locus_65930_0__4.2_LINEAR:18-584	566	gi|89257598|gb|ABD65087.1| hypothetical protein 27.t00105	180	4.28e-103	365.453	-	-	-	-	-
TCONS_00008452	XLOC_008383	195	1149.54	231.954	217.091	-2.30915	-2.40468	DOWN	DOWN	KMER27_scaffold66083_Locus_66642_0_41.1_LINEAR:0-195	195	gi|4678259|emb|CAB41120.1| putative protein	64	1.53e-36	149.054	GO:0032259 methylation	-	GO:0008168 methyltransferase activity	-	pfam08241 Methyltransf_11	GO & Domain
TCONS_00008455	XLOC_008386	145	1650.94	361.279	142.77	-2.1921	-3.53152	DOWN	DOWN	KMER27_scaffold66123_Locus_66759_2_17.9_COMPLEX:0-145	145	-	-	-	-	-	-	-	-	-	-
TCONS_00008481	XLOC_008412	246	22.8718	1.74655	2.15703	-3.71099	-3.40645	DOWN	DOWN	KMER27_scaffold66352_Locus_67436_0__5.4_LINEAR:282-528	246	gi|297812071|ref|XP_002873919.1| BUD2/SAMDC4	81	1.95e-41	165.94	GO:0006597 spermine biosynthetic process | GO:0008295 spermidine biosynthetic process | GO:0006525 arginine metabolic process | GO:0006560 proline metabolic process	-	GO:0004014 adenosylmethionine decarboxylase activity	-	-	GO only
TCONS_00008483	XLOC_008414	194	206.054	25.4449	18.4837	-3.01757	-3.4787	DOWN	DOWN	KMER27_scaffold66407_Locus_67604_0__6.6_LINEAR:222-416	194	-	-	-	-	-	-	-	-	-	-
TCONS_00008487	XLOC_008418	192	257.681	34.6348	38.5308	-2.89529	-2.7415	DOWN	DOWN	KMER27_scaffold66471_Locus_67833_0_15.3_FORK:1-193	192	gi|18408845|ref|NP_564904.1| putative LRR receptor-like serine/threonine-protein kinase	52	1.04e-18	96.1767	GO:0006468 protein phosphorylation | GO:0009069 serine family amino acid metabolic process	-	GO:0005524 ATP binding | GO:0004674 protein serine/threonine kinase activity	-	-	GO only
TCONS_00008492	XLOC_008423	198	751.243	103.014	101.402	-2.86644	-2.88919	DOWN	DOWN	KMER27_scaffold66507_Locus_67980_0_42.8_LINEAR:0-198	198	gi|11994100|dbj|BAB01103.1| unnamed protein product	64	1.25e-34	143.722	-	-	-	-	-
TCONS_00008502	XLOC_008433	172	230.813	1	56.5347	-7.85058	-2.02952	DOWN	DOWN	KMER27_scaffold66581_Locus_68147_0_21.5_FORK:527-699	172	gi|224066237|ref|XP_002302040.1| predicted protein	48	1.61e-12	76.6253	GO:0005975 carbohydrate metabolic process	-	GO:0019146 arabinose-5-phosphate isomerase activity | GO:0005529 sugar binding	-	-	GO only
TCONS_00008503	XLOC_008434	362	17.1674	3.2483	0.621839	-2.40191	-4.78699	DOWN	DOWN	KMER27_scaffold66592_Locus_68168_0_10.0_LINEAR:0-362	362	gi|297841621|ref|XP_002888692.1| hypothetical protein ARALYDRAFT_476019	74	5.7e-26	122.393	-	-	-	-	-
TCONS_00008511	XLOC_008442	173	289.694	18.2954	69.248	-3.98498	-2.06469	DOWN	DOWN	KMER27_scaffold6673_Locus_3629_0_37.9_COMPLEX:596-769	173	gi|30680106|ref|NP_850529.1| sterol 3beta-glucosyltransferase	56	1.06e-32	136.613	GO:0030244 cellulose biosynthetic process | GO:0016125 sterol metabolic process | GO:0009631 cold acclimation | GO:0048316 seed development	GO:0005886 plasma membrane	GO:0051507 beta-sitosterol UDP-glucosyltransferase activity	-	-	GO only
TCONS_00008512	XLOC_008443	469	6.89985	0.822672	1	-3.06818	-2.78656	DOWN	DOWN	KMER27_scaffold66749_Locus_68553_1__4.1_COMPLEX:0-469	469	gi|297809511|ref|XP_002872639.1| bile acid:sodium symporter family protein	61	1.47e-20	105.952	GO:0006814 sodium ion transport | GO:0009753 response to jasmonic acid stimulus | GO:0009611 response to wounding | GO:0019761 glucosinolate biosynthetic process | GO:0015721 bile acid and bile salt transport	GO:0009536 plastid | GO:0016020 membrane	GO:0008508 bile acid:sodium symporter activity	-	-	GO only
TCONS_00008514	XLOC_008445	200	674.351	70.4384	88.5256	-3.25907	-2.92933	DOWN	DOWN	KMER27_scaffold66775_Locus_68638_0_20.2_LINEAR:0-200	200	gi|312281485|dbj|BAJ33608.1| unnamed protein product	56	2.29e-20	101.509	GO:0006355 regulation of transcription, DNA-dependent	GO:0005737 cytoplasm | GO:0005667 transcription factor complex	GO:0003700 sequence-specific DNA binding transcription factor activity	-	-	GO only
TCONS_00008555	XLOC_008486	171	371.693	82.0945	86.5651	-2.17875	-2.10225	DOWN	DOWN	KMER27_scaffold67187_Locus_69937_0_22.3_LINEAR:386-557	171	-	-	-	-	-	-	-	-	-	-
TCONS_00008572	XLOC_008503	776	1.18281	0.200404	0.175454	-2.56124	-2.75305	DOWN	DOWN	KMER27_scaffold67326_Locus_70417_0__7.7_LINEAR:0-776	776	gi|297812015|ref|XP_002873891.1| hypothetical protein ARALYDRAFT_488714	59	1.02e-11	78.4027	-	-	-	-	-
TCONS_00008574	XLOC_008505	430	16.59	2.37412	3.07013	-2.80485	-2.43394	DOWN	DOWN	KMER27_scaffold67334_Locus_70432_0_18.4_LINEAR:15-445	430	gi|15237242|ref|NP_197104.1| NSP-interacting kinase 1	110	9.93e-59	222.372	GO:0051607 defense response to virus | GO:0006468 protein phosphorylation | GO:0055114 oxidation-reduction process | GO:0007165 signal transduction | GO:0009069 serine family amino acid metabolic process	GO:0005886 plasma membrane | GO:0016021 integral to membrane	GO:0004872 receptor activity | GO:0005515 protein binding | GO:0005524 ATP binding | GO:0032440 2-alkenal reductase [NAD(P)] activity | GO:0004674 protein serine/threonine kinase activity	-	pfam08263 LRRNT_2	GO & Domain
TCONS_00008589	XLOC_008520	518	6.76716	1.40869	0.634976	-2.2642	-3.41378	DOWN	DOWN	KMER27_scaffold67493_Locus_70908_0_30.1_LINEAR:3-521	518	gi|15227472|ref|NP_181725.1| zinc finger protein 8	108	5.26e-51	201.043	GO:0010026 trichome differentiation | GO:0006355 regulation of transcription, DNA-dependent	GO:0005667 transcription factor complex	GO:0003700 sequence-specific DNA binding transcription factor activity | GO:0003676 nucleic acid binding | GO:0008270 zinc ion binding	-	-	GO only
TCONS_00008597	XLOC_008528	179	420.818	26.1961	49.2845	-4.00577	-3.09399	DOWN	DOWN	KMER27_scaffold67529_Locus_71033_0_24.1_LINEAR:624-803	179	gi|297838425|ref|XP_002887094.1| hypothetical protein ARALYDRAFT_475797	32	1.98e-07	61.0731	-	-	-	-	-
TCONS_00008617	XLOC_008548	975	5.44401	1.35367	1.04354	-2.00779	-2.38318	DOWN	DOWN	KMER27_scaffold67723_Locus_71624_1_30.6_FORK:1-976	975	gi|15222989|ref|NP_177751.1| uncharacterized protein	266	1.01e-143	500.535	-	GO:0009536 plastid	-	-	pfam03087 DUF241	GO & Domain
TCONS_00008622	XLOC_008553	176	810.114	30.8872	1	-4.71304	-9.66198	DOWN	DOWN	KMER27_scaffold67739_Locus_71691_0_10.5_LINEAR:0-176	176	gi|297832572|ref|XP_002884168.1| predicted protein	58	8.53e-26	116.617	GO:0006656 phosphatidylcholine biosynthetic process | GO:0015914 phospholipid transport	GO:0005622 intracellular	GO:0008526 phosphatidylinositol transporter activity	-	-	GO only
TCONS_00008623	XLOC_008554	470	4.58217	1	0.747566	-2.19603	-2.61576	DOWN	DOWN	KMER27_scaffold67763_Locus_71758_0__9.8_LINEAR:340-810	470	gi|79503909|ref|NP_195799.2| uncharacterized protein	135	2.34e-65	242.368	-	-	-	-	-
TCONS_00008639	XLOC_008570	211	869.869	112.947	199.169	-2.94515	-2.12681	DOWN	DOWN	KMER27_scaffold67919_Locus_72273_1_65.3_FORK:325-536	211	gi|15230170|ref|NP_189118.1| uncharacterized protein	69	7.64e-39	156.608	-	-	-	-	-
TCONS_00008654	XLOC_008584	210	125.143	1	30.2336	-6.96743	-2.04935	DOWN	DOWN	KMER27_scaffold67998_Locus_72513_0__4.1_LINEAR:321-531	210	-	-	-	-	-	-	-	-	-	-
TCONS_00008655	XLOC_008585	180	796.092	62.0676	181.366	-3.68102	-2.13403	DOWN	DOWN	KMER27_scaffold68009_Locus_72557_0_23.4_LINEAR:357-537	180	-	-	-	-	-	-	-	-	-	-
TCONS_00008657	XLOC_008587	296	17.3723	1.01096	1.04564	-4.10299	-4.05433	DOWN	DOWN	KMER27_scaffold68013_Locus_72564_1_14.2_COMPLEX:316-612	296	-	-	-	-	-	-	-	-	-	-
TCONS_00008680	XLOC_008609	496	6.24736	1.50594	0.682058	-2.05258	-3.19528	DOWN	DOWN	KMER27_scaffold68174_Locus_73149_0__7.2_FORK:1-497	496	gi|21593283|gb|AAM65232.1| putative chorismate mutase/prephenate dehydratase	90	4.99e-44	179.715	GO:0006571 tyrosine biosynthetic process | GO:0009094 L-phenylalanine biosynthetic process | GO:0080167 response to karrikin | GO:0010244 response to low fluence blue light stimulus by blue low-fluence system | GO:0000162 tryptophan biosynthetic process	GO:0009507 chloroplast | GO:0005829 cytosol	GO:0047769 arogenate dehydratase activity | GO:0004664 prephenate dehydratase activity	-	-	GO only
TCONS_00008688	XLOC_008617	376	6.28627	1	1	-2.6522	-2.6522	DOWN	DOWN	KMER27_scaffold68277_Locus_73570_0__3.5_LINEAR:584-960	376	gi|297795203|ref|XP_002865486.1| hypothetical protein ARALYDRAFT_331125	92	8.64e-55	209.486	GO:0032259 methylation	-	GO:0008168 methyltransferase activity	-	-	GO only
TCONS_00008699	XLOC_008628	187	284.8	43.5197	21.2259	-2.71021	-3.74605	DOWN	DOWN	KMER27_scaffold68345_Locus_73797_1_19.5_COMPLEX:851-1038	187	gi|297795019|ref|XP_002865394.1| hypothetical protein ARALYDRAFT_494607	54	3.6e-22	106.397	GO:0009733 response to auxin stimulus | GO:0016045 detection of bacterium | GO:0051555 flavonol biosynthetic process | GO:0009416 response to light stimulus | GO:0055114 oxidation-reduction process | GO:0080167 response to karrikin	GO:0005737 cytoplasm	GO:0045486 naringenin 3-dioxygenase activity | GO:0046872 metal ion binding | GO:0045431 flavonol synthase activity | GO:0031418 L-ascorbic acid binding | GO:0016702 oxidoreductase activity, acting on single donors with incorporation of molecular oxygen, incorporation of two atoms of oxygen	-	-	GO only
TCONS_00008708	XLOC_008637	201	378.186	19.4116	31.381	-4.28411	-3.59113	DOWN	DOWN	KMER27_scaffold68426_Locus_74058_0_12.4_LINEAR:282-483	201	gi|312281603|dbj|BAJ33667.1| unnamed protein product	67	1.43e-36	149.499	GO:0006355 regulation of transcription, DNA-dependent	GO:0005773 vacuole | GO:0005667 transcription factor complex	GO:0003700 sequence-specific DNA binding transcription factor activity	-	-	GO only
TCONS_00008737	XLOC_008666	197	442.933	33.812	34.5986	-3.71148	-3.6783	DOWN	DOWN	KMER27_scaffold68589_Locus_74649_0_49.5_LINEAR:1416-1613	197	-	-	-	-	-	-	-	-	-	-
TCONS_00008751	XLOC_008680	286	21.6345	1	1	-4.43526	-4.43526	DOWN	DOWN	KMER27_scaffold68702_Locus_75076_0__5.8_LINEAR:18-304	286	-	-	-	-	-	-	-	-	-	-
TCONS_00008752	XLOC_008681	177	322.631	1	1	-8.33374	-8.33374	DOWN	DOWN	KMER27_scaffold68702_Locus_75076_0__5.8_LINEAR:457-634	177	-	-	-	-	-	-	-	-	-	-
TCONS_00008754	XLOC_008683	191	284.828	7.23807	19.6551	-5.29834	-3.85712	DOWN	DOWN	KMER27_scaffold68713_Locus_75121_0__4.0_FORK:319-510	191	-	-	-	-	-	-	-	-	-	-
TCONS_00008783	XLOC_008712	369	4.21959	0.625935	1	-2.75302	-2.0771	DOWN	DOWN	KMER27_scaffold68864_Locus_75667_0__5.8_LINEAR:319-688	369	gi|240255807|ref|NP_193051.4| uncharacterized protein	122	2.41e-66	243.257	-	-	-	-	-
TCONS_00008788	XLOC_008717	173	515.011	18.2954	69.248	-4.81505	-2.89476	DOWN	DOWN	KMER27_scaffold68884_Locus_75742_2__8.0_COMPLEX:49-222	173	gi|297829392|ref|XP_002882578.1| hypothetical protein ARALYDRAFT_478168	57	5.98e-22	105.064	GO:0007165 signal transduction | GO:0009416 response to light stimulus	-	GO:0004871 signal transducer activity	-	-	GO only
TCONS_00008789	XLOC_008718	180	466.675	24.827	48.3642	-4.23244	-3.27041	DOWN	DOWN	KMER27_scaffold68884_Locus_75742_2__8.0_COMPLEX:330-510	180	gi|15231953|ref|NP_187478.1| phototropic-responsive NPH3-like protein	50	1.31e-19	98.3985	GO:0009416 response to light stimulus | GO:0007165 signal transduction	-	GO:0004871 signal transducer activity	-	-	GO only
TCONS_00008815	XLOC_008744	452	4.92368	0.873588	0.400407	-2.49471	-3.6202	DOWN	DOWN	KMER27_scaffold69101_Locus_76562_0__3.0_LINEAR:389-841	452	-	-	-	-	-	-	-	-	-	-
TCONS_00008838	XLOC_008767	203	800.016	95.0451	178.528	-3.07334	-2.16388	DOWN	DOWN	KMER27_scaffold69227_Locus_77028_0_46.6_LINEAR:971-1174	203	-	-	-	-	-	-	-	-	-	-
TCONS_00008855	XLOC_008784	428	4.1002	0.957226	0.88485	-2.09876	-2.21219	DOWN	DOWN	KMER27_scaffold69330_Locus_77461_0__6.5_LINEAR:17-445	428	gi|76782208|gb|ABA54874.1| baby boom interacting protein 1A	142	2.49e-89	319.685	GO:0006355 regulation of transcription, DNA-dependent | GO:0010091 trichome branching	GO:0005667 transcription factor complex	GO:0005515 protein binding | GO:0003700 sequence-specific DNA binding transcription factor activity | GO:0000976 transcription regulatory region sequence-specific DNA binding	-	-	GO only
TCONS_00008896	XLOC_008824	449	3.7392	0.883235	0.405218	-2.08186	-3.20596	DOWN	DOWN	KMER27_scaffold69722_Locus_79075_0__4.0_LINEAR:46-495	449	-	-	-	-	-	-	-	-	-	-
TCONS_00008905	XLOC_008833	214	519.426	100.806	90.3709	-2.36534	-2.52299	DOWN	DOWN	KMER27_scaffold69755_Locus_79226_0_88.4_LINEAR:492-706	214	gi|297833562|ref|XP_002884663.1| hypothetical protein ARALYDRAFT_478103	70	1.25e-38	156.164	-	GO:0009507 chloroplast	GO:0016772 transferase activity, transferring phosphorus-containing groups	-	-	GO only
TCONS_00008912	XLOC_008840	328	8.22016	0.796255	0.785962	-3.36786	-3.38664	DOWN	DOWN	KMER27_scaffold69798_Locus_79465_0__6.0_FORK:388-716	328	gi|297798516|ref|XP_002867142.1| hypothetical protein ARALYDRAFT_491276	101	5.11e-45	179.715	GO:0042546 cell wall biogenesis	GO:0005618 cell wall	GO:0005199 structural constituent of cell wall	-	pfam11914 DUF3432	GO & Domain
TCONS_00008919	XLOC_008847	945	7.79124	1	1.22122	-2.96185	-2.67353	DOWN	DOWN	KMER27_scaffold69852_Locus_79750_0_10.0_LINEAR:5-950	945	gi|167630418|ref|YP_001680917.1| hypothetical protein HM1_3148	90	3.02e-10	73.9592	-	-	-	-	-
TCONS_00008934	XLOC_008862	423	7.69389	1.46506	0.452314	-2.39275	-4.08832	DOWN	DOWN	KMER27_scaffold69961_Locus_80211_0__4.6_LINEAR:366-789	423	gi|15223726|ref|NP_173428.1| uncharacterized protein	57	2.05e-07	63.2948	-	-	-	-	-
TCONS_00008939	XLOC_008867	209	120.336	7.47982	18.7168	-4.00792	-2.68466	DOWN	DOWN	KMER27_scaffold70001_Locus_80399_1__6.4_COMPLEX:52-261	209	gi|15219965|ref|NP_173140.1| Ubiquitin domain-containing protein	55	9.77e-27	121.06	-	-	-	-	-
TCONS_00008959	XLOC_008887	1118	4.23414	0.00183764	1	-11.17	-2.08207	DOWN	DOWN	KMER27_scaffold7017_Locus_3824_3_60.7_COMPLEX:11-1352	1118	gi|15237593|ref|NP_201209.1| photosystem I reaction center subunit N	76	9.62e-20	105.064	GO:0009773 photosynthetic electron transport in photosystem I	GO:0009543 chloroplast thylakoid lumen | GO:0030093 chloroplast photosystem I	GO:0005516 calmodulin binding	-	pfam05479 PsaN	GO & Domain
TCONS_00008962	XLOC_008889	524	7.73465	1.13385	0.974975	-2.77011	-2.9879	DOWN	DOWN	KMER27_scaffold7017_Locus_3824_3_60.7_COMPLEX:1677-2201	524	-	-	-	-	-	-	-	-	-	-
TCONS_00008977	XLOC_008904	344	7.23569	1.43964	0.699133	-2.32942	-3.37149	DOWN	DOWN	KMER27_scaffold70259_Locus_81664_0__4.2_LINEAR:17-361	344	-	-	-	-	-	-	-	-	-	-
TCONS_00008983	XLOC_008910	227	46.6091	4.8246	1	-3.27213	-5.54254	DOWN	DOWN	KMER27_scaffold70275_Locus_81754_0__3.4_LINEAR:11-238	227	gi|42568737|ref|NP_201160.2| DEK domain-containing chromatin associated protein	58	1.25e-18	97.0654	-	-	-	-	-
TCONS_00008984	XLOC_008911	271	13.4885	1	1.40929	-3.75366	-3.25869	DOWN	DOWN	KMER27_scaffold70275_Locus_81754_0__3.4_LINEAR:323-594	271	gi|42568737|ref|NP_201160.2| DEK domain-containing chromatin associated protein	45	2.63e-07	61.9618	-	-	-	-	-
TCONS_00008988	XLOC_008915	562	1.90289	0.311891	0.278974	-2.60908	-2.76999	DOWN	DOWN	KMER27_scaffold70299_Locus_81896_0__4.1_LINEAR:0-562	562	-	-	-	-	-	-	-	-	-	-
TCONS_00009010	XLOC_008936	233	351.801	77.5231	61.9082	-2.18206	-2.50656	DOWN	DOWN	KMER27_scaffold70510_Locus_82869_0_49.7_LINEAR:378-611	233	gi|297812399|ref|XP_002874083.1| hypothetical protein ARALYDRAFT_489123	77	1.53e-46	179.715	GO:0005982 starch metabolic process | GO:0005985 sucrose metabolic process | GO:0006011 UDP-glucose metabolic process | GO:0030244 cellulose biosynthetic process	GO:0016020 membrane	GO:0016760 cellulose synthase (UDP-forming) activity | GO:0051753 mannan synthase activity	-	-	GO only
TCONS_00009056	XLOC_008982	295	7.90986	1.01955	1	-2.95572	-2.98365	DOWN	DOWN	KMER27_scaffold70840_Locus_84656_0__6.3_LINEAR:2-297	295	-	-	-	-	-	-	-	-	-	-
TCONS_00009074	XLOC_008999	210	113.767	18.16	24.1869	-2.64725	-2.23378	DOWN	DOWN	KMER27_scaffold70914_Locus_85127_0__8.4_LINEAR:866-1076	210	-	-	-	-	-	-	-	-	-	-
TCONS_00009128	XLOC_009053	275	17.2575	1.22827	2.67006	-3.81252	-2.69228	DOWN	DOWN	KMER27_scaffold71311_Locus_87660_0__7.0_LINEAR:389-664	275	-	-	-	-	-	-	-	-	-	-
TCONS_00009147	XLOC_009072	601	4.75793	1.13272	0.503778	-2.07054	-3.23947	DOWN	DOWN	KMER27_scaffold71403_Locus_88327_0__6.1_LINEAR:9-610	601	-	-	-	-	-	-	-	-	-	-
TCONS_00009226	XLOC_009150	305	7.86018	1	1.91349	-2.97456	-2.03836	DOWN	DOWN	KMER27_scaffold71849_Locus_91149_0__2.4_LINEAR:4-309	305	gi|356522218|ref|XP_003529744.1| PREDICTED: putative leucine-rich repeat receptor-like protein kinase At2g19210-like	38	6.59e-08	64.1835	GO:0006468 protein phosphorylation | GO:0009069 serine family amino acid metabolic process | GO:0007165 signal transduction	-	GO:0005524 ATP binding | GO:0004674 protein serine/threonine kinase activity | GO:0004872 receptor activity	-	-	GO only
TCONS_00009231	XLOC_009155	1147	7.22177	0.618645	0.96092	-3.54517	-2.90986	DOWN	DOWN	KMER27_scaffold71876_Locus_91287_0_25.6_LINEAR:3-1150	1147	gi|297824955|ref|XP_002880360.1| hypothetical protein ARALYDRAFT_900523	190	2.86e-92	329.461	GO:0009664 plant-type cell wall organization	GO:0005618 cell wall	-	-	pfam01190 Pollen_Ole_e_I	GO & Domain
TCONS_00009248	XLOC_009172	735	22.388	3.22706	5.47759	-2.79443	-2.03111	DOWN	DOWN	KMER27_scaffold71949_Locus_91779_0_31.3_LINEAR:0-897	735	-	-	-	-	-	-	-	-	-	-
TCONS_00009264	XLOC_009188	319	10.2707	1	0.844987	-3.36046	-3.60346	DOWN	DOWN	KMER27_scaffold72077_Locus_92704_0__2.9_LINEAR:12-331	319	gi|18408454|ref|NP_566892.1| putative LRR receptor-like serine/threonine-protein kinase	105	5.7e-47	185.047	GO:0006468 protein phosphorylation | GO:0007169 transmembrane receptor protein tyrosine kinase signaling pathway | GO:0009069 serine family amino acid metabolic process	GO:0005886 plasma membrane | GO:0009507 chloroplast	GO:0005524 ATP binding | GO:0004674 protein serine/threonine kinase activity	-	pfam13855 LRR_8	GO & Domain
TCONS_00009265	XLOC_009189	396	4.00619	0.548651	1	-2.86827	-2.00223	DOWN	DOWN	KMER27_scaffold72077_Locus_92704_0__2.9_LINEAR:421-817	396	gi|297815928|ref|XP_002875847.1| hypothetical protein ARALYDRAFT_347851	131	5.04e-60	225.038	GO:0006468 protein phosphorylation | GO:0007169 transmembrane receptor protein tyrosine kinase signaling pathway | GO:0009069 serine family amino acid metabolic process	GO:0005886 plasma membrane | GO:0009507 chloroplast	GO:0005524 ATP binding | GO:0004674 protein serine/threonine kinase activity	-	pfam13855 LRR_8 | pfam12799 LRR_4	GO & Domain
TCONS_00009272	XLOC_009196	322	6.66313	0.829277	1.6487	-3.00627	-2.01487	DOWN	DOWN	KMER27_scaffold72107_Locus_93000_0__4.1_LINEAR:565-887	322	gi|297848038|ref|XP_002891900.1| hypothetical protein ARALYDRAFT_474723	32	3.23e-06	58.8513	-	-	-	-	-
TCONS_00009320	XLOC_009244	1301	4.90702	0.427088	0.918444	-3.52224	-2.41758	DOWN	DOWN	KMER27_scaffold72295_Locus_94589_0__5.3_LINEAR:0-1301	1301	gi|11994228|dbj|BAB01350.1| Mutator-like transposase	420	6.34e-116	408.11	-	-	-	-	pfam10532 Plant_all_beta | pfam03108 DBD_Tnp_Mut | pfam10551 MULE	Domain only
TCONS_00009332	XLOC_009256	426	4.48311	0.482462	0.446328	-3.21601	-3.32832	DOWN	DOWN	KMER27_scaffold72345_Locus_94919_0__3.4_LINEAR:0-426	426	-	-	-	-	-	-	-	-	-	-
TCONS_00009361	XLOC_009284	527	8.68805	0.686218	0.926306	-3.66229	-3.22947	DOWN	DOWN	KMER27_scaffold72458_Locus_95890_0__4.6_LINEAR:521-1048	527	gi|297793487|ref|XP_002864628.1| hypothetical protein ARALYDRAFT_496062	168	1.22e-78	284.137	-	-	-	-	-
TCONS_00009436	XLOC_009358	639	3.12192	0.519745	0.230121	-2.58656	-3.76197	DOWN	DOWN	KMER27_scaffold72715_Locus_98148_0__5.6_LINEAR:35-674	639	-	-	-	-	-	-	-	-	-	-
TCONS_00009446	XLOC_009368	854	3.81129	0.354607	0.463653	-3.42599	-3.03916	DOWN	DOWN	KMER27_scaffold72755_Locus_98780_0__5.2_LINEAR:72-926	854	gi|12584302|gb|AAG52949.1| gag/pol polyprotein	283	1.05e-106	377.45	-	-	-	-	pfam00665 rve	Domain only
TCONS_00009458	XLOC_009380	351	4.23102	1	1	-2.08101	-2.08101	DOWN	DOWN	KMER27_scaffold7335_Locus_4018_0_10.2_FORK:192-543	351	gi|15235537|ref|NP_195454.1| Tetratricopeptide repeat (TPR)-like superfamily protein	54	5.61e-30	134.835	-	-	GO:0005488 binding	-	-	GO only
TCONS_00009468	XLOC_009390	226	71.303	4.92309	14.4425	-3.85633	-2.30364	DOWN	DOWN	KMER27_scaffold7588_Locus_4181_2_34.3_COMPLEX:0-226	226	-	-	-	-	-	-	-	-	-	-
TCONS_00009471	XLOC_009393	216	561.793	71.0296	124.458	-2.98355	-2.17438	DOWN	DOWN	KMER27_scaffold7596_Locus_4183_3_70.6_COMPLEX:693-909	216	gi|297792499|ref|XP_002864134.1| pfkB-type carbohydrate kinase family protein	71	2.8e-38	155.275	GO:0006014 D-ribose metabolic process | GO:0046686 response to cadmium ion | GO:0016310 phosphorylation | GO:0006098 pentose-phosphate shunt | GO:0005982 starch metabolic process | GO:0005985 sucrose metabolic process | GO:0006000 fructose metabolic process | GO:0006013 mannose metabolic process	GO:0005829 cytosol	GO:0004747 ribokinase activity | GO:0008865 fructokinase activity	-	-	GO only
TCONS_00009500	XLOC_009422	274	16.3596	1.24098	4.05856	-3.72059	-2.0111	DOWN	DOWN	KMER27_scaffold8142_Locus_4517_0_39.0_COMPLEX:2-276	274	gi|15237409|ref|NP_199438.1| TIR-NBS-LRR class disease resistance protein	91	2e-24	116.172	GO:0045087 innate immune response | GO:0007165 signal transduction	GO:0009506 plasmodesma | GO:0031224 intrinsic to membrane	GO:0004888 transmembrane signaling receptor activity | GO:0005524 ATP binding | GO:0017111 nucleoside-triphosphatase activity	-	pfam12799 LRR_4	GO & Domain
TCONS_00009501	XLOC_009423	218	307.993	44.0934	65.2627	-2.80426	-2.23857	DOWN	DOWN	KMER27_scaffold8142_Locus_4517_0_39.0_COMPLEX:619-837	218	gi|227438223|gb|ACP30601.1| disease resistance protein	71	1.89e-20	102.398	GO:0045087 innate immune response | GO:0007165 signal transduction	GO:0009506 plasmodesma	GO:0004888 transmembrane signaling receptor activity | GO:0005524 ATP binding | GO:0017111 nucleoside-triphosphatase activity	-	pfam13855 LRR_8	GO & Domain
TCONS_00009505	XLOC_009427	191	591.567	57.9045	88.4478	-3.35279	-2.74164	DOWN	DOWN	KMER27_scaffold8270_Locus_4598_2_48.9_COMPLEX:16-367	191	gi|297788413|ref|XP_002862315.1| UBX domain-containing protein	50	2.94e-22	106.841	-	-	-	-	-
TCONS_00009506	XLOC_009428	154	272.869	54.4698	43.3122	-2.32468	-2.65536	DOWN	DOWN	KMER27_scaffold8270_Locus_4598_2_48.9_COMPLEX:432-586	154	gi|297788413|ref|XP_002862315.1| UBX domain-containing protein	49	1.75e-25	114.395	-	-	-	-	-
TCONS_00009513	XLOC_009435	146	794.438	1	82.8321	-9.63379	-3.26167	DOWN	DOWN	KMER27_scaffold8378_Locus_4662_0__7.5_LINEAR:21-167	146	gi|297810715|ref|XP_002873241.1| CYC1BAT	48	9.01e-23	105.952	GO:0010332 response to gamma radiation | GO:0001558 regulation of cell growth | GO:0051301 cell division | GO:0007067 mitosis | GO:0000079 regulation of cyclin-dependent protein kinase activity	GO:0005737 cytoplasm | GO:0005634 nucleus	GO:0016538 cyclin-dependent protein kinase regulator activity | GO:0019901 protein kinase binding	-	-	GO only
TCONS_00009520	XLOC_009442	202	631.092	121.802	137.557	-2.37331	-2.19782	DOWN	DOWN	KMER27_scaffold8539_Locus_4770_4_55.8_COMPLEX:269-471	202	gi|79334443|ref|NP_171714.2| GRAM domain family protein	55	6.29e-21	103.286	-	-	-	-	-
TCONS_00009547	XLOC_009469	243	24.942	1.82622	2.30209	-3.77164	-3.43756	DOWN	DOWN	KMER27_scaffold9011_Locus_5090_1_17.9_COMPLEX:11-254	243	-	-	-	-	-	-	-	-	-	-
TCONS_00009556	XLOC_009477	195	221.841	18.3122	27.1363	-3.59865	-3.03123	DOWN	DOWN	KMER27_scaffold9123_Locus_5160_0__6.9_FORK:944-1139	195	gi|15233358|ref|NP_192879.1| ARID/BRIGHT DNA-binding , ELM2 domain and myb-like DNA-binding domain-containing protein	64	5e-31	133.058	-	GO:0005773 vacuole	GO:0003677 DNA binding	-	-	GO only
TCONS_00009616	XLOC_009537	329	7.52387	1	1	-2.91147	-2.91147	DOWN	DOWN	KMER33_C1001682__3.0:34-363	329	gi|6457927|gb|AAF09840.1|AE001886_6 hypothetical protein DR_0254	73	1.21e-09	69.9601	-	-	-	-	-
TCONS_00009620	XLOC_009541	362	5.39546	1	1.24368	-2.43175	-2.11713	DOWN	DOWN	KMER33_C1002036__3.0:2-364	362	gi|15240313|ref|NP_198006.1| sugar transport protein 13	120	9.37e-71	257.92	GO:0055085 transmembrane transport | GO:0008643 carbohydrate transport | GO:0055114 oxidation-reduction process | GO:0006812 cation transport	GO:0009506 plasmodesma | GO:0005886 plasma membrane | GO:0016021 integral to membrane | GO:0009536 plastid	GO:0032440 2-alkenal reductase [NAD(P)] activity | GO:0005358 high-affinity hydrogen:glucose symporter activity	-	-	GO only
TCONS_00009621	XLOC_009542	320	15.6048	0.840902	1.67599	-4.21391	-3.2189	DOWN	DOWN	KMER33_C1002208__4.0:41-361	320	-	-	-	-	-	-	-	-	-	-
TCONS_00009649	XLOC_009570	348	5.94451	1.4059	1.36068	-2.08006	-2.12723	DOWN	DOWN	KMER33_C1004562__3.0:12-360	348	-	-	-	-	-	-	-	-	-	-
TCONS_00009650	XLOC_009571	317	11.8585	2.57689	1.71865	-2.20222	-2.78657	DOWN	DOWN	KMER33_C1004684__5.0:0-317	317	-	-	-	-	-	-	-	-	-	-
TCONS_00009677	XLOC_009598	372	7.36219	1	1	-2.88013	-2.88013	DOWN	DOWN	KMER33_C1006456__2.0:0-372	372	gi|124006719|ref|ZP_01691550.1| conserved hypothetical protein	78	0.000333	52.6304	-	-	-	-	pfam13385 Laminin_G_3 | pfam00054 Laminin_G_1	Domain only
TCONS_00009709	XLOC_009630	374	5.45412	1.22004	1	-2.16042	-2.44735	DOWN	DOWN	KMER33_C1009338__2.0:0-374	374	gi|89257455|gb|ABD64947.1| ethylene responsive element binding factor, putative	124	8.08e-70	254.81	GO:0009409 response to cold | GO:0010200 response to chitin | GO:0045893 positive regulation of transcription, DNA-dependent | GO:0009873 ethylene mediated signaling pathway	GO:0005667 transcription factor complex	GO:0003677 DNA binding | GO:0003700 sequence-specific DNA binding transcription factor activity	-	-	GO only
TCONS_00009720	XLOC_009641	331	7.3991	1.56142	1	-2.24449	-2.88735	DOWN	DOWN	KMER33_C1010776__3.0:50-381	331	gi|18402480|ref|NP_566654.1| cytochrome P450, family 705, subfamily A, polypeptide 15	105	3.02e-52	200.599	GO:0055114 oxidation-reduction process | GO:0006118 electron transport	-	GO:0020037 heme binding | GO:0004497 monooxygenase activity | GO:0009055 electron carrier activity | GO:0019825 oxygen binding	-	-	GO only
TCONS_00009733	XLOC_009654	379	5.29233	1.1898	1.12608	-2.15318	-2.23259	DOWN	DOWN	KMER33_C1011666__5.0:4-383	379	gi|297825065|ref|XP_002880415.1| hypothetical protein ARALYDRAFT_481069	55	4.94e-08	65.0722	GO:0006511 ubiquitin-dependent protein catabolic process | GO:0016567 protein ubiquitination	GO:0005737 cytoplasm | GO:0005730 nucleolus | GO:0019005 SCF ubiquitin ligase complex	GO:0005515 protein binding | GO:0004842 ubiquitin-protein ligase activity	-	pfam01466 Skp1	GO & Domain
TCONS_00009735	XLOC_009656	334	9.02439	0.765762	1	-3.55886	-3.17383	DOWN	DOWN	KMER33_C1011800__2.0:49-383	334	gi|16798364|gb|AAL29430.1|AF426253_1 WRKY transcription factor 54	108	5.58e-40	165.051	GO:0031347 regulation of defense response | GO:0009751 response to salicylic acid stimulus | GO:0006355 regulation of transcription, DNA-dependent	GO:0005667 transcription factor complex	GO:0003700 sequence-specific DNA binding transcription factor activity | GO:0005515 protein binding	-	-	GO only
TCONS_00009738	XLOC_009659	384	5.13986	0.580506	1.09561	-3.14635	-2.22999	DOWN	DOWN	KMER33_C1011876__3.0:0-384	384	gi|297843964|ref|XP_002889863.1| S-locus lectin protein kinase family protein	124	1.06e-59	223.705	GO:0000160 two-component signal transduction system (phosphorelay) | GO:0035556 intracellular signal transduction | GO:0006355 regulation of transcription, DNA-dependent | GO:0009069 serine family amino acid metabolic process | GO:0016310 phosphorylation	GO:0005622 intracellular | GO:0005886 plasma membrane	GO:0000156 two-component response regulator activity | GO:0004674 protein serine/threonine kinase activity | GO:0005524 ATP binding | GO:0005529 sugar binding	-	pfam01453 B_lectin	GO & Domain
TCONS_00009749	XLOC_009670	360	6.46172	1	1.25915	-2.69192	-2.35947	DOWN	DOWN	KMER33_C1012978__9.0:0-360	360	gi|15232085|ref|NP_186779.1| protein kinase domain-containing protein	52	1.29e-08	66.8496	GO:0006468 protein phosphorylation | GO:0009069 serine family amino acid metabolic process	-	GO:0005524 ATP binding | GO:0004674 protein serine/threonine kinase activity	-	-	GO only
TCONS_00009761	XLOC_009682	369	27.1929	5.63341	2.38481	-2.27115	-3.51128	DOWN	DOWN	KMER33_C1014138_18.0:18-387	369	gi|297842049|ref|XP_002888906.1| hypothetical protein ARALYDRAFT_476441	96	1.03e-39	165.051	-	GO:0009535 chloroplast thylakoid membrane	GO:0016887 ATPase activity | GO:0005524 ATP binding	-	-	GO only
TCONS_00009765	XLOC_009686	341	6.26316	0.733013	1.42784	-3.09498	-2.13306	DOWN	DOWN	KMER33_C1014546__3.0:8-349	341	gi|297832282|ref|XP_002884023.1| hypothetical protein ARALYDRAFT_480571	113	2.8e-67	246.367	-	-	-	-	-
TCONS_00009769	XLOC_009690	337	9.98527	1.50275	0.734641	-2.7322	-3.76469	DOWN	DOWN	KMER33_C1014760_22.0:45-382	337	-	-	-	-	-	-	-	-	-	-
TCONS_00009802	XLOC_009723	338	11.0725	1.4934	1.4587	-2.89031	-2.92423	DOWN	DOWN	KMER33_C1017662__4.0:51-389	338	gi|297805570|ref|XP_002870669.1| ATUK/UPRT1	85	4.14e-36	153.498	GO:0006222 UMP biosynthetic process | GO:0016310 phosphorylation | GO:0006206 pyrimidine base metabolic process	GO:0005829 cytosol | GO:0009536 plastid	GO:0004845 uracil phosphoribosyltransferase activity | GO:0004849 uridine kinase activity | GO:0016773 phosphotransferase activity, alcohol group as acceptor | GO:0005524 ATP binding	-	-	GO only
TCONS_00009805	XLOC_009726	381	5.23027	1.17811	0.556847	-2.15041	-3.23153	DOWN	DOWN	KMER33_C1017740__3.0:0-381	381	gi|226533490|ref|NP_001146869.1| ferritin-1	43	2.95e-13	81.9575	-	-	-	-	-
TCONS_00009824	XLOC_009745	392	11.8739	2.79437	1.57521	-2.0872	-2.91418	DOWN	DOWN	KMER33_C1019084_10.0:0-392	392	-	-	-	-	-	-	-	-	-	-
TCONS_00009836	XLOC_009757	388	5.02406	0.569485	1	-3.14112	-2.32885	DOWN	DOWN	KMER33_C1020584__2.0:9-397	388	-	-	-	-	-	-	-	-	-	-
TCONS_00009911	XLOC_009832	415	4.36083	1.00958	0.938177	-2.11085	-2.21667	DOWN	DOWN	KMER33_C1025706__3.0:3-418	415	gi|110738701|dbj|BAF01275.1| hypothetical protein	60	2.02e-24	117.95	-	-	-	-	-
TCONS_00009957	XLOC_009878	377	9.37279	1.80257	1.13875	-2.37842	-3.04103	DOWN	DOWN	KMER33_C1030176__5.0:18-395	377	gi|297793435|ref|XP_002864602.1| hypothetical protein ARALYDRAFT_919115	122	2.21e-53	205.487	-	-	-	-	-
TCONS_00009987	XLOC_009908	386	5.92818	0.574943	0.541939	-3.3661	-3.45139	DOWN	DOWN	KMER33_C1032856__3.0:51-437	386	-	-	-	-	-	-	-	-	-	-
TCONS_00009994	XLOC_009915	438	6.85998	0.460253	1.69556	-3.89771	-2.01644	DOWN	DOWN	KMER33_C1033096__3.0:4-442	438	gi|15226238|ref|NP_180964.1| uncharacterized protein	93	3.06e-33	145.944	-	-	-	-	-
TCONS_00009997	XLOC_009918	398	9.11597	2.17471	2.03687	-2.06757	-2.16204	DOWN	DOWN	KMER33_C1033318__6.0:45-443	398	gi|89257447|gb|ABD64939.1| hypothetical protein 24.t00017	47	6.94e-11	74.4036	-	-	-	-	-
TCONS_00010016	XLOC_009937	431	6.40367	0.472953	1.31009	-3.75913	-2.28923	DOWN	DOWN	KMER33_C1035164__4.0:18-449	431	gi|297804276|ref|XP_002870022.1| ATOFP5/OFP5	142	5.11e-67	245.923	-	-	-	-	-
TCONS_00010017	XLOC_009938	429	5.78204	0.476711	1.3215	-3.60039	-2.1294	DOWN	DOWN	KMER33_C1035186__3.0:14-443	429	gi|15236570|ref|NP_194100.1| disease resistance-responsive, dirigent domain-containing protein	134	1.39e-58	221.928	GO:0006952 defense response | GO:0009807 lignan biosynthetic process	-	-	-	pfam03018 Dirigent	GO & Domain
TCONS_00010033	XLOC_009954	420	6.03041	1.48317	0.916924	-2.02357	-2.71738	DOWN	DOWN	KMER33_C1036716__5.0:0-420	420	gi|297848882|ref|XP_002892322.1| hypothetical protein ARALYDRAFT_311694	133	9.93e-63	233.481	-	-	-	-	pfam13041 PPR_2	Domain only
TCONS_00010067	XLOC_009988	436	5.60256	0.927622	0.854945	-2.59448	-2.71218	DOWN	DOWN	KMER33_C1039370__5.0:0-436	436	gi|297852478|ref|XP_002894120.1| T1N15.24	72	1.96e-13	82.8462	-	-	GO:0003677 DNA binding	-	-	GO only
TCONS_00010072	XLOC_009993	467	3.76656	0.414176	0.377972	-3.18493	-3.3169	DOWN	DOWN	KMER33_C1039670__3.0:0-467	467	gi|72384497|gb|AAZ67613.1| 80A08_28	116	2.37e-61	230.815	-	-	-	-	-
TCONS_00010078	XLOC_009999	300	6.63887	0.977993	1.00418	-2.76304	-2.72492	DOWN	DOWN	KMER33_C1040124__2.0:163-463	300	gi|334185576|ref|NP_189016.2| uncharacterized protein	98	2.68e-44	176.604	-	-	-	-	-
TCONS_00010090	XLOC_010011	420	6.03041	1.48317	0.916924	-2.02357	-2.71738	DOWN	DOWN	KMER33_C1041432__4.0:39-459	420	gi|22330995|ref|NP_187759.2| cyclin-B1-3	126	6.74e-40	166.384	GO:0051726 regulation of cell cycle | GO:0045859 regulation of protein kinase activity	-	GO:0016538 cyclin-dependent protein kinase regulator activity	-	-	GO only
TCONS_00010114	XLOC_010035	450	4.03389	0.879996	0.807203	-2.1966	-2.32117	DOWN	DOWN	KMER33_C1042996__3.0:30-480	450	-	-	-	-	-	-	-	-	-	-
TCONS_00010116	XLOC_010037	474	5.92281	0.808807	1.47336	-2.87241	-2.00717	DOWN	DOWN	KMER33_C1043056_13.0:7-481	474	gi|79330427|ref|NP_001032046.1| uncharacterized protein	111	2.35e-43	177.493	-	-	-	-	-
TCONS_00010124	XLOC_010045	484	7.60836	1	0.710806	-2.92759	-3.42006	DOWN	DOWN	KMER33_C1043572__5.0:0-484	484	gi|182701798|ref|ZP_02955130.1| conserved hypothetical protein	83	3.15e-21	108.174	-	-	-	-	-
TCONS_00010139	XLOC_010060	487	3.22535	0.387427	0.703394	-3.05746	-2.19705	DOWN	DOWN	KMER33_C1045142__3.0:4-491	487	-	-	-	-	-	-	-	-	-	-
TCONS_00010165	XLOC_010086	498	11.3738	0.748275	2.37122	-3.926	-2.26201	DOWN	DOWN	KMER33_C1046592_10.0:0-498	498	gi|21595294|gb|AAM66088.1| nonspecific lipid-transfer protein precursor-like protein	113	2.92e-40	168.161	GO:0009737 response to abscisic acid stimulus | GO:0006869 lipid transport | GO:0009414 response to water deprivation | GO:0009651 response to salt stress	GO:0048046 apoplast | GO:0005618 cell wall	GO:0008289 lipid binding	-	pfam00234 Tryp_alpha_amyl | pfam14368 LTP_2	GO & Domain
TCONS_00010171	XLOC_010092	480	6.61824	1	0.360467	-2.72645	-4.19851	DOWN	DOWN	KMER33_C1046936__3.0:0-480	480	gi|335041355|ref|ZP_08534440.1| hypothetical protein CathTA2_0037	79	3.16e-27	127.281	-	-	-	-	pfam14211 DUF4323	Domain only
TCONS_00010222	XLOC_010143	496	3.9046	0.752971	0.341029	-2.37451	-3.51721	DOWN	DOWN	KMER33_C1050192__2.0:0-496	496	gi|171921100|gb|ACB59199.1| copia-like protein	162	2.98e-84	302.8	-	-	-	-	-
TCONS_00010227	XLOC_010148	502	10.9628	1.10858	2.33989	-3.30583	-2.2281	DOWN	DOWN	KMER33_C1050288_12.0:17-519	502	gi|297828650|ref|XP_002882207.1| predicted protein	109	1.08e-48	193.934	-	-	-	-	-
TCONS_00010276	XLOC_010197	540	5.18761	0.33081	0.593975	-3.971	-3.1266	DOWN	DOWN	KMER33_C1053708__3.0:1-541	540	gi|297820480|ref|XP_002878123.1| OBP3-responsive gene 3	161	2.49e-60	229.037	GO:0006355 regulation of transcription, DNA-dependent	GO:0005667 transcription factor complex	GO:0003700 sequence-specific DNA binding transcription factor activity | GO:0003677 DNA binding | GO:0005515 protein binding	-	-	GO only
TCONS_00010291	XLOC_010212	503	24.1374	1.47357	4.33119	-4.03388	-2.47843	DOWN	DOWN	KMER33_C1055068_23.0:47-550	503	gi|297841835|ref|XP_002888799.1| predicted protein	102	2.81e-49	195.711	GO:0009607 response to biotic stimulus | GO:0006952 defense response	-	-	-	pfam00407 Bet_v_1	GO & Domain
TCONS_00010303	XLOC_010224	547	2.65028	0.324546	0.582017	-3.02965	-2.18701	DOWN	DOWN	KMER33_C1055884__8.0:10-557	547	gi|297821297|ref|XP_002878531.1| hypothetical protein ARALYDRAFT_900513	168	3.5e-112	395.669	GO:0009926 auxin polar transport | GO:0010311 lateral root formation | GO:0048829 root cap development | GO:0009734 auxin mediated signaling pathway | GO:0009624 response to nematode | GO:0006865 amino acid transport	GO:0016021 integral to membrane | GO:0005886 plasma membrane	GO:0010328 auxin influx transmembrane transporter activity | GO:0015293 symporter activity | GO:0015171 amino acid transmembrane transporter activity	-	-	GO only
TCONS_00010338	XLOC_010259	572	3.28934	0.607977	0.814465	-2.43571	-2.01387	DOWN	DOWN	KMER33_C1058036__2.0:1-573	572	-	-	-	-	-	-	-	-	-	-
TCONS_00010403	XLOC_010324	493	1.8415	0.380063	0.344512	-2.27657	-2.41826	DOWN	DOWN	KMER33_C1062144__7.0:0-493	493	-	-	-	-	-	-	-	-	pfam04057 Rep-A_N	Domain only
TCONS_00010442	XLOC_010363	567	3.96087	0.615778	0.55036	-2.68534	-2.84737	DOWN	DOWN	KMER33_C1064250__2.0:20-587	567	gi|297816146|ref|XP_002875956.1| F-box family protein	186	1.48e-25	122.393	-	GO:0005634 nucleus	-	-	pfam08387 FBD	GO & Domain
TCONS_00010455	XLOC_010376	633	4.22167	0.263294	0.933217	-4.00307	-2.17753	DOWN	DOWN	KMER33_C1064992__3.0:3-636	633	gi|107785186|gb|ABF84064.1| TANGLED	210	3.89e-92	329.016	-	-	-	-	-
TCONS_00010495	XLOC_010415	650	3.04379	0.50765	0.449009	-2.58396	-2.76105	DOWN	DOWN	KMER33_C1067342__2.0:0-650	650	gi|297851098|ref|XP_002893430.1| predicted protein	203	2.52e-87	313.02	GO:0006355 regulation of transcription, DNA-dependent | GO:2000904 regulation of starch metabolic process	GO:0005667 transcription factor complex	GO:0008270 zinc ion binding | GO:0044212 transcription regulatory region DNA binding | GO:0043621 protein self-association | GO:0003700 sequence-specific DNA binding transcription factor activity | GO:0046982 protein heterodimerization activity	-	-	GO only
TCONS_00010496	XLOC_010416	664	7.21069	1.47914	1.0887	-2.28538	-2.72753	DOWN	DOWN	KMER33_C1067350__6.0:13-677	664	gi|297802850|ref|XP_002869309.1| hypothetical protein ARALYDRAFT_491552	156	7.76e-58	222.372	-	-	GO:0005488 binding	-	-	GO only
TCONS_00010501	XLOC_010421	654	5.69753	1.25848	0.667588	-2.17865	-3.09331	DOWN	DOWN	KMER33_C1067696__5.0:28-682	654	gi|15224369|ref|NP_181316.1| cysteine/histidine-rich C1 domain-containing protein	189	1.14e-92	330.794	GO:0055114 oxidation-reduction process | GO:0035556 intracellular signal transduction	-	GO:0008270 zinc ion binding | GO:0047134 protein-disulfide reductase activity	-	pfam07649 C1_3	GO & Domain
TCONS_00010535	XLOC_010455	721	2.32931	0.220677	0.193951	-3.39989	-3.58614	DOWN	DOWN	KMER33_C1070380__6.0:0-721	721	-	-	-	-	-	-	-	-	-	-
TCONS_00010685	XLOC_010605	1076	17.0023	1	0.577078	-4.08766	-4.88082	DOWN	DOWN	KMER33_C1079960_15.0:0-1076	1076	gi|242070913|ref|XP_002450733.1| hypothetical protein SORBIDRAFT_05g016477	68	1.08e-21	111.285	-	-	-	-	-
TCONS_00010690	XLOC_010607	861	1	7.96764e-05	7.44642e-05	-13.6155	-13.7131	DOWN	DOWN	KMER33_C1080156_18.0:1-1093	861	gi|297804002|ref|XP_002869885.1| ATFMN	35	0.000143	55.2965	-	-	-	-	-
TCONS_00010780	XLOC_010696	179	504.982	65.4903	49.2845	-2.94688	-3.35703	DOWN	DOWN	KMER33_C808568_22.0:3-182	179	-	-	-	-	-	-	-	-	-	-
TCONS_00010784	XLOC_010700	194	412.109	89.057	64.693	-2.21023	-2.67134	DOWN	DOWN	KMER33_C809892_15.0:5-199	194	-	-	-	-	-	-	-	-	-	-
TCONS_00010785	XLOC_010701	191	219.099	14.4761	19.6551	-3.91984	-3.47861	DOWN	DOWN	KMER33_C809986__7.0:7-198	191	gi|297850712|ref|XP_002893237.1| proton-dependent oligopeptide transport family protein	59	3.19e-21	103.731	GO:0006857 oligopeptide transport	GO:0016020 membrane	GO:0005215 transporter activity	-	-	GO only
TCONS_00010787	XLOC_010703	199	1407.29	135.738	181.49	-3.37402	-2.95496	DOWN	DOWN	KMER33_C810550_49.0:3-202	199	-	-	-	-	-	-	-	-	-	-
TCONS_00010788	XLOC_010704	165	14994	1744.29	1840.3	-3.10367	-3.02637	DOWN	DOWN	KMER33_C811280_64.0:0-165	165	gi|326498289|dbj|BAJ98572.1| predicted protein	55	1.66e-29	126.837	-	-	-	-	-
TCONS_00010789	XLOC_010705	167	411.499	51.7723	15.713	-2.99064	-4.71086	DOWN	DOWN	KMER33_C811324__9.0:23-190	167	gi|297826959|ref|XP_002881362.1| predicted protein	53	7.39e-24	110.396	GO:0034720 histone H3-K4 demethylation | GO:0010216 maintenance of DNA methylation | GO:0009910 negative regulation of flower development | GO:0006355 regulation of transcription, DNA-dependent | GO:0048573 photoperiodism, flowering | GO:0009555 pollen development | GO:0009793 embryo development ending in seed dormancy	GO:0009536 plastid | GO:0005667 transcription factor complex	GO:0032453 histone demethylase activity (H3-K4 specific) | GO:0003677 DNA binding | GO:0003700 sequence-specific DNA binding transcription factor activity	-	-	GO only
TCONS_00010794	XLOC_010710	195	443.681	6.10405	18.0909	-6.18361	-4.61619	DOWN	DOWN	KMER33_C814699__9.0:0-195	195	-	-	-	-	-	-	-	-	-	-
TCONS_00010796	XLOC_010712	179	589.145	26.1961	49.2845	-4.4912	-3.57942	DOWN	DOWN	KMER33_C816135_13.0:16-195	179	-	-	-	-	-	-	-	-	-	-
TCONS_00010802	XLOC_010718	204	983.721	26.2565	130.239	-5.2275	-2.91709	DOWN	DOWN	KMER33_C818913_33.0:0-204	204	gi|15227435|ref|NP_181710.1| insulysin	68	1.92e-33	140.612	GO:0006508 proteolysis	-	GO:0004222 metalloendopeptidase activity | GO:0008270 zinc ion binding	-	-	GO only
TCONS_00010805	XLOC_010721	202	166.077	4.68468	15.2842	-5.14776	-3.44174	DOWN	DOWN	KMER33_C820845__8.0:1-203	202	gi|359483904|ref|XP_002273401.2| PREDICTED: auxin response factor 3-like	55	7.02e-19	97.0654	-	-	-	-	-
TCONS_00010806	XLOC_010722	203	512.01	67.8893	81.8253	-2.91492	-2.64555	DOWN	DOWN	KMER33_C820907_28.0:4-207	203	gi|297817468|ref|XP_002876617.1| hypothetical protein ARALYDRAFT_486626	67	2.18e-38	154.831	-	-	-	-	-
TCONS_00010808	XLOC_010724	206	337.395	20.5027	34.1586	-4.04055	-3.30412	DOWN	DOWN	KMER33_C821233_25.0:1-207	206	-	-	-	-	-	-	-	-	-	-
TCONS_00010809	XLOC_010725	207	334.518	39.7378	26.5276	-3.0735	-3.65652	DOWN	DOWN	KMER33_C821797_24.0:0-207	207	gi|297803434|ref|XP_002869601.1| hypothetical protein ARALYDRAFT_492147	67	6.52e-37	150.832	GO:0006468 protein phosphorylation | GO:0010540 basipetal auxin transport | GO:0009069 serine family amino acid metabolic process	GO:0009925 basal plasma membrane	GO:0005515 protein binding | GO:0005524 ATP binding | GO:0004674 protein serine/threonine kinase activity	-	-	GO only
TCONS_00010813	XLOC_010729	182	499.784	11.1727	1	-5.48325	-8.96516	DOWN	DOWN	KMER33_C824773__7.0:5-187	182	gi|297794949|ref|XP_002865359.1| subtilase family protein	60	8.58e-28	122.838	GO:0043086 negative regulation of catalytic activity | GO:0006508 proteolysis	GO:0005618 cell wall	GO:0042802 identical protein binding | GO:0004252 serine-type endopeptidase activity	-	-	GO only
TCONS_00010817	XLOC_010733	166	422.536	1	16.0652	-8.72293	-4.71706	DOWN	DOWN	KMER33_C827157__5.0:32-198	166	gi|297806807|ref|XP_002871287.1| exonuclease family protein	54	1.79e-21	103.286	GO:0090305 nucleic acid phosphodiester bond hydrolysis	GO:0005622 intracellular	GO:0003676 nucleic acid binding | GO:0004527 exonuclease activity	-	-	GO only
TCONS_00010818	XLOC_010734	208	686.016	80.9277	141.551	-3.08354	-2.27692	DOWN	DOWN	KMER33_C827391_30.0:2-210	208	gi|9759565|dbj|BAB11167.1| 40S ribosomal protein S4	69	7.17e-42	165.051	GO:0006412 translation | GO:0042254 ribosome biogenesis	GO:0005730 nucleolus | GO:0005886 plasma membrane | GO:0005774 vacuolar membrane | GO:0022627 cytosolic small ribosomal subunit | GO:0009507 chloroplast	GO:0003735 structural constituent of ribosome | GO:0005515 protein binding | GO:0019843 rRNA binding	-	pfam08071 RS4NT | pfam01479 S4	GO & Domain
TCONS_00010819	XLOC_010735	208	266.784	23.1222	64.3414	-3.52832	-2.05185	DOWN	DOWN	KMER33_C827913_16.0:0-208	208	gi|297835082|ref|XP_002885423.1| hypothetical protein ARALYDRAFT_479633	42	1.59e-08	65.0722	GO:0048364 root development | GO:0006491 N-glycan processing	GO:0005794 Golgi apparatus	GO:0004559 alpha-mannosidase activity	-	-	GO only
TCONS_00010820	XLOC_010736	205	279.715	21.1724	35.1652	-3.7237	-2.99174	DOWN	DOWN	KMER33_C828497_10.0:2-207	205	gi|297810111|ref|XP_002872939.1| hypothetical protein ARALYDRAFT_490509	27	1.14e-09	68.627	-	-	-	-	-
TCONS_00010821	XLOC_010737	177	293.301	58.442	38.4015	-2.3273	-2.93315	DOWN	DOWN	KMER33_C828499_12.0:1-178	177	gi|79403686|ref|NP_188241.4| uncharacterized protein	24	3.62e-06	57.0739	-	-	-	-	-
TCONS_00010826	XLOC_010742	211	247	17.6479	58.5792	-3.80694	-2.07605	DOWN	DOWN	KMER33_C831403_19.0:0-211	211	gi|17682|emb|CAA78856.1| Wilm's tumor suppressor homologue	24	0.000353	51.2974	-	-	-	-	-
TCONS_00010828	XLOC_010744	211	375.869	31.7663	70.2951	-3.56466	-2.41873	DOWN	DOWN	KMER33_C832536_52.0:1-212	211	gi|297789101|ref|XP_002862555.1| jacalin lectin family protein	51	4.51e-19	97.9541	GO:0009409 response to cold | GO:0019762 glucosinolate catabolic process | GO:0010043 response to zinc ion | GO:0080028 nitrile biosynthetic process | GO:0080027 response to herbivore	GO:0009506 plasmodesma | GO:0009507 chloroplast | GO:0016020 membrane | GO:0005634 nucleus | GO:0005829 cytosol	GO:0005507 copper ion binding	-	-	GO only
TCONS_00010829	XLOC_010745	206	224.93	36.9049	34.1586	-2.60759	-2.71916	DOWN	DOWN	KMER33_C832546_10.0:0-206	206	gi|30686478|ref|NP_850250.1| xyloglucanase 113	68	6.91e-32	136.168	GO:0080147 root hair cell development | GO:0006486 protein glycosylation | GO:0052325 cell wall pectin biosynthetic process	GO:0005794 Golgi apparatus	GO:0052636 arabinosyltransferase activity	-	-	GO only
TCONS_00010833	XLOC_010749	186	266.39	9.13446	64.8807	-4.86608	-2.03768	DOWN	DOWN	KMER33_C835562__6.0:28-214	186	gi|171921105|gb|ACB59203.1| RNase H domain-containing protein	47	6.64e-18	93.5106	-	-	-	-	-
TCONS_00010838	XLOC_010754	214	89.5562	13.0073	5.31594	-2.78347	-4.0744	DOWN	DOWN	KMER33_C836250__5.0:0-214	214	-	-	-	-	-	-	-	-	-	-
TCONS_00010840	XLOC_010756	215	101.009	3.16805	10.2891	-4.99474	-3.2953	DOWN	DOWN	KMER33_C838304__6.0:0-215	215	gi|9759080|dbj|BAB09558.1| unnamed protein product	49	1.79e-09	68.1827	-	GO:0005667 transcription factor complex	GO:0003700 sequence-specific DNA binding transcription factor activity | GO:0003677 DNA binding	-	-	GO only
TCONS_00010841	XLOC_010757	204	215.189	43.7609	28.942	-2.29789	-2.89437	DOWN	DOWN	KMER33_C838568_15.0:5-209	204	gi|18398855|ref|NP_566372.1| exocyst complex component 4	67	6.6e-29	127.281	GO:0009846 pollen germination | GO:0048354 mucilage biosynthetic process involved in seed coat development | GO:0009860 pollen tube growth	GO:0009506 plasmodesma | GO:0005886 plasma membrane | GO:0000145 exocyst | GO:0005829 cytosol	GO:0005515 protein binding	-	-	GO only
TCONS_00010843	XLOC_010759	137	1266.28	1	1	-10.3064	-10.3064	DOWN	DOWN	KMER33_C839296__4.0:0-137	137	-	-	-	-	-	-	-	-	-	-
TCONS_00010844	XLOC_010760	152	1049.56	182.797	252.145	-2.52147	-2.05746	DOWN	DOWN	KMER33_C839616_23.0:60-212	152	gi|18398855|ref|NP_566372.1| exocyst complex component 4	50	2.21e-20	99.2872	GO:0009846 pollen germination | GO:0048354 mucilage biosynthetic process involved in seed coat development | GO:0009860 pollen tube growth	GO:0009506 plasmodesma | GO:0005886 plasma membrane | GO:0000145 exocyst | GO:0005829 cytosol	GO:0005515 protein binding	-	-	GO only
TCONS_00010846	XLOC_010762	209	240.672	33.6592	18.7168	-2.838	-3.68466	DOWN	DOWN	KMER33_C839718_13.0:0-209	209	-	-	-	-	-	-	-	-	-	-
TCONS_00010847	XLOC_010763	186	339.042	1	10.8134	-8.40532	-4.97057	DOWN	DOWN	KMER33_C840184__8.0:0-186	186	gi|18420061|ref|NP_568385.1| peroxidase 59	52	7.74e-15	84.1793	GO:0055114 oxidation-reduction process | GO:0006979 response to oxidative stress | GO:0006804 peroxidase reaction	GO:0005737 cytoplasm | GO:0005634 nucleus	GO:0020037 heme binding | GO:0004601 peroxidase activity	-	-	GO only
TCONS_00010851	XLOC_010767	182	289.349	11.1727	46.5906	-4.69476	-2.6347	DOWN	DOWN	KMER33_C841120__6.0:11-193	182	gi|18399184|ref|NP_565460.1| nucleotide-diphospho-sugar transferase domain-containing protein	29	1.97e-05	54.8522	-	-	-	-	-
TCONS_00010855	XLOC_010771	214	53.7337	13.0073	5.31594	-2.04651	-3.33743	DOWN	DOWN	KMER33_C843136_14.0:3-217	214	-	-	-	-	-	-	-	-	-	-
TCONS_00010864	XLOC_010780	193	252.475	13.2702	37.7501	-4.24988	-2.74159	DOWN	DOWN	KMER33_C847678_11.0:24-217	193	gi|297812319|ref|XP_002874043.1| hypothetical protein ARALYDRAFT_489055	37	1.28e-14	83.7349	-	-	-	-	-
TCONS_00010880	XLOC_010796	219	79.0778	2.87023	18.0455	-4.78403	-2.13163	DOWN	DOWN	KMER33_C853140_32.0:1-220	219	gi|297791001|ref|XP_002863385.1| hypothetical protein ARALYDRAFT_494287	51	1.68e-23	111.729	GO:0009627 systemic acquired resistance | GO:0009409 response to cold | GO:0050832 defense response to fungus | GO:0006869 lipid transport | GO:0009737 response to abscisic acid stimulus | GO:0009651 response to salt stress	GO:0009506 plasmodesma	GO:0008289 lipid binding	-	pfam00234 Tryp_alpha_amyl	GO & Domain
TCONS_00010883	XLOC_010799	223	78.432	13.1095	15.8593	-2.58083	-2.30611	DOWN	DOWN	KMER33_C854662_13.0:0-223	223	gi|18398891|ref|NP_566374.1| NAC domain containing protein 50	74	3.34e-32	137.946	GO:0009555 pollen development | GO:0006355 regulation of transcription, DNA-dependent	GO:0005730 nucleolus | GO:0005667 transcription factor complex	GO:0003700 sequence-specific DNA binding transcription factor activity | GO:0003677 DNA binding	-	-	GO only
TCONS_00010884	XLOC_010800	221	99.5543	13.7031	16.9089	-2.86098	-2.5577	DOWN	DOWN	KMER33_C854958_10.0:0-221	221	-	-	-	-	-	-	-	-	-	-
TCONS_00010886	XLOC_010802	220	68.2985	5.60796	1	-3.60631	-6.09378	DOWN	DOWN	KMER33_C855354__3.0:0-220	220	gi|15241517|ref|NP_196992.1| Potassium transporter 8	28	2.52e-08	64.6279	-	-	-	-	-
TCONS_00010890	XLOC_010806	203	240.005	4.52596	29.7547	-5.7287	-3.01187	DOWN	DOWN	KMER33_C857490__7.0:0-203	203	gi|15234590|ref|NP_192418.1| putative PAP-specific phosphatase	67	9.26e-36	147.277	GO:0046854 phosphatidylinositol phosphorylation | GO:0006790 sulfur compound metabolic process	GO:0009507 chloroplast | GO:0005739 mitochondrion	GO:0008441 3'(2'),5'-bisphosphate nucleotidase activity | GO:0004441 inositol-1,4-bisphosphate 1-phosphatase activity	-	-	GO only
TCONS_00010893	XLOC_010809	222	66.3584	2.67997	16.3733	-4.62999	-2.01893	DOWN	DOWN	KMER33_C858370_14.0:0-222	222	-	-	-	-	-	-	-	-	-	-
TCONS_00010896	XLOC_010812	195	201.673	24.4162	1	-3.04611	-7.65587	DOWN	DOWN	KMER33_C860000__6.0:9-204	195	-	-	-	-	-	-	-	-	-	-
TCONS_00010899	XLOC_010815	225	61.0172	12.5641	3.72359	-2.27991	-4.03445	DOWN	DOWN	KMER33_C861998_11.0:2-227	225	gi|229914868|gb|ACQ90593.1| unknown	66	4.78e-35	146.388	-	-	-	-	-
TCONS_00010904	XLOC_010820	228	40.3478	1	3.39928	-5.33442	-3.56919	DOWN	DOWN	KMER33_C862976__4.0:0-228	228	gi|15228667|ref|NP_187041.1| glutamate dehydrogenase (NAD(P)+)	67	1.88e-35	147.721	GO:0051171 regulation of nitrogen compound metabolic process | GO:0055114 oxidation-reduction process | GO:0006118 electron transport | GO:0006525 arginine metabolic process | GO:0006541 glutamine metabolic process | GO:0006560 proline metabolic process	GO:0005739 mitochondrion	GO:0004353 glutamate dehydrogenase [NAD(P)+] activity | GO:0000166 nucleotide binding	-	-	GO only
TCONS_00010906	XLOC_010822	218	202.996	35.2747	32.6314	-2.52475	-2.63712	DOWN	DOWN	KMER33_C863290_12.0:6-224	218	-	-	-	-	-	-	-	-	-	-
TCONS_00010914	XLOC_010830	224	54.4565	2.56622	3.84162	-4.40739	-3.82532	DOWN	DOWN	KMER33_C865268__6.0:0-224	224	gi|4587570|gb|AAD25801.1|AC006550_9 Strong similarity to gi|2244833 centromere protein homolog from Arabidopsis thaliana chromosome 4 contig gb|Z97337. ESTs gb|T20765 and gb|AA586277 come from this gene	61	8.33e-13	78.8471	-	-	-	-	-
TCONS_00010917	XLOC_010833	189	250.818	7.92337	10.218	-4.98438	-4.61746	DOWN	DOWN	KMER33_C865682__7.0:13-202	189	-	-	-	-	-	-	-	-	-	-
TCONS_00010918	XLOC_010834	223	94.1184	20.9751	11.8945	-2.1658	-2.98418	DOWN	DOWN	KMER33_C865846_16.0:6-229	223	gi|18417527|ref|NP_567841.1| auxin response factor 16	44	3.11e-18	95.7324	GO:0006355 regulation of transcription, DNA-dependent | GO:0051301 cell division | GO:0048829 root cap development | GO:0009734 auxin mediated signaling pathway | GO:0007389 pattern specification process	GO:0005667 transcription factor complex	GO:0035198 miRNA binding | GO:0003677 DNA binding | GO:0046983 protein dimerization activity | GO:0003700 sequence-specific DNA binding transcription factor activity	-	-	GO only
TCONS_00010919	XLOC_010835	178	315.484	55.3186	12.5574	-2.51173	-4.65096	DOWN	DOWN	KMER33_C865946__8.0:51-229	178	gi|110742194|dbj|BAE99024.1| hypothetical protein	56	2.63e-25	115.284	-	-	-	-	-
TCONS_00010920	XLOC_010836	218	55.9988	8.81868	4.66162	-2.66676	-3.58649	DOWN	DOWN	KMER33_C866432_25.0:0-218	218	gi|297798548|ref|XP_002867158.1| hypothetical protein ARALYDRAFT_491300	32	2.03e-12	77.514	-	-	-	-	-
TCONS_00010927	XLOC_010843	226	187.17	24.6154	28.885	-2.92672	-2.69596	DOWN	DOWN	KMER33_C868094_46.0:0-226	226	gi|359478050|ref|XP_003632060.1| PREDICTED: uncharacterized protein LOC100854122	75	2.11e-36	150.387	GO:0009664 plant-type cell wall organization | GO:0042546 cell wall biogenesis	GO:0005618 cell wall	GO:0005199 structural constituent of cell wall	-	-	GO only
TCONS_00010932	XLOC_010848	215	92.5918	9.50414	1	-3.28426	-6.53281	DOWN	DOWN	KMER33_C869566__4.0:0-215	215	gi|15220680|ref|NP_173737.1| uncharacterized protein	26	0.00471	47.7426	-	-	-	-	-
TCONS_00010934	XLOC_010850	229	69.257	13.9165	9.90172	-2.31516	-2.80621	DOWN	DOWN	KMER33_C869988_25.0:0-229	229	-	-	-	-	-	-	-	-	-	-
TCONS_00010943	XLOC_010859	219	65.8982	1	4.51137	-6.04217	-3.8686	DOWN	DOWN	KMER33_C872504__3.0:14-233	219	gi|8439261|emb|CAB94233.1| Squamosa promoter binding protein-like 3	68	8.87e-28	124.615	GO:0006355 regulation of transcription, DNA-dependent | GO:0010321 regulation of vegetative phase change | GO:0009911 positive regulation of flower development | GO:0010229 inflorescence development	GO:0005667 transcription factor complex	GO:0046872 metal ion binding | GO:0003677 DNA binding | GO:0003700 sequence-specific DNA binding transcription factor activity	-	pfam03110 SBP	GO & Domain
TCONS_00010945	XLOC_010861	220	74.5075	5.60796	13.0997	-3.73184	-2.50785	DOWN	DOWN	KMER33_C872734__5.0:10-230	220	gi|30678270|ref|NP_186753.2| alpha-1,4-galacturonosyltransferase	73	3.03e-42	166.828	GO:0016051 carbohydrate biosynthetic process | GO:0005982 starch metabolic process | GO:0005985 sucrose metabolic process | GO:0009117 nucleotide metabolic process	-	GO:0047262 polygalacturonate 4-alpha-galacturonosyltransferase activity	-	-	GO only
TCONS_00010950	XLOC_010866	234	30.9925	4.23108	1	-2.87282	-4.95385	DOWN	DOWN	KMER33_C873678__4.0:0-234	234	gi|312281603|dbj|BAJ33667.1| unnamed protein product	78	5.46e-34	143.722	GO:0006355 regulation of transcription, DNA-dependent	GO:0005773 vacuole | GO:0005667 transcription factor complex	GO:0003700 sequence-specific DNA binding transcription factor activity	-	-	GO only
TCONS_00010952	XLOC_010868	185	543.736	28.7832	33.0499	-4.23961	-4.04019	DOWN	DOWN	KMER33_C873906__9.0:1-186	185	-	-	-	-	-	-	-	-	-	-
TCONS_00010957	XLOC_010873	215	84.1743	3.16805	15.4337	-4.73171	-2.4473	DOWN	DOWN	KMER33_C874504__4.0:14-229	215	gi|297823555|ref|XP_002879660.1| predicted protein	71	5.46e-38	154.387	GO:0048364 root development | GO:0006855 drug transmembrane transport | GO:0009926 auxin polar transport | GO:0006200 ATP catabolic process | GO:0071366 cellular response to indolebutyric acid stimulus | GO:0015716 organic phosphonate transport | GO:0015748 organophosphate ester transport	GO:0016021 integral to membrane | GO:0009506 plasmodesma | GO:0005886 plasma membrane	GO:0015416 organic phosphonate transmembrane-transporting ATPase activity | GO:0005524 ATP binding	-	-	GO only
TCONS_00010958	XLOC_010874	204	184.448	21.8804	1	-3.0755	-7.52707	DOWN	DOWN	KMER33_C874864__9.0:3-207	204	gi|22326920|ref|NP_197595.2| Glycosyl hydrolase family protein	67	3.1e-40	160.163	-	-	-	-	-
TCONS_00010960	XLOC_010876	178	344.164	13.8296	25.1149	-4.63726	-3.77648	DOWN	DOWN	KMER33_C875344__6.0:49-227	178	-	-	-	-	-	-	-	-	-	-
TCONS_00010962	XLOC_010878	144	858.327	1	29.5539	-9.74538	-4.86011	DOWN	DOWN	KMER33_C875836_10.0:0-144	144	gi|42565836|ref|NP_190716.3| glutamate receptor 3.6	27	0.000758	49.0756	-	-	-	-	-
TCONS_00010965	XLOC_010881	215	101.009	6.33609	10.2891	-3.99475	-3.2953	DOWN	DOWN	KMER33_C876368__5.0:7-222	215	gi|297808527|ref|XP_002872147.1| predicted protein	71	9.33e-37	150.832	GO:0071456 cellular response to hypoxia	GO:0009506 plasmodesma | GO:0005886 plasma membrane | GO:0005774 vacuolar membrane	-	-	-	GO only
TCONS_00010978	XLOC_010894	218	286.994	49.9725	23.3081	-2.52181	-3.62212	DOWN	DOWN	KMER33_C879438_23.0:8-226	218	gi|7576173|emb|CAB87924.1| putative protein	72	1.24e-39	159.274	GO:0090305 nucleic acid phosphodiester bond hydrolysis | GO:0009306 protein secretion | GO:0009845 seed germination | GO:0031047 gene silencing by RNA | GO:0009686 gibberellin biosynthetic process | GO:0046686 response to cadmium ion | GO:0006950 response to stress	GO:0005829 cytosol | GO:0009506 plasmodesma | GO:0016442 RNA-induced silencing complex | GO:0005635 nuclear envelope | GO:0005783 endoplasmic reticulum	GO:0003723 RNA binding | GO:0004518 nuclease activity	-	-	GO only
TCONS_00010980	XLOC_010896	238	29.3467	3.95284	5.1783	-2.89224	-2.50265	DOWN	DOWN	KMER33_C879662__6.0:0-238	238	-	-	-	-	-	-	-	-	-	-
TCONS_00010985	XLOC_010901	215	151.514	31.6805	30.8673	-2.25778	-2.2953	DOWN	DOWN	KMER33_C880910_39.0:22-237	215	-	-	-	-	-	-	-	-	-	-
TCONS_00010991	XLOC_010907	208	127.04	1	1	-6.98914	-6.98914	DOWN	DOWN	KMER33_C882002__3.0:19-227	208	gi|227438263|gb|ACP30621.1| disease resistance protein	66	1.31e-32	138.39	GO:0006952 defense response	-	GO:0005524 ATP binding	-	-	GO only
TCONS_00010995	XLOC_010911	240	24.9232	1	4.93351	-4.63942	-2.3368	DOWN	DOWN	KMER33_C883178__2.0:0-240	240	-	-	-	-	-	-	-	-	-	-
TCONS_00010997	XLOC_010913	207	227.472	3.97378	1	-5.83903	-7.82955	DOWN	DOWN	KMER33_C883278__7.0:27-234	207	gi|195970394|gb|ACG60682.1| transposon-like ORF	68	2.53e-32	137.501	-	-	-	-	-
TCONS_00011002	XLOC_010918	216	79.1257	6.17649	4.97832	-3.67929	-3.99042	DOWN	DOWN	KMER33_C883522__4.0:23-239	216	gi|12321294|gb|AAG50715.1|AC079041_8 unknown protein	72	6.84e-37	151.276	-	-	-	-	-
TCONS_00011005	XLOC_010921	219	112.027	20.0916	18.0455	-2.47918	-2.63414	DOWN	DOWN	KMER33_C884146_14.0:21-240	219	gi|15235643|ref|NP_195479.1| Ca2+-transporting ATPase	72	7.37e-41	162.829	GO:0070588 calcium ion transmembrane transport | GO:0006730 one-carbon metabolic process | GO:0006754 ATP biosynthetic process | GO:0010037 response to carbon dioxide | GO:0009555 pollen development	GO:0016021 integral to membrane | GO:0005789 endoplasmic reticulum membrane | GO:0005886 plasma membrane | GO:0016529 sarcoplasmic reticulum	GO:0005388 calcium-transporting ATPase activity | GO:0004089 carbonate dehydratase activity | GO:0005516 calmodulin binding | GO:0008270 zinc ion binding | GO:0005524 ATP binding	-	pfam12515 CaATP_NAI	GO & Domain
TCONS_00011009	XLOC_010925	234	30.9925	2.11554	2.86954	-3.87282	-3.43303	DOWN	DOWN	KMER33_C884342__4.0:0-234	234	gi|15241456|ref|NP_196409.1| diacylglycerol kinase1	76	2.05e-40	162.385	GO:0035556 intracellular signal transduction | GO:0007205 activation of protein kinase C activity by G-protein coupled receptor protein signaling pathway | GO:0009395 phospholipid catabolic process | GO:0046486 glycerolipid metabolic process	GO:0005622 intracellular	GO:0005509 calcium ion binding | GO:0004143 diacylglycerol kinase activity	-	-	GO only
TCONS_00011013	XLOC_010929	212	101.192	6.86458	11.3458	-3.88178	-3.15686	DOWN	DOWN	KMER33_C885836__8.0:0-212	212	-	-	-	-	-	-	-	-	-	-
TCONS_00011018	XLOC_010934	221	93.6981	5.48123	4.22722	-4.09545	-4.47024	DOWN	DOWN	KMER33_C886758__6.0:3-224	221	-	-	-	-	-	-	-	-	-	-
TCONS_00011023	XLOC_010939	227	46.6091	2.4123	10.5077	-4.27213	-2.14916	DOWN	DOWN	KMER33_C888594__5.0:3-230	227	gi|53801276|gb|AAU93848.1| SCAR-like domain-containing protein	74	5.41e-24	113.506	-	-	-	-	-
TCONS_00011024	XLOC_010940	243	374.131	80.3536	73.6667	-2.21911	-2.34446	DOWN	DOWN	KMER33_C889170_61.0:1-244	243	gi|241740141|gb|ACS68196.1| cellulose synthase 6.1 catalytic subunit	80	3.43e-49	187.713	GO:0009833 primary cell wall biogenesis | GO:0016049 cell growth | GO:0030244 cellulose biosynthetic process | GO:0043622 cortical microtubule organization | GO:0010192 mucilage biosynthetic process	GO:0010330 cellulose synthase complex | GO:0005794 Golgi apparatus | GO:0005886 plasma membrane	GO:0016759 cellulose synthase activity	-	-	GO only
TCONS_00011035	XLOC_010951	236	51.6345	1	8.16896	-5.69026	-2.66011	DOWN	DOWN	KMER33_C891292__5.0:9-245	236	-	-	-	-	-	-	-	-	-	-
TCONS_00011037	XLOC_010953	202	265.723	4.68468	1	-5.82583	-8.05378	DOWN	DOWN	KMER33_C891524__7.0:21-223	202	gi|28207605|gb|AAO32057.1| putative purple acid phosphatase	27	2.9e-09	67.294	-	-	-	-	-
TCONS_00011044	XLOC_010960	196	374.662	17.5874	44.2405	-4.41298	-3.08215	DOWN	DOWN	KMER33_C893846__8.0:11-207	196	gi|15237303|ref|NP_200104.1| pyruvate kinase	64	3.28e-34	142.389	GO:0006633 fatty acid biosynthetic process | GO:0048316 seed development | GO:0006096 glycolysis | GO:0016310 phosphorylation | GO:0046686 response to cadmium ion | GO:0006094 gluconeogenesis | GO:0006144 purine base metabolic process | GO:0015976 carbon utilization	GO:0005829 cytosol | GO:0005739 mitochondrion | GO:0009570 chloroplast stroma	GO:0030955 potassium ion binding | GO:0004743 pyruvate kinase activity | GO:0000287 magnesium ion binding	-	-	GO only
TCONS_00011054	XLOC_010970	216	174.077	33.9707	29.8699	-2.35736	-2.54296	DOWN	DOWN	KMER33_C895138_13.0:3-219	216	-	-	-	-	-	-	-	-	-	-
TCONS_00011059	XLOC_010975	243	63.4889	1.82622	11.5104	-5.11957	-2.46357	DOWN	DOWN	KMER33_C896380_11.0:0-243	243	gi|297805364|ref|XP_002870566.1| kinase family protein	49	9.19e-10	69.5157	-	-	-	-	-
TCONS_00011060	XLOC_010976	246	35.3473	5.23965	1	-2.75406	-5.14353	DOWN	DOWN	KMER33_C896802_11.0:3-249	246	-	-	-	-	-	-	-	-	-	-
TCONS_00011064	XLOC_010980	228	56.4869	2.36496	3.39928	-4.57803	-4.05462	DOWN	DOWN	KMER33_C897260__5.0:2-230	228	gi|365988541|ref|XP_003671101.1| hypothetical protein NDAI_0G00820	71	0.0052	47.7426	-	-	-	-	-
TCONS_00011067	XLOC_010983	247	34.3944	1.72151	1	-4.32043	-5.1041	DOWN	DOWN	KMER33_C897800__5.0:2-249	247	-	-	-	-	-	-	-	-	-	-
TCONS_00011071	XLOC_010987	228	40.3478	7.09488	6.79857	-2.50764	-2.56919	DOWN	DOWN	KMER33_C898188__7.0:19-247	228	gi|297840577|ref|XP_002888170.1| hypothetical protein ARALYDRAFT_475328	28	0.00106	49.9643	-	-	-	-	-
TCONS_00011078	XLOC_010994	235	35.7579	1	2.79459	-5.16019	-3.67755	DOWN	DOWN	KMER33_C899490__4.0:3-238	235	-	-	-	-	-	-	-	-	-	-
TCONS_00011080	XLOC_010996	251	20.0862	3.25629	3.90194	-2.6249	-2.36394	DOWN	DOWN	KMER33_C900088__5.0:0-251	251	gi|297794601|ref|XP_002865185.1| predicted protein	60	6.09e-27	123.282	GO:0045087 innate immune response | GO:0007165 signal transduction	GO:0009506 plasmodesma | GO:0031224 intrinsic to membrane	GO:0004888 transmembrane signaling receptor activity | GO:0005524 ATP binding | GO:0017111 nucleoside-triphosphatase activity	-	-	GO only
TCONS_00011085	XLOC_011001	233	32.2753	4.30684	1	-2.90573	-5.01236	DOWN	DOWN	KMER33_C901042__5.0:19-252	233	-	-	-	-	-	-	-	-	-	-
TCONS_00011091	XLOC_011007	220	74.5075	1	13.0997	-6.21931	-2.50785	DOWN	DOWN	KMER33_C901788__4.0:22-242	220	-	-	-	-	-	-	-	-	-	-
TCONS_00011096	XLOC_011012	244	22.011	3.59774	2.25171	-2.61306	-3.28913	DOWN	DOWN	KMER33_C902076__3.0:9-253	244	gi|15219305|ref|NP_173108.1| uncharacterized protein	62	4.91e-05	54.4078	-	-	-	-	-
TCONS_00011101	XLOC_011017	213	142.868	33.398	32.953	-2.09685	-2.1162	DOWN	DOWN	KMER33_C902336_15.0:4-217	213	gi|15222516|ref|NP_174475.1| extra-large GTP-binding protein 3	34	3.46e-10	70.4044	GO:0009749 response to glucose stimulus | GO:0010555 response to mannitol stimulus | GO:0009744 response to sucrose stimulus | GO:0009750 response to fructose stimulus | GO:0009652 thigmotropism | GO:0007188 G-protein signaling, coupled to cAMP nucleotide second messenger | GO:2000067 regulation of root morphogenesis | GO:0006184 GTP catabolic process | GO:0009737 response to abscisic acid stimul…	GO:0005834 heterotrimeric G-protein complex | GO:0005634 nucleus	GO:0004871 signal transducer activity | GO:0031683 G-protein beta/gamma-subunit complex binding | GO:0003924 GTPase activity | GO:0001664 G-protein coupled receptor binding | GO:0005525 GTP binding	-	-	GO only
TCONS_00011104	XLOC_011020	212	252.979	6.86458	1	-5.2037	-7.98287	DOWN	DOWN	KMER33_C903112__7.0:22-234	212	gi|30681829|ref|NP_850032.1| uncharacterized protein	58	4.2e-07	60.6287	-	-	-	-	-
TCONS_00011111	XLOC_011027	254	17.0146	1.56449	1	-3.44301	-4.0887	DOWN	DOWN	KMER33_C904042__3.0:0-254	254	gi|9280323|dbj|BAB01702.1| kinesin (centromeric protein)-like protein	84	5.09e-48	185.047	GO:0007018 microtubule-based movement | GO:0055046 microgametogenesis | GO:0000914 phragmoplast assembly	GO:0005874 microtubule | GO:0009524 phragmoplast | GO:0005871 kinesin complex	GO:0008270 zinc ion binding | GO:0005524 ATP binding | GO:0008574 plus-end-directed microtubule motor activity	-	-	GO only
TCONS_00011124	XLOC_011040	217	74.405	15.0608	4.81731	-2.3046	-3.9491	DOWN	DOWN	KMER33_C907250_10.0:11-228	217	gi|79315769|ref|NP_001030900.1| ELMO/CED-12 domain-containing protein	71	5.01e-37	151.72	GO:0006909 phagocytosis	GO:0005856 cytoskeleton	-	-	-	GO only
TCONS_00011131	XLOC_011047	253	19.1517	1	1.87895	-4.2594	-3.34947	DOWN	DOWN	KMER33_C908362__3.0:4-257	253	gi|297181960|gb|ADI18136.1| hypothetical protein	55	2.01e-05	55.7409	-	-	-	-	-
TCONS_00011132	XLOC_011048	257	39.8176	7.52814	6.99839	-2.40304	-2.50831	DOWN	DOWN	KMER33_C908438_12.0:0-257	257	gi|224064856|ref|XP_002301585.1| predicted protein	23	7.94e-06	57.0739	-	-	-	-	-
TCONS_00011143	XLOC_011059	259	18.3308	4.40635	1.69132	-2.05661	-3.43805	DOWN	DOWN	KMER33_C910000__5.0:0-259	259	-	-	-	-	-	-	-	-	-	-
TCONS_00011150	XLOC_011066	252	24.9555	1.60636	1.9143	-3.95749	-3.70447	DOWN	DOWN	KMER33_C911486__4.0:7-259	252	gi|15220054|ref|NP_173164.1| IAP-like protein 1	33	7.23e-10	69.9601	-	-	-	-	-
TCONS_00011170	XLOC_011086	204	215.189	35.0087	14.471	-2.61982	-3.89437	DOWN	DOWN	KMER33_C913368__5.0:50-254	204	-	-	-	-	-	-	-	-	-	-
TCONS_00011187	XLOC_011103	228	40.3478	1	1	-5.33442	-5.33442	DOWN	DOWN	KMER33_C916436__4.0:4-232	228	gi|297849856|ref|XP_002892809.1| hypothetical protein ARALYDRAFT_888824	74	4.98e-30	131.725	-	-	-	-	-
TCONS_00011200	XLOC_011116	254	25.5219	3.12899	5.53463	-3.02797	-2.20518	DOWN	DOWN	KMER33_C918560__9.0:11-265	254	gi|15223041|ref|NP_177767.1| RING-H2 finger protein ATL8	71	1.03e-22	110.396	GO:0010200 response to chitin	-	GO:0008270 zinc ion binding	-	-	GO only
TCONS_00011213	XLOC_011129	266	4439.89	1059.32	1008.7	-2.06739	-2.13803	DOWN	DOWN	KMER33_C919974_114.0:0-266	266	gi|297801956|ref|XP_002868862.1| hypothetical protein ARALYDRAFT_490641	78	9.98e-40	161.941	GO:0009664 plant-type cell wall organization	GO:0005618 cell wall	-	-	-	GO only
TCONS_00011216	XLOC_011132	236	37.2916	2.04363	5.44597	-4.18964	-2.77559	DOWN	DOWN	KMER33_C920678__4.0:22-258	236	gi|30699227|ref|NP_177828.2| DNAJ heat shock N-terminal domain-containing protein	31	1.24e-10	72.1818	-	-	-	-	-
TCONS_00011220	XLOC_011136	251	32.8683	3.25629	5.85291	-3.3354	-2.48947	DOWN	DOWN	KMER33_C921034__5.0:16-267	251	gi|15226868|ref|NP_181041.1| cationic amino acid transporter 5	83	1.48e-45	177.937	GO:0043091 L-arginine import | GO:0003333 amino acid transmembrane transport | GO:0051938 L-glutamate import | GO:0006812 cation transport | GO:0015846 polyamine transport | GO:0015819 lysine transport	GO:0005886 plasma membrane | GO:0005774 vacuolar membrane | GO:0016021 integral to membrane	GO:0015326 cationic amino acid transmembrane transporter activity | GO:0015189 L-lysine transmembrane transporter activity | GO:0015181 arginine transmembrane transporter activity | GO:0005313 L-glutamate transmembrane transporter activity	-	-	GO only
TCONS_00011222	XLOC_011138	264	13.8576	1	3.12241	-3.79261	-2.14995	DOWN	DOWN	KMER33_C921526__2.0:0-264	264	-	-	-	-	-	-	-	-	-	-
TCONS_00011224	XLOC_011140	256	32.5478	6.09901	7.12102	-2.41591	-2.1924	DOWN	DOWN	KMER33_C921876__8.0:0-256	256	gi|297812297|ref|XP_002874032.1| La domain-containing protein	26	2.05e-05	55.7409	-	-	-	-	-
TCONS_00011239	XLOC_011155	226	57.9337	1	10.8319	-5.85633	-2.41912	DOWN	DOWN	KMER33_C926652__4.0:33-259	226	gi|7715606|gb|AAF68124.1|AC010793_19 F20B17.7	75	8.6e-45	174.382	GO:0006468 protein phosphorylation | GO:0007178 transmembrane receptor protein serine/threonine kinase signaling pathway | GO:0009069 serine family amino acid metabolic process	-	GO:0005524 ATP binding | GO:0004709 MAP kinase kinase kinase activity	-	-	GO only
TCONS_00011243	XLOC_011159	231	52.7134	8.93346	9.3486	-2.56088	-2.49535	DOWN	DOWN	KMER33_C927202_28.0:36-267	231	gi|312283349|dbj|BAJ34540.1| unnamed protein product	64	1.56e-24	115.284	GO:0006855 drug transmembrane transport	GO:0005774 vacuolar membrane	GO:0015238 drug transmembrane transporter activity | GO:0015297 antiporter activity	-	-	GO only
TCONS_00011258	XLOC_011174	267	15.7511	1.33781	1	-3.55751	-3.97738	DOWN	DOWN	KMER33_C928776__4.0:2-269	267	gi|22330637|ref|NP_177619.2| putative boron transporter 5	88	1.39e-45	178.826	GO:0046713 borate transport | GO:0080029 cellular response to boron-containing substance levels | GO:0006821 chloride transport | GO:0015701 bicarbonate transport	GO:0005886 plasma membrane | GO:0016021 integral to membrane	GO:0005452 inorganic anion exchanger activity | GO:0080139 borate efflux transmembrane transporter activity	-	-	GO only
TCONS_00011262	XLOC_011178	247	36.4176	6.88606	2.11251	-2.40289	-4.10761	DOWN	DOWN	KMER33_C929544__7.0:12-259	247	gi|297822717|ref|XP_002879241.1| hypothetical protein ARALYDRAFT_481905	82	4.87e-29	129.503	-	-	GO:0005524 ATP binding	-	-	GO only
TCONS_00011268	XLOC_011184	199	182.764	10.4414	24.7486	-4.12959	-2.88456	DOWN	DOWN	KMER33_C930636__5.0:71-270	199	gi|297807283|ref|XP_002871525.1| hypothetical protein ARALYDRAFT_488087	66	2.39e-30	131.28	-	-	-	-	-
TCONS_00011279	XLOC_011195	264	51.2729	2.76819	9.36722	-4.21118	-2.4525	DOWN	DOWN	KMER33_C931788_50.0:9-273	264	gi|55168340|gb|AAV44205.1| unknow protein	86	8.99e-12	76.181	-	-	-	-	-
TCONS_00011281	XLOC_011197	222	71.8882	10.7199	12.28	-2.74546	-2.54944	DOWN	DOWN	KMER33_C931926_12.0:47-269	222	gi|10177914|dbj|BAB11325.1| unnamed protein product	31	1.14e-13	81.5132	-	-	-	-	-
TCONS_00011283	XLOC_011199	263	36.7115	5.60098	1.58561	-2.71248	-4.53312	DOWN	DOWN	KMER33_C932120_13.0:4-267	263	gi|15231706|ref|NP_190858.1| uncharacterized protein	87	5.01e-45	177.048	-	GO:0009506 plasmodesma | GO:0005886 plasma membrane	-	-	-	GO only
TCONS_00011286	XLOC_011202	239	25.7723	3.88889	5.05319	-2.72839	-2.35055	DOWN	DOWN	KMER33_C932318__5.0:0-239	239	gi|1359495|emb|CAA66599.1| DNA ligase	78	1.1e-20	103.731	-	-	-	-	-
TCONS_00011293	XLOC_011209	231	42.1708	2.23337	3.1162	-4.23895	-3.75838	DOWN	DOWN	KMER33_C933944__3.0:14-245	231	-	-	-	-	-	-	-	-	-	-
TCONS_00011312	XLOC_011228	261	16.1426	1.4337	3.27353	-3.49306	-2.30195	DOWN	DOWN	KMER33_C937962_11.0:14-275	261	gi|297795065|ref|XP_002865417.1| zinc finger family protein	84	5.67e-38	156.608	GO:0051973 positive regulation of telomerase activity | GO:0006355 regulation of transcription, DNA-dependent	GO:0005667 transcription factor complex	GO:0003700 sequence-specific DNA binding transcription factor activity | GO:0003676 nucleic acid binding | GO:0008270 zinc ion binding	-	pfam13912 zf-C2H2_6 | pfam13894 zf-C2H2_4	GO & Domain
TCONS_00011320	XLOC_011236	251	21.9122	1.62814	1	-3.75044	-4.45366	DOWN	DOWN	KMER33_C939016__8.0:27-278	251	-	-	-	-	-	-	-	-	-	-
TCONS_00011323	XLOC_011239	276	9.06401	1	1.31767	-3.18015	-2.78216	DOWN	DOWN	KMER33_C939410_13.0:6-282	276	gi|40787165|gb|AAR90093.1| Col-2-like protein	91	6.22e-48	185.935	GO:0009909 regulation of flower development	GO:0005667 transcription factor complex	GO:0003700 sequence-specific DNA binding transcription factor activity | GO:0008270 zinc ion binding	-	-	GO only
TCONS_00011325	XLOC_011241	234	55.7864	2.11554	5.73909	-4.72082	-3.28102	DOWN	DOWN	KMER33_C939492__6.0:1-235	234	-	-	-	-	-	-	-	-	-	-
TCONS_00011341	XLOC_011257	274	11.6854	2.48195	1.35285	-2.23516	-3.11063	DOWN	DOWN	KMER33_C941252__4.0:10-284	274	-	-	-	-	-	-	-	-	-	-
TCONS_00011343	XLOC_011259	272	16.8893	3.80155	1	-2.15145	-4.07804	DOWN	DOWN	KMER33_C941376__7.0:0-272	272	-	-	-	-	-	-	-	-	-	-
TCONS_00011348	XLOC_011264	281	10.5292	1.1572	2.47444	-3.18569	-2.08922	DOWN	DOWN	KMER33_C942132__3.0:5-286	281	gi|297793843|ref|XP_002864806.1| hypothetical protein ARALYDRAFT_358465	87	4.9e-16	89.9558	-	-	-	-	pfam08268 FBA_3	Domain only
TCONS_00011351	XLOC_011267	247	22.2552	1	1	-4.47607	-4.47607	DOWN	DOWN	KMER33_C942512__2.0:38-285	247	gi|297834174|ref|XP_002884969.1| hypothetical protein ARALYDRAFT_478735	56	8.59e-15	85.5123	GO:0048481 ovule development | GO:0006430 lysyl-tRNA aminoacylation | GO:0009085 lysine biosynthetic process	GO:0005739 mitochondrion | GO:0009507 chloroplast	GO:0003676 nucleic acid binding | GO:0004824 lysine-tRNA ligase activity | GO:0005524 ATP binding	-	-	GO only
TCONS_00011354	XLOC_011270	213	209.54	10.0194	27.4608	-4.38636	-2.93178	DOWN	DOWN	KMER33_C942882_33.0:26-239	213	gi|18391211|ref|NP_563880.1| translation initiation factor eIF-3 subunit 3	70	3.54e-43	169.05	GO:0006446 regulation of translational initiation	GO:0005829 cytosol | GO:0005852 eukaryotic translation initiation factor 3 complex | GO:0005840 ribosome	GO:0003743 translation initiation factor activity	-	-	GO only
TCONS_00011378	XLOC_011294	282	16.6118	3.43845	2.44458	-2.27238	-2.76455	DOWN	DOWN	KMER33_C946608__6.0:0-282	282	gi|297820408|ref|XP_002878087.1| hypothetical protein ARALYDRAFT_324161	76	2.3e-33	143.722	-	-	-	-	-
TCONS_00011386	XLOC_011302	275	13.806	1	1	-3.78722	-3.78722	DOWN	DOWN	KMER33_C947708__3.0:15-290	275	gi|297834850|ref|XP_002885307.1| leucine-rich repeat family protein	89	1.49e-32	141.056	GO:0016310 phosphorylation	GO:0009507 chloroplast	GO:0016301 kinase activity	-	-	GO only
TCONS_00011387	XLOC_011303	251	34.6943	6.51258	3.90194	-2.4134	-3.15244	DOWN	DOWN	KMER33_C948056__7.0:34-285	251	gi|297822803|ref|XP_002879284.1| predicted protein	80	4.31e-35	147.721	-	GO:0016021 integral to membrane	GO:0004497 monooxygenase activity	-	-	GO only
TCONS_00011389	XLOC_011305	290	12.1424	1	1.11469	-3.60198	-3.44534	DOWN	DOWN	KMER33_C948398__3.0:0-290	290	-	-	-	-	-	-	-	-	-	-
TCONS_00011390	XLOC_011306	242	23.3787	5.56323	2.35463	-2.0712	-3.31162	DOWN	DOWN	KMER33_C948480__5.0:19-261	242	-	-	-	-	-	-	-	-	-	-
TCONS_00011398	XLOC_011314	272	13.2702	1.26718	2.77993	-3.3885	-2.25507	DOWN	DOWN	KMER33_C949814__4.0:5-277	272	-	-	-	-	-	-	-	-	-	-
TCONS_00011403	XLOC_011319	292	9.11158	1.04622	1.09068	-3.12251	-3.06247	DOWN	DOWN	KMER33_C950402__3.0:2-294	292	gi|297833794|ref|XP_002884779.1| hypothetical protein ARALYDRAFT_478339	86	5.69e-33	142.833	-	-	-	-	-
TCONS_00011415	XLOC_011331	295	9.6676	1	2.1131	-3.27316	-2.1938	DOWN	DOWN	KMER33_C951670__2.0:0-295	295	-	-	-	-	-	-	-	-	-	-
TCONS_00011421	XLOC_011337	239	59.2762	13.6111	12.633	-2.12267	-2.23026	DOWN	DOWN	KMER33_C953282_13.0:42-281	239	-	-	-	-	-	-	-	-	-	-
TCONS_00011424	XLOC_011340	270	21.1946	5.17808	1.42916	-2.03321	-3.89046	DOWN	DOWN	KMER33_C953650_18.0:1-271	270	gi|15239414|ref|NP_200879.1| C3H4 type zinc finger protein	42	1.15e-09	69.5157	GO:0016567 protein ubiquitination	GO:0005886 plasma membrane	GO:0004842 ubiquitin-protein ligase activity | GO:0008270 zinc ion binding	-	-	GO only
TCONS_00011440	XLOC_011356	209	120.336	14.9596	18.7168	-3.00792	-2.68466	DOWN	DOWN	KMER33_C955886__9.0:88-297	209	gi|15232216|ref|NP_191557.1| Nucleic acid-binding, OB-fold-like protein	60	3.41e-12	76.6253	-	GO:0009507 chloroplast	GO:0000049 tRNA binding	-	-	GO only
TCONS_00011467	XLOC_011383	214	107.467	6.50363	26.5797	-4.0465	-2.0155	DOWN	DOWN	KMER33_C958394__5.0:24-238	214	gi|15232342|ref|NP_191609.1| 3'-5'-exoribonuclease CER7 protein	70	2.45e-40	161.052	GO:0090305 nucleic acid phosphodiester bond hydrolysis | GO:0010025 wax biosynthetic process | GO:0006396 RNA processing | GO:0051252 regulation of RNA metabolic process	GO:0005737 cytoplasm | GO:0005634 nucleus	GO:0000175 3'-5'-exoribonuclease activity | GO:0003723 RNA binding	-	pfam01138 RNase_PH	GO & Domain
TCONS_00011474	XLOC_011390	301	26.2625	4.85043	3.97727	-2.43682	-2.72315	DOWN	DOWN	KMER33_C959388__9.0:1-302	301	gi|39840930|dbj|BAD05032.1| putative auxin transport protein	35	2.41e-12	78.4027	GO:0055085 transmembrane transport | GO:0010338 leaf formation | GO:0048364 root development | GO:0010358 leaf shaping | GO:0009926 auxin polar transport | GO:0009640 photomorphogenesis | GO:0009908 flower development | GO:0010051 xylem and phloem pattern formation | GO:0010229 inflorescence development | GO:0009630 gravitropism | GO:0048826 cotyledon morphogenesis	GO:0009925 basal plasma membrane | GO:0016021 integral to membrane | GO:0009506 plasmodesma | GO:0009505 plant-type cell wall | GO:0016023 cytoplasmic membrane-bounded vesicle | GO:0045177 apical part of cell	GO:0005515 protein binding | GO:0005215 transporter activity	-	-	GO only
TCONS_00011487	XLOC_011403	215	84.1743	1	1	-6.39531	-6.39531	DOWN	DOWN	KMER33_C960726__3.0:53-268	215	-	-	-	-	-	-	-	-	-	-
TCONS_00011488	XLOC_011404	281	12.635	1.1572	1	-3.44872	-3.65935	DOWN	DOWN	KMER33_C960862__6.0:0-281	281	gi|15231330|ref|NP_187982.1| protein kinase protein with adenine nucleotide alpha hydrolases-like domain-containing protein	31	9.25e-06	57.0739	-	-	-	-	-
TCONS_00011494	XLOC_011410	306	10.1114	0.932392	1.89558	-3.4389	-2.41527	DOWN	DOWN	KMER33_C961814__3.0:0-306	306	gi|183979219|dbj|BAG30707.1| decrease in DNA methylation 1	101	9.88e-61	224.594	GO:0006346 methylation-dependent chromatin silencing | GO:0032508 DNA duplex unwinding | GO:0090241 negative regulation of histone H4 acetylation | GO:0006344 maintenance of chromatin silencing | GO:0009294 DNA mediated transformation | GO:0044030 regulation of DNA methylation | GO:0006349 regulation of gene expression by genetic imprinting | GO:0032197 transposition, RNA-mediated | GO:0051574 po…	GO:0000786 nucleosome | GO:0005657 replication fork	GO:0005515 protein binding | GO:0003677 DNA binding | GO:0004003 ATP-dependent DNA helicase activity | GO:0005524 ATP binding	-	-	GO only
TCONS_00011526	XLOC_011442	293	10.8016	2.07434	1	-2.38052	-3.43317	DOWN	DOWN	KMER33_C966256__3.0:8-301	293	gi|15226084|ref|NP_179132.1| leucine-rich repeat protein kinase-like protein	93	5.82e-33	142.833	GO:0006468 protein phosphorylation | GO:0007169 transmembrane receptor protein tyrosine kinase signaling pathway | GO:0055114 oxidation-reduction process | GO:0009069 serine family amino acid metabolic process	GO:0016021 integral to membrane	GO:0004872 receptor activity | GO:0005524 ATP binding | GO:0032440 2-alkenal reductase [NAD(P)] activity | GO:0004674 protein serine/threonine kinase activity	-	-	GO only
TCONS_00011532	XLOC_011448	296	9.55474	1.01096	2.09129	-3.24049	-2.19182	DOWN	DOWN	KMER33_C966728__4.0:15-311	296	gi|186506604|ref|NP_181476.2| ribonuclease H2 subunit C	98	2.18e-48	188.157	-	GO:0016023 cytoplasmic membrane-bounded vesicle	GO:0016757 transferase activity, transferring glycosyl groups	-	pfam08615 RNase_H2_suC	GO & Domain
TCONS_00011561	XLOC_011477	296	10.4234	2.02191	1.04564	-2.36604	-3.31737	DOWN	DOWN	KMER33_C970588__4.0:20-316	296	gi|297825439|ref|XP_002880602.1| hypothetical protein ARALYDRAFT_901017	95	1.16e-59	221.039	GO:0005982 starch metabolic process | GO:0005985 sucrose metabolic process | GO:0006011 UDP-glucose metabolic process | GO:0030244 cellulose biosynthetic process	GO:0005634 nucleus | GO:0005886 plasma membrane	GO:0016760 cellulose synthase (UDP-forming) activity	-	-	GO only
TCONS_00011568	XLOC_011484	280	10.6802	1	1.25251	-3.41687	-3.09204	DOWN	DOWN	KMER33_C971460__2.0:25-305	280	gi|297826707|ref|XP_002881236.1| hypothetical protein ARALYDRAFT_902324	89	4.79e-43	172.161	GO:0006952 defense response | GO:0007165 signal transduction	-	GO:0016301 kinase activity	-	pfam12799 LRR_4 | pfam13855 LRR_8	GO & Domain
TCONS_00011570	XLOC_011486	283	33.7907	7.94715	2.41544	-2.08812	-3.80627	DOWN	DOWN	KMER33_C971494_10.0:17-300	283	gi|15236546|ref|NP_194913.1| proton gradient regulation 3	94	1.27e-54	205.043	-	-	GO:0005488 binding	-	pfam13041 PPR_2 | pfam12854 PPR_1 | pfam13812 PPR_3 | pfam01535 PPR	GO & Domain
TCONS_00011579	XLOC_011495	305	7.86018	1.87939	0.956746	-2.0643	-3.03835	DOWN	DOWN	KMER33_C972512__2.0:14-319	305	gi|12597780|gb|AAG60092.1|AC073178_3 hypothetical protein	78	2.55e-34	147.277	GO:0007165 signal transduction	GO:0048046 apoplast	GO:0005102 receptor binding	-	-	GO only
TCONS_00011581	XLOC_011497	300	918.654	8.80194	153.639	-6.70556	-2.57998	DOWN	DOWN	KMER33_C973176_58.0:20-320	300	gi|153809470|ref|ZP_01962138.1| hypothetical protein BACCAC_03786	85	1.03e-30	136.168	-	-	-	-	-
TCONS_00011582	XLOC_011498	314	10.7663	1.75563	0.881774	-2.61646	-3.60997	DOWN	DOWN	KMER33_C973510__5.0:3-317	314	gi|16612243|gb|AAL27494.1|AF439822_1 At2g35190/T4C15.14	23	0.000359	52.1861	-	-	-	-	-
TCONS_00011583	XLOC_011499	271	12.2623	1	1.40929	-3.61616	-3.12119	DOWN	DOWN	KMER33_C973554__3.0:38-309	271	gi|37359442|gb|AAP45317.1| HRa	90	4.05e-55	205.931	GO:0051707 response to other organism	-	-	-	-	GO only
TCONS_00011589	XLOC_011505	320	8.14164	0.840902	1	-3.27531	-3.02532	DOWN	DOWN	KMER33_C974772__3.0:2-322	320	-	-	-	-	-	-	-	-	-	-
TCONS_00011599	XLOC_011515	289	11.3508	1	1	-3.50472	-3.50472	DOWN	DOWN	KMER33_C975604__2.0:34-323	289	gi|15242409|ref|NP_199357.1| putative disease resistance protein	95	2.65e-37	155.72	-	-	GO:0005524 ATP binding	-	-	GO only
TCONS_00011607	XLOC_011523	324	13.0917	1	3.24458	-3.71058	-2.01255	DOWN	DOWN	KMER33_C976998__6.0:0-324	324	gi|18401752|ref|NP_566596.1| uncharacterized protein	64	4.32e-19	100.176	-	GO:0031225 anchored to membrane	-	-	-	GO only
TCONS_00011616	XLOC_011532	297	9.44448	1.00251	1.03496	-3.23585	-3.1899	DOWN	DOWN	KMER33_C978092__3.0:0-297	297	gi|297840847|ref|XP_002888305.1| 4-coumarate:CoA ligase 3	98	4.87e-51	195.711	GO:0009611 response to wounding | GO:0010584 pollen exine formation | GO:0050832 defense response to fungus | GO:0055114 oxidation-reduction process | GO:0009411 response to UV | GO:0009805 coumarin biosynthetic process | GO:0009809 lignin biosynthetic process | GO:0009811 stilbene biosynthetic process	-	GO:0047077 Photinus-luciferin 4-monooxygenase (ATP-hydrolyzing) activity | GO:0016207 4-coumarate-CoA ligase activity	-	-	GO only
TCONS_00011617	XLOC_011533	322	6.66313	1.65855	1.6487	-2.00628	-2.01487	DOWN	DOWN	KMER33_C978114_14.0:4-326	322	gi|30685922|ref|NP_180956.2| maternal effect embryo arrest 18 protein	70	6.87e-34	146.388	GO:0009793 embryo development ending in seed dormancy | GO:0048868 pollen tube development	-	-	-	-	GO only
TCONS_00011644	XLOC_011560	316	7.74581	1	1	-2.95342	-2.95342	DOWN	DOWN	KMER33_C980660__2.0:2-318	316	gi|15224871|ref|NP_181966.1| cysteine/histidine-rich C1 domain-containing protein	105	4.37e-70	255.698	-	-	-	-	pfam07649 C1_3 | pfam03107 C1_2 | pfam00130 C1_1	Domain only
TCONS_00011647	XLOC_011563	319	8.2166	1.69367	0.844987	-2.27839	-3.28154	DOWN	DOWN	KMER33_C981046__4.0:7-326	319	-	-	-	-	-	-	-	-	-	-
TCONS_00011654	XLOC_011570	331	6.7825	0.780711	1	-3.11896	-2.76182	DOWN	DOWN	KMER33_C982132__3.0:0-331	331	gi|15235186|ref|NP_195123.1| Pollen-specific leucine-rich repeat extensin-like protein 4	110	9.47e-69	251.255	GO:0000904 cell morphogenesis involved in differentiation | GO:0042546 cell wall biogenesis	GO:0009505 plant-type cell wall	GO:0005199 structural constituent of cell wall	-	-	GO only
TCONS_00011666	XLOC_011582	288	25.868	5.42012	4.5591	-2.25477	-2.50435	DOWN	DOWN	KMER33_C983316_11.0:0-288	288	-	-	-	-	-	-	-	-	-	-
TCONS_00011670	XLOC_011586	332	22.0147	3.10266	5.33606	-2.82689	-2.04462	DOWN	DOWN	KMER33_C983808_12.0:0-332	332	gi|73487206|gb|AAZ76712.1| calcium-dependent protein kinase 1	45	6.39e-14	83.7349	-	-	-	-	-
TCONS_00011675	XLOC_011591	279	14.0862	1.17996	1	-3.57747	-3.81621	DOWN	DOWN	KMER33_C984294__3.0:0-279	279	-	-	-	-	-	-	-	-	-	-
TCONS_00011677	XLOC_011593	329	8.77784	1	1.55982	-3.13387	-2.49249	DOWN	DOWN	KMER33_C985048__4.0:5-334	329	-	-	-	-	-	-	-	-	-	-
TCONS_00011694	XLOC_011610	296	8.68613	1.01096	1	-3.10299	-3.11871	DOWN	DOWN	KMER33_C986862__2.0:4-300	296	gi|30683966|ref|NP_188243.2| putative eukaryotic LigT protein	97	6.42e-48	186.824	GO:0006355 regulation of transcription, DNA-dependent	GO:0005739 mitochondrion	GO:0003723 RNA binding | GO:0003824 catalytic activity	-	-	GO only
TCONS_00011696	XLOC_011612	339	8.67351	1	1.44827	-3.11662	-2.58229	DOWN	DOWN	KMER33_C986996__5.0:0-339	339	gi|15234333|ref|NP_195346.1| uncharacterized protein	98	2.49e-27	126.393	-	-	-	-	-
TCONS_00011727	XLOC_011643	294	9.78315	2.05657	1.06769	-2.25006	-3.19581	DOWN	DOWN	KMER33_C991110__3.0:2-296	294	gi|2129709|pir||S65812 RNA-directed DNA polymerase (EC 2.7.7.49) (clone DW15) - Arabidopsis thaliana retrotransposon Ta11-1	97	9.54e-39	160.163	-	-	-	-	-
TCONS_00011733	XLOC_011649	329	6.89688	1	1.55982	-2.78594	-2.14456	DOWN	DOWN	KMER33_C991986__3.0:18-347	329	gi|297844562|ref|XP_002890162.1| hypothetical protein ARALYDRAFT_471835	101	1.75e-57	215.263	-	-	-	-	-
TCONS_00011743	XLOC_011659	306	7.77799	0.932392	1	-3.06039	-2.9594	DOWN	DOWN	KMER33_C993008__5.0:10-316	306	-	-	-	-	-	-	-	-	-	-
TCONS_00011759	XLOC_011675	349	8.04766	0.698855	0.6758	-3.5255	-3.5739	DOWN	DOWN	KMER33_C994770__4.0:0-349	349	gi|227438239|gb|ACP30609.1| disease resistance protein	115	3.2e-49	192.601	-	-	-	2.7.7.49	-	Enzyme only
TCONS_00011763	XLOC_011679	314	8.61307	0.877817	1.76355	-3.29454	-2.28805	DOWN	DOWN	KMER33_C995174__7.0:26-340	314	gi|297845266|ref|XP_002890514.1| hypothetical protein ARALYDRAFT_472484	103	3.97e-59	219.262	GO:0055114 oxidation-reduction process	GO:0005829 cytosol	GO:0016491 oxidoreductase activity | GO:0008270 zinc ion binding	-	pfam08240 ADH_N	GO & Domain
TCONS_00011773	XLOC_011689	253	52.2319	6.3406	7.51582	-3.04224	-2.79693	DOWN	DOWN	KMER33_C996448_13.0:96-349	253	gi|62084739|gb|AAX62802.1| lipase 2	84	8.91e-47	181.492	GO:0006629 lipid metabolic process	-	GO:0004091 carboxylesterase activity	-	-	GO only
TCONS_00011793	XLOC_011709	349	5.90162	1.39771	1.3516	-2.07805	-2.12644	DOWN	DOWN	KMER33_C997826__2.0:0-349	349	gi|297830056|ref|XP_002882910.1| hypothetical protein ARALYDRAFT_897773	66	1.67e-22	111.285	GO:0045962 positive regulation of development, heterochronic | GO:0006355 regulation of transcription, DNA-dependent | GO:0009965 leaf morphogenesis | GO:0030154 cell differentiation | GO:0009793 embryo development ending in seed dormancy	GO:0005667 transcription factor complex	GO:0003677 DNA binding | GO:0003700 sequence-specific DNA binding transcription factor activity	-	-	GO only
TCONS_00011806	XLOC_011722	358	5.54171	0.664043	1.275	-3.06098	-2.11983	DOWN	DOWN	KMER33_C998934__3.0:0-358	358	-	-	-	-	-	-	-	-	-	-
TCONS_00011838	XLOC_011752	584	2.58673	0.295019	0.26302	-3.13225	-3.29789	DOWN	DOWN	KMER33_scaffold10251_Locus_4810_0__7.8_COMPLEX:1-585	584	gi|15241710|ref|NP_198750.1| histidine-containing phosphotransfer protein 3	36	5.28e-09	69.0714	GO:0000160 two-component signal transduction system (phosphorelay) | GO:0051026 chiasma assembly | GO:0080036 regulation of cytokinin mediated signaling pathway	GO:0005829 cytosol | GO:0005634 nucleus	GO:0009927 histidine phosphotransfer kinase activity | GO:0043424 protein histidine kinase binding	-	-	GO only
TCONS_00011857	XLOC_011771	185	395.444	28.7832	33.0499	-3.78017	-3.58076	DOWN	DOWN	KMER33_scaffold10423_Locus_4897_4_34.6_COMPLEX:749-934	185	-	-	-	-	-	-	-	-	-	-
TCONS_00011897	XLOC_011811	177	1407.84	277.6	204.808	-2.3424	-2.78114	DOWN	DOWN	KMER33_scaffold1087_Locus_461_0_51.5_LINEAR:1-178	177	gi|15232827|ref|NP_187616.1| threonine dehydratase biosynthetic	58	1.38e-27	121.949	GO:0006566 threonine metabolic process | GO:0009097 isoleucine biosynthetic process | GO:0006544 glycine metabolic process | GO:0006563 L-serine metabolic process	-	GO:0030170 pyridoxal phosphate binding | GO:0004794 L-threonine ammonia-lyase activity	-	-	GO only
TCONS_00011915	XLOC_011829	459	7.17749	1.27782	1.55846	-2.48979	-2.20336	DOWN	DOWN	KMER33_scaffold11182_Locus_5335_0__4.4_FORK:1264-1723	459	gi|151934193|gb|ABS18434.1| WRKY35	103	3.24e-23	114.395	GO:0006355 regulation of transcription, DNA-dependent	GO:0005667 transcription factor complex	GO:0003700 sequence-specific DNA binding transcription factor activity | GO:0043565 sequence-specific DNA binding	-	pfam03106 WRKY	GO & Domain
TCONS_00011932	XLOC_011846	264	16.6291	2.76819	3.12241	-2.5867	-2.41298	DOWN	DOWN	KMER33_scaffold11336_Locus_5417_4__9.6_COMPLEX:269-533	264	gi|297810715|ref|XP_002873241.1| CYC1BAT	36	9.49e-13	79.2914	GO:0010332 response to gamma radiation | GO:0051726 regulation of cell cycle | GO:0045859 regulation of protein kinase activity	GO:0005737 cytoplasm	GO:0016538 cyclin-dependent protein kinase regulator activity | GO:0005515 protein binding	-	-	GO only
TCONS_00011960	XLOC_011874	214	107.467	6.50363	5.31594	-4.0465	-4.33743	DOWN	DOWN	KMER33_scaffold11662_Locus_5571_0_13.1_LINEAR:0-214	214	gi|30699227|ref|NP_177828.2| DNAJ heat shock N-terminal domain-containing protein	71	2.36e-32	137.946	GO:0006457 protein folding	-	GO:0031072 heat shock protein binding | GO:0051082 unfolded protein binding	-	-	GO only
TCONS_00011968	XLOC_011882	118	5052.21	1089.73	840.512	-2.21294	-2.58757	DOWN	DOWN	KMER33_scaffold11737_Locus_5604_1_32.6_COMPLEX:0-118	118	gi|15224779|ref|NP_179535.1| diacylglycerol O-acyltransferase 1	39	2.2e-18	91.2889	GO:0009749 response to glucose stimulus | GO:0009651 response to salt stress | GO:0009409 response to cold | GO:0045995 regulation of embryonic development | GO:0005975 carbohydrate metabolic process | GO:0009737 response to abscisic acid stimulus | GO:0019432 triglyceride biosynthetic process | GO:0007568 aging | GO:0006313 transposition, DNA-mediated | GO:0010030 positive regulation of seed ger…	GO:0016021 integral to membrane | GO:0009941 chloroplast envelope | GO:0005634 nucleus	GO:0004144 diacylglycerol O-acyltransferase activity | GO:0004803 transposase activity | GO:0003677 DNA binding	-	-	GO only
TCONS_00012011	XLOC_011925	605	4.5213	0.561065	0.249406	-3.0105	-4.18017	DOWN	DOWN	KMER33_scaffold12238_Locus_5870_0__3.6_LINEAR:0-605	605	gi|297847792|ref|XP_002891777.1| predicted protein	141	7.57e-66	245.923	-	-	-	-	pfam04525 Tub_2	Domain only
TCONS_00012021	XLOC_011935	234	77.4811	4.23108	2.86954	-4.19475	-4.75495	DOWN	DOWN	KMER33_scaffold12325_Locus_5919_0_25.3_COMPLEX:0-234	234	gi|51968490|dbj|BAD42937.1| unknown protein	53	1.35e-13	81.5132	GO:0006863 purine base transport	-	GO:0005345 purine base transmembrane transporter activity	-	-	GO only
TCONS_00012025	XLOC_011939	243	92.9658	21.9146	16.1146	-2.08481	-2.52833	DOWN	DOWN	KMER33_scaffold12441_Locus_5982_0_30.8_COMPLEX:245-488	243	gi|30680512|ref|NP_850764.1| binding to TOMV RNA 1L (long form) protein	80	1.63e-43	171.716	GO:0008380 RNA splicing | GO:0006511 ubiquitin-dependent protein catabolic process | GO:0016579 protein deubiquitination	-	GO:0003723 RNA binding | GO:0004221 ubiquitin thiolesterase activity	-	pfam13014 KH_3 | pfam00013 KH_1	GO & Domain
TCONS_00012035	XLOC_011949	208	762.24	73.2203	167.288	-3.37993	-2.18791	DOWN	DOWN	KMER33_scaffold12590_Locus_6056_0_41.9_COMPLEX:541-749	208	gi|1931647|gb|AAB65482.1| endomembrane protein EMP70 precusor isolog; 68664-64364	68	1.69e-42	166.828	-	GO:0016021 integral to membrane | GO:0005794 Golgi apparatus	-	-	-	GO only
TCONS_00012041	XLOC_011955	198	488.308	37.9526	76.0517	-3.68552	-2.68274	DOWN	DOWN	KMER33_scaffold12606_Locus_6062_2_22.5_COMPLEX:465-663	198	gi|297813545|ref|XP_002874656.1| hypothetical protein ARALYDRAFT_911406	64	1.03e-25	117.506	-	-	-	-	-
TCONS_00012047	XLOC_011961	343	10.655	2.17249	1.40799	-2.29411	-2.91982	DOWN	DOWN	KMER33_scaffold12652_Locus_6086_2_37.9_COMPLEX:712-1055	343	-	-	-	-	-	-	-	-	-	-
TCONS_00012057	XLOC_011971	433	15.0303	1	3.46368	-3.9098	-2.1175	DOWN	DOWN	KMER33_scaffold12725_Locus_6126_0_43.5_COMPLEX:0-433	433	gi|297807633|ref|XP_002871700.1| predicted protein	114	1.19e-61	230.815	-	-	-	-	-
TCONS_00012058	XLOC_011972	252	94.4745	6.42544	13.4001	-3.87806	-2.81768	DOWN	DOWN	KMER33_scaffold12725_Locus_6126_0_43.5_COMPLEX:502-754	252	gi|18417858|ref|NP_568324.1| uncharacterized protein	80	2.48e-25	118.394	-	-	-	-	-
TCONS_00012059	XLOC_011973	363	15.593	3.23081	1.23609	-2.27093	-3.65704	DOWN	DOWN	KMER33_scaffold12725_Locus_6126_0_43.5_COMPLEX:826-1189	363	gi|18417858|ref|NP_568324.1| uncharacterized protein	101	6.34e-33	144.167	-	-	-	-	-
TCONS_00012068	XLOC_011982	178	745.69	124.467	125.574	-2.58281	-2.57004	DOWN	DOWN	KMER33_scaffold12759_Locus_6140_3_52.0_COMPLEX:427-605	178	gi|15239950|ref|NP_199183.1| auxin-responsive protein IAA4	58	1.94e-32	136.168	GO:0006417 regulation of translation | GO:0006355 regulation of transcription, DNA-dependent | GO:0009734 auxin mediated signaling pathway	GO:0005667 transcription factor complex	GO:0003677 DNA binding | GO:0046983 protein dimerization activity | GO:0003700 sequence-specific DNA binding transcription factor activity	-	-	GO only
TCONS_00012082	XLOC_011996	303	8.83285	0.954648	0.97517	-3.20984	-3.17915	DOWN	DOWN	KMER33_scaffold13002_Locus_6273_0__7.0_LINEAR:2-305	303	gi|15219996|ref|NP_173716.1| U-box domain-containing protein 11	36	8.77e-12	76.6253	GO:0010200 response to chitin | GO:0016567 protein ubiquitination	-	GO:0004842 ubiquitin-protein ligase activity | GO:0005488 binding	-	-	GO only
TCONS_00012121	XLOC_012035	356	9.70355	1.34295	1.29127	-2.85311	-2.90972	DOWN	DOWN	KMER33_scaffold13363_Locus_6468_1__7.1_COMPLEX:29-385	356	gi|42567636|ref|NP_196051.2| pectate lyase family protein	116	6.75e-75	271.695	-	GO:0016023 cytoplasmic membrane-bounded vesicle	GO:0046872 metal ion binding | GO:0030570 pectate lyase activity	-	pfam00544 Pec_lyase_C	GO & Domain
TCONS_00012125	XLOC_012039	193	483.91	39.8107	56.6251	-3.60351	-3.09523	DOWN	DOWN	KMER33_scaffold13376_Locus_6477_2_37.0_COMPLEX:1098-1291	193	-	-	-	-	-	-	-	-	-	-
TCONS_00012151	XLOC_012065	157	1091.92	229.988	59.9113	-2.24724	-4.1879	DOWN	DOWN	KMER33_scaffold13574_Locus_6594_0_17.6_LINEAR:203-360	157	gi|110742433|dbj|BAE99135.1| hypothetical protein	52	2.15e-22	105.508	-	-	-	-	-
TCONS_00012177	XLOC_012091	266	33.4027	6.76446	1	-2.30392	-5.06189	DOWN	DOWN	KMER33_scaffold13869_Locus_6752_0_10.5_LINEAR:391-657	266	gi|15228437|ref|NP_187722.1| RING-H2 finger protein ATL66	70	1.6e-27	125.504	-	-	GO:0008270 zinc ion binding	-	-	GO only
TCONS_00012189	XLOC_012103	114	8227.6	1	1	-13.0063	-13.0063	DOWN	DOWN	KMER33_scaffold13944_Locus_6798_3_45.1_COMPLEX:399-513	114	-	-	-	-	-	-	-	-	-	-
TCONS_00012199	XLOC_012113	195	302.51	42.7284	63.3181	-2.82372	-2.25629	DOWN	DOWN	KMER33_scaffold14033_Locus_6841_0__9.0_LINEAR:428-623	195	gi|297793143|ref|XP_002864456.1| hypothetical protein ARALYDRAFT_331952	64	1.53e-36	149.054	GO:0006468 protein phosphorylation | GO:0009069 serine family amino acid metabolic process	GO:0009506 plasmodesma | GO:0005886 plasma membrane	GO:0005524 ATP binding | GO:0004674 protein serine/threonine kinase activity	-	-	GO only
TCONS_00012232	XLOC_012146	195	322.677	24.4162	54.2726	-3.72418	-2.57179	DOWN	DOWN	KMER33_scaffold14363_Locus_7022_1__9.3_COMPLEX:1715-1910	195	gi|15239263|ref|NP_200838.1| concanavalin A-like lectin kinase-like protein	65	1.54e-34	143.278	GO:0002229 defense response to oomycetes | GO:0048041 focal adhesion assembly | GO:0006468 protein phosphorylation	GO:0009506 plasmodesma | GO:0005886 plasma membrane	GO:0016301 kinase activity | GO:0030246 carbohydrate binding	-	-	GO only
TCONS_00012237	XLOC_012151	377	6.24853	0.600857	1	-3.37842	-2.64352	DOWN	DOWN	KMER33_scaffold14409_Locus_7063_1_25.2_COMPLEX:0-377	377	gi|119720830|gb|ABL97985.1| water channel protein	48	2.13e-23	114.395	GO:0009624 response to nematode | GO:0006833 water transport	GO:0016021 integral to membrane | GO:0005886 plasma membrane	GO:0015250 water channel activity	-	-	GO only
TCONS_00012248	XLOC_012162	203	352.007	49.7855	37.1933	-2.82181	-3.24249	DOWN	DOWN	KMER33_scaffold14621_Locus_7180_0_19.7_COMPLEX:2041-2244	203	-	-	-	-	-	-	-	-	-	-
TCONS_00012267	XLOC_012181	141	5469.12	1132.85	164.718	-2.27135	-5.05324	DOWN	DOWN	KMER33_scaffold14771_Locus_7260_2_33.0_COMPLEX:3-144	141	gi|9369372|gb|AAF87121.1|AC006434_17 F10A5.28	47	6.02e-24	109.063	GO:0009834 secondary cell wall biogenesis | GO:0090358 positive regulation of tryptophan metabolic process | GO:0009826 unidimensional cell growth | GO:0090355 positive regulation of auxin metabolic process	GO:0009705 plant-type vacuole membrane | GO:0005886 plasma membrane	-	-	-	GO only
TCONS_00012293	XLOC_012207	208	228.672	7.7074	12.8683	-4.89089	-4.15139	DOWN	DOWN	KMER33_scaffold1528_Locus_671_1__5.7_COMPLEX:429-637	208	gi|6554181|gb|AAF16627.1|AC011661_5 T23J18.8	66	3.71e-26	119.283	-	-	-	-	-
TCONS_00012356	XLOC_012270	300	9.9583	1.95599	1.00418	-2.348	-3.30988	DOWN	DOWN	KMER33_scaffold15953_Locus_7917_0__4.8_LINEAR:955-1255	300	gi|7381054|gb|AAF61374.1|AF133267_1 Zn and Cd transporter ZNT1	99	1.05e-56	211.708	GO:0009624 response to nematode | GO:0006829 zinc ion transport | GO:0006826 iron ion transport	GO:0005886 plasma membrane | GO:0005774 vacuolar membrane	GO:0005381 iron ion transmembrane transporter activity | GO:0005385 zinc ion transmembrane transporter activity	-	-	GO only
TCONS_00012364	XLOC_012278	181	268.694	11.7729	47.4669	-4.51242	-2.50097	DOWN	DOWN	KMER33_scaffold16090_Locus_7983_4_19.4_COMPLEX:0-181	181	gi|15241244|ref|NP_200464.1| uncharacterized protein	28	5.26e-13	78.4027	-	-	-	-	-
TCONS_00012379	XLOC_012293	1016	13.0096	1.14444	2.47789	-3.50686	-2.39239	DOWN	DOWN	KMER33_scaffold16293_Locus_8085_3_55.5_COMPLEX:19-1035	1016	gi|303291416|ref|XP_003064993.1| predicted protein	100	4.16e-23	115.728	-	-	-	-	-
TCONS_00012405	XLOC_012319	122	3093.07	1	1	-11.5948	-11.5948	DOWN	DOWN	KMER33_scaffold16581_Locus_8230_1_28.2_COMPLEX:11-133	122	gi|297804916|ref|XP_002870342.1| hypothetical protein ARALYDRAFT_493511	39	1.58e-09	65.5166	-	-	-	-	-
TCONS_00012414	XLOC_012328	218	489.99	70.5494	93.2324	-2.79605	-2.39385	DOWN	DOWN	KMER33_scaffold16643_Locus_8265_1_25.4_COMPLEX:363-581	218	gi|312283523|dbj|BAJ34627.1| unnamed protein product	71	2.53e-39	158.386	GO:0009651 response to salt stress | GO:0042742 defense response to bacterium | GO:0009817 defense response to fungus, incompatible interaction | GO:0046686 response to cadmium ion | GO:0009407 toxin catabolic process | GO:0009734 auxin mediated signaling pathway | GO:0006749 glutathione metabolic process | GO:0006803 glutathione conjugation reaction	GO:0005773 vacuole | GO:0005634 nucleus	GO:0005507 copper ion binding | GO:0050897 cobalt ion binding | GO:0004364 glutathione transferase activity | GO:0043295 glutathione binding	-	-	GO only
TCONS_00012435	XLOC_012349	294	21.3451	3.08485	1.06769	-2.79063	-4.32134	DOWN	DOWN	KMER33_scaffold16926_Locus_8414_0_33.2_LINEAR:9-303	294	-	-	-	-	-	-	-	-	-	-
TCONS_00012458	XLOC_012371	880	17.3173	4.26858	1.78377	-2.02039	-3.27921	DOWN	DOWN	KMER33_scaffold17254_Locus_8590_0_19.6_FORK:31-911	880	gi|15237959|ref|NP_199495.1| transcription factor bHLH28	193	1.8e-79	287.247	GO:0042538 hyperosmotic salinity response | GO:0006355 regulation of transcription, DNA-dependent | GO:0055114 oxidation-reduction process	GO:0005667 transcription factor complex	GO:0003700 sequence-specific DNA binding transcription factor activity | GO:0003677 DNA binding | GO:0005509 calcium ion binding | GO:0032440 2-alkenal reductase [NAD(P)] activity	-	pfam00010 HLH	GO & Domain
TCONS_00012460	XLOC_012373	250	14.9732	3.30105	1.98905	-2.18139	-2.91223	DOWN	DOWN	KMER33_scaffold17285_Locus_8612_1_43.0_FORK:1008-1258	250	gi|9758260|dbj|BAB08759.1| glucose-6-phosphate/phosphate translocator	80	1.83e-47	183.269	GO:0015713 phosphoglycerate transport | GO:0015760 glucose-6-phosphate transport | GO:0035436 triose phosphate transmembrane transport | GO:0009553 embryo sac development | GO:0034389 lipid particle organization | GO:0010152 pollen maturation | GO:0007033 vacuole organization | GO:0009624 response to nematode | GO:0009790 embryo development | GO:0015714 phosphoenolpyruvate transport | GO:0006817 …	GO:0016021 integral to membrane	GO:0015120 phosphoglycerate transmembrane transporter activity | GO:0005315 inorganic phosphate transmembrane transporter activity | GO:0071917 triose-phosphate transmembrane transporter activity | GO:0015152 glucose-6-phosphate transmembrane transporter activity | GO:0015297 antiporter activity	-	-	GO only
TCONS_00012470	XLOC_012383	245	32.077	1	4.4068	-5.00347	-2.86374	DOWN	DOWN	KMER33_scaffold17413_Locus_8679_0_40.5_COMPLEX:2-247	245	-	-	-	-	-	-	-	-	-	-
TCONS_00012494	XLOC_012407	257	23.8906	4.51688	5.24879	-2.40304	-2.18639	DOWN	DOWN	KMER33_scaffold17692_Locus_8825_3_11.6_COMPLEX:216-473	257	gi|297804292|ref|XP_002870030.1| hypothetical protein ARALYDRAFT_914815	84	3.26e-36	151.276	GO:0006468 protein phosphorylation | GO:0007169 transmembrane receptor protein tyrosine kinase signaling pathway | GO:0009069 serine family amino acid metabolic process	-	GO:0005524 ATP binding | GO:0004674 protein serine/threonine kinase activity	-	pfam08263 LRRNT_2	GO & Domain
TCONS_00012506	XLOC_012419	427	5.83545	0.96106	0.888736	-2.60215	-2.71502	DOWN	DOWN	KMER33_scaffold17777_Locus_8874_3_19.7_COMPLEX:712-1139	427	-	-	-	-	-	-	-	-	-	-
TCONS_00012515	XLOC_012428	275	17.2575	1	1.33503	-4.10915	-3.69228	DOWN	DOWN	KMER33_scaffold17894_Locus_8930_0__4.0_LINEAR:0-275	275	gi|112253888|ref|YP_717143.1| cytochrome c biogenesis ccmF	90	8.43e-62	228.149	GO:0008535 respiratory chain complex IV assembly | GO:0017004 cytochrome complex assembly | GO:0015886 heme transport	GO:0016023 cytoplasmic membrane-bounded vesicle | GO:0016020 membrane | GO:0005739 mitochondrion	GO:0015232 heme transporter activity	-	-	GO only
TCONS_00012520	XLOC_012433	193	3092.82	86.2565	736.127	-5.16415	-2.0709	DOWN	DOWN	KMER33_scaffold17982_Locus_8985_0_42.3_COMPLEX:3-196	193	gi|345451240|gb|AEN94300.1| carotenoid cleavage dioxygenase	35	1.31e-13	80.6245	-	-	-	-	-
TCONS_00012530	XLOC_012443	292	13.6674	1.04622	1.09068	-3.70748	-3.64744	DOWN	DOWN	KMER33_scaffold18135_Locus_9064_0_10.3_COMPLEX:1572-1864	292	-	-	-	-	-	-	-	-	-	-
TCONS_00012551	XLOC_012464	434	5.6527	1.40228	0.431115	-2.01117	-3.7128	DOWN	DOWN	KMER33_scaffold18394_Locus_9198_0__3.1_LINEAR:0-434	434	-	-	-	-	-	-	-	-	-	-
TCONS_00012585	XLOC_012498	189	729.651	55.4636	71.5261	-3.71759	-3.35066	DOWN	DOWN	KMER33_scaffold18755_Locus_9400_1_15.3_FORK:249-438	189	-	-	-	-	-	-	-	-	-	-
TCONS_00012664	XLOC_012577	172	791.36	96.8734	141.337	-3.03016	-2.48519	DOWN	DOWN	KMER33_scaffold19674_Locus_9924_1_19.2_COMPLEX:0-172	172	-	-	-	-	-	-	-	-	-	-
TCONS_00012702	XLOC_012615	155	581.273	51.4919	63.2027	-3.4968	-3.20116	DOWN	DOWN	KMER33_scaffold20134_Locus_10180_0__8.5_LINEAR:12-167	155	-	-	-	-	-	-	-	-	-	-
TCONS_00012709	XLOC_012622	139	1058.8	254.109	106.771	-2.05891	-3.30984	DOWN	DOWN	KMER33_scaffold20257_Locus_10243_2__8.9_COMPLEX:206-345	139	-	-	-	-	-	-	-	-	-	-
TCONS_00012727	XLOC_012638	131	2438.63	205.335	254.576	-3.57002	-3.2599	DOWN	DOWN	KMER33_scaffold20438_Locus_10347_0_35.9_LINEAR:271-402	131	-	-	-	-	-	-	-	-	-	-
TCONS_00012728	XLOC_012639	185	321.298	67.1607	66.0998	-2.25822	-2.28119	DOWN	DOWN	KMER33_scaffold20443_Locus_10350_0_15.6_LINEAR:10-195	185	gi|297840193|ref|XP_002887978.1| hypothetical protein ARALYDRAFT_475037	29	2.93e-06	57.5183	-	-	-	-	-
TCONS_00012756	XLOC_012666	1201	5.03254	1.14329	0.439721	-2.1381	-3.51663	DOWN	DOWN	KMER33_scaffold20660_Locus_10484_1_40.7_COMPLEX:10-1297	1201	gi|122720713|gb|ABM66448.1| SOS2-like protein	129	7.42e-86	308.132	GO:0006468 protein phosphorylation | GO:0007165 signal transduction | GO:0009651 response to salt stress | GO:0009069 serine family amino acid metabolic process	GO:0009705 plant-type vacuole membrane	GO:0004683 calmodulin-dependent protein kinase activity | GO:0005515 protein binding | GO:0005524 ATP binding	2.7.11.1	pfam00069 Pkinase | pfam07714 Pkinase_Tyr | pfam03822 NAF	GO & Enzyme & Domain
TCONS_00012769	XLOC_012679	182	315.653	11.1727	58.2382	-4.82029	-2.4383	DOWN	DOWN	KMER33_scaffold20784_Locus_10560_1_14.2_COMPLEX:2155-2337	182	gi|297840849|ref|XP_002888306.1| predicted protein	60	1.82e-20	101.065	-	-	-	-	-
TCONS_00012775	XLOC_012685	703	3.47076	0.684701	0.602646	-2.34171	-2.52587	DOWN	DOWN	KMER33_scaffold20801_Locus_10570_0__5.2_LINEAR:39-742	703	gi|227438267|gb|ACP30623.1| disease resistance protein	138	1.48e-41	173.049	GO:0045087 innate immune response | GO:0010193 response to ozone | GO:0007165 signal transduction	GO:0031224 intrinsic to membrane | GO:0005739 mitochondrion	GO:0004888 transmembrane signaling receptor activity | GO:0005524 ATP binding | GO:0017111 nucleoside-triphosphatase activity	-	pfam07725 LRR_3	GO & Domain
TCONS_00012808	XLOC_012717	296	9.55474	2.02191	2.09129	-2.2405	-2.19182	DOWN	DOWN	KMER33_scaffold21114_Locus_10759_1_15.4_COMPLEX:0-296	296	gi|51968990|dbj|BAD43187.1| unknown protein	52	7.73e-16	89.5115	GO:0006511 ubiquitin-dependent protein catabolic process | GO:0016567 protein ubiquitination	-	GO:0004842 ubiquitin-protein ligase activity	-	-	GO only
TCONS_00012831	XLOC_012740	235	32.7781	6.2369	5.58918	-2.39383	-2.55202	DOWN	DOWN	KMER33_scaffold21414_Locus_10948_0__5.0_FORK:0-235	235	gi|15240485|ref|NP_200334.1| microtubule-associated proteins 65-1	37	1.41e-14	84.6236	GO:0051322 anaphase | GO:0001578 microtubule bundle formation | GO:0000910 cytokinesis | GO:0043622 cortical microtubule organization | GO:0007020 microtubule nucleation | GO:0031116 positive regulation of microtubule polymerization	GO:0005829 cytosol | GO:0010005 cortical microtubule, transverse to long axis | GO:0009574 preprophase band | GO:0005819 spindle | GO:0009524 phragmoplast | GO:0005634 nucleus | GO:0045298 tubulin complex	GO:0008017 microtubule binding | GO:0046983 protein dimerization activity	-	-	GO only
TCONS_00012855	XLOC_012764	163	791.932	163.193	68.8326	-2.2788	-3.52421	DOWN	DOWN	KMER33_scaffold21623_Locus_11070_3_33.6_COMPLEX:743-906	163	gi|75207777|sp|Q9SU25.1|T2FA_ARATH RecName: Full=Transcription initiation factor IIF subunit alpha; Short=TFIIF-alpha; AltName: Full=General transcription factor IIF subunit 1; AltName: Full=Transcription initiation factor RAP74 homolog; Short=AtRAP74	53	5.02e-28	122.393	GO:0045893 positive regulation of transcription, DNA-dependent | GO:0006367 transcription initiation from RNA polymerase II promoter	GO:0005634 nucleus	GO:0003677 DNA binding | GO:0003824 catalytic activity	-	-	GO only
TCONS_00012877	XLOC_012786	209	457.277	67.3184	93.5839	-2.764	-2.28874	DOWN	DOWN	KMER33_scaffold21861_Locus_11201_2_20.5_COMPLEX:970-1179	209	gi|297807369|ref|XP_002871568.1| IQ-domain 11	63	4.18e-25	116.172	-	GO:0005886 plasma membrane	GO:0005516 calmodulin binding	-	-	GO only
TCONS_00012878	XLOC_012787	178	344.164	82.9779	37.6723	-2.0523	-3.19152	DOWN	DOWN	KMER33_scaffold21861_Locus_11201_2_20.5_COMPLEX:1385-1563	178	gi|297807369|ref|XP_002871568.1| IQ-domain 11	56	6.2e-20	99.2872	-	GO:0005886 plasma membrane	GO:0005516 calmodulin binding	-	-	GO only
TCONS_00012884	XLOC_012793	183	643.946	21.2228	68.5997	-4.92325	-3.23067	DOWN	DOWN	KMER33_scaffold21909_Locus_11229_2_20.6_COMPLEX:944-1127	183	gi|33285922|gb|AAQ01577.1| O-methyltransferase-like protein	60	5.08e-27	120.616	GO:0032259 methylation | GO:0009821 alkaloid biosynthetic process	GO:0005829 cytosol	GO:0030786 (RS)-norcoclaurine 6-O-methyltransferase activity | GO:0046983 protein dimerization activity | GO:0050630 (iso)eugenol O-methyltransferase activity	-	-	GO only
TCONS_00012885	XLOC_012794	221	99.5543	5.48123	21.1361	-4.18291	-2.23577	DOWN	DOWN	KMER33_scaffold21909_Locus_11229_2_20.6_COMPLEX:1239-1460	221	-	-	-	-	-	-	-	-	-	-
TCONS_00012909	XLOC_012818	333	9.70453	2.31204	2.2698	-2.06949	-2.09609	DOWN	DOWN	KMER33_scaffold22341_Locus_11490_3__8.7_COMPLEX:6-339	333	gi|2191144|gb|AAB61031.1| A_IG002N01.24 gene product	110	8.18e-51	196.6	GO:0009058 biosynthetic process	-	GO:0016740 transferase activity	-	-	GO only
TCONS_00012915	XLOC_012824	235	29.7983	1	2.79459	-4.89716	-3.41452	DOWN	DOWN	KMER33_scaffold22422_Locus_11534_0_13.4_BUBBLE:355-590	235	-	-	-	-	-	-	-	-	-	-
TCONS_00012930	XLOC_012839	158	529.581	130.379	97.292	-2.02214	-2.44446	DOWN	DOWN	KMER33_scaffold22573_Locus_11631_1__6.2_FORK:967-1125	158	gi|240255275|ref|NP_187052.4| uncharacterized protein	52	2.34e-29	125.948	-	-	-	-	-
TCONS_00012941	XLOC_012850	201	223.474	29.1174	31.381	-2.94015	-2.83214	DOWN	DOWN	KMER33_scaffold22780_Locus_11753_3_34.6_COMPLEX:721-979	201	gi|18412241|ref|NP_565198.1| DNA repair protein recA-like 1	66	4.92e-37	150.832	GO:0006310 DNA recombination | GO:0006281 DNA repair | GO:0009432 SOS response | GO:0006816 calcium ion transport	GO:0016529 sarcoplasmic reticulum	GO:0005388 calcium-transporting ATPase activity | GO:0003684 damaged DNA binding | GO:0005524 ATP binding | GO:0003697 single-stranded DNA binding | GO:0008094 DNA-dependent ATPase activity	-	-	GO only
TCONS_00012943	XLOC_012852	335	15.5167	1.52181	2.23637	-3.34996	-2.79459	DOWN	DOWN	KMER33_scaffold22783_Locus_11759_0_11.7_FORK:456-791	335	gi|15218939|ref|NP_176788.1| zinc finger protein 4	106	2.42e-58	217.929	GO:0006355 regulation of transcription, DNA-dependent	GO:0005667 transcription factor complex	GO:0003700 sequence-specific DNA binding transcription factor activity | GO:0003676 nucleic acid binding | GO:0008270 zinc ion binding	-	-	GO only
TCONS_00012946	XLOC_012855	234	49.5879	6.34663	8.60863	-2.96593	-2.52613	DOWN	DOWN	KMER33_scaffold22838_Locus_11785_2__6.5_COMPLEX:1344-1578	234	gi|15222999|ref|NP_172847.1| uncharacterized protein	76	7.73e-31	134.391	-	-	-	-	-
TCONS_00012951	XLOC_012860	150	1186.49	136.303	194.579	-3.12181	-2.60827	DOWN	DOWN	KMER33_scaffold22868_Locus_11797_2_41.8_COMPLEX:210-360	150	gi|30697332|ref|NP_200820.3| AP2-like ethylene-responsive transcription factor TOE2	48	4.57e-19	95.288	GO:0006355 regulation of transcription, DNA-dependent	GO:0005667 transcription factor complex	GO:0003700 sequence-specific DNA binding transcription factor activity | GO:0003677 DNA binding | GO:0005515 protein binding	-	-	GO only
TCONS_00012974	XLOC_012883	184	353.198	20.1719	44.8925	-4.13006	-2.97593	DOWN	DOWN	KMER33_scaffold23024_Locus_11880_0__7.5_BUBBLE:206-390	184	gi|356530983|ref|XP_003534058.1| PREDICTED: uncharacterized protein LOC100811756	57	7.02e-16	87.2897	-	-	-	-	-
TCONS_00012976	XLOC_012885	303	10.4388	0.954648	0.97517	-3.45084	-3.42016	DOWN	DOWN	KMER33_scaffold23072_Locus_11907_0__4.6_COMPLEX:0-303	303	gi|297816380|ref|XP_002876073.1| kinesin motor family protein	57	3.09e-27	125.504	GO:0007018 microtubule-based movement	GO:0005874 microtubule	GO:0005524 ATP binding | GO:0003777 microtubule motor activity	-	-	GO only
TCONS_00013045	XLOC_012954	102	90490.5	1	8500.46	-16.4655	-3.41215	DOWN	DOWN	KMER33_scaffold23847_Locus_12351_0_47.5_LINEAR:239-341	102	-	-	-	-	-	-	-	-	-	-
TCONS_00013059	XLOC_012968	316	292.933	50.1791	41.6007	-2.54541	-2.81589	DOWN	DOWN	KMER33_scaffold23996_Locus_12459_0_32.3_LINEAR:189-505	316	-	-	-	-	-	-	-	-	-	-
TCONS_00013070	XLOC_012979	285	10.9621	1.11422	2.35919	-3.29842	-2.21616	DOWN	DOWN	KMER33_scaffold24124_Locus_12572_0__7.1_COMPLEX:941-1226	285	gi|79496905|ref|NP_195132.3| DEMETER-like protein 3	79	2.37e-24	116.172	GO:0010216 maintenance of DNA methylation | GO:0006284 base-excision repair	-	GO:0019104 DNA N-glycosylase activity	-	-	GO only
TCONS_00013085	XLOC_012994	214	98.5119	16.2591	21.2637	-2.59905	-2.21191	DOWN	DOWN	KMER33_scaffold24375_Locus_12743_2_18.4_COMPLEX:0-214	214	gi|15224220|ref|NP_181836.1| P4H isoform 1	40	1.27e-19	99.7315	GO:0018401 peptidyl-proline hydroxylation to 4-hydroxy-L-proline | GO:0055114 oxidation-reduction process | GO:0006525 arginine metabolic process | GO:0006560 proline metabolic process	-	GO:0031418 L-ascorbic acid binding | GO:0005506 iron ion binding | GO:0004656 procollagen-proline 4-dioxygenase activity	-	-	GO only
TCONS_00013149	XLOC_013056	582	2.4006	0.592953	0.264395	-2.01741	-3.18263	DOWN	DOWN	KMER33_scaffold25089_Locus_13207_0__3.6_LINEAR:25-607	582	gi|297815644|ref|XP_002875705.1| predicted protein	149	3.66e-44	180.603	GO:0045132 meiotic chromosome segregation	GO:0000775 chromosome, centromeric region | GO:0005634 nucleus	-	-	-	GO only
TCONS_00013150	XLOC_013057	291	11.9919	2.11084	1	-2.50617	-3.58399	DOWN	DOWN	KMER33_scaffold25093_Locus_13212_3_12.4_COMPLEX:59-350	291	gi|15240548|ref|NP_200372.1| uncharacterized protein	41	4.27e-18	96.6211	-	GO:0005739 mitochondrion | GO:0009507 chloroplast | GO:0016020 membrane	-	-	-	GO only
TCONS_00013160	XLOC_013067	181	295.563	35.3188	59.3337	-3.06496	-2.31654	DOWN	DOWN	KMER33_scaffold25194_Locus_13286_2_15.3_COMPLEX:0-181	181	gi|18401240|ref|NP_565629.1| Hydroxymethylglutaryl-CoA lyase	25	3.72e-05	53.9635	-	-	-	-	-
TCONS_00013167	XLOC_013074	147	904.315	1	26.7196	-9.82068	-5.08086	DOWN	DOWN	KMER33_scaffold25225_Locus_13312_0__9.2_COMPLEX:569-716	147	gi|79315018|ref|NP_001030860.1| RNA recognition motif-containing protein	47	5.67e-19	94.8437	-	-	GO:0000166 nucleotide binding | GO:0003723 RNA binding	-	-	GO only
TCONS_00013188	XLOC_013094	310	8.2123	1	1	-3.03779	-3.03779	DOWN	DOWN	KMER33_scaffold25490_Locus_13516_0_12.6_LINEAR:0-310	310	gi|15231685|ref|NP_191503.1| calmodulin-like protein 4	70	6.32e-24	115.284	GO:0055114 oxidation-reduction process	-	GO:0032440 2-alkenal reductase [NAD(P)] activity | GO:0005509 calcium ion binding	-	pfam13202 EF_hand_3 | pfam00036 efhand | pfam13405 EF_hand_4	GO & Domain
TCONS_00013200	XLOC_013106	165	828.617	116.286	65.725	-2.83303	-3.65619	DOWN	DOWN	KMER33_scaffold2561_Locus_1106_1_24.1_COMPLEX:1397-1562	165	gi|297849012|ref|XP_002892387.1| hypothetical protein ARALYDRAFT_311783	53	3.82e-20	99.2872	-	-	GO:0005524 ATP binding	-	-	GO only
TCONS_00013260	XLOC_013165	196	808.482	87.937	106.177	-3.20067	-2.92874	DOWN	DOWN	KMER33_scaffold26341_Locus_13978_0_44.4_LINEAR:0-196	196	-	-	-	-	-	-	-	-	-	-
TCONS_00013268	XLOC_013173	196	335.224	46.8997	61.9367	-2.83747	-2.43626	DOWN	DOWN	KMER33_scaffold26474_Locus_14059_0_11.0_LINEAR:668-864	196	gi|240119423|dbj|BAH79260.1| phytochrome C	41	1.4e-10	71.2931	-	-	-	-	-
TCONS_00013274	XLOC_013179	357	10.6518	0.667739	1	-3.99567	-3.41303	DOWN	DOWN	KMER33_scaffold2660_Locus_1146_0_52.2_FORK:599-956	357	gi|13877587|gb|AAK43871.1|AF370494_1 2-oxoglutarate/malate translocator precursor-like protein	107	6.5e-60	223.261	GO:0055085 transmembrane transport | GO:0006814 sodium ion transport | GO:0015743 malate transport | GO:0009624 response to nematode | GO:0015729 oxaloacetate transport | GO:0015742 alpha-ketoglutarate transport	GO:0005739 mitochondrion | GO:0016021 integral to membrane | GO:0009706 chloroplast inner membrane | GO:0009534 chloroplast thylakoid	GO:0015131 oxaloacetate transmembrane transporter activity | GO:0015139 alpha-ketoglutarate transmembrane transporter activity | GO:0015367 oxoglutarate:malate antiporter activity	-	-	GO only
TCONS_00013288	XLOC_013193	183	360.61	31.8341	45.7332	-3.50179	-2.97913	DOWN	DOWN	KMER33_scaffold26830_Locus_14242_1_22.1_COMPLEX:380-563	183	gi|21592749|gb|AAM64698.1| putative thaumatin-like protein	60	1.76e-34	142.389	GO:0051707 response to other organism | GO:0005982 starch metabolic process | GO:0005985 sucrose metabolic process	GO:0031225 anchored to membrane | GO:0005576 extracellular region | GO:0019814 immunoglobulin complex	GO:0019863 IgE binding | GO:0042973 glucan endo-1,3-beta-D-glucosidase activity	-	-	GO only
TCONS_00013301	XLOC_013206	320	8.14164	0.840902	1	-3.27531	-3.02532	DOWN	DOWN	KMER33_scaffold26989_Locus_14335_1__7.0_COMPLEX:0-320	320	gi|297812111|ref|XP_002873939.1| hypothetical protein ARALYDRAFT_488810	82	3e-36	153.498	-	-	-	-	-
TCONS_00013302	XLOC_013207	302	8.92923	1.92461	0.984651	-2.21397	-3.18085	DOWN	DOWN	KMER33_scaffold26989_Locus_14335_1__7.0_COMPLEX:661-963	302	gi|297812111|ref|XP_002873939.1| hypothetical protein ARALYDRAFT_488810	100	1.17e-45	180.603	GO:0010075 regulation of meristem growth	-	-	-	pfam11250 DUF3049	GO & Domain
TCONS_00013326	XLOC_013231	245	53.4617	3.54465	6.61019	-3.91479	-3.01574	DOWN	DOWN	KMER33_scaffold27251_Locus_14503_3_12.5_COMPLEX:1183-1428	245	gi|297824461|ref|XP_002880113.1| predicted protein	81	1.86e-46	180.159	-	-	-	-	-
TCONS_00013348	XLOC_013253	694	2.92052	0.696628	0.409073	-2.06776	-2.8358	DOWN	DOWN	KMER33_scaffold27549_Locus_14697_1_36.0_BUBBLE:25-719	694	gi|312281849|dbj|BAJ33790.1| unnamed protein product	77	2.87e-34	150.387	GO:0006333 chromatin assembly or disassembly	GO:0000785 chromatin | GO:0005667 transcription factor complex	GO:0003700 sequence-specific DNA binding transcription factor activity | GO:0003677 DNA binding | GO:0003682 chromatin binding | GO:0030527 structural constituent of chromatin	-	pfam00505 HMG_box	GO & Domain
TCONS_00013418	XLOC_013323	574	5.31577	1.20982	0.810118	-2.13549	-2.71407	DOWN	DOWN	KMER33_scaffold28388_Locus_15171_0__8.0_COMPLEX:801-1375	574	gi|297796983|ref|XP_002866376.1| hypothetical protein ARALYDRAFT_496159	129	7.06e-59	225.038	-	-	-	-	pfam01442 Apolipoprotein | pfam07798 DUF1640 | pfam02403 Seryl_tRNA_N | pfam13863 DUF4200	Domain only
TCONS_00013439	XLOC_013344	158	6258.68	1521.09	1089.67	-2.04075	-2.52197	DOWN	DOWN	KMER33_scaffold28635_Locus_15326_0_51.3_COMPLEX:268-426	158	gi|15237153|ref|NP_200634.1| oxidoreductase	51	5.54e-28	121.949	GO:0055114 oxidation-reduction process | GO:0009817 defense response to fungus, incompatible interaction | GO:0010258 NADH dehydrogenase complex (plastoquinone) assembly | GO:0006118 electron transport	GO:0010598 NAD(P)H dehydrogenase complex (plastoquinone) | GO:0005739 mitochondrion | GO:0009941 chloroplast envelope | GO:0009535 chloroplast thylakoid membrane	GO:0016655 oxidoreductase activity, acting on NADH or NADPH, quinone or similar compound as acceptor	-	-	GO only
TCONS_00013441	XLOC_013346	317	38.3658	9.44859	9.4526	-2.02165	-2.02104	DOWN	DOWN	KMER33_scaffold28651_Locus_15336_0_88.5_FORK:4-321	317	gi|18413962|ref|NP_567400.1| chlorophyll(ide) b reductase	59	1e-28	130.392	GO:0015996 chlorophyll catabolic process | GO:0010304 PSII associated light-harvesting complex II catabolic process | GO:0006098 pentose-phosphate shunt	GO:0042170 plastid membrane | GO:0009507 chloroplast	GO:0047936 glucose 1-dehydrogenase [NAD(P)] activity | GO:0034256 chlorophyll(ide) b reductase activity | GO:0000166 nucleotide binding	-	-	GO only
TCONS_00013479	XLOC_013384	194	226.66	25.4449	46.2093	-3.15508	-2.29427	DOWN	DOWN	KMER33_scaffold29203_Locus_15723_0_38.2_LINEAR:2-196	194	-	-	-	-	-	-	-	-	-	-
TCONS_00013482	XLOC_013387	258	18.7135	1	1	-4.22601	-4.22601	DOWN	DOWN	KMER33_scaffold29205_Locus_15724_1_25.0_FORK:870-1128	258	-	-	-	-	-	-	-	-	-	-
TCONS_00013483	XLOC_013388	426	5.86252	1.44739	0.446328	-2.01807	-3.71534	DOWN	DOWN	KMER33_scaffold29213_Locus_15731_0__4.4_FORK:9-435	426	gi|297838877|ref|XP_002887320.1| zinc finger (Ran-binding) family protein	131	3.68e-73	265.918	GO:0051246 regulation of protein metabolic process | GO:0043687 post-translational protein modification	GO:0005739 mitochondrion	GO:0008270 zinc ion binding | GO:0019787 small conjugating protein ligase activity	-	-	GO only
TCONS_00013486	XLOC_013391	234	37.1909	8.46217	2.86954	-2.13585	-3.69606	DOWN	DOWN	KMER33_scaffold29229_Locus_15740_1__8.1_COMPLEX:846-1080	234	gi|42562325|ref|NP_173961.3| helicase associated domain-containing protein	76	6.19e-33	140.612	-	-	GO:0003676 nucleic acid binding | GO:0005524 ATP binding | GO:0008026 ATP-dependent helicase activity	-	pfam04408 HA2	GO & Domain
TCONS_00013508	XLOC_013413	239	139.17	1.94444	20.2128	-6.16135	-2.78351	DOWN	DOWN	KMER33_scaffold29505_Locus_15954_1_29.7_FORK:3-242	239	-	-	-	-	-	-	-	-	-	-
TCONS_00013510	XLOC_013415	212	151.787	13.7292	17.0187	-3.46673	-3.15686	DOWN	DOWN	KMER33_scaffold29505_Locus_15954_1_29.7_FORK:958-1170	212	gi|297832676|ref|XP_002884220.1| beta-expansin	54	3.61e-15	85.9567	GO:0019953 sexual reproduction | GO:0009828 plant-type cell wall loosening | GO:0009826 unidimensional cell growth	GO:0005576 extracellular region	-	-	-	GO only
TCONS_00013529	XLOC_013434	174	6915.17	1348.06	1031.69	-2.35888	-2.74476	DOWN	DOWN	KMER33_scaffold29637_Locus_16050_1_67.7_COMPLEX:925-1099	174	gi|288551668|gb|ADC53304.1| map kinase 3	57	6.53e-32	134.391	GO:0009611 response to wounding | GO:0010200 response to chitin | GO:0010120 camalexin biosynthetic process | GO:0009617 response to bacterium | GO:0000169 activation of MAPK activity involved in osmosensory signaling pathway | GO:2000038 regulation of stomatal complex development | GO:0006970 response to osmotic stress | GO:0000165 MAPKKK cascade | GO:0010224 response to UV-B | GO:0009409 respon…	-	GO:0005515 protein binding | GO:0004707 MAP kinase activity | GO:0005524 ATP binding	-	-	GO only
TCONS_00013597	XLOC_013501	201	85.9514	1	15.6905	-6.42545	-2.45363	DOWN	DOWN	KMER33_scaffold30317_Locus_16527_3_26.9_COMPLEX:3-204	201	gi|297844706|ref|XP_002890234.1| hypothetical protein ARALYDRAFT_889163	38	5.75e-12	75.7366	GO:0006470 protein dephosphorylation	GO:0008287 protein serine/threonine phosphatase complex	GO:0046872 metal ion binding | GO:0004722 protein serine/threonine phosphatase activity | GO:0005515 protein binding	-	-	GO only
TCONS_00013635	XLOC_013539	221	35.1368	5.48123	4.22722	-2.68041	-3.0552	DOWN	DOWN	KMER33_scaffold30785_Locus_16843_2_27.5_COMPLEX:15-236	221	gi|297844590|ref|XP_002890176.1| hypothetical protein ARALYDRAFT_889054	73	2.19e-29	129.503	-	-	-	-	-
TCONS_00013696	XLOC_013600	233	41.9579	4.30684	2.94801	-3.28424	-3.83113	DOWN	DOWN	KMER33_scaffold31472_Locus_17330_0_12.7_LINEAR:0-233	233	gi|15233997|ref|NP_195021.1| putative protein phosphatase 2C 61	50	5.12e-20	101.509	GO:0006470 protein dephosphorylation	GO:0008287 protein serine/threonine phosphatase complex	GO:0004722 protein serine/threonine phosphatase activity	-	-	GO only
TCONS_00013697	XLOC_013601	439	13.0094	2.29247	2.53273	-2.50458	-2.36079	DOWN	DOWN	KMER33_scaffold31472_Locus_17330_0_12.7_LINEAR:314-753	439	gi|297798668|ref|XP_002867218.1| hypothetical protein ARALYDRAFT_328437	105	8.37e-57	217.04	GO:0006470 protein dephosphorylation	GO:0008287 protein serine/threonine phosphatase complex	GO:0004722 protein serine/threonine phosphatase activity	-	-	GO only
TCONS_00013755	XLOC_013658	193	1346.53	112.797	122.688	-3.57745	-3.45618	DOWN	DOWN	KMER33_scaffold32055_Locus_17699_1_65.4_FORK:2-195	193	gi|17065140|gb|AAL32724.1| Unknown protein	62	2.39e-25	116.172	-	GO:0016020 membrane | GO:0009941 chloroplast envelope	GO:0000166 nucleotide binding	-	-	GO only
TCONS_00013807	XLOC_013710	257	11.1489	1.50563	1.7496	-2.88846	-2.6718	DOWN	DOWN	KMER33_scaffold32452_Locus_17993_0_26.1_COMPLEX:9-266	257	gi|238481650|ref|NP_001154799.1| protein little nuclei4	85	4.27e-41	165.495	GO:0006550 isoleucine catabolic process | GO:0006552 leucine catabolic process | GO:0006574 valine catabolic process | GO:0009097 isoleucine biosynthetic process | GO:0009098 leucine biosynthetic process | GO:0009099 valine biosynthetic process | GO:0015940 pantothenate biosynthetic process	GO:0009507 chloroplast | GO:0005739 mitochondrion	GO:0004084 branched-chain-amino-acid transaminase activity	-	-	GO only
TCONS_00013833	XLOC_013736	266	37.4111	2.70579	1.51457	-3.78934	-4.62649	DOWN	DOWN	KMER33_scaffold326_Locus_126_2_31.1_COMPLEX:1350-1616	266	gi|39104565|dbj|BAC42187.2| unknown protein	46	3.86e-14	83.7349	-	-	-	-	pfam13041 PPR_2	Domain only
TCONS_00013852	XLOC_013755	171	45954.7	8599.4	6218.26	-2.4179	-2.88563	DOWN	DOWN	KMER33_scaffold32865_Locus_18268_0_70.7_COMPLEX:433-604	171	gi|312281687|dbj|BAJ33709.1| unnamed protein product	55	4.23e-27	120.172	GO:0009765 photosynthesis, light harvesting | GO:0009637 response to blue light | GO:0010218 response to far red light | GO:0010114 response to red light	GO:0030076 light-harvesting complex | GO:0009535 chloroplast thylakoid membrane	GO:0016168 chlorophyll binding	-	-	GO only
TCONS_00013853	XLOC_013756	327	176.655	25.6504	38.8134	-2.78388	-2.18631	DOWN	DOWN	KMER33_scaffold32865_Locus_18268_0_70.7_COMPLEX:765-1092	327	gi|15225630|ref|NP_181539.1| chlorophyll a-b binding protein CP29.3	50	2.54e-15	88.1784	GO:0009637 response to blue light | GO:0010218 response to far red light | GO:0010114 response to red light | GO:0015979 photosynthesis	GO:0030076 light-harvesting complex | GO:0009535 chloroplast thylakoid membrane	GO:0016168 chlorophyll binding	-	-	GO only
TCONS_00013872	XLOC_013773	180	549.029	49.654	48.3642	-3.4669	-3.50487	DOWN	DOWN	KMER33_scaffold32972_Locus_18338_4_13.0_COMPLEX:1-181	180	gi|186701211|gb|ACC91238.1| putative cation/hydrogen exchanger	59	2.4e-29	127.281	GO:0006623 protein targeting to vacuole | GO:0006885 regulation of pH | GO:0006814 sodium ion transport | GO:0015992 proton transport	GO:0005770 late endosome | GO:0016020 membrane	GO:0015385 sodium:hydrogen antiporter activity	-	-	GO only
TCONS_00013939	XLOC_013840	159	467.254	1	56.9061	-8.86806	-3.03755	DOWN	DOWN	KMER33_scaffold3353_Locus_1446_4_16.8_COMPLEX:431-590	159	-	-	-	-	-	-	-	-	-	-
TCONS_00013962	XLOC_013863	371	15.2791	1.23894	2.94631	-3.62438	-2.37458	DOWN	DOWN	KMER33_scaffold3371_Locus_1453_4_13.1_COMPLEX:905-1276	371	gi|297835130|ref|XP_002885447.1| transducin family protein	52	2.91e-06	59.2957	-	-	-	-	-
TCONS_00013967	XLOC_013868	200	177.461	25.1566	16.0956	-2.81849	-3.46276	DOWN	DOWN	KMER33_scaffold3373_Locus_1454_1_39.7_COMPLEX:345-545	200	gi|9758963|dbj|BAB09406.1| unnamed protein product	63	2.49e-30	131.28	GO:0006351 transcription, DNA-dependent	GO:0005829 cytosol	GO:0003677 DNA binding	-	-	GO only
TCONS_00013988	XLOC_013889	207	428.183	11.9213	79.5829	-5.16661	-2.4277	DOWN	DOWN	KMER33_scaffold33987_Locus_19142_3_29.4_COMPLEX:3-210	207	-	-	-	-	-	-	-	-	-	-
TCONS_00014002	XLOC_013902	252	36.0951	1	1	-5.17373	-5.17373	DOWN	DOWN	KMER33_scaffold34139_Locus_19248_3_14.5_COMPLEX:1858-2207	252	gi|5306243|gb|AAD41976.1| hypothetical protein	82	4.23e-40	162.385	GO:0007154 cell communication	-	GO:0035091 phosphatidylinositol binding	-	-	GO only
TCONS_00014019	XLOC_013918	178	630.968	110.637	138.132	-2.51173	-2.19152	DOWN	DOWN	KMER33_scaffold34286_Locus_19334_1_36.9_COMPLEX:470-648	178	gi|42570370|ref|NP_850268.2| vacuolar protein-sorting-associated protein 37-2	58	2.68e-30	129.947	-	GO:0000813 ESCRT I complex	GO:0005515 protein binding	-	-	GO only
TCONS_00014029	XLOC_013928	338	4.66212	1	0.729349	-2.22099	-2.6763	DOWN	DOWN	KMER33_scaffold34371_Locus_19393_2_16.3_COMPLEX:1484-1983	338	gi|297798586|ref|XP_002867177.1| hypothetical protein ARALYDRAFT_913072	43	1.19e-17	95.7324	GO:0016575 histone deacetylation | GO:0006807 nitrogen compound metabolic process	GO:0009507 chloroplast | GO:0000118 histone deacetylase complex	GO:0004407 histone deacetylase activity	-	-	GO only
TCONS_00014037	XLOC_013936	313	7.97224	1.76857	0.889519	-2.1724	-3.16389	DOWN	DOWN	KMER33_scaffold34424_Locus_19432_0__4.9_LINEAR:1254-1567	313	-	-	-	-	-	-	-	-	-	-
TCONS_00014079	XLOC_013978	728	3.59032	0.217872	0.57415	-4.04256	-2.64461	DOWN	DOWN	KMER33_scaffold34717_Locus_19649_1_19.4_COMPLEX:0-972	728	-	-	-	-	-	-	-	-	-	-
TCONS_00014081	XLOC_013980	879	3.00171	0.512959	0.297733	-2.54887	-3.33369	DOWN	DOWN	KMER33_scaffold34773_Locus_19698_0__6.0_COMPLEX:933-1812	879	gi|110738660|dbj|BAF01255.1| myosin-like protein	159	7.21e-79	285.47	-	-	-	-	pfam12718 Tropomyosin_1	Domain only
TCONS_00014091	XLOC_013990	219	428.338	97.5879	72.182	-2.13398	-2.56904	DOWN	DOWN	KMER33_scaffold34904_Locus_19785_3_44.7_COMPLEX:0-272	219	gi|32967699|gb|AAP92453.1| S-adenosyl-L-homocystein hydrolase	72	3.76e-44	172.161	GO:0006730 one-carbon metabolic process | GO:0006555 methionine metabolic process	-	GO:0004013 adenosylhomocysteinase activity	-	-	GO only
TCONS_00014113	XLOC_014012	355	5.6567	0.675255	0.649777	-3.06646	-3.12194	DOWN	DOWN	KMER33_scaffold35088_Locus_19903_0__3.4_LINEAR:1-356	355	gi|18417587|ref|NP_567846.1| RING-H2 finger protein ATL13	46	2.83e-19	101.065	GO:0080167 response to karrikin | GO:0009793 embryo development ending in seed dormancy	-	GO:0008270 zinc ion binding	-	-	GO only
TCONS_00014115	XLOC_014014	204	522.602	48.137	101.297	-3.44049	-2.36712	DOWN	DOWN	KMER33_scaffold35111_Locus_19922_1_20.1_COMPLEX:3-207	204	gi|18400426|ref|NP_565560.1| cyclic nucleotide gated channel	68	2.16e-40	160.607	GO:0046686 response to cadmium ion | GO:0055085 transmembrane transport | GO:0006813 potassium ion transport	GO:0005886 plasma membrane | GO:0016021 integral to membrane	GO:0030551 cyclic nucleotide binding | GO:0005267 potassium channel activity | GO:0005516 calmodulin binding	-	-	GO only
TCONS_00014121	XLOC_014020	186	968.691	73.0757	140.575	-3.72857	-2.7847	DOWN	DOWN	KMER33_scaffold35148_Locus_19943_0_23.8_COMPLEX:251-437	186	gi|297798180|ref|XP_002866974.1| hypothetical protein ARALYDRAFT_490923	60	3.6e-28	124.171	-	-	-	-	pfam14389 Lzipper-MIP1	Domain only
TCONS_00014165	XLOC_014064	296	13.8978	2.02191	1.04564	-2.78107	-3.7324	DOWN	DOWN	KMER33_scaffold35452_Locus_20159_0__5.4_COMPLEX:102-398	296	gi|206574982|gb|ACI14401.1| WRKY42-1 transcription factor	84	1.77e-36	153.498	GO:0045892 negative regulation of transcription, DNA-dependent	GO:0005667 transcription factor complex	GO:0003700 sequence-specific DNA binding transcription factor activity | GO:0043565 sequence-specific DNA binding	-	-	GO only
TCONS_00014176	XLOC_014075	651	9.27935	1.77302	1.34404	-2.38781	-2.78745	DOWN	DOWN	KMER33_scaffold35522_Locus_20222_0_13.3_COMPLEX:251-902	651	gi|2664198|emb|CAA05995.1| GTL1	70	3.09e-23	115.284	GO:0030308 negative regulation of cell growth | GO:0010090 trichome morphogenesis | GO:0032876 negative regulation of DNA endoreduplication | GO:0008361 regulation of cell size | GO:0042631 cellular response to water deprivation | GO:2000037 regulation of stomatal complex patterning | GO:0045892 negative regulation of transcription, DNA-dependent | GO:2000038 regulation of stomatal complex develo…	GO:0005667 transcription factor complex	GO:0043565 sequence-specific DNA binding | GO:0003700 sequence-specific DNA binding transcription factor activity	-	-	GO only
TCONS_00014177	XLOC_014076	211	85.913	3.52959	1	-4.6053	-6.4248	DOWN	DOWN	KMER33_scaffold35523_Locus_20222_1_16.5_COMPLEX:207-418	211	gi|312281831|dbj|BAJ33781.1| unnamed protein product	33	4.93e-13	79.2914	-	-	-	-	-
TCONS_00014183	XLOC_014082	141	2028.87	453.139	131.774	-2.16265	-3.94454	DOWN	DOWN	KMER33_scaffold35571_Locus_20246_3_10.3_COMPLEX:0-141	141	gi|15219971|ref|NP_173706.1| T-complex protein 11	28	1.55e-09	66.4053	-	-	-	-	-
TCONS_00014185	XLOC_014084	171	912.337	225.76	100.993	-2.01478	-3.17531	DOWN	DOWN	KMER33_scaffold35574_Locus_20248_0_44.6_LINEAR:7-178	171	-	-	-	-	-	-	-	-	-	-
TCONS_00014214	XLOC_014113	168	1530.81	97.6962	215.234	-3.96985	-2.83032	DOWN	DOWN	KMER33_scaffold35796_Locus_20417_0_64.5_FORK:777-945	168	-	-	-	-	-	-	-	-	-	-
TCONS_00014215	XLOC_014114	234	74.3819	4.23108	14.3477	-4.13585	-2.37413	DOWN	DOWN	KMER33_scaffold3580_Locus_1566_1_52.2_COMPLEX:33-267	234	gi|82468795|gb|ABB76763.1| YSL transporter 3	48	2.71e-15	86.8454	-	-	-	-	-
TCONS_00014234	XLOC_014133	176	630.088	123.549	117.457	-2.35047	-2.42342	DOWN	DOWN	KMER33_scaffold36016_Locus_20567_3_30.9_COMPLEX:6-182	176	gi|4587578|gb|AAD25809.1|AC006550_17 Belongs to PF|00004 ATPases associated with various cellular activities	58	1.14e-19	98.3985	-	-	-	-	-
TCONS_00014240	XLOC_014139	362	8.33844	0.64966	1.24368	-3.68202	-2.74516	DOWN	DOWN	KMER33_scaffold36060_Locus_20595_0__3.7_LINEAR:0-362	362	gi|297805310|ref|XP_002870539.1| hypothetical protein ARALYDRAFT_493733	118	5.03e-43	174.827	-	-	-	-	-
TCONS_00014255	XLOC_014154	312	10.2463	1.78171	0.897401	-2.52377	-3.51321	DOWN	DOWN	KMER33_scaffold36172_Locus_20681_1__3.0_FORK:0-312	312	gi|240256381|ref|NP_568561.4| HXXXD-type acyl-transferase-like protein	104	2.15e-49	191.712	GO:0042967 acyl-carrier-protein biosynthetic process	-	GO:0050736 O-malonyltransferase activity | GO:0047183 anthocyanin 5-aromatic acyltransferase activity	-	-	GO only
TCONS_00014287	XLOC_014186	203	400.008	72.4153	44.632	-2.46566	-3.16388	DOWN	DOWN	KMER33_scaffold36436_Locus_20876_2_14.9_COMPLEX:1-204	203	gi|22328730|ref|NP_567509.2| O-fucosyltransferase family protein	67	5.22e-39	156.608	-	-	-	-	-
TCONS_00014303	XLOC_014202	216	126.601	15.4412	19.9133	-3.03543	-2.66848	DOWN	DOWN	KMER33_scaffold36503_Locus_20925_0_36.3_LINEAR:614-830	216	-	-	-	-	-	-	-	-	-	-
TCONS_00014315	XLOC_014214	167	374.09	25.8861	31.4259	-3.85314	-3.57336	DOWN	DOWN	KMER33_scaffold36698_Locus_21082_0_38.2_COMPLEX:763-930	167	-	-	-	-	-	-	-	-	-	-
TCONS_00014320	XLOC_014219	230	88.1884	11.3779	16.0314	-2.95435	-2.45969	DOWN	DOWN	KMER33_scaffold36723_Locus_21099_0_16.6_LINEAR:0-230	230	-	-	-	-	-	-	-	-	-	-
TCONS_00014341	XLOC_014239	217	2418.16	286.155	433.558	-3.07904	-2.47961	DOWN	DOWN	KMER33_scaffold36873_Locus_21216_1_66.7_COMPLEX:0-217	217	gi|312283165|dbj|BAJ34448.1| unnamed protein product	71	1.17e-27	124.171	GO:0000103 sulfate assimilation | GO:0019419 sulfate reduction	GO:0009570 chloroplast stroma | GO:0009534 chloroplast thylakoid	GO:0009973 adenylyl-sulfate reductase activity	-	-	GO only
TCONS_00014374	XLOC_014272	159	700.882	164.219	113.812	-2.09355	-2.62252	DOWN	DOWN	KMER33_scaffold37118_Locus_21402_1__8.1_COMPLEX:578-737	159	gi|297849146|ref|XP_002892454.1| endomembrane protein 70 family protein	52	1.87e-18	93.955	GO:0006944 cellular membrane fusion | GO:0006810 transport	GO:0016021 integral to membrane | GO:0009524 phragmoplast	GO:0005484 SNAP receptor activity	-	-	GO only
TCONS_00014376	XLOC_014274	128	2393.67	1	418.252	-11.225	-2.51678	DOWN	DOWN	KMER33_scaffold37133_Locus_21418_1_53.6_FORK:1-129	128	-	-	-	-	-	-	-	-	-	-
TCONS_00014377	XLOC_014275	127	24393.1	3467.44	1771.72	-2.81453	-3.78325	DOWN	DOWN	KMER33_scaffold37133_Locus_21418_1_53.6_FORK:305-432	127	gi|15241507|ref|NP_196422.1| uncharacterized protein	41	5.03e-18	90.8445	GO:0080167 response to karrikin	GO:0009535 chloroplast thylakoid membrane	-	-	-	GO only
TCONS_00014417	XLOC_014315	146	8811.04	1365.55	1270.09	-2.68983	-2.79438	DOWN	DOWN	KMER33_scaffold37555_Locus_21755_0_46.5_LINEAR:0-146	146	gi|15226718|ref|NP_181593.1| expansin A8	47	9.92e-27	117.506	GO:0009831 plant-type cell wall modification involved in multidimensional cell growth | GO:0009828 plant-type cell wall loosening | GO:0009826 unidimensional cell growth | GO:0006949 syncytium formation	GO:0005576 extracellular region | GO:0016020 membrane	-	-	pfam03330 DPBB_1	GO & Domain
TCONS_00014428	XLOC_014323	207	521.847	11.9213	72.951	-5.45201	-2.83863	DOWN	DOWN	KMER33_scaffold37685_Locus_21856_1_38.5_COMPLEX:0-207	207	-	-	-	-	-	-	-	-	-	-
TCONS_00014435	XLOC_014330	179	2216.31	432.236	234.101	-2.35827	-3.24296	DOWN	DOWN	KMER33_scaffold37737_Locus_21893_1_82.4_COMPLEX:28-207	179	-	-	-	-	-	-	-	-	-	-
TCONS_00014456	XLOC_014351	847	1.75146	0.358314	0.156221	-2.28926	-3.4869	DOWN	DOWN	KMER33_scaffold37963_Locus_22064_1_12.5_FORK:4-851	847	gi|89257547|gb|ABD65037.1| hypothetical protein 26.t00094	79	6.39e-29	133.946	-	-	GO:0016788 hydrolase activity, acting on ester bonds | GO:0016740 transferase activity	-	-	GO only
TCONS_00014459	XLOC_014354	340	15.4918	2.95008	3.59496	-2.39268	-2.10746	DOWN	DOWN	KMER33_scaffold38003_Locus_22087_1_21.8_COMPLEX:0-340	340	gi|312281903|dbj|BAJ33817.1| unnamed protein product	61	8.48e-24	115.284	GO:0009725 response to hormone stimulus | GO:0009651 response to salt stress | GO:0009744 response to sucrose stimulus | GO:0007165 signal transduction	GO:0016021 integral to membrane	GO:0004872 receptor activity	-	-	GO only
TCONS_00014465	XLOC_014360	223	47.0592	10.4876	3.96483	-2.16579	-3.56915	DOWN	DOWN	KMER33_scaffold38023_Locus_22102_0__3.3_LINEAR:238-461	223	-	-	-	-	-	-	-	-	-	-
TCONS_00014469	XLOC_014364	386	8.89227	0.574943	1.08388	-3.95106	-3.03635	DOWN	DOWN	KMER33_scaffold38051_Locus_22133_1_28.2_COMPLEX:333-719	386	gi|6723396|emb|CAB66405.1| SF16-like protein	57	1.34e-26	124.615	-	-	GO:0005516 calmodulin binding	-	-	GO only
TCONS_00014470	XLOC_014365	560	20.4136	3.13521	4.20781	-2.7029	-2.27839	DOWN	DOWN	KMER33_scaffold38051_Locus_22133_1_28.2_COMPLEX:827-1387	560	gi|6723396|emb|CAB66405.1| SF16-like protein	53	1.12e-21	109.952	-	-	GO:0005516 calmodulin binding	-	-	GO only
TCONS_00014522	XLOC_014417	373	5.94498	1	0.582481	-2.57167	-3.35139	DOWN	DOWN	KMER33_scaffold38614_Locus_22565_0__2.8_LINEAR:0-373	373	-	-	-	-	-	-	-	-	-	-
TCONS_00014531	XLOC_014426	222	149.306	18.7598	16.3733	-2.99256	-3.18886	DOWN	DOWN	KMER33_scaffold38651_Locus_22597_3_14.6_COMPLEX:901-1123	222	gi|225381098|gb|ACN89259.1| WRKY transcription factor 39	72	2.88e-30	132.169	GO:0006355 regulation of transcription, DNA-dependent	GO:0005667 transcription factor complex	GO:0003700 sequence-specific DNA binding transcription factor activity | GO:0043565 sequence-specific DNA binding | GO:0005516 calmodulin binding	-	-	GO only
TCONS_00014532	XLOC_014427	416	4.70124	1.00535	0.933848	-2.22534	-2.33178	DOWN	DOWN	KMER33_scaffold38651_Locus_22597_3_14.6_COMPLEX:1178-1594	416	-	-	-	-	-	-	-	-	-	-
TCONS_00014545	XLOC_014440	113	6199.84	937.446	1000.29	-2.72542	-2.63181	DOWN	DOWN	KMER33_scaffold38819_Locus_22737_1_36.8_FORK:361-474	113	gi|9759553|dbj|BAB11155.1| unnamed protein product	37	1.33e-15	82.8462	-	-	-	-	-
TCONS_00014549	XLOC_014444	305	7.86018	1	1	-2.97456	-2.97456	DOWN	DOWN	KMER33_scaffold38830_Locus_22742_0__2.6_LINEAR:29-334	305	gi|30683811|ref|NP_172898.2| AAA-type ATPase family protein	51	1.45e-20	104.619	GO:0006260 DNA replication | GO:0010091 trichome branching	GO:0009360 DNA polymerase III complex | GO:0005886 plasma membrane	GO:0017111 nucleoside-triphosphatase activity | GO:0003887 DNA-directed DNA polymerase activity | GO:0003677 DNA binding | GO:0005524 ATP binding	-	-	GO only
TCONS_00014565	XLOC_014460	1462	4.26136	0.000471667	0.00115869	-13.1413	-11.8446	DOWN	DOWN	KMER33_scaffold39025_Locus_22896_1_33.1_BUBBLE:2-1771	1462	gi|18405597|ref|NP_564703.1| zinc transporter 11	64	1.56e-14	88.6228	GO:0030001 metal ion transport | GO:0055085 transmembrane transport	GO:0016020 membrane	GO:0046873 metal ion transmembrane transporter activity	-	-	GO only
TCONS_00014570	XLOC_014464	177	527.942	73.0525	38.4015	-2.85337	-3.78114	DOWN	DOWN	KMER33_scaffold39067_Locus_22935_2_13.0_COMPLEX:494-671	177	gi|15232061|ref|NP_186769.1| pyruvate, phosphate dikinase regulatory protein 2	58	4.41e-31	132.169	GO:0006412 translation | GO:0009793 embryo development ending in seed dormancy | GO:0042254 ribosome biogenesis | GO:0006470 protein dephosphorylation	GO:0005618 cell wall | GO:0005730 nucleolus | GO:0009506 plasmodesma | GO:0005774 vacuolar membrane | GO:0009507 chloroplast | GO:0022625 cytosolic large ribosomal subunit | GO:0005886 plasma membrane	GO:0004672 protein kinase activity | GO:0003735 structural constituent of ribosome | GO:0005524 ATP binding | GO:0004721 phosphoprotein phosphatase activity	-	-	GO only
TCONS_00014582	XLOC_014476	258	14.0351	1	3.43993	-3.81097	-2.02859	DOWN	DOWN	KMER33_scaffold39109_Locus_22975_1_48.4_COMPLEX:396-654	258	gi|42572949|ref|NP_974571.1| uncharacterized protein	42	2e-16	90.8445	-	GO:0009507 chloroplast | GO:0016020 membrane	-	-	-	GO only
TCONS_00014583	XLOC_014477	389	13.3224	1.70038	1.60011	-2.96992	-3.05761	DOWN	DOWN	KMER33_scaffold39115_Locus_22980_2_43.9_COMPLEX:0-389	389	gi|297806109|ref|XP_002870938.1| predicted protein	61	3.75e-08	65.5166	-	-	-	-	-
TCONS_00014584	XLOC_014478	206	351.453	53.3071	34.1586	-2.72093	-3.36301	DOWN	DOWN	KMER33_scaffold39120_Locus_22985_0_16.5_LINEAR:0-206	206	gi|30683925|ref|NP_850122.1| V-type H+-transporting ATPase subunit I	67	1.27e-36	149.943	GO:0015986 ATP synthesis coupled proton transport | GO:0005975 carbohydrate metabolic process | GO:0015991 ATP hydrolysis coupled proton transport	GO:0033177 proton-transporting two-sector ATPase complex, proton-transporting domain | GO:0012510 trans-Golgi network transport vesicle membrane | GO:0005773 vacuole	GO:0043169 cation binding | GO:0015078 hydrogen ion transmembrane transporter activity | GO:0004553 hydrolase activity, hydrolyzing O-glycosyl compounds | GO:0016887 ATPase activity	-	-	GO only
TCONS_00014586	XLOC_014480	158	433.293	43.4596	38.9168	-3.3176	-3.47688	DOWN	DOWN	KMER33_scaffold39152_Locus_23008_1_45.8_COMPLEX:212-370	158	-	-	-	-	-	-	-	-	-	-
TCONS_00014612	XLOC_014506	109	21212.8	5058.4	2110.63	-2.06818	-3.32919	DOWN	DOWN	KMER33_scaffold39396_Locus_23205_0_34.2_LINEAR:294-403	109	gi|15241101|ref|NP_200410.1| calcineurin B-like protein 2	36	3.16e-17	87.2897	GO:0019722 calcium-mediated signaling	GO:0022626 cytosolic ribosome | GO:0009705 plant-type vacuole membrane	GO:0005515 protein binding | GO:0005509 calcium ion binding	-	pfam13202 EF_hand_3 | pfam00036 efhand	GO & Domain
TCONS_00014615	XLOC_014509	219	85.6676	17.2214	18.0455	-2.31455	-2.24711	DOWN	DOWN	KMER33_scaffold39460_Locus_23255_1_35.1_FORK:114-333	219	gi|89257678|gb|ABD65165.1| trehalose-6-phosphate synthase, putative	65	1.43e-32	138.834	GO:0005992 trehalose biosynthetic process | GO:0005982 starch metabolic process | GO:0005985 sucrose metabolic process	-	GO:0004805 trehalose-phosphatase activity | GO:0003825 alpha,alpha-trehalose-phosphate synthase (UDP-forming) activity	-	-	GO only
TCONS_00014663	XLOC_014557	122	3350.83	1	1	-11.7103	-11.7103	DOWN	DOWN	KMER33_scaffold39787_Locus_23523_0_34.9_LINEAR:214-489	122	gi|18406113|ref|NP_566847.1| uncharacterized protein	40	1.49e-15	83.2906	-	GO:0009543 chloroplast thylakoid lumen	-	-	-	GO only
TCONS_00014735	XLOC_014629	226	84.6723	1	7.22126	-6.40382	-3.55157	DOWN	DOWN	KMER33_scaffold40439_Locus_24046_1__5.0_COMPLEX:906-1132	226	gi|26451181|dbj|BAC42694.1| unknown protein	73	4.05e-34	143.722	-	GO:0009506 plasmodesma	-	-	-	GO only
TCONS_00014741	XLOC_014635	697	33.7607	1.84695	5.89581	-4.19213	-2.51758	DOWN	DOWN	KMER33_scaffold40492_Locus_24091_0_51.9_COMPLEX:4-701	697	gi|297852668|ref|XP_002894215.1| hypothetical protein ARALYDRAFT_474107	177	6.47e-83	298.356	-	GO:0016023 cytoplasmic membrane-bounded vesicle | GO:0009507 chloroplast	-	-	pfam13855 LRR_8	GO & Domain
TCONS_00014742	XLOC_014636	629	183.445	10.3594	37.4407	-4.14634	-2.29267	DOWN	DOWN	KMER33_scaffold40492_Locus_24091_0_51.9_COMPLEX:844-1473	629	gi|297852668|ref|XP_002894215.1| hypothetical protein ARALYDRAFT_474107	171	8.57e-63	237.036	GO:0016310 phosphorylation	GO:0009507 chloroplast	GO:0016301 kinase activity	-	-	GO only
TCONS_00014743	XLOC_014637	229	515.58	4.63885	102.318	-6.79629	-2.33314	DOWN	DOWN	KMER33_scaffold40492_Locus_24091_0_51.9_COMPLEX:1529-1758	229	-	-	-	-	-	-	-	-	-	-
TCONS_00014747	XLOC_014641	281	11.5821	1	2.47444	-3.53382	-2.22672	DOWN	DOWN	KMER33_scaffold40521_Locus_24114_0_27.5_LINEAR:523-804	281	-	-	-	-	-	-	-	-	-	-
TCONS_00014748	XLOC_014642	143	1867.72	404.59	153.074	-2.20675	-3.60898	DOWN	DOWN	KMER33_scaffold40536_Locus_24122_0_54.1_COMPLEX:401-544	143	gi|15218435|ref|NP_177984.1| 50S ribosomal protein L13	46	3.85e-23	106.841	GO:0009793 embryo development ending in seed dormancy | GO:0006412 translation | GO:0042254 ribosome biogenesis	GO:0005840 ribosome | GO:0009941 chloroplast envelope | GO:0009570 chloroplast stroma | GO:0009579 thylakoid	GO:0003735 structural constituent of ribosome	-	-	GO only
TCONS_00014822	XLOC_014716	180	521.577	99.3081	84.6373	-2.3929	-2.62351	DOWN	DOWN	KMER33_scaffold41274_Locus_24732_0_10.8_LINEAR:1-181	180	gi|297846152|ref|XP_002890957.1| extra-large GTP-binding protein 3	57	1.6e-24	113.062	GO:0009749 response to glucose stimulus | GO:0010555 response to mannitol stimulus | GO:0009744 response to sucrose stimulus | GO:0009750 response to fructose stimulus | GO:0009652 thigmotropism | GO:0007188 G-protein signaling, coupled to cAMP nucleotide second messenger | GO:2000067 regulation of root morphogenesis | GO:0006184 GTP catabolic process | GO:0009737 response to abscisic acid stimul…	GO:0005834 heterotrimeric G-protein complex | GO:0005634 nucleus	GO:0004871 signal transducer activity | GO:0031683 G-protein beta/gamma-subunit complex binding | GO:0003924 GTPase activity | GO:0001664 G-protein coupled receptor binding | GO:0005525 GTP binding	-	-	GO only
TCONS_00014860	XLOC_014754	442	6.74146	0.906594	0.83381	-2.89453	-3.01527	DOWN	DOWN	KMER33_scaffold41786_Locus_25166_1__5.6_FORK:536-978	442	gi|297818620|ref|XP_002877193.1| predicted protein	96	1.18e-36	156.608	GO:0042967 acyl-carrier-protein biosynthetic process	-	GO:0050736 O-malonyltransferase activity | GO:0047183 anthocyanin 5-aromatic acyltransferase activity	-	-	GO only
TCONS_00014879	XLOC_014773	177	498.612	43.8315	51.202	-3.50788	-3.28365	DOWN	DOWN	KMER33_scaffold41962_Locus_25327_4_36.4_COMPLEX:1219-1396	177	-	-	-	-	-	-	-	-	-	-
TCONS_00014911	XLOC_014805	164	1500.33	277.245	285.803	-2.43605	-2.39219	DOWN	DOWN	KMER33_scaffold421_Locus_162_3_54.6_COMPLEX:250-414	164	-	-	-	-	-	-	-	-	-	-
TCONS_00014951	XLOC_014845	128	1709.77	249.27	59.7502	-2.77802	-4.83871	DOWN	DOWN	KMER33_scaffold42541_Locus_25806_1_32.7_FORK:273-401	128	-	-	-	-	-	-	-	-	-	-
TCONS_00014978	XLOC_014872	165	631.327	145.357	131.45	-2.11879	-2.26387	DOWN	DOWN	KMER33_scaffold42794_Locus_26023_0_15.0_LINEAR:1023-1188	165	gi|11994207|dbj|BAB01310.1| unnamed protein product	43	3.96e-10	69.0714	-	-	GO:0008270 zinc ion binding	-	-	GO only
TCONS_00014991	XLOC_014885	601	5.51919	1.13272	0.755668	-2.28467	-2.86863	DOWN	DOWN	KMER33_scaffold42873_Locus_26082_1__7.7_FORK:372-973	601	gi|15228043|ref|NP_181825.1| putative receptor-like protein kinase	122	2.28e-67	250.366	GO:0046777 protein autophosphorylation | GO:0009069 serine family amino acid metabolic process	GO:0009506 plasmodesma | GO:0005886 plasma membrane	GO:0005524 ATP binding | GO:0004674 protein serine/threonine kinase activity	-	-	GO only
TCONS_00015003	XLOC_014897	241	156.825	30.1357	33.7327	-2.37961	-2.21694	DOWN	DOWN	KMER33_scaffold42963_Locus_26160_0_24.4_LINEAR:0-241	241	gi|312282381|dbj|BAJ34056.1| unnamed protein product	77	2.69e-30	133.058	-	-	-	-	-
TCONS_00015025	XLOC_014919	406	3.8013	0.524658	0.489512	-2.85704	-2.95708	DOWN	DOWN	KMER33_scaffold43181_Locus_26357_0__4.5_FORK:1-407	406	gi|297834328|ref|XP_002885046.1| hypothetical protein ARALYDRAFT_478870	46	0.00132	50.853	-	-	-	-	-
TCONS_00015030	XLOC_014924	147	1321.69	241.967	187.038	-2.4495	-2.82098	DOWN	DOWN	KMER33_scaffold43244_Locus_26409_2_30.5_COMPLEX:1-148	147	gi|297812497|ref|XP_002874132.1| ATLCBK1	48	1.74e-25	113.951	GO:0030148 sphingolipid biosynthetic process | GO:0007205 activation of protein kinase C activity by G-protein coupled receptor protein signaling pathway | GO:0009395 phospholipid catabolic process | GO:0046486 glycerolipid metabolic process | GO:0006687 glycosphingolipid metabolic process	GO:0005886 plasma membrane	GO:0004143 diacylglycerol kinase activity | GO:0017050 D-erythro-sphingosine kinase activity | GO:0001729 ceramide kinase activity	-	-	GO only
TCONS_00015048	XLOC_014942	263	14.1198	2.80049	1	-2.33397	-3.81965	DOWN	DOWN	KMER33_scaffold43471_Locus_26622_0__5.5_LINEAR:308-571	263	gi|22329893|ref|NP_174433.2| protein shoot gravitropism 2 (SGR2)	87	1.02e-54	204.598	-	-	GO:0046872 metal ion binding	-	-	GO only
TCONS_00015049	XLOC_014943	546	4.87333	0.650853	0.583696	-2.9045	-3.06162	DOWN	DOWN	KMER33_scaffold43482_Locus_26641_0_14.4_COMPLEX:0-546	546	gi|186501451|ref|NP_001118345.1| uncharacterized protein	77	3.29e-30	137.057	GO:0006355 regulation of transcription, DNA-dependent	GO:0005667 transcription factor complex	GO:0003700 sequence-specific DNA binding transcription factor activity	-	-	GO only
TCONS_00015054	XLOC_014948	201	240.664	38.8232	31.381	-2.63203	-2.93906	DOWN	DOWN	KMER33_scaffold4354_Locus_1936_1_51.4_COMPLEX:773-974	201	gi|15241136|ref|NP_200425.1| RNA-binding KH domain-containing protein	67	3.95e-32	136.613	-	-	GO:0003723 RNA binding	-	-	GO only
TCONS_00015085	XLOC_014979	651	2.02459	0.253289	0.448015	-2.99877	-2.17601	DOWN	DOWN	KMER33_scaffold43827_Locus_26955_2__4.8_COMPLEX:0-651	651	gi|42565176|ref|NP_189149.2| uncharacterized protein	133	6.26e-56	216.596	-	-	-	-	-
TCONS_00015096	XLOC_014990	237	44.2369	4.01893	10.6182	-3.46037	-2.05871	DOWN	DOWN	KMER33_scaffold43872_Locus_26990_1_10.7_BUBBLE:79-316	237	gi|30690210|ref|NP_182131.2| mitogen-activated protein kinase 12	78	1.85e-46	179.715	GO:0000165 MAPKKK cascade | GO:0006468 protein phosphorylation | GO:0007178 transmembrane receptor protein serine/threonine kinase signaling pathway | GO:0009069 serine family amino acid metabolic process	-	GO:0004707 MAP kinase activity | GO:0005515 protein binding | GO:0005524 ATP binding	-	-	GO only
TCONS_00015097	XLOC_014991	151	603.254	1	1	-9.23662	-9.23662	DOWN	DOWN	KMER33_scaffold43873_Locus_26992_0__4.3_LINEAR:229-380	151	gi|297852412|ref|XP_002894087.1| hypothetical protein ARALYDRAFT_891606	40	7.54e-10	67.7383	-	-	-	-	-
TCONS_00015129	XLOC_015023	196	1498.65	152.424	362.772	-3.2975	-2.04653	DOWN	DOWN	KMER33_scaffold44234_Locus_27269_0_24.5_LINEAR:0-196	196	-	-	-	-	-	-	-	-	-	-
TCONS_00015139	XLOC_015033	206	140.581	12.3016	20.4951	-3.51448	-2.77805	DOWN	DOWN	KMER33_scaffold44342_Locus_27364_0_11.3_LINEAR:247-453	206	gi|15217747|ref|NP_174106.1| uncharacterized protein	64	2.25e-23	110.84	-	GO:0005886 plasma membrane	-	-	-	GO only
TCONS_00015165	XLOC_015059	399	10.2504	2.1649	2.53334	-2.24331	-2.01657	DOWN	DOWN	KMER33_scaffold44572_Locus_27564_1_16.2_FORK:2-401	399	gi|18418567|ref|NP_567975.1| heavy metal transport/detoxification domain-containing protein	120	1.49e-69	253.921	GO:0030001 metal ion transport | GO:0010286 heat acclimation	GO:0009506 plasmodesma | GO:0005886 plasma membrane	GO:0046872 metal ion binding | GO:0005515 protein binding	-	pfam00403 HMA	GO & Domain
TCONS_00015178	XLOC_015072	329	5.01591	1	1	-2.32651	-2.32651	DOWN	DOWN	KMER33_scaffold44701_Locus_27655_0__5.0_LINEAR:264-593	329	gi|15235708|ref|NP_195491.1| 1-aminocyclopropane-1-carboxylate synthase 8	103	4.44e-59	219.706	GO:0042218 1-aminocyclopropane-1-carboxylate biosynthetic process | GO:0009693 ethylene biosynthetic process | GO:0006417 regulation of translation | GO:0071281 cellular response to iron ion | GO:0009733 response to auxin stimulus	-	GO:0016769 transferase activity, transferring nitrogenous groups | GO:0042802 identical protein binding | GO:0016847 1-aminocyclopropane-1-carboxylate synthase activity | GO:0030170 pyridoxal phosphate binding	-	-	GO only
TCONS_00015257	XLOC_015151	318	11.0573	2.55857	0.852097	-2.11159	-3.69784	DOWN	DOWN	KMER33_scaffold45564_Locus_28448_0__7.7_LINEAR:0-318	318	gi|30686958|ref|NP_194294.2| detoxifying efflux carrier 35	49	4.5e-21	106.397	GO:0006855 drug transmembrane transport	GO:0016020 membrane	GO:0015297 antiporter activity | GO:0015238 drug transmembrane transporter activity	-	-	GO only
TCONS_00015258	XLOC_015152	515	12.9355	2.13181	0.961515	-2.60119	-3.74988	DOWN	DOWN	KMER33_scaffold45572_Locus_28452_0_12.9_LINEAR:24-539	515	gi|297843260|ref|XP_002889511.1| hypothetical protein ARALYDRAFT_470432	137	6e-68	250.811	GO:0010497 plasmodesmata-mediated intercellular transport | GO:0046739 spread of virus in host	GO:0009506 plasmodesma	-	-	-	GO only
TCONS_00015318	XLOC_015210	156	2303.91	389.368	430.632	-2.56488	-2.41956	DOWN	DOWN	KMER33_scaffold46089_Locus_28964_0_38.3_LINEAR:315-471	156	gi|224066847|ref|XP_002302244.1| predicted protein	51	3.36e-26	116.617	-	GO:0005739 mitochondrion	-	-	pfam05768 DUF836	GO & Domain
TCONS_00015342	XLOC_015234	564	4.20472	0.310278	0.277444	-3.76038	-3.92174	DOWN	DOWN	KMER33_scaffold46298_Locus_29188_3__4.0_COMPLEX:2-566	564	-	-	-	-	-	-	-	-	-	-
TCONS_00015376	XLOC_015268	210	864.627	36.3201	175.355	-4.57324	-2.3018	DOWN	DOWN	KMER33_scaffold4650_Locus_2081_0_45.0_COMPLEX:28-238	210	gi|42572981|ref|NP_974587.1| mate efflux domain-containing protein	45	7.87e-21	103.286	GO:0006855 drug transmembrane transport	GO:0016020 membrane	GO:0015297 antiporter activity | GO:0015238 drug transmembrane transporter activity	-	-	GO only
TCONS_00015386	XLOC_015278	154	1036.9	108.94	173.249	-3.25067	-2.58136	DOWN	DOWN	KMER33_scaffold465_Locus_179_1_57.4_COMPLEX:614-768	154	gi|147768303|emb|CAN64754.1| hypothetical protein VITISV_010542	51	1.16e-23	109.063	GO:0006468 protein phosphorylation | GO:0009069 serine family amino acid metabolic process	GO:0009506 plasmodesma | GO:0005886 plasma membrane	GO:0004715 non-membrane spanning protein tyrosine kinase activity | GO:0004712 protein serine/threonine/tyrosine kinase activity | GO:0005524 ATP binding | GO:0004674 protein serine/threonine kinase activity	-	-	GO only
TCONS_00015402	XLOC_015294	373	5.03037	0.61314	1.16496	-3.03638	-2.11038	DOWN	DOWN	KMER33_scaffold46671_Locus_29555_0__4.0_LINEAR:20-393	373	-	-	-	-	-	-	-	-	-	-
TCONS_00015419	XLOC_015311	502	2.80444	0.369528	0.668539	-2.92396	-2.06863	DOWN	DOWN	KMER33_scaffold46825_Locus_29716_2_48.6_COMPLEX:861-1363	502	gi|237682402|gb|ACR10250.1| branched-chain aminotransferase 3	158	1.02e-63	238.369	GO:0006550 isoleucine catabolic process | GO:0006552 leucine catabolic process | GO:0006574 valine catabolic process | GO:0009097 isoleucine biosynthetic process | GO:0009098 leucine biosynthetic process | GO:0009099 valine biosynthetic process | GO:0015940 pantothenate biosynthetic process	GO:0009570 chloroplast stroma | GO:0005829 cytosol	GO:0004084 branched-chain-amino-acid transaminase activity	-	pfam01063 Aminotran_4	GO & Domain
TCONS_00015436	XLOC_015328	180	356.869	37.2405	1	-3.26045	-8.47925	DOWN	DOWN	KMER33_scaffold46985_Locus_29881_0_56.8_COMPLEX:1283-1463	180	-	-	-	-	-	-	-	-	-	-
TCONS_00015447	XLOC_015339	272	12.0638	1	1	-3.59261	-3.59261	DOWN	DOWN	KMER33_scaffold47109_Locus_30001_0__6.5_LINEAR:29-301	272	gi|18404075|ref|NP_566745.1| aarF domain-containing kinase	84	7.11e-45	177.048	GO:0006468 protein phosphorylation	GO:0009507 chloroplast	GO:0004672 protein kinase activity | GO:0005524 ATP binding	-	-	GO only
TCONS_00015463	XLOC_015355	413	2.20195	0.509075	0.473479	-2.11283	-2.21741	DOWN	DOWN	KMER33_scaffold47336_Locus_30228_0__7.0_LINEAR:691-1104	413	gi|22329507|ref|NP_172697.2| uncharacterized protein	83	6.6e-51	199.266	-	-	-	-	-
TCONS_00015496	XLOC_015388	333	48.5226	7.70681	8.32258	-2.65445	-2.54355	DOWN	DOWN	KMER33_scaffold475_Locus_186_0_22.2_COMPLEX:294-730	333	-	-	-	-	-	-	-	-	-	-
TCONS_00015515	XLOC_015407	524	13.0382	0.346078	2.49297	-5.2355	-2.38681	DOWN	DOWN	KMER33_scaffold47684_Locus_30533_0_13.0_LINEAR:3-527	524	gi|297833536|ref|XP_002884650.1| hypothetical protein ARALYDRAFT_478064	102	1.26e-37	160.163	-	GO:0016023 cytoplasmic membrane-bounded vesicle | GO:0005773 vacuole	-	-	pfam04398 DUF538	GO & Domain
TCONS_00015534	XLOC_015426	154	709.461	1	151.593	-9.47058	-2.22652	DOWN	DOWN	KMER33_scaffold4794_Locus_2140_1_16.1_FORK:156-310	154	-	-	-	-	-	-	-	-	-	-
TCONS_00015582	XLOC_015473	542	8.51913	1.31598	1.47627	-2.69457	-2.52875	DOWN	DOWN	KMER33_scaffold48485_Locus_31289_0__6.0_LINEAR:296-838	542	gi|15220448|ref|NP_172015.1| homeobox-leucine zipper protein HDG2	167	1.25e-103	367.23	GO:0010090 trichome morphogenesis | GO:0006355 regulation of transcription, DNA-dependent	GO:0005667 transcription factor complex	GO:0043565 sequence-specific DNA binding | GO:0003700 sequence-specific DNA binding transcription factor activity	-	pfam00046 Homeobox | pfam05920 Homeobox_KN	GO & Domain
TCONS_00015647	XLOC_015537	179	448.873	52.3923	12.3211	-3.09888	-5.1871	DOWN	DOWN	KMER33_scaffold48995_Locus_31802_0__8.3_LINEAR:256-435	179	-	-	-	-	-	-	-	-	-	-
TCONS_00015648	XLOC_015538	156	614.377	146.013	143.544	-2.07303	-2.09763	DOWN	DOWN	KMER33_scaffold49015_Locus_31822_3__6.3_COMPLEX:0-156	156	gi|4249412|gb|AAD13709.1| hypothetical protein	51	4.77e-26	116.172	-	-	-	-	-
TCONS_00015673	XLOC_015563	154	545.739	108.94	43.3122	-2.32468	-3.65537	DOWN	DOWN	KMER33_scaffold49354_Locus_32141_0_39.1_FORK:0-154	154	gi|166867|gb|AAA32866.1| ribosomal protein S11 (probable start codon at bp 67)	26	3.33e-07	59.74	-	-	-	-	-
TCONS_00015698	XLOC_015588	191	416.288	50.6665	29.4826	-3.03848	-3.81965	DOWN	DOWN	KMER33_scaffold49541_Locus_32295_2_15.3_COMPLEX:26-217	191	gi|62320624|dbj|BAD95280.1| putative protein	63	2.59e-34	142.389	GO:0006184 GTP catabolic process	-	GO:0005525 GTP binding | GO:0003924 GTPase activity	-	-	GO only
TCONS_00015710	XLOC_015600	239	28.3495	5.83333	1	-2.28093	-4.82525	DOWN	DOWN	KMER33_scaffold49663_Locus_32443_0__4.7_LINEAR:199-438	239	gi|18407372|ref|NP_566102.1| NAD+ transporter 1	37	2.66e-12	77.514	GO:0043132 NAD transport | GO:0006839 mitochondrial transport	GO:0005743 mitochondrial inner membrane | GO:0031969 chloroplast membrane	GO:0005488 binding | GO:0051724 NAD transporter activity	-	-	GO only
TCONS_00015743	XLOC_015633	516	2.1894	0.354253	0.319493	-2.62768	-2.77668	DOWN	DOWN	KMER33_scaffold49841_Locus_32612_1_27.2_COMPLEX:576-1092	516	gi|15220196|ref|NP_178180.1| RNAse THREE-like protein 1	98	2.63e-10	73.0705	GO:0090305 nucleic acid phosphodiester bond hydrolysis | GO:0006396 RNA processing | GO:0051252 regulation of RNA metabolic process	GO:0005622 intracellular	GO:0004525 ribonuclease III activity | GO:0003725 double-stranded RNA binding	-	-	GO only
TCONS_00015760	XLOC_015650	506	5.53296	1.09509	0.98973	-2.337	-2.48294	DOWN	DOWN	KMER33_scaffold49988_Locus_32760_0__5.0_FORK:20-526	506	-	-	-	-	-	-	-	-	-	-
TCONS_00015763	XLOC_015653	247	34.3944	3.44303	8.45004	-3.32042	-2.02514	DOWN	DOWN	KMER33_scaffold49997_Locus_32763_0_14.7_FORK:1233-1480	247	gi|297810891|ref|XP_002873329.1| hypothetical protein ARALYDRAFT_487621	77	5.52e-27	123.282	-	-	-	-	-
TCONS_00015776	XLOC_015666	265	16.3258	1	1	-4.02908	-4.02908	DOWN	DOWN	KMER33_scaffold50107_Locus_32900_0__3.0_LINEAR:0-265	265	gi|42566754|ref|NP_193077.2| putative mannan synthase 15	87	3.05e-46	180.603	GO:0030244 cellulose biosynthetic process	GO:0016020 membrane	GO:0016759 cellulose synthase activity | GO:0051753 mannan synthase activity	-	-	GO only
TCONS_00015799	XLOC_015689	1147	2.13752	0.000747711	0.000738119	-11.4812	-11.4998	DOWN	DOWN	KMER33_scaffold50333_Locus_33135_1_36.4_BUBBLE:0-1331	1147	gi|4580990|gb|AAD24567.1|AF120335_1 putative transposase	202	4.46e-95	338.792	-	-	-	-	pfam14372 DUF4413 | pfam05699 Dimer_Tnp_hAT	Domain only
TCONS_00015808	XLOC_015696	1292	338.86	18.9436	48.7081	-4.16091	-2.79846	DOWN	DOWN	KMER33_scaffold50388_Locus_33187_2_70.0_COMPLEX:12-1304	1292	gi|18396941|ref|NP_565348.1| bifunctional inhibitor/lipid-transfer protein/seed storage 2S albumin-like protein	146	1.41e-77	282.359	GO:0006869 lipid transport	GO:0009506 plasmodesma | GO:0048046 apoplast | GO:0009535 chloroplast thylakoid membrane	GO:0008289 lipid binding	-	-	GO only
TCONS_00015813	XLOC_015701	567	5.00321	0.307889	1.10072	-4.02237	-2.18441	DOWN	DOWN	KMER33_scaffold50455_Locus_33259_0__3.5_LINEAR:581-1148	567	gi|42562138|ref|NP_564041.2| homeobox-leucine zipper protein HDG12	138	9.93e-75	271.251	GO:0006355 regulation of transcription, DNA-dependent | GO:0010091 trichome branching	GO:0005667 transcription factor complex	GO:0005515 protein binding | GO:0003700 sequence-specific DNA binding transcription factor activity | GO:0000976 transcription regulatory region sequence-specific DNA binding	-	pfam01852 START	GO & Domain
TCONS_00015818	XLOC_015705	920	1.83216	7.5705e-05	9.67349e-05	-14.5628	-14.2091	DOWN	DOWN	KMER33_scaffold50490_Locus_33297_0__8.3_LINEAR:15-1145	920	gi|30678573|ref|NP_171846.2| kinase interacting (KIP1-like) protein	255	1.5e-127	446.769	-	-	-	-	pfam07765 KIP1 | pfam11942 Spt5_N	Domain only
TCONS_00015861	XLOC_015748	153	1015.12	172.837	133.642	-2.55417	-2.9252	DOWN	DOWN	KMER33_scaffold50822_Locus_33624_0_11.3_LINEAR:1-154	153	gi|297811651|ref|XP_002873709.1| ATHB-3	50	1.79e-29	125.948	GO:0009733 response to auxin stimulus | GO:0006355 regulation of transcription, DNA-dependent	GO:0005667 transcription factor complex	GO:0003700 sequence-specific DNA binding transcription factor activity | GO:0000976 transcription regulatory region sequence-specific DNA binding	-	-	GO only
TCONS_00015862	XLOC_015749	200	177.461	5.03132	40.2389	-5.14042	-2.14084	DOWN	DOWN	KMER33_scaffold50822_Locus_33624_0_11.3_LINEAR:252-452	200	-	-	-	-	-	-	-	-	-	-
TCONS_00015876	XLOC_015763	241	24.1269	1.88348	2.40948	-3.67917	-3.32385	DOWN	DOWN	KMER33_scaffold50892_Locus_33693_0__3.0_LINEAR:247-488	241	gi|297796859|ref|XP_002866314.1| DNA-directed RNA polymerase II	77	7.75e-42	166.828	GO:0006351 transcription, DNA-dependent | GO:0006144 purine base metabolic process | GO:0006206 pyrimidine base metabolic process	GO:0005665 DNA-directed RNA polymerase II, core complex | GO:0005730 nucleolus	GO:0003899 DNA-directed RNA polymerase activity | GO:0003723 RNA binding	-	pfam00575 S1	GO & Domain
TCONS_00015889	XLOC_015776	181	322.432	23.5459	1	-3.77545	-8.33285	DOWN	DOWN	KMER33_scaffold50974_Locus_33767_0_45.9_BUBBLE:351-532	181	gi|18401564|ref|NP_565663.1| serine carboxypeptidase-like 51	60	5.28e-26	117.506	GO:0006508 proteolysis	-	GO:0004185 serine-type carboxypeptidase activity	-	-	GO only
TCONS_00015911	XLOC_015798	493	32.8839	1.90032	7.23476	-4.11307	-2.18436	DOWN	DOWN	KMER33_scaffold510_Locus_199_4_62.3_COMPLEX:1-494	493	gi|237702460|ref|ZP_04532941.1| conserved hypothetical protein	64	2.53e-22	111.729	-	-	-	-	pfam14211 DUF4323	Domain only
TCONS_00015915	XLOC_015802	193	547.029	72.9863	75.5002	-2.90592	-2.85706	DOWN	DOWN	KMER33_scaffold51158_Locus_33963_1_20.7_COMPLEX:1094-1287	193	gi|297819288|ref|XP_002877527.1| hypothetical protein ARALYDRAFT_905913	63	4.58e-31	133.058	-	-	-	-	-
TCONS_00015947	XLOC_015834	425	4.504	0.968821	0.896611	-2.2169	-2.32865	DOWN	DOWN	KMER33_scaffold51491_Locus_34329_0__3.0_LINEAR:60-485	425	-	-	-	-	-	-	-	-	-	-
TCONS_00015994	XLOC_015881	243	24.942	3.65244	4.60417	-2.77164	-2.43756	DOWN	DOWN	KMER33_scaffold51940_Locus_34830_1__4.6_COMPLEX:0-243	243	gi|297789684|ref|XP_002862782.1| CYP71B7	80	7.02e-37	152.609	GO:0055114 oxidation-reduction process | GO:0006118 electron transport	GO:0009506 plasmodesma	GO:0020037 heme binding | GO:0004497 monooxygenase activity | GO:0009055 electron carrier activity | GO:0019825 oxygen binding	-	-	GO only
TCONS_00016001	XLOC_015888	412	8.48268	1.53373	0.475705	-2.46748	-4.15638	DOWN	DOWN	KMER33_scaffold51973_Locus_34868_0__5.6_LINEAR:5-417	412	-	-	-	-	-	-	-	-	-	-
TCONS_00016012	XLOC_015899	119	3297.2	1	330.754	-11.687	-3.31741	DOWN	DOWN	KMER33_scaffold52112_Locus_35027_2_27.2_COMPLEX:734-853	119	gi|297824223|ref|XP_002879994.1| hypothetical protein ARALYDRAFT_483352	39	1.7e-13	77.0697	GO:0010305 leaf vascular tissue pattern formation | GO:0009734 auxin mediated signaling pathway | GO:0009742 brassinosteroid mediated signaling pathway	-	GO:0005515 protein binding	-	-	GO only
TCONS_00016021	XLOC_015908	140	27536.2	3478.78	4859.76	-2.98468	-2.50237	DOWN	DOWN	KMER33_scaffold52185_Locus_35122_0_45.2_FORK:16-156	140	-	-	-	-	-	-	-	-	-	-
TCONS_00016029	XLOC_015916	188	325.662	16.6018	31.2439	-4.29396	-3.38173	DOWN	DOWN	KMER33_scaffold52260_Locus_35214_1_11.3_COMPLEX:298-486	188	-	-	-	-	-	-	-	-	-	-
TCONS_00016032	XLOC_015919	359	6.00481	1	0.633513	-2.58612	-3.24467	DOWN	DOWN	KMER33_scaffold52300_Locus_35248_0_16.0_FORK:55-414	359	gi|297851898|ref|XP_002893830.1| hypothetical protein ARALYDRAFT_473606	104	1.27e-55	211.263	GO:0006465 signal peptide processing	GO:0016021 integral to membrane | GO:0005787 signal peptidase complex	GO:0008233 peptidase activity	-	pfam06645 SPC12	GO & Domain
TCONS_00016045	XLOC_015932	375	32.5259	6.06936	7.4861	-2.42197	-2.1193	DOWN	DOWN	KMER33_scaffold52397_Locus_35366_1_33.5_COMPLEX:637-1012	375	gi|15239097|ref|NP_199100.1| uncharacterized protein	69	7e-35	150.387	-	GO:0005886 plasma membrane	-	-	-	GO only
TCONS_00016050	XLOC_015937	169	284.212	1	1	-8.15082	-8.15082	DOWN	DOWN	KMER33_scaffold52417_Locus_35386_1_11.6_COMPLEX:530-699	169	gi|312283317|dbj|BAJ34524.1| unnamed protein product	56	5.8e-29	125.504	GO:0008272 sulfate transport | GO:0055085 transmembrane transport	GO:0016021 integral to membrane	GO:0008271 secondary active sulfate transmembrane transporter activity	-	-	GO only
TCONS_00016055	XLOC_015942	177	293.301	14.6105	25.601	-4.3273	-3.51811	DOWN	DOWN	KMER33_scaffold52454_Locus_35417_1_14.5_COMPLEX:69-246	177	-	-	-	-	-	-	-	-	-	-
TCONS_00016073	XLOC_015960	161	440.872	36.6178	90.2556	-3.58974	-2.28827	DOWN	DOWN	KMER33_scaffold5262_Locus_2346_1_38.6_COMPLEX:611-772	161	gi|297791939|ref|XP_002863854.1| ATXTH20	53	2.32e-30	129.059	GO:0010411 xyloglucan metabolic process	GO:0009505 plant-type cell wall | GO:0048046 apoplast	GO:0016762 xyloglucan:xyloglucosyl transferase activity | GO:0033946 xyloglucan-specific endo-beta-1,4-glucanase activity | GO:0080039 xyloglucan endotransglucosylase activity	-	-	GO only
TCONS_00016075	XLOC_015962	201	257.854	14.5587	31.381	-4.1466	-3.03859	DOWN	DOWN	KMER33_scaffold52639_Locus_35615_2_16.7_COMPLEX:1607-1808	201	gi|8778329|gb|AAF79338.1|AC002304_31 F14J16.10	65	4.9e-24	112.618	GO:0042787 protein ubiquitination involved in ubiquitin-dependent protein catabolic process	GO:0009506 plasmodesma | GO:0016020 membrane | GO:0005634 nucleus | GO:0005829 cytosol | GO:0005739 mitochondrion | GO:0000151 ubiquitin ligase complex	GO:0005488 binding | GO:0004842 ubiquitin-protein ligase activity	-	-	GO only
TCONS_00016144	XLOC_016031	405	8.02377	1.05393	0.491892	-2.9285	-4.02787	DOWN	DOWN	KMER33_scaffold53118_Locus_36194_1__5.3_COMPLEX:22-427	405	gi|15230623|ref|NP_187893.1| uncharacterized protein	133	4.23e-76	275.694	-	GO:0009506 plasmodesma | GO:0016020 membrane	-	-	-	GO only
TCONS_00016147	XLOC_016034	271	18.3934	1.28071	1	-3.84417	-4.20112	DOWN	DOWN	KMER33_scaffold53127_Locus_36199_2_26.8_COMPLEX:201-472	271	gi|15236725|ref|NP_191926.1| scarecrow-like protein 6	33	0.00363	48.6313	-	-	-	-	-
TCONS_00016169	XLOC_016056	178	2294.43	193.615	313.936	-3.56687	-2.86959	DOWN	DOWN	KMER33_scaffold53428_Locus_36510_0_55.2_COMPLEX:0-178	178	gi|18401383|ref|NP_565645.1| uncharacterized protein	35	6.27e-15	84.1793	-	GO:0009535 chloroplast thylakoid membrane	-	-	-	GO only
TCONS_00016190	XLOC_016077	172	428.653	19.3747	1	-4.46756	-8.74367	DOWN	DOWN	KMER33_scaffold53675_Locus_36739_0__4.9_LINEAR:14-186	172	gi|30680158|ref|NP_172229.2| protein rotundifolia like 3	53	9.9e-20	98.3985	GO:0048367 shoot development	-	-	-	-	GO only
TCONS_00016197	XLOC_016084	162	685.707	69.1508	17.6209	-3.30977	-5.28223	DOWN	DOWN	KMER33_scaffold53711_Locus_36785_1__7.3_FORK:654-816	162	gi|145339114|ref|NP_190023.2| membrane insertion protein and OxaA/YidC with tetratricopeptide repeat domain-containing protein	53	1.42e-29	126.837	GO:0051205 protein insertion into membrane	GO:0016021 integral to membrane	GO:0005488 binding	-	-	GO only
TCONS_00016215	XLOC_016102	168	546.718	73.2722	30.7477	-2.89946	-4.15225	DOWN	DOWN	KMER33_scaffold53861_Locus_36946_0_22.0_FORK:590-758	168	gi|42568169|ref|NP_198626.2| putative S-adenosylmethionine-dependent methyltransferase	54	4.29e-20	99.2872	-	-	GO:0008757 S-adenosylmethionine-dependent methyltransferase activity	-	-	GO only
TCONS_00016216	XLOC_016103	123	4065.35	356.206	81.5121	-3.5126	-5.64022	DOWN	DOWN	KMER33_scaffold53861_Locus_36946_0_22.0_FORK:884-1007	123	gi|42568169|ref|NP_198626.2| putative S-adenosylmethionine-dependent methyltransferase	40	5.11e-14	78.8471	-	-	-	-	-
TCONS_00016217	XLOC_016104	177	586.602	73.0525	76.8029	-3.00538	-2.93315	DOWN	DOWN	KMER33_scaffold53861_Locus_36946_0_22.0_FORK:1127-1304	177	gi|9758498|dbj|BAB09044.1| S-adenosyl-L-methionine:salicylic acid carboxyl methyltransferase-like protein	46	1.19e-14	83.2906	-	-	GO:0008757 S-adenosylmethionine-dependent methyltransferase activity	-	-	GO only
TCONS_00016237	XLOC_016123	216	94.9509	9.26474	9.95665	-3.35736	-3.25345	DOWN	DOWN	KMER33_scaffold539_Locus_207_3_25.7_COMPLEX:2337-2553	216	gi|7671439|emb|CAB89379.1| putative protein	25	1.09e-05	56.1852	-	-	-	-	-
TCONS_00016248	XLOC_016134	231	38.6565	2.23337	1	-4.11342	-5.27264	DOWN	DOWN	KMER33_scaffold54121_Locus_37207_0__2.8_LINEAR:626-857	231	-	-	-	-	-	-	-	-	-	-
TCONS_00016281	XLOC_016167	154	709.461	163.409	86.6244	-2.11824	-3.03388	DOWN	DOWN	KMER33_scaffold54439_Locus_37575_0_30.4_LINEAR:0-154	154	gi|18416029|ref|NP_567672.1| PGR5-like protein 1A	47	2.32e-23	108.174	GO:0009773 photosynthetic electron transport in photosystem I	GO:0009535 chloroplast thylakoid membrane	-	-	-	GO only
TCONS_00016371	XLOC_016257	260	11.9755	1	1	-3.58201	-3.58201	DOWN	DOWN	KMER33_scaffold55329_Locus_38668_0__9.3_LINEAR:7-267	260	gi|15224550|ref|NP_180625.1| tropine dehydrogenase	86	2.8e-40	163.274	GO:0055114 oxidation-reduction process	-	GO:0016491 oxidoreductase activity | GO:0005488 binding	-	-	GO only
TCONS_00016378	XLOC_016264	296	8.68613	1.01096	2.09129	-3.10299	-2.05432	DOWN	DOWN	KMER33_scaffold55395_Locus_38745_0_19.3_FORK:649-945	296	gi|15226146|ref|NP_178812.1| minichromosome maintenance protein 5 (cell division control protein 46)	64	2.39e-32	141.056	GO:0006268 DNA unwinding involved in replication | GO:0006270 DNA-dependent DNA replication initiation	GO:0005737 cytoplasm | GO:0005634 nucleus	GO:0008094 DNA-dependent ATPase activity | GO:0003677 DNA binding | GO:0005524 ATP binding	-	-	GO only
TCONS_00016396	XLOC_016282	238	26.6788	1	2.58915	-4.73762	-3.36514	DOWN	DOWN	KMER33_scaffold55490_Locus_38858_0__8.0_LINEAR:193-431	238	gi|15237647|ref|NP_196039.1| protein PHYTOCHROME KINASE SUBSTRATE 4	29	0.000827	50.4087	-	-	-	-	-
TCONS_00016409	XLOC_016295	430	5.7557	0.949649	1.31577	-2.59953	-2.12908	DOWN	DOWN	KMER33_scaffold55600_Locus_38983_1__4.1_FORK:54-484	430	gi|89274205|gb|ABD65609.1| myb family transcription factor	69	4.07e-36	154.831	GO:0006355 regulation of transcription, DNA-dependent	GO:0005667 transcription factor complex	GO:0003700 sequence-specific DNA binding transcription factor activity | GO:0003677 DNA binding	-	-	GO only
TCONS_00016415	XLOC_016301	565	5.24108	0.928432	0.276685	-2.497	-4.24355	DOWN	DOWN	KMER33_scaffold55667_Locus_39049_0__4.3_LINEAR:5686-6251	565	-	-	-	-	-	-	-	-	-	-
TCONS_00016454	XLOC_016340	319	8.2166	1.69367	0.844987	-2.27839	-3.28154	DOWN	DOWN	KMER33_scaffold55893_Locus_39304_0_11.8_COMPLEX:655-974	319	gi|297806763|ref|XP_002871265.1| mitochondrial substrate carrier family protein	105	1.11e-67	247.7	GO:0015867 ATP transport	GO:0005743 mitochondrial inner membrane | GO:0016021 integral to membrane	GO:0005509 calcium ion binding	-	-	GO only
TCONS_00016476	XLOC_016362	853	5.08963	0.88783	0.154787	-2.51921	-5.0392	DOWN	DOWN	KMER33_scaffold55990_Locus_39421_0__5.4_LINEAR:0-853	853	gi|297798668|ref|XP_002867218.1| hypothetical protein ARALYDRAFT_328437	146	1.77e-76	278.36	GO:0006470 protein dephosphorylation	GO:0008287 protein serine/threonine phosphatase complex	GO:0004722 protein serine/threonine phosphatase activity	-	-	GO only
TCONS_00016490	XLOC_016376	781	8.72819	1.39121	1.21762	-2.64934	-2.84162	DOWN	DOWN	KMER33_scaffold56105_Locus_39549_1__4.7_FORK:0-781	781	gi|297832266|ref|XP_002884015.1| kinase family protein	114	1.96e-68	254.365	GO:0006950 response to stress | GO:0006468 protein phosphorylation | GO:0009069 serine family amino acid metabolic process	GO:0005964 phosphorylase kinase complex	GO:0005524 ATP binding | GO:0004689 phosphorylase kinase activity	2.7.11.1	-	GO & Enzyme
TCONS_00016539	XLOC_016424	145	750.425	1	114.216	-9.55156	-2.71594	DOWN	DOWN	KMER33_scaffold56471_Locus_39951_0_12.7_LINEAR:827-972	145	gi|297797181|ref|XP_002866475.1| hypothetical protein ARALYDRAFT_919470	48	1.83e-19	96.1767	-	-	-	-	-
TCONS_00016548	XLOC_016433	166	653.01	137.169	64.2607	-2.25115	-3.3451	DOWN	DOWN	KMER33_scaffold56545_Locus_40026_1_18.6_FORK:5-171	166	gi|297812483|ref|XP_002874125.1| hypothetical protein ARALYDRAFT_910349	33	1.07e-10	70.8488	-	-	-	-	-
TCONS_00016551	XLOC_016436	207	133.807	15.8951	13.2638	-3.0735	-3.33459	DOWN	DOWN	KMER33_scaffold56548_Locus_40028_0_40.3_COMPLEX:959-1166	207	-	-	-	-	-	-	-	-	-	-
TCONS_00016561	XLOC_016446	179	280.545	1	12.3211	-8.13209	-4.50903	DOWN	DOWN	KMER33_scaffold56633_Locus_40143_2_23.2_COMPLEX:0-179	179	-	-	-	-	-	-	-	-	-	-
TCONS_00016562	XLOC_016447	239	136.593	23.3333	27.7925	-2.54942	-2.29712	DOWN	DOWN	KMER33_scaffold56633_Locus_40143_2_23.2_COMPLEX:467-706	239	gi|297810237|ref|XP_002873002.1| hypothetical protein ARALYDRAFT_486913	79	1.7e-42	168.606	-	-	-	-	pfam04398 DUF538	Domain only
TCONS_00016564	XLOC_016449	386	39.38	5.17448	7.58714	-2.92798	-2.37584	DOWN	DOWN	KMER33_scaffold56640_Locus_40149_1_47.4_COMPLEX:751-1137	386	gi|15241338|ref|NP_196924.1| 3-isopropylmalate dehydrogenase 3	77	2.24e-41	170.383	GO:0055114 oxidation-reduction process | GO:0009651 response to salt stress | GO:0019761 glucosinolate biosynthetic process | GO:0009098 leucine biosynthetic process | GO:0009097 isoleucine biosynthetic process | GO:0009099 valine biosynthetic process	GO:0009941 chloroplast envelope | GO:0009570 chloroplast stroma	GO:0051287 NAD binding | GO:0003862 3-isopropylmalate dehydrogenase activity | GO:0000287 magnesium ion binding	-	-	GO only
TCONS_00016588	XLOC_016473	158	529.581	43.4596	1	-3.6071	-9.04871	DOWN	DOWN	KMER33_scaffold56852_Locus_40406_0__6.6_LINEAR:5-163	158	gi|15238724|ref|NP_197898.1| zinc finger protein 3	52	1.59e-22	105.952	GO:0006355 regulation of transcription, DNA-dependent	GO:0005667 transcription factor complex	GO:0003700 sequence-specific DNA binding transcription factor activity | GO:0003676 nucleic acid binding | GO:0008270 zinc ion binding	-	-	GO only
TCONS_00016595	XLOC_016480	298	8.48794	0.994201	1.02449	-3.0938	-3.05051	DOWN	DOWN	KMER33_scaffold56868_Locus_40428_0__8.0_COMPLEX:7-305	298	gi|297834730|ref|XP_002885247.1| hypothetical protein ARALYDRAFT_341963	98	2.66e-39	161.941	GO:0007032 endosome organization | GO:0080171 lytic vacuole organization | GO:0016192 vesicle-mediated transport | GO:0006886 intracellular protein transport	GO:0005794 Golgi apparatus | GO:0030117 membrane coat	GO:0030276 clathrin binding | GO:0008565 protein transporter activity	-	-	GO only
TCONS_00016615	XLOC_016499	442	3.85226	0.453297	0.83381	-3.08718	-2.20791	DOWN	DOWN	KMER33_scaffold57042_Locus_40645_0__3.4_FORK:0-442	442	gi|15217584|ref|NP_177328.1| somatic embryogenesis receptor kinase 1	91	1.52e-46	186.824	GO:0046777 protein autophosphorylation | GO:0055114 oxidation-reduction process | GO:0009556 microsporogenesis | GO:0010227 floral organ abscission | GO:0007030 Golgi organization | GO:0010152 pollen maturation | GO:0009742 brassinosteroid mediated signaling pathway | GO:0009793 embryo development ending in seed dormancy | GO:0007178 transmembrane receptor protein serine/threonine kinase signalin…	GO:0043234 protein complex | GO:0016023 cytoplasmic membrane-bounded vesicle | GO:0005886 plasma membrane	GO:0033612 receptor serine/threonine kinase binding | GO:0042802 identical protein binding | GO:0032440 2-alkenal reductase [NAD(P)] activity | GO:0004675 transmembrane receptor protein serine/threonine kinase activity	-	pfam08263 LRRNT_2	GO & Domain
TCONS_00016619	XLOC_016503	165	512.953	58.1429	49.2937	-3.14115	-3.37935	DOWN	DOWN	KMER33_scaffold57049_Locus_40649_3_17.3_COMPLEX:0-165	165	gi|11994766|dbj|BAB03122.1| unnamed protein product	26	0.000401	50.4087	-	-	-	-	-
TCONS_00016641	XLOC_016523	215	109.427	19.0083	5.14455	-2.52527	-4.41078	DOWN	DOWN	KMER33_scaffold57243_Locus_40855_1__9.1_COMPLEX:1292-1507	215	gi|15238366|ref|NP_201323.1| U-box domain-containing protein 38	67	4.98e-29	128.17	GO:0016567 protein ubiquitination	GO:0000151 ubiquitin ligase complex	GO:0070696 transmembrane receptor protein serine/threonine kinase binding | GO:0004842 ubiquitin-protein ligase activity	-	pfam13445 zf-RING_LisH	GO & Domain
TCONS_00016664	XLOC_016546	782	40.1834	1.98415	4.16754	-4.34001	-3.26933	DOWN	DOWN	KMER33_scaffold57420_Locus_41043_2_50.7_COMPLEX:0-782	782	gi|325089337|gb|EGC42647.1| transcript antisense to ribosomal RNA protein	125	9.76e-22	110.84	-	-	-	-	-
TCONS_00016678	XLOC_016560	476	1.9594	0.401696	0.365678	-2.28624	-2.42177	DOWN	DOWN	KMER33_scaffold57480_Locus_41103_0_20.4_COMPLEX:1509-1985	476	-	-	-	-	-	-	-	-	-	-
TCONS_00016700	XLOC_016582	211	107.391	10.5888	5.85792	-3.34226	-4.19634	DOWN	DOWN	KMER33_scaffold5770_Locus_2572_1_13.6_COMPLEX:1756-1967	211	gi|297851268|ref|XP_002893515.1| binding protein	68	4.79e-28	125.059	-	-	-	-	-
TCONS_00016718	XLOC_016600	193	589.108	53.0809	66.0627	-3.47227	-3.15662	DOWN	DOWN	KMER33_scaffold5781_Locus_2574_2__9.2_COMPLEX:251-444	193	gi|15239074|ref|NP_196711.1| uncharacterized protein	64	1.99e-36	148.61	-	-	-	-	pfam05670 DUF814	Domain only
TCONS_00016720	XLOC_016602	687	1.64905	9.2943e-05	0.00104921	-14.1149	-10.6181	DOWN	DOWN	KMER33_scaffold57838_Locus_41544_0__3.6_LINEAR:237-1568	687	gi|15228589|ref|NP_189552.1| uncharacterized protein	36	0.000984	52.1861	-	-	-	-	pfam14392 zf-CCHC_4 | pfam14111 DUF4283	Domain only
TCONS_00016724	XLOC_016605	184	252.284	20.1719	33.6693	-3.64463	-2.90554	DOWN	DOWN	KMER33_scaffold57866_Locus_41591_0__5.0_LINEAR:6-190	184	gi|9294494|dbj|BAB02713.1| unnamed protein product	48	3.58e-16	88.1784	-	-	-	-	-
TCONS_00016726	XLOC_016607	133	1803.33	362.368	1	-2.31514	-10.8164	DOWN	DOWN	KMER33_scaffold57868_Locus_41592_1_18.4_COMPLEX:380-513	133	gi|15232261|ref|NP_191572.1| beta glucosidase 16	44	3.09e-21	100.62	GO:0005975 carbohydrate metabolic process | GO:0009860 pollen tube growth	GO:0009505 plant-type cell wall | GO:0009506 plasmodesma | GO:0005829 cytosol	GO:0004553 hydrolase activity, hydrolyzing O-glycosyl compounds | GO:0043169 cation binding	-	-	GO only
TCONS_00016737	XLOC_016618	310	7.46573	1.80856	1.82719	-2.04544	-2.03066	DOWN	DOWN	KMER33_scaffold57911_Locus_41651_3_21.4_COMPLEX:243-553	310	-	-	-	-	-	-	-	-	-	-
TCONS_00016769	XLOC_016650	214	188.068	22.7627	15.9478	-3.04651	-3.55983	DOWN	DOWN	KMER33_scaffold58202_Locus_42031_0__7.9_LINEAR:3-217	214	-	-	-	-	-	-	-	-	-	-
TCONS_00016774	XLOC_016655	160	680.616	116.331	166.5	-2.54861	-2.03132	DOWN	DOWN	KMER33_scaffold58272_Locus_42121_1_19.1_FORK:7-167	160	gi|18401681|ref|NP_566591.1| uncharacterized protein	52	1.17e-25	115.284	-	-	-	-	-
TCONS_00016782	XLOC_016663	169	355.265	23.0454	75.235	-3.94634	-2.23942	DOWN	DOWN	KMER33_scaffold58309_Locus_42156_2__8.7_COMPLEX:1033-1202	169	-	-	-	-	-	-	-	-	-	-
TCONS_00016789	XLOC_016670	197	423.675	11.2707	8.64966	-5.23231	-5.61417	DOWN	DOWN	KMER33_scaffold58405_Locus_42299_0_10.6_LINEAR:13-210	197	gi|3915699|sp|P49364.2|GCST_PEA RecName: Full=Aminomethyltransferase, mitochondrial; AltName: Full=Glycine cleavage system T protein; Short=GCVT; Flags: Precursor	28	1.9e-08	64.6279	-	-	-	-	-
TCONS_00016793	XLOC_016674	475	4.21459	0.403045	0.734009	-3.38638	-2.52152	DOWN	DOWN	KMER33_scaffold58452_Locus_42367_0__2.0_LINEAR:215-690	475	gi|297830696|ref|XP_002883230.1| kinesin motor family protein	141	2.22e-64	239.702	GO:0007018 microtubule-based movement	GO:0005874 microtubule	GO:0005524 ATP binding | GO:0003777 microtubule motor activity	-	-	GO only
TCONS_00016811	XLOC_016692	162	728.564	103.726	88.1045	-2.81228	-3.04777	DOWN	DOWN	KMER33_scaffold58536_Locus_42477_0_12.2_LINEAR:358-520	162	gi|297848520|ref|XP_002892141.1| predicted protein	53	4.78e-20	98.8428	-	-	GO:0008270 zinc ion binding	-	-	GO only
TCONS_00016839	XLOC_016720	340	7.45903	1.47504	0.718991	-2.33823	-3.37494	DOWN	DOWN	KMER33_scaffold58735_Locus_42735_0__6.0_LINEAR:0-340	340	gi|297817890|ref|XP_002876828.1| hypothetical protein ARALYDRAFT_322589	79	1.49e-21	108.174	-	-	-	-	-
TCONS_00016854	XLOC_016735	346	3.29029	0.711285	0.689609	-2.20972	-2.25436	DOWN	DOWN	KMER33_scaffold58879_Locus_42925_0_30.5_LINEAR:842-1188	346	gi|1805654|emb|CAA68234.1| calmodulin-stimulated calcium-ATPase	54	4.49e-23	113.062	GO:0009651 response to salt stress | GO:0009624 response to nematode | GO:0042742 defense response to bacterium | GO:0043069 negative regulation of programmed cell death | GO:0006730 one-carbon metabolic process | GO:0006754 ATP biosynthetic process | GO:0055081 anion homeostasis | GO:0070588 calcium ion transmembrane transport	GO:0009705 plant-type vacuole membrane | GO:0016021 integral to membrane | GO:0009535 chloroplast thylakoid membrane | GO:0005886 plasma membrane | GO:0016529 sarcoplasmic reticulum	GO:0008270 zinc ion binding | GO:0004089 carbonate dehydratase activity | GO:0005388 calcium-transporting ATPase activity | GO:0005516 calmodulin binding | GO:0005524 ATP binding	-	pfam12515 CaATP_NAI	GO & Domain
TCONS_00016872	XLOC_016753	179	476.927	39.2942	110.89	-3.60138	-2.10464	DOWN	DOWN	KMER33_scaffold59020_Locus_43122_0_11.1_COMPLEX:320-499	179	gi|297810659|ref|XP_002873213.1| hypothetical protein ARALYDRAFT_487359	59	4.13e-32	135.28	GO:0000162 tryptophan biosynthetic process | GO:0006571 tyrosine biosynthetic process | GO:0009094 L-phenylalanine biosynthetic process	GO:0009507 chloroplast	GO:0004640 phosphoribosylanthranilate isomerase activity	-	-	GO only
TCONS_00016900	XLOC_016781	218	83.9982	2.93956	9.32324	-4.83669	-3.17146	DOWN	DOWN	KMER33_scaffold59174_Locus_43306_0__7.5_COMPLEX:989-1207	218	gi|297833464|ref|XP_002884614.1| hypothetical protein ARALYDRAFT_896836	72	1.92e-42	167.273	GO:0006508 proteolysis	-	GO:0008234 cysteine-type peptidase activity	-	-	GO only
TCONS_00016921	XLOC_016802	445	10.1413	1.79287	0.823629	-2.4999	-3.6221	DOWN	DOWN	KMER33_scaffold59328_Locus_43506_1__7.2_BUBBLE:774-1219	445	-	-	-	-	-	-	-	-	-	-
TCONS_00016929	XLOC_016810	337	9.98527	2.25413	2.20392	-2.14723	-2.17973	DOWN	DOWN	KMER33_scaffold59404_Locus_43590_0__4.5_LINEAR:10-347	337	-	-	-	-	-	-	-	-	-	-
TCONS_00016973	XLOC_016854	170	346.406	21.7459	14.7317	-3.99365	-4.55547	DOWN	DOWN	KMER33_scaffold59818_Locus_44077_0__4.6_LINEAR:0-170	170	gi|297849268|ref|XP_002892515.1| hypothetical protein ARALYDRAFT_471067	54	9.46e-23	107.285	-	-	GO:0003723 RNA binding	-	-	GO only
TCONS_00016978	XLOC_016859	320	16.2833	2.52271	3.35198	-2.69035	-2.28031	DOWN	DOWN	KMER33_scaffold59879_Locus_44168_0_11.9_LINEAR:21-341	320	gi|77862356|gb|AAZ08077.2| putative low affinity sulfate transporter	99	8.86e-52	198.822	-	-	-	-	pfam01740 STAS	Domain only
TCONS_00016980	XLOC_016861	241	74.7933	16.9513	16.8664	-2.14151	-2.14876	DOWN	DOWN	KMER33_scaffold59897_Locus_44192_1_17.4_COMPLEX:464-705	241	gi|240254562|ref|NP_565741.4| uncharacterized protein	35	4.24e-08	64.1835	-	-	-	-	-
TCONS_00016981	XLOC_016862	587	1.57915	0.292858	0.260985	-2.43088	-2.59711	DOWN	DOWN	KMER33_scaffold59900_Locus_44193_1_16.9_FORK:460-1047	587	gi|15226104|ref|NP_180897.1| uncharacterized protein	83	2.02e-31	141.056	-	-	-	-	-
TCONS_00017007	XLOC_016888	170	381.046	43.4918	14.7317	-3.13115	-4.69297	DOWN	DOWN	KMER33_scaffold60148_Locus_44506_0__6.7_FORK:1-171	170	-	-	-	-	-	-	-	-	-	-
TCONS_00017012	XLOC_016893	208	444.64	50.0981	57.9072	-3.14981	-2.94082	DOWN	DOWN	KMER33_scaffold60243_Locus_44598_0_38.3_LINEAR:185-393	208	gi|15233291|ref|NP_188235.1| photosystem I reaction center subunit VI-1	53	4.19e-19	97.9541	GO:0015979 photosynthesis	GO:0010287 plastoglobule | GO:0009538 photosystem I reaction center | GO:0009535 chloroplast thylakoid membrane	-	-	-	GO only
TCONS_00017014	XLOC_016895	200	372.668	10.0626	80.4779	-5.21082	-2.21123	DOWN	DOWN	KMER33_scaffold60256_Locus_44623_0_11.9_LINEAR:211-411	200	gi|9294619|dbj|BAB02958.1| unnamed protein product	66	1.13e-33	141.056	GO:0010020 chloroplast fission	GO:0009528 plastid inner membrane | GO:0009507 chloroplast	GO:0043621 protein self-association	-	-	GO only
TCONS_00017023	XLOC_016904	243	29.477	1.82622	2.30209	-4.01266	-3.67857	DOWN	DOWN	KMER33_scaffold60326_Locus_44719_0__6.3_LINEAR:263-506	243	gi|15237570|ref|NP_198930.1| Myosin heavy chain-related protein	78	2.54e-27	124.171	-	-	-	-	-
TCONS_00017024	XLOC_016905	274	18.6967	1.24098	2.70571	-3.91323	-2.7887	DOWN	DOWN	KMER33_scaffold60326_Locus_44719_0__6.3_LINEAR:605-879	274	gi|15237570|ref|NP_198930.1| Myosin heavy chain-related protein	87	6.91e-37	153.942	-	-	-	-	-
TCONS_00017026	XLOC_016907	791	5.50518	0.977528	1.19704	-2.49358	-2.20132	DOWN	DOWN	KMER33_scaffold60326_Locus_44719_0__6.3_LINEAR:2033-2824	791	gi|15237570|ref|NP_198930.1| Myosin heavy chain-related protein	262	1.53e-64	242.812	-	GO:0009507 chloroplast	-	-	pfam00038 Filament | pfam05701 DUF827 | pfam00261 Tropomyosin | pfam13868 Trichoplein | pfam09731 Mitofilin | pfam13851 GAS | pfam08614 ATG16 | pfam09755 DUF2046 | pfam04849 HAP1_N | pfam00769 ERM | pfam09728 Taxilin | pfam10473 Cenp-F_leu_zip | pfam12718 Tropomyosin_1 | pfam05615 THOC7 | pfam02403 Seryl_tRNA_N | pfam07464 ApoLp-III | pfam10481 Cenp-F_N | pfam08703 PLC-beta_C | pfam03087 DUF241 |…	GO & Domain
TCONS_00017039	XLOC_016920	261	20.5452	1.4337	4.9103	-3.84099	-2.06492	DOWN	DOWN	KMER33_scaffold60415_Locus_44821_1__6.5_COMPLEX:802-1063	261	gi|1216484|gb|AAB47968.1| dual specificity kinase 1	87	1.61e-55	207.264	GO:0046777 protein autophosphorylation | GO:0048364 root development | GO:0009850 auxin metabolic process | GO:0009741 response to brassinosteroid stimulus | GO:0009826 unidimensional cell growth | GO:0009069 serine family amino acid metabolic process	GO:0055028 cortical microtubule | GO:0009506 plasmodesma | GO:0005634 nucleus	GO:0004674 protein serine/threonine kinase activity | GO:0005524 ATP binding	-	-	GO only
TCONS_00017096	XLOC_016976	1287	3.76176	0.00498479	0.000331563	-9.55966	-13.4698	DOWN	DOWN	KMER33_scaffold60811_Locus_45377_1_33.9_BUBBLE:2-1419	1287	gi|297842355|ref|XP_002889059.1| high mobility group family protein	248	1.87e-143	499.647	GO:0006355 regulation of transcription, DNA-dependent	GO:0005667 transcription factor complex	GO:0003700 sequence-specific DNA binding transcription factor activity | GO:0003677 DNA binding	-	pfam00505 HMG_box | pfam09011 DUF1898 | pfam01388 ARID	GO & Domain
TCONS_00017118	XLOC_016998	177	351.961	1	12.8005	-8.45927	-4.78114	DOWN	DOWN	KMER33_scaffold61063_Locus_45724_0_12.8_FORK:0-177	177	-	-	-	-	-	-	-	-	-	-
TCONS_00017123	XLOC_017003	231	42.1708	4.46673	3.1162	-3.23895	-3.75838	DOWN	DOWN	KMER33_scaffold61116_Locus_45801_0__5.0_LINEAR:0-231	231	gi|7657871|emb|CAB89177.1| SLL3 ORF2 protein	77	8.84e-41	163.274	-	-	-	-	-
TCONS_00017124	XLOC_017004	184	378.426	10.086	78.5618	-5.22959	-2.26811	DOWN	DOWN	KMER33_scaffold61137_Locus_45828_1__9.0_COMPLEX:0-184	184	gi|18401431|ref|NP_565651.1| sec23/sec24 transport family protein	23	1.51e-06	58.407	-	-	-	-	-
TCONS_00017130	XLOC_017010	189	547.238	7.92337	102.18	-6.10991	-2.42106	DOWN	DOWN	KMER33_scaffold61206_Locus_45910_2_29.9_COMPLEX:0-189	189	gi|297839371|ref|XP_002887567.1| hypothetical protein ARALYDRAFT_895362	42	6.44e-11	72.1818	-	-	-	-	-
TCONS_00017152	XLOC_017032	536	7.9912	1.0035	1.80309	-2.99337	-2.14794	DOWN	DOWN	KMER33_scaffold61385_Locus_46153_1__8.0_COMPLEX:30-566	536	gi|297842497|ref|XP_002889130.1| hypothetical protein ARALYDRAFT_895606	143	4.01e-86	309.02	GO:0055085 transmembrane transport | GO:0055114 oxidation-reduction process | GO:0015757 galactose transport	GO:0016023 cytoplasmic membrane-bounded vesicle | GO:0005886 plasma membrane | GO:0016021 integral to membrane	GO:0005354 galactose transmembrane transporter activity | GO:0005351 sugar:hydrogen symporter activity | GO:0032440 2-alkenal reductase [NAD(P)] activity	-	-	GO only
TCONS_00017153	XLOC_017033	196	197.191	17.5874	35.3924	-3.48698	-2.47808	DOWN	DOWN	KMER33_scaffold61387_Locus_46155_0__6.9_LINEAR:984-1180	196	-	-	-	-	-	-	-	-	-	-
TCONS_00017186	XLOC_017066	175	429.865	97.9998	106.47	-2.13303	-2.01344	DOWN	DOWN	KMER33_scaffold61635_Locus_46513_1_14.9_COMPLEX:219-394	175	gi|22329625|ref|NP_173177.2| Phosphoinositide phosphatase family protein	56	1.46e-23	109.952	-	-	GO:0042578 phosphoric ester hydrolase activity	-	-	GO only
TCONS_00017187	XLOC_017067	136	1328.34	302.501	120.898	-2.13461	-3.45776	DOWN	DOWN	KMER33_scaffold61635_Locus_46513_1_14.9_COMPLEX:509-645	136	gi|22329625|ref|NP_173177.2| Phosphoinositide phosphatase family protein	44	2.85e-15	83.2906	-	-	GO:0004439 phosphatidylinositol-4,5-bisphosphate 5-phosphatase activity	-	-	GO only
TCONS_00017227	XLOC_017107	712	6.96514	1	0.394711	-2.80015	-4.14128	DOWN	DOWN	KMER33_scaffold61892_Locus_46911_2_36.2_COMPLEX:0-712	712	gi|153808309|ref|ZP_01960977.1| hypothetical protein BACCAC_02601	75	2.02e-16	93.5106	-	-	-	-	pfam14211 DUF4323	Domain only
TCONS_00017240	XLOC_017120	172	362.707	58.1241	14.1337	-2.6416	-4.68159	DOWN	DOWN	KMER33_scaffold62044_Locus_47148_1_17.9_COMPLEX:717-889	172	gi|297806241|ref|XP_002871004.1| hydrolase, alpha/beta fold family protein	56	2e-30	129.947	-	GO:0016023 cytoplasmic membrane-bounded vesicle	GO:0016787 hydrolase activity	-	-	GO only
TCONS_00017265	XLOC_017145	160	499.118	38.7769	92.5001	-3.68611	-2.43185	DOWN	DOWN	KMER33_scaffold62339_Locus_47591_0__7.0_LINEAR:0-160	160	gi|145358574|ref|NP_198547.3| putative endomembrane protein 70	37	2.78e-14	81.5132	-	-	-	-	-
TCONS_00017330	XLOC_017210	190	469.389	7.56967	40.09	-5.95441	-3.54947	DOWN	DOWN	KMER33_scaffold62934_Locus_48457_0_14.0_LINEAR:613-803	190	gi|119720836|gb|ABL97988.1| putative c-myc binding protein	34	1.75e-09	67.7383	-	-	-	-	-
TCONS_00017339	XLOC_017219	140	1105.13	239.916	136.895	-2.20361	-3.01307	DOWN	DOWN	KMER33_scaffold63028_Locus_48615_0_11.3_COMPLEX:340-480	140	gi|26451183|dbj|BAC42695.1| unknown protein	43	6.47e-12	73.5149	-	-	-	-	-
TCONS_00017366	XLOC_017246	476	10.9167	2.00848	2.55975	-2.44236	-2.09246	DOWN	DOWN	KMER33_scaffold63213_Locus_48905_0__9.7_LINEAR:9-485	476	gi|16482|emb|CAA44318.1| H1flk	129	1.39e-68	251.699	GO:0001906 cell killing | GO:0016310 phosphorylation	-	GO:0016301 kinase activity | GO:0005524 ATP binding	-	-	GO only
TCONS_00017413	XLOC_017292	940	2.34321	0.471932	0.273214	-2.31184	-3.10038	DOWN	DOWN	KMER33_scaffold63656_Locus_49555_0__5.9_COMPLEX:3-943	940	-	-	-	-	-	-	-	-	-	-
TCONS_00017428	XLOC_017307	167	374.09	51.7723	31.4259	-2.85313	-3.57336	DOWN	DOWN	KMER33_scaffold63790_Locus_49772_0__7.6_LINEAR:1-168	167	gi|224110872|ref|XP_002315665.1| predicted protein	55	4.3e-28	122.838	GO:0006487 protein N-linked glycosylation	GO:0016020 membrane	GO:0003830 beta-1,4-mannosylglycoprotein 4-beta-N-acetylglucosaminyltransferase activity	-	-	GO only
TCONS_00017445	XLOC_017324	176	630.088	92.6615	117.457	-2.76551	-2.42342	DOWN	DOWN	KMER33_scaffold63897_Locus_49961_0_25.8_LINEAR:5-181	176	-	-	-	-	-	-	-	-	-	-
TCONS_00017477	XLOC_017355	187	284.8	26.1118	10.613	-3.44718	-4.74604	DOWN	DOWN	KMER33_scaffold64163_Locus_50366_0_27.1_LINEAR:3-190	187	-	-	-	-	-	-	-	-	-	-
TCONS_00017486	XLOC_017364	202	315.546	32.7927	61.1367	-3.2664	-2.36774	DOWN	DOWN	KMER33_scaffold64246_Locus_50498_0_12.7_LINEAR:3-205	202	gi|26452707|dbj|BAC43436.1| unknown protein	67	1.02e-32	138.39	GO:0009252 peptidoglycan biosynthetic process | GO:0046436 D-alanine metabolic process	GO:0005618 cell wall | GO:0009507 chloroplast	GO:0008716 D-alanine-D-alanine ligase activity | GO:0046872 metal ion binding | GO:0005524 ATP binding	-	-	GO only
TCONS_00017510	XLOC_017388	456	3.32988	0.430525	0.788336	-2.9513	-2.07859	DOWN	DOWN	KMER33_scaffold64492_Locus_50902_1_10.2_COMPLEX:0-456	456	gi|3924594|gb|AAC79095.1| putative ribonucleoprotein	147	2.57e-83	299.689	GO:0009626 plant-type hypersensitive response | GO:0080151 positive regulation of salicylic acid mediated signaling pathway	GO:0005737 cytoplasm	GO:0003723 RNA binding | GO:0000166 nucleotide binding	-	pfam00076 RRM_1 | pfam14259 RRM_6 | pfam13893 RRM_5	GO & Domain
TCONS_00017518	XLOC_017396	239	30.9267	1	7.57978	-4.95078	-2.02863	DOWN	DOWN	KMER33_scaffold64540_Locus_50980_0__3.6_LINEAR:250-489	239	gi|297835590|ref|XP_002885677.1| hypothetical protein ARALYDRAFT_480008	44	2.2e-08	65.0722	GO:0006952 defense response | GO:0007165 signal transduction	-	GO:0016301 kinase activity	-	pfam12799 LRR_4	GO & Domain
TCONS_00017528	XLOC_017406	202	415.192	37.4774	99.3471	-3.46969	-2.06323	DOWN	DOWN	KMER33_scaffold64635_Locus_51106_1_10.9_COMPLEX:232-434	202	gi|297828754|ref|XP_002882259.1| predicted protein	44	1.83e-19	98.8428	GO:0006457 protein folding	-	GO:0031072 heat shock protein binding | GO:0051082 unfolded protein binding	-	-	GO only
TCONS_00017583	XLOC_017461	171	743.386	184.713	86.5651	-2.00883	-3.10225	DOWN	DOWN	KMER33_scaffold6502_Locus_2908_1_21.9_COMPLEX:1479-1650	171	gi|18421172|ref|NP_568502.1| F-box protein	56	3.91e-22	105.508	GO:0016567 protein ubiquitination	-	GO:0004842 ubiquitin-protein ligase activity	-	pfam12799 LRR_4	GO & Domain
TCONS_00017599	XLOC_017477	156	921.566	1	225.569	-9.84794	-2.03052	DOWN	DOWN	KMER33_scaffold65129_Locus_51925_0__7.8_LINEAR:245-401	156	gi|42569174|ref|NP_179600.2| transcription factor bHLH133	47	1.03e-16	88.6228	GO:0006355 regulation of transcription, DNA-dependent	GO:0005667 transcription factor complex	GO:0003700 sequence-specific DNA binding transcription factor activity	-	-	GO only
TCONS_00017609	XLOC_017487	914	11.6208	1.79149	1.41576	-2.69748	-3.03706	DOWN	DOWN	KMER33_scaffold6518_Locus_2916_1_51.9_FORK:205-1119	914	gi|15241542|ref|NP_199276.1| alpha-barbatene synthase	283	2.52e-145	505.868	GO:0051762 sesquiterpene biosynthetic process | GO:0016106 sesquiterpenoid biosynthetic process	GO:0009506 plasmodesma | GO:0016020 membrane	GO:0000287 magnesium ion binding | GO:0016829 lyase activity	-	pfam03936 Terpene_synth_C	GO & Domain
TCONS_00017627	XLOC_017505	1355	10.8446	2.44503	2.01372	-2.14905	-2.42904	DOWN	DOWN	KMER33_scaffold65366_Locus_52325_0_15.1_COMPLEX:3-1358	1355	gi|15229088|ref|NP_188391.1| leucine-rich repeat-containing protein	290	1.61e-142	496.536	GO:0016310 phosphorylation | GO:0007165 signal transduction | GO:0055114 oxidation-reduction process	GO:0016023 cytoplasmic membrane-bounded vesicle	GO:0016301 kinase activity | GO:0032440 2-alkenal reductase [NAD(P)] activity	-	pfam13855 LRR_8 | pfam12799 LRR_4 | pfam08263 LRRNT_2	GO & Domain
TCONS_00017694	XLOC_017571	182	315.653	22.3455	23.2953	-3.82028	-3.76023	DOWN	DOWN	KMER33_scaffold65910_Locus_53227_0_42.3_LINEAR:360-542	182	gi|15238809|ref|NP_197339.1| 40S ribosomal protein S16-3	60	6.8e-32	134.835	GO:0006412 translation | GO:0042254 ribosome biogenesis	GO:0005730 nucleolus | GO:0009506 plasmodesma | GO:0005618 cell wall | GO:0022627 cytosolic small ribosomal subunit | GO:0009507 chloroplast | GO:0016020 membrane	GO:0003735 structural constituent of ribosome	-	-	GO only
TCONS_00017720	XLOC_017597	508	348.731	42.0875	63.9156	-3.05065	-2.44787	DOWN	DOWN	KMER33_scaffold660_Locus_260_0_58.1_COMPLEX:0-508	508	gi|15221201|ref|NP_172673.1| extensin-like protein	87	1.86e-45	184.158	GO:0009825 multidimensional cell growth | GO:0010053 root epidermal cell differentiation | GO:0043255 regulation of carbohydrate biosynthetic process | GO:0009414 response to water deprivation | GO:0009651 response to salt stress | GO:0009735 response to cytokinin stimulus | GO:0009408 response to heat | GO:0006869 lipid transport | GO:0010167 response to nitrate | GO:0009809 lignin biosynthetic …	-	GO:0008289 lipid binding | GO:0004568 chitinase activity	-	pfam00234 Tryp_alpha_amyl	GO & Domain
TCONS_00017724	XLOC_017601	191	284.828	14.4761	19.6551	-4.29835	-3.85712	DOWN	DOWN	KMER33_scaffold66130_Locus_53711_2_13.7_COMPLEX:540-731	191	gi|297851266|ref|XP_002893514.1| hypothetical protein ARALYDRAFT_473032	59	4.72e-13	78.8471	-	-	-	-	-
TCONS_00017730	XLOC_017607	234	55.7864	8.46217	5.73909	-2.72081	-3.28102	DOWN	DOWN	KMER33_scaffold66169_Locus_53780_0__6.3_LINEAR:10-244	234	gi|18417557|ref|NP_568308.1| phosphoglycerate mutase-like protein	77	4.22e-45	175.715	GO:0055114 oxidation-reduction process | GO:0006771 riboflavin metabolic process | GO:0019497 hexachlorocyclohexane metabolic process	-	GO:0046914 transition metal ion binding | GO:0016491 oxidoreductase activity | GO:0003993 acid phosphatase activity	-	-	GO only
TCONS_00017741	XLOC_017618	175	276.342	48.9999	26.6174	-2.4956	-3.37601	DOWN	DOWN	KMER33_scaffold66214_Locus_53866_0_15.5_LINEAR:0-175	175	gi|18394168|ref|NP_563959.1| microtubule-associated proteins 70-4	57	4.43e-28	123.282	GO:0007010 cytoskeleton organization	GO:0005874 microtubule | GO:0005886 plasma membrane | GO:0045298 tubulin complex	GO:0008017 microtubule binding	-	-	GO only
TCONS_00017758	XLOC_017635	165	710.243	29.0715	115.019	-4.61064	-2.62644	DOWN	DOWN	KMER33_scaffold6632_Locus_2980_0_37.7_COMPLEX:329-494	165	-	-	-	-	-	-	-	-	-	-
TCONS_00017771	XLOC_017648	178	1520.06	1	37.6723	-10.5699	-5.33448	DOWN	DOWN	KMER33_scaffold66385_Locus_54143_0_17.5_LINEAR:10-188	178	gi|290513257|ref|ZP_06552610.1| hypothetical protein HMPREF0485_05014	42	1.41e-09	67.7383	-	-	-	-	-
TCONS_00017782	XLOC_017659	195	463.848	79.3527	36.1818	-2.5473	-3.68032	DOWN	DOWN	KMER33_scaffold66449_Locus_54227_0_25.8_LINEAR:2-197	195	gi|18410905|ref|NP_565114.1| 5'-3' exoribonuclease 3	64	5.34e-35	144.611	GO:0090305 nucleic acid phosphodiester bond hydrolysis | GO:0010587 miRNA catabolic process | GO:0051252 regulation of RNA metabolic process	GO:0005634 nucleus	GO:0004534 5'-3' exoribonuclease activity | GO:0003676 nucleic acid binding	-	-	GO only
TCONS_00017783	XLOC_017660	144	858.327	95.6096	1	-3.1663	-9.74538	DOWN	DOWN	KMER33_scaffold66449_Locus_54227_0_25.8_LINEAR:352-496	144	gi|18410905|ref|NP_565114.1| 5'-3' exoribonuclease 3	47	2.67e-12	74.8479	GO:0090305 nucleic acid phosphodiester bond hydrolysis | GO:0010587 miRNA catabolic process | GO:0051252 regulation of RNA metabolic process	GO:0005634 nucleus	GO:0004534 5'-3' exoribonuclease activity	-	-	GO only
TCONS_00017791	XLOC_017668	349	6.97464	1.39771	1	-2.31905	-2.80212	DOWN	DOWN	KMER33_scaffold66514_Locus_54358_0__3.1_LINEAR:0-349	349	gi|37732137|gb|AAR02406.1| cysteine proteinase	91	6.71e-18	96.6211	GO:0006508 proteolysis | GO:0055114 oxidation-reduction process	-	GO:0032440 2-alkenal reductase [NAD(P)] activity | GO:0004197 cysteine-type endopeptidase activity	-	-	GO only
TCONS_00017796	XLOC_017673	188	302.401	41.5045	10.4146	-2.86512	-4.85978	DOWN	DOWN	KMER33_scaffold66541_Locus_54401_0_27.2_LINEAR:0-188	188	gi|15218567|ref|NP_177414.1| phospholipid-translocating ATPase	61	2.11e-30	130.836	GO:0006754 ATP biosynthetic process | GO:0015914 phospholipid transport | GO:0006812 cation transport | GO:0015917 aminophospholipid transport	GO:0016021 integral to membrane	GO:0008270 zinc ion binding | GO:0015662 ATPase activity, coupled to transmembrane movement of ions, phosphorylative mechanism | GO:0005524 ATP binding | GO:0000287 magnesium ion binding | GO:0004012 phospholipid-translocating ATPase activity	-	-	GO only
TCONS_00017797	XLOC_017674	663	6.56966	0.988124	1.52747	-2.73305	-2.10467	DOWN	DOWN	KMER33_scaffold66547_Locus_54413_0__5.4_LINEAR:19-682	663	gi|297852196|ref|XP_002893979.1| CYCA1_1	213	9.58e-96	341.014	GO:0051726 regulation of cell cycle | GO:0045859 regulation of protein kinase activity	GO:0005737 cytoplasm | GO:0005634 nucleus	GO:0016538 cyclin-dependent protein kinase regulator activity | GO:0005515 protein binding	-	-	GO only
TCONS_00017806	XLOC_017683	192	1352.83	166.247	279.348	-3.02458	-2.27585	DOWN	DOWN	KMER33_scaffold66589_Locus_54503_0_53.8_LINEAR:1-193	192	gi|15223708|ref|NP_175517.1| histone H2A 10	63	3.77e-32	136.168	GO:0016568 chromatin modification | GO:0006355 regulation of transcription, DNA-dependent | GO:0006334 nucleosome assembly	GO:0005618 cell wall | GO:0000786 nucleosome | GO:0005730 nucleolus	GO:0003677 DNA binding	-	-	GO only
TCONS_00017813	XLOC_017690	829	2.40324	0.368211	0.160687	-2.70638	-3.90266	DOWN	DOWN	KMER33_scaffold66657_Locus_54631_1_15.1_BUBBLE:492-1321	829	-	-	-	-	-	-	-	-	-	-
TCONS_00017821	XLOC_017698	251	25.5643	3.25629	5.85291	-2.97283	-2.1269	DOWN	DOWN	KMER33_scaffold6668_Locus_2995_0__4.5_LINEAR:545-796	251	gi|312283407|dbj|BAJ34569.1| unnamed protein product	77	4.35e-27	123.726	GO:0006355 regulation of transcription, DNA-dependent	GO:0005667 transcription factor complex	GO:0003700 sequence-specific DNA binding transcription factor activity | GO:0003677 DNA binding	-	pfam14379 Myb_CC_LHEQLE	GO & Domain
TCONS_00017850	XLOC_017726	174	345.759	34.5656	81.4489	-3.32236	-2.0858	DOWN	DOWN	KMER33_scaffold66879_Locus_55099_0_16.6_LINEAR:0-174	174	-	-	-	-	-	-	-	-	-	-
TCONS_00017868	XLOC_017744	188	348.924	41.5045	62.4878	-3.07157	-2.48127	DOWN	DOWN	KMER33_scaffold67013_Locus_55332_1_19.2_FORK:943-1131	188	gi|15223744|ref|NP_172891.1| putative leucine-rich repeat transmembrane protein kinase	62	3.41e-23	109.507	GO:0006468 protein phosphorylation | GO:0007169 transmembrane receptor protein tyrosine kinase signaling pathway | GO:0009069 serine family amino acid metabolic process	-	GO:0005524 ATP binding | GO:0004674 protein serine/threonine kinase activity	-	pfam13855 LRR_8 | pfam12799 LRR_4	GO & Domain
TCONS_00017897	XLOC_017773	239	38.6584	7.77777	7.57978	-2.31335	-2.35055	DOWN	DOWN	KMER33_scaffold67259_Locus_55804_0_11.4_LINEAR:4503-4742	239	-	-	-	-	-	-	-	-	-	-
TCONS_00017898	XLOC_017774	173	547.199	73.1816	69.248	-2.90251	-2.98222	DOWN	DOWN	KMER33_scaffold67261_Locus_55809_0__8.9_LINEAR:4-177	173	gi|297807197|ref|XP_002871482.1| hypothetical protein ARALYDRAFT_909128	55	1.86e-26	118.394	-	-	-	-	-
TCONS_00017902	XLOC_017778	323	21.7931	4.94151	4.08847	-2.14085	-2.41424	DOWN	DOWN	KMER33_scaffold67278_Locus_55841_0_13.3_LINEAR:5-328	323	gi|295854835|gb|ADG45874.1| UDP-glucosyltransferase	56	9.71e-23	111.729	GO:0008152 metabolic process	-	GO:0008194 UDP-glycosyltransferase activity | GO:0016758 transferase activity, transferring hexosyl groups	-	-	GO only
TCONS_00017903	XLOC_017779	141	1146.75	113.285	32.9436	-3.33952	-5.12141	DOWN	DOWN	KMER33_scaffold67278_Locus_55841_0_13.3_LINEAR:402-543	141	gi|295854835|gb|ADG45874.1| UDP-glucosyltransferase	26	1.34e-05	54.4078	-	-	-	-	-
TCONS_00017913	XLOC_017789	196	236.629	23.4499	26.5443	-3.33497	-3.15615	DOWN	DOWN	KMER33_scaffold67326_Locus_55923_0_13.4_LINEAR:1-197	196	-	-	-	-	-	-	-	-	-	-
TCONS_00017932	XLOC_017808	156	511.981	1	20.5063	-8.99995	-4.64195	DOWN	DOWN	KMER33_scaffold6749_Locus_3036_1_55.8_COMPLEX:37-193	156	-	-	-	-	-	-	-	-	-	-
TCONS_00017934	XLOC_017810	1863	4.49751	0.782919	0.851471	-2.52219	-2.4011	DOWN	DOWN	KMER33_scaffold67500_Locus_56300_0__5.8_LINEAR:0-1863	1863	gi|297812139|ref|XP_002873953.1| hypothetical protein ARALYDRAFT_488852	418	1.69e-250	855.571	GO:0055114 oxidation-reduction process | GO:0006012 galactose metabolic process	-	GO:0045480 galactose oxidase activity	-	pfam07250 Glyoxal_oxid_N | pfam09118 DUF1929	GO & Domain
TCONS_00017954	XLOC_017830	576	7.93003	0.902815	1.07442	-3.13482	-2.88377	DOWN	DOWN	KMER33_scaffold67659_Locus_56603_0__7.0_LINEAR:0-576	576	gi|171921122|gb|ACB59218.1| leucine-rich repeat family protein	118	1.6e-63	238.813	GO:0006952 defense response | GO:0007165 signal transduction	GO:0016020 membrane	GO:0016301 kinase activity	-	pfam13855 LRR_8	GO & Domain
TCONS_00017956	XLOC_017832	187	237.334	1	1	-7.89077	-7.89077	DOWN	DOWN	KMER33_scaffold67669_Locus_56618_0__3.0_LINEAR:10-197	187	-	-	-	-	-	-	-	-	-	-
TCONS_00017966	XLOC_017840	190	581.148	30.2787	40.09	-4.26253	-3.85759	DOWN	DOWN	KMER33_scaffold67738_Locus_56779_0_10.7_LINEAR:9-199	190	gi|15233997|ref|NP_195021.1| putative protein phosphatase 2C 61	61	1.35e-26	119.727	GO:0006470 protein dephosphorylation	GO:0008287 protein serine/threonine phosphatase complex	GO:0004722 protein serine/threonine phosphatase activity	-	-	GO only
TCONS_00017970	XLOC_017844	917	4.83897	1.13542	0.845908	-2.09147	-2.51613	DOWN	DOWN	KMER33_scaffold67754_Locus_56809_0__6.0_LINEAR:49-966	917	gi|297839611|ref|XP_002887687.1| hypothetical protein ARALYDRAFT_476915	223	2.39e-97	346.346	-	-	-	-	-
TCONS_00017992	XLOC_017866	830	4.31884	0.367647	0.80216	-3.55425	-2.42868	DOWN	DOWN	KMER33_scaffold67911_Locus_57090_0_30.4_COMPLEX:0-830	830	gi|297809927|ref|XP_002872847.1| glycosyl hydrolase family 9 protein	165	4.28e-103	365.453	GO:0007389 pattern specification process | GO:0009624 response to nematode | GO:0005982 starch metabolic process | GO:0005985 sucrose metabolic process	-	GO:0008810 cellulase activity	-	-	GO only
TCONS_00018015	XLOC_017888	467	8.11258	1.6567	0.377972	-2.29185	-4.42381	DOWN	DOWN	KMER33_scaffold68083_Locus_57433_0__3.5_LINEAR:15-482	467	gi|12320822|gb|AAG50553.1|AC074228_8 En/Spm-like transposon protein, putative	144	4.94e-33	145.5	-	-	-	-	-
TCONS_00018016	XLOC_017889	246	22.8718	1.74655	2.15703	-3.71099	-3.40645	DOWN	DOWN	KMER33_scaffold68083_Locus_57433_0__3.5_LINEAR:779-1025	246	gi|4432794|gb|AAD20646.1| putative TNP2-like transposon protein	82	2.74e-37	153.942	-	-	-	-	-
TCONS_00018018	XLOC_017891	190	402.333	22.709	60.135	-4.14705	-2.74211	DOWN	DOWN	KMER33_scaffold68104_Locus_57491_0_22.9_LINEAR:12-202	190	-	-	-	-	-	-	-	-	-	-
TCONS_00018023	XLOC_017896	474	11.2815	0.808807	2.21004	-3.80202	-2.35181	DOWN	DOWN	KMER33_scaffold68119_Locus_57525_0_28.8_COMPLEX:0-474	474	gi|357476247|ref|XP_003608409.1| hypothetical protein MTR_4g093790	82	2.98e-06	59.74	-	-	-	-	-
TCONS_00018038	XLOC_017911	398	5.15251	1.08736	1.01844	-2.24445	-2.33891	DOWN	DOWN	KMER33_scaffold68228_Locus_57728_0__2.3_LINEAR:0-398	398	gi|238908347|emb|CAZ40332.1| putative transcription factor	127	1.04e-79	287.692	GO:0009957 epidermal cell fate specification | GO:0006355 regulation of transcription, DNA-dependent | GO:0010091 trichome branching	GO:0005667 transcription factor complex	GO:0003677 DNA binding | GO:0005515 protein binding | GO:0003700 sequence-specific DNA binding transcription factor activity	-	-	GO only
TCONS_00018043	XLOC_017916	167	10063	2459.18	1775.56	-2.03281	-2.50271	DOWN	DOWN	KMER33_scaffold68302_Locus_57886_0_78.5_LINEAR:306-473	167	gi|297807205|ref|XP_002871486.1| NADP-malic enzyme 2	55	1.56e-30	129.947	GO:0051260 protein homooligomerization | GO:0006108 malate metabolic process | GO:0009051 pentose-phosphate shunt, oxidative branch | GO:0046686 response to cadmium ion | GO:0006090 pyruvate metabolic process | GO:0006099 tricarboxylic acid cycle | GO:0015976 carbon utilization	GO:0005829 cytosol | GO:0005618 cell wall | GO:0009506 plasmodesma | GO:0005774 vacuolar membrane | GO:0009507 chloroplast | GO:0005886 plasma membrane | GO:0048046 apoplast	GO:0051287 NAD binding | GO:0016652 oxidoreductase activity, acting on NADH or NADPH, NAD or NADP as acceptor | GO:0046872 metal ion binding | GO:0004473 malate dehydrogenase (oxaloacetate-decarboxylating) (NADP+) activity | GO:0016619 malate dehydrogenase (oxaloacetate-decarboxylating) activity	-	-	GO only
TCONS_00018053	XLOC_017926	149	646.82	144.153	100.315	-2.16576	-2.68883	DOWN	DOWN	KMER33_scaffold68341_Locus_57962_0_38.8_LINEAR:1159-1308	149	-	-	-	-	-	-	-	-	-	-
TCONS_00018055	XLOC_017928	493	4.47221	0.760127	1.03354	-2.55668	-2.11339	DOWN	DOWN	KMER33_scaffold68346_Locus_57968_0__4.5_LINEAR:6-499	493	gi|297795879|ref|XP_002865824.1| nodulin MtN3 family protein	164	1.35e-89	320.574	GO:0008643 carbohydrate transport	GO:0005887 integral to plasma membrane | GO:0016023 cytoplasmic membrane-bounded vesicle	GO:0051119 sugar transmembrane transporter activity	-	pfam03083 MtN3_slv	GO & Domain
TCONS_00018057	XLOC_017930	190	290.574	37.8484	70.1575	-2.9406	-2.05024	DOWN	DOWN	KMER33_scaffold68353_Locus_57981_2_24.2_COMPLEX:8-198	190	gi|15219068|ref|NP_173590.1| 8-oxoguanine-DNA glycosylase 1	61	4.26e-28	124.171	GO:0006289 nucleotide-excision repair | GO:0006285 base-excision repair, AP site formation	-	GO:0008534 oxidized purine base lesion DNA N-glycosylase activity | GO:0003684 damaged DNA binding	-	-	GO only
TCONS_00018073	XLOC_017946	202	780.562	60.9008	91.705	-3.67998	-3.08944	DOWN	DOWN	KMER33_scaffold68480_Locus_58226_0_24.6_FORK:2-204	202	gi|30697007|ref|NP_851210.1| phototropin 2	65	1.07e-26	120.616	GO:0046777 protein autophosphorylation | GO:0010118 stomatal movement | GO:0009902 chloroplast relocation | GO:0009638 phototropism | GO:0010362 negative regulation of anion channel activity by blue light | GO:0009069 serine family amino acid metabolic process | GO:0007165 signal transduction	GO:0005794 Golgi apparatus | GO:0005886 plasma membrane	GO:0004674 protein serine/threonine kinase activity | GO:0042802 identical protein binding | GO:0009882 blue light photoreceptor activity | GO:0010181 FMN binding	-	-	GO only
TCONS_00018085	XLOC_017958	197	808.834	67.6241	103.796	-3.58023	-2.96209	DOWN	DOWN	KMER33_scaffold68609_Locus_58530_0_23.8_FORK:475-672	197	gi|42569274|ref|NP_179973.2| putative LRR receptor-like serine/threonine-protein kinase	65	2.41e-36	148.61	GO:0006468 protein phosphorylation | GO:0055114 oxidation-reduction process | GO:0007165 signal transduction | GO:0009069 serine family amino acid metabolic process	GO:0016021 integral to membrane	GO:0004872 receptor activity | GO:0005524 ATP binding | GO:0032440 2-alkenal reductase [NAD(P)] activity | GO:0004674 protein serine/threonine kinase activity	2.7.11.1	-	GO & Enzyme
TCONS_00018103	XLOC_017976	182	5418.71	938.51	1106.53	-2.52951	-2.29191	DOWN	DOWN	KMER33_scaffold68693_Locus_58737_1_56.2_COMPLEX:352-534	182	-	-	-	-	-	-	-	-	-	-
TCONS_00018111	XLOC_017984	244	24.2121	3.59774	1	-2.75057	-4.59766	DOWN	DOWN	KMER33_scaffold68711_Locus_58768_1_27.7_FORK:0-244	244	gi|5730134|emb|CAB52468.1| putative protein	23	0.000128	53.0748	-	-	-	-	-
TCONS_00018178	XLOC_018051	678	8.58448	1.19815	0.634118	-2.84092	-3.75891	DOWN	DOWN	KMER33_scaffold69137_Locus_59692_0__7.5_COMPLEX:0-678	678	gi|89257447|gb|ABD64939.1| hypothetical protein 24.t00017	131	8.48e-76	275.694	-	GO:0005739 mitochondrion	GO:0016788 hydrolase activity, acting on ester bonds	-	pfam04827 Plant_tran	GO & Domain
TCONS_00018179	XLOC_018052	469	12.3622	0.411336	0.750338	-4.90947	-4.04225	DOWN	DOWN	KMER33_scaffold69137_Locus_59692_0__7.5_COMPLEX:747-1216	469	gi|89257447|gb|ABD64939.1| hypothetical protein 24.t00017	135	2.44e-59	225.038	-	-	GO:0016788 hydrolase activity, acting on ester bonds | GO:0016740 transferase activity	-	-	GO only
TCONS_00018184	XLOC_018057	225	46.9363	2.51281	11.1708	-4.22333	-2.07097	DOWN	DOWN	KMER33_scaffold69154_Locus_59721_0__6.4_LINEAR:20-245	225	gi|15237497|ref|NP_198897.1| ubiquinol-cytochrome c reductase cytochrome c1 subunit	54	1.97e-23	111.729	GO:0006810 transport | GO:0022900 electron transport chain | GO:0006118 electron transport	GO:0005750 mitochondrial respiratory chain complex III | GO:0005886 plasma membrane | GO:0005774 vacuolar membrane | GO:0016021 integral to membrane	GO:0005515 protein binding | GO:0020037 heme binding | GO:0045153 electron transporter, transferring electrons within CoQH2-cytochrome c reductase complex activity	-	-	GO only
TCONS_00018202	XLOC_018074	381	9.58882	1.76717	2.22739	-2.43991	-2.106	DOWN	DOWN	KMER33_scaffold69265_Locus_59960_0__9.6_LINEAR:18-399	381	gi|15229663|ref|NP_190574.1| aspartyl protease family protein	87	1.44e-34	149.499	GO:0006508 proteolysis	-	GO:0004190 aspartic-type endopeptidase activity	-	-	GO only
TCONS_00018233	XLOC_018105	510	6.45163	1.44257	0.325663	-2.16102	-4.30821	DOWN	DOWN	KMER33_scaffold69467_Locus_60460_0__6.2_LINEAR:0-510	510	-	-	-	-	-	-	-	-	-	-
TCONS_00018243	XLOC_018115	196	236.629	23.4499	26.5443	-3.33497	-3.15615	DOWN	DOWN	KMER33_scaffold69549_Locus_60700_0__5.0_LINEAR:11-207	196	-	-	-	-	-	-	-	-	-	-
TCONS_00018254	XLOC_018126	184	327.969	30.2579	56.1156	-3.43818	-2.54709	DOWN	DOWN	KMER33_scaffold69626_Locus_60910_0_12.7_LINEAR:13-197	184	gi|297829918|ref|XP_002882841.1| hypothetical protein ARALYDRAFT_478773	61	1.06e-31	134.391	GO:0090305 nucleic acid phosphodiester bond hydrolysis | GO:0006396 RNA processing | GO:0051252 regulation of RNA metabolic process	GO:0009536 plastid	GO:0003723 RNA binding | GO:0004525 ribonuclease III activity	-	-	GO only
TCONS_00018293	XLOC_018165	173	321.882	1	13.8496	-8.33039	-4.53862	DOWN	DOWN	KMER33_scaffold698_Locus_280_0__3.1_COMPLEX:1-174	173	gi|334185154|ref|NP_187344.5| transducin/WD-40 repeat-containing protein	56	1.06e-25	116.172	-	-	GO:0000166 nucleotide binding	-	-	GO only
TCONS_00018302	XLOC_018174	237	49.7665	6.0284	5.30912	-3.04533	-3.22863	DOWN	DOWN	KMER33_scaffold69923_Locus_61678_1__7.0_COMPLEX:1102-1339	237	gi|297839093|ref|XP_002887428.1| hypothetical protein ARALYDRAFT_476359	25	2.46e-05	55.2965	-	-	-	-	-
TCONS_00018315	XLOC_018187	175	337.751	32.6666	13.3087	-3.37007	-4.66552	DOWN	DOWN	KMER33_scaffold70011_Locus_61877_0__9.6_LINEAR:36-211	175	gi|297799888|ref|XP_002867828.1| pseudouridine synthase family protein	58	5.78e-26	117.061	GO:0001522 pseudouridine synthesis	GO:0009536 plastid	GO:0009982 pseudouridine synthase activity | GO:0003723 RNA binding	-	-	GO only
TCONS_00018316	XLOC_018188	157	992.657	91.9953	59.9113	-3.43166	-4.0504	DOWN	DOWN	KMER33_scaffold70011_Locus_61877_0__9.6_LINEAR:303-460	157	gi|297799888|ref|XP_002867828.1| pseudouridine synthase family protein	50	2.75e-20	99.2872	GO:0001522 pseudouridine synthesis	-	GO:0009982 pseudouridine synthase activity	-	-	GO only
TCONS_00018320	XLOC_018192	204	322.783	13.1283	57.8841	-4.61981	-2.47933	DOWN	DOWN	KMER33_scaffold7002_Locus_3160_4_10.2_COMPLEX:305-509	204	gi|22326761|ref|NP_196815.2| glucose-6-phosphate dehydrogenase 2	67	1.27e-25	117.506	GO:0006098 pentose-phosphate shunt | GO:0006749 glutathione metabolic process	-	GO:0004345 glucose-6-phosphate dehydrogenase activity | GO:0050661 NADP binding	-	-	GO only
TCONS_00018339	XLOC_018211	168	437.374	73.2722	1	-2.57753	-8.77272	DOWN	DOWN	KMER33_scaffold70139_Locus_62240_0__9.3_LINEAR:457-625	168	gi|42562732|ref|NP_564633.2| UDP-glucose 4,6-dehydratase	55	5.7e-31	131.28	GO:0045226 extracellular polysaccharide biosynthetic process | GO:0009225 nucleotide-sugar metabolic process | GO:0009117 nucleotide metabolic process | GO:0019872 streptomycin biosynthetic process | GO:0030639 polyketide biosynthetic process	-	GO:0050662 coenzyme binding | GO:0000166 nucleotide binding | GO:0008460 dTDP-glucose 4,6-dehydratase activity | GO:0008831 dTDP-4-dehydrorhamnose reductase activity	-	-	GO only
TCONS_00018345	XLOC_018217	236	60.2402	6.13088	8.16896	-3.29656	-2.8825	DOWN	DOWN	KMER33_scaffold70152_Locus_62254_4__6.7_COMPLEX:12-248	236	gi|30684045|ref|NP_850127.1| para-aminobenzoate synthetase	77	4.14e-34	144.167	GO:0046656 folic acid biosynthetic process | GO:0008153 para-aminobenzoic acid biosynthetic process | GO:0046417 chorismate metabolic process | GO:0009793 embryo development ending in seed dormancy	GO:0009507 chloroplast	GO:0046820 4-amino-4-deoxychorismate synthase activity | GO:0016833 oxo-acid-lyase activity	-	-	GO only
TCONS_00018413	XLOC_018285	142	1353.48	1	222.2	-10.4025	-2.60674	DOWN	DOWN	KMER33_scaffold70594_Locus_63375_0__7.7_LINEAR:530-672	142	gi|15242015|ref|NP_200510.1| uncharacterized protein	47	7.27e-18	91.2889	-	-	-	-	-
TCONS_00018438	XLOC_018310	188	883.941	58.1063	31.2439	-3.92718	-4.8223	DOWN	DOWN	KMER33_scaffold70724_Locus_63705_0_39.5_LINEAR:357-545	188	gi|9971067|emb|CAC07206.1| nitrate transporter	62	3.81e-35	144.611	GO:0010167 response to nitrate | GO:0009414 response to water deprivation | GO:0015706 nitrate transport	GO:0005886 plasma membrane	GO:0015112 nitrate transmembrane transporter activity | GO:0005515 protein binding	-	-	GO only
TCONS_00018471	XLOC_018343	2946	11.5198	0.433338	1.95246	-4.73248	-2.56075	DOWN	DOWN	KMER33_scaffold70930_Locus_64277_0_34.9_LINEAR:0-2946	2946	gi|9802795|gb|AAF99864.1|AC015448_14 Putative protein kinase	855	0	1465.66	GO:0006468 protein phosphorylation	GO:0009506 plasmodesma | GO:0005886 plasma membrane	GO:0016301 kinase activity	2.7.11.1	pfam12819 Malectin_like | pfam00069 Pkinase | pfam07714 Pkinase_Tyr | pfam13855 LRR_8 | pfam12799 LRR_4	GO & Enzyme & Domain
TCONS_00018509	XLOC_018381	209	288.806	33.6592	37.4336	-3.10103	-2.9477	DOWN	DOWN	KMER33_scaffold71128_Locus_64831_0_33.2_FORK:344-553	209	-	-	-	-	-	-	-	-	-	-
TCONS_00018519	XLOC_018391	259	18.3308	2.93757	1.69132	-2.64157	-3.43805	DOWN	DOWN	KMER33_scaffold71161_Locus_64958_0__4.0_LINEAR:16-275	259	gi|33589788|gb|AAQ22660.1| At3g01790	86	4.26e-45	177.048	GO:0009908 flower development	-	GO:0005515 protein binding	-	pfam00651 BTB	GO & Domain
TCONS_00018522	XLOC_018394	232	37.0212	8.77068	3.03017	-2.07759	-3.61088	DOWN	DOWN	KMER33_scaffold71177_Locus_65002_1__4.5_COMPLEX:0-232	232	-	-	-	-	-	-	-	-	-	-
TCONS_00018528	XLOC_018400	287	15.5291	1.09391	2.30549	-3.82741	-2.75183	DOWN	DOWN	KMER33_scaffold71197_Locus_65042_0__6.0_LINEAR:6-293	287	gi|297816836|ref|XP_002876301.1| hypothetical protein ARALYDRAFT_485969	95	8.66e-50	191.712	-	-	-	-	-
TCONS_00018534	XLOC_018406	643	2.92121	0.25764	0.228046	-3.50314	-3.67917	DOWN	DOWN	KMER33_scaffold71236_Locus_65148_0__5.2_LINEAR:362-1005	643	-	-	-	-	-	-	-	-	-	-
TCONS_00018567	XLOC_018439	644	6.34327	1.54253	1.13767	-2.03993	-2.47914	DOWN	DOWN	KMER33_scaffold71443_Locus_65774_0__6.0_LINEAR:0-644	644	-	-	-	-	-	-	-	-	-	-
TCONS_00018589	XLOC_018461	203	2000.04	334.921	416.565	-2.57814	-2.26342	DOWN	DOWN	KMER33_scaffold71605_Locus_66279_0_50.4_LINEAR:551-754	203	gi|297811809|ref|XP_002873788.1| predicted protein	39	2.94e-09	67.294	-	GO:0009535 chloroplast thylakoid membrane | GO:0009941 chloroplast envelope	-	-	-	GO only
TCONS_00018591	XLOC_018463	201	171.903	1	1	-7.42545	-7.42545	DOWN	DOWN	KMER33_scaffold71607_Locus_66287_0__8.1_LINEAR:337-538	201	gi|297828650|ref|XP_002882207.1| predicted protein	35	7.91e-11	72.1818	-	-	-	-	-
TCONS_00018598	XLOC_018470	251	21.9122	1.62814	1	-3.75044	-4.45366	DOWN	DOWN	KMER33_scaffold71653_Locus_66458_0__2.4_LINEAR:25-276	251	gi|2739387|gb|AAC14510.1| En/Spm-like transposon protein	46	1.1e-11	75.7366	-	-	-	-	-
TCONS_00018637	XLOC_018509	239	46.3901	5.83333	5.05319	-2.99143	-3.19855	DOWN	DOWN	KMER33_scaffold71890_Locus_67188_0__9.9_LINEAR:0-239	239	gi|157849662|gb|ABV89614.1| universal stress protein family protein	79	2.92e-46	179.27	GO:0006950 response to stress	-	-	-	-	GO only
TCONS_00018669	XLOC_018541	178	430.206	27.6593	37.6723	-3.95919	-3.51345	DOWN	DOWN	KMER33_scaffold72083_Locus_67834_0__5.0_LINEAR:530-708	178	gi|21592525|gb|AAM64475.1| putative carrier protein	59	1.36e-32	136.613	GO:0010117 photoprotection | GO:0010206 photosystem II repair | GO:0015867 ATP transport	GO:0016021 integral to membrane | GO:0005743 mitochondrial inner membrane | GO:0009941 chloroplast envelope | GO:0042651 thylakoid membrane	GO:0005488 binding | GO:0005347 ATP transmembrane transporter activity	-	-	GO only
TCONS_00018682	XLOC_018554	539	8.14446	1.3269	1.19145	-2.61776	-2.7731	DOWN	DOWN	KMER33_scaffold72146_Locus_68047_0__7.4_LINEAR:0-539	539	gi|297820376|ref|XP_002878071.1| bile acid:sodium symporter	66	4.59e-31	139.723	-	-	-	-	-
TCONS_00018698	XLOC_018570	383	4.73884	0.583329	0.550786	-3.02215	-3.10497	DOWN	DOWN	KMER33_scaffold72214_Locus_68289_0__3.0_LINEAR:29-412	383	gi|297847716|ref|XP_002891739.1| abc transporter family protein	127	4.91e-77	278.805	GO:0006200 ATP catabolic process | GO:0006810 transport	GO:0016020 membrane	GO:0042626 ATPase activity, coupled to transmembrane movement of substances | GO:0005524 ATP binding	-	pfam01061 ABC2_membrane | pfam01737 Ycf9	GO & Domain
TCONS_00018738	XLOC_018609	242	23.3787	1.85441	4.70927	-3.65616	-2.31162	DOWN	DOWN	KMER33_scaffold72448_Locus_69087_0_33.5_LINEAR:1-243	242	-	-	-	-	-	-	-	-	-	-
TCONS_00018744	XLOC_018615	591	9.76593	1	1	-3.28776	-3.28776	DOWN	DOWN	KMER33_scaffold72504_Locus_69300_0__8.6_LINEAR:5-596	591	gi|156086308|ref|XP_001610563.1| senescence-associated protein	58	7.42e-06	58.8513	-	-	-	-	-
TCONS_00018804	XLOC_018674	254	20.4175	3.12899	3.68975	-2.70604	-2.46821	DOWN	DOWN	KMER33_scaffold72807_Locus_70434_1__8.3_COMPLEX:345-599	254	gi|297798008|ref|XP_002866888.1| peroxisomal abc transporter	83	5.16e-37	153.498	GO:0015916 fatty-acyl-CoA transport | GO:0006200 ATP catabolic process | GO:0006635 fatty acid beta-oxidation | GO:0010030 positive regulation of seed germination | GO:0006855 drug transmembrane transport	GO:0046861 glyoxysomal membrane | GO:0016021 integral to membrane	GO:0008559 xenobiotic-transporting ATPase activity | GO:0005524 ATP binding	-	-	GO only
TCONS_00018813	XLOC_018683	257	17.5197	1	3.49919	-4.13091	-2.32389	DOWN	DOWN	KMER33_scaffold72851_Locus_70637_0__4.6_LINEAR:0-257	257	-	-	-	-	-	-	-	-	-	-
TCONS_00018845	XLOC_018715	434	5.6527	0.467425	1.29335	-3.59613	-2.12783	DOWN	DOWN	KMER33_scaffold73059_Locus_71401_0__4.6_FORK:71-505	434	-	-	-	-	-	-	-	-	-	-
TCONS_00018846	XLOC_018716	245	34.2155	5.31697	4.4068	-2.68597	-2.95685	DOWN	DOWN	KMER33_scaffold73064_Locus_71404_1__7.3_FORK:8-253	245	gi|15229581|ref|NP_189053.1| putative calcium-binding protein CML22	80	1.78e-43	171.716	-	-	GO:0005509 calcium ion binding	-	-	GO only
TCONS_00018879	XLOC_018749	1471	3.18393	0.370965	0.636534	-3.10145	-2.3225	DOWN	DOWN	KMER33_scaffold73201_Locus_71943_1__3.0_FORK:0-1471	1471	gi|297833452|ref|XP_002884608.1| glycoside hydrolase family 28 protein	416	2.84e-239	818.246	GO:0007047 cellular cell wall organization | GO:0005982 starch metabolic process | GO:0005985 sucrose metabolic process	GO:0009505 plant-type cell wall | GO:0005773 vacuole | GO:0005576 extracellular region	GO:0004650 polygalacturonase activity | GO:0047911 galacturan 1,4-alpha-galacturonidase activity	-	pfam00295 Glyco_hydro_28 | pfam12708 Pectate_lyase_3	GO & Domain
TCONS_00018901	XLOC_018771	250	58.0213	8.25263	13.9233	-2.81366	-2.05908	DOWN	DOWN	KMER33_scaffold73348_Locus_72576_2_11.5_COMPLEX:333-583	250	gi|297802500|ref|XP_002869134.1| hypothetical protein ARALYDRAFT_328280	60	1.7e-25	118.839	GO:0009860 pollen tube growth	-	-	-	-	GO only
TCONS_00018904	XLOC_018774	213	133.343	16.699	32.953	-2.99731	-2.01666	DOWN	DOWN	KMER33_scaffold73360_Locus_72627_0_18.0_LINEAR:325-538	213	gi|297842695|ref|XP_002889229.1| hypothetical protein ARALYDRAFT_316805	69	2.41e-25	117.061	-	-	-	-	-
TCONS_00018906	XLOC_018776	281	35.7992	3.47161	6.18609	-3.36625	-2.53283	DOWN	DOWN	KMER33_scaffold73393_Locus_72741_1_37.9_COMPLEX:1-282	281	-	-	-	-	-	-	-	-	-	-
TCONS_00018913	XLOC_018783	233	45.1855	10.7671	2.94801	-2.06923	-3.93805	DOWN	DOWN	KMER33_scaffold73441_Locus_72928_0_11.4_LINEAR:652-885	233	-	-	-	-	-	-	-	-	-	-
TCONS_00018914	XLOC_018784	273	14.2459	1.25394	1	-3.50601	-3.83247	DOWN	DOWN	KMER33_scaffold73447_Locus_72951_0__4.0_LINEAR:24-297	273	gi|297800588|ref|XP_002868178.1| hypothetical protein ARALYDRAFT_355185	81	1.36e-19	101.065	-	-	-	-	-
TCONS_00018931	XLOC_018801	238	16.0073	1	1	-4.00066	-4.00066	DOWN	DOWN	KMER33_scaffold73552_Locus_73350_0__9.3_LINEAR:493-731	238	-	-	-	-	-	-	-	-	-	-
TCONS_00018943	XLOC_018813	255	171.352	27.7986	18.12	-2.62388	-3.24131	DOWN	DOWN	KMER33_scaffold73618_Locus_73662_0_55.7_LINEAR:25-280	255	-	-	-	-	-	-	-	-	-	-
TCONS_00018944	XLOC_018814	741	3.36225	0.425695	0.560371	-2.98153	-2.58497	DOWN	DOWN	KMER33_scaffold73647_Locus_73768_0_19.6_LINEAR:385-1126	741	-	-	-	-	-	-	-	-	-	-
TCONS_00018954	XLOC_018824	365	10.1005	1.27855	1.22118	-2.98185	-3.04808	DOWN	DOWN	KMER33_scaffold73686_Locus_73960_0_19.3_LINEAR:1223-1588	365	-	-	-	-	-	-	-	-	-	-
TCONS_00018985	XLOC_018855	240	24.9232	1.91348	4.93351	-3.70322	-2.3368	DOWN	DOWN	KMER33_scaffold73900_Locus_74908_0__3.0_LINEAR:0-240	240	gi|18399910|ref|NP_565528.1| 3R-hydroxymyristoyl ACP dehydrase	55	1.02e-29	131.28	GO:0009245 lipid A biosynthetic process | GO:0006633 fatty acid biosynthetic process | GO:0009817 defense response to fungus, incompatible interaction	GO:0005618 cell wall | GO:0009941 chloroplast envelope | GO:0009534 chloroplast thylakoid | GO:0016020 membrane	GO:0047450 crotonoyl-[acyl-carrier-protein] hydratase activity	-	-	GO only
TCONS_00019028	XLOC_018898	328	12.0141	1.59251	0.785962	-2.91535	-3.93413	DOWN	DOWN	KMER33_scaffold74061_Locus_75550_0_10.9_LINEAR:722-1050	328	-	-	-	-	-	-	-	-	-	-
TCONS_00019046	XLOC_018916	642	4.65033	0.258195	0.457122	-4.1708	-3.34668	DOWN	DOWN	KMER33_scaffold74110_Locus_75805_0__3.0_LINEAR:4-646	642	gi|3292811|emb|CAA19801.1| hypothetical protein	197	6.75e-104	368.119	-	-	-	-	-
TCONS_00019066	XLOC_018936	290	9.34029	1	1.11469	-3.22347	-3.06682	DOWN	DOWN	KMER33_scaffold74206_Locus_76247_0__3.4_LINEAR:397-687	290	-	-	-	-	-	-	-	-	-	-
TCONS_00019068	XLOC_018938	299	9.23142	1.97206	2.02846	-2.22685	-2.18617	DOWN	DOWN	KMER33_scaffold74209_Locus_76266_2_19.5_COMPLEX:0-299	299	-	-	-	-	-	-	-	-	-	-
TCONS_00019071	XLOC_018941	712	9.33625	1.79514	0.592067	-2.37875	-3.97901	DOWN	DOWN	KMER33_scaffold74238_Locus_76402_0__7.4_LINEAR:0-712	712	gi|9294258|dbj|BAB02160.1| unnamed protein product	84	1.46e-31	141.945	-	-	GO:0016788 hydrolase activity, acting on ester bonds | GO:0016740 transferase activity	-	pfam04827 Plant_tran	GO & Domain
TCONS_00019072	XLOC_018942	237	35.9425	6.0284	1	-2.57584	-5.16762	DOWN	DOWN	KMER33_scaffold74238_Locus_76402_0__7.4_LINEAR:789-1026	237	gi|91805339|gb|ABE65399.1| hypothetical protein At1g43590	78	1.85e-29	130.392	-	-	-	-	-
TCONS_00019101	XLOC_018971	1112	3.79229	0.513449	0.665179	-2.88478	-2.51125	DOWN	DOWN	KMER33_scaffold74374_Locus_77056_0__9.8_LINEAR:14-1126	1112	gi|297821943|ref|XP_002878854.1| leucine-rich repeat family protein	157	1.5e-69	258.365	GO:0006952 defense response | GO:0007165 signal transduction	-	GO:0016301 kinase activity	-	pfam13855 LRR_8 | pfam12799 LRR_4	GO & Domain
TCONS_00019179	XLOC_019049	881	6.09636	1	1.33587	-2.60795	-2.19017	DOWN	DOWN	KMER33_scaffold74726_Locus_78852_0__6.6_LINEAR:5-886	881	gi|15223460|ref|NP_176009.1| putative LRR receptor-like serine/threonine-protein kinase	117	7.75e-42	174.382	GO:0006468 protein phosphorylation | GO:0009069 serine family amino acid metabolic process	GO:0009506 plasmodesma | GO:0005886 plasma membrane	GO:0005524 ATP binding | GO:0004674 protein serine/threonine kinase activity	-	-	GO only
TCONS_00019188	XLOC_019058	724	5.4998	0.438933	0.771369	-3.64731	-2.83389	DOWN	DOWN	KMER33_scaffold74767_Locus_79117_0__4.0_LINEAR:5-729	724	gi|297845748|ref|XP_002890755.1| P-glycoprotein 14	241	2.36e-128	449.435	GO:0010540 basipetal auxin transport | GO:0006200 ATP catabolic process | GO:0010541 acropetal auxin transport | GO:0010315 auxin efflux | GO:0006855 drug transmembrane transport | GO:0015833 peptide transport	GO:0016021 integral to membrane | GO:0005886 plasma membrane	GO:0008559 xenobiotic-transporting ATPase activity | GO:0005524 ATP binding | GO:0015440 peptide-transporting ATPase activity | GO:0010329 auxin efflux transmembrane transporter activity	-	-	GO only
TCONS_00019189	XLOC_019059	299	11.7491	1	1	-3.55448	-3.55448	DOWN	DOWN	KMER33_scaffold74767_Locus_79117_0__4.0_LINEAR:786-1085	299	gi|15217809|ref|NP_174122.1| ABC transporter B family member 14	99	1.73e-54	205.487	GO:0010540 basipetal auxin transport | GO:0006200 ATP catabolic process | GO:0010541 acropetal auxin transport | GO:0010315 auxin efflux | GO:0006855 drug transmembrane transport | GO:0015833 peptide transport	GO:0016021 integral to membrane | GO:0005886 plasma membrane	GO:0008559 xenobiotic-transporting ATPase activity | GO:0005524 ATP binding | GO:0015440 peptide-transporting ATPase activity | GO:0010329 auxin efflux transmembrane transporter activity	-	pfam00005 ABC_tran	GO & Domain
TCONS_00019206	XLOC_019076	321	19.4978	2.50515	2.49335	-2.96034	-2.96715	DOWN	DOWN	KMER33_scaffold74821_Locus_79407_0__4.4_LINEAR:19-340	321	gi|297841599|ref|XP_002888681.1| leucine-rich repeat family protein	106	2.1e-63	233.481	GO:0007165 signal transduction	-	-	-	-	GO only
TCONS_00019242	XLOC_019112	708	5.52728	0.226083	1.19345	-4.61165	-2.21143	DOWN	DOWN	KMER33_scaffold74946_Locus_80031_0__5.0_LINEAR:30-738	708	gi|18395855|ref|NP_566142.1| phosphoenolpyruvate (pep)/phosphate translocator 2	163	1.91e-81	293.468	GO:0015714 phosphoenolpyruvate transport | GO:0015713 phosphoglycerate transport	GO:0016021 integral to membrane	GO:0015121 phosphoenolpyruvate:phosphate antiporter activity | GO:0015120 phosphoglycerate transmembrane transporter activity	-	-	GO only
TCONS_00019264	XLOC_019134	227	42.372	2.4123	10.5077	-4.13463	-2.01166	DOWN	DOWN	KMER33_scaffold7498_Locus_3403_2__3.6_COMPLEX:995-1222	227	gi|297797161|ref|XP_002866465.1| hypothetical protein ARALYDRAFT_496372	74	7.71e-32	137.057	-	-	-	-	pfam13041 PPR_2 | pfam12854 PPR_1	Domain only
TCONS_00019270	XLOC_019140	340	6.31149	0.737519	1	-3.09723	-2.65798	DOWN	DOWN	KMER33_scaffold75011_Locus_80447_1__4.1_FORK:582-922	340	gi|297794689|ref|XP_002865229.1| NLI interacting factor family protein	99	2.9e-58	217.929	GO:0006470 protein dephosphorylation	GO:0009536 plastid	GO:0004721 phosphoprotein phosphatase activity	-	pfam03031 NIF	GO & Domain
TCONS_00019278	XLOC_019148	332	7.33825	1	1	-2.87544	-2.87544	DOWN	DOWN	KMER33_scaffold75046_Locus_80652_0__5.0_LINEAR:0-332	332	gi|297805672|ref|XP_002870720.1| hypothetical protein ARALYDRAFT_493970	90	5.95e-13	80.6245	GO:0006952 defense response | GO:0007165 signal transduction	-	GO:0016301 kinase activity	-	-	GO only
TCONS_00019304	XLOC_019174	327	7.01517	1.60315	0.79211	-2.12957	-3.14671	DOWN	DOWN	KMER33_scaffold75175_Locus_81412_0__3.8_LINEAR:13-340	327	gi|297825361|ref|XP_002880563.1| hypothetical protein ARALYDRAFT_481279	109	1.49e-69	253.921	GO:0006468 protein phosphorylation | GO:0007169 transmembrane receptor protein tyrosine kinase signaling pathway | GO:0009069 serine family amino acid metabolic process | GO:0006470 protein dephosphorylation	GO:0016023 cytoplasmic membrane-bounded vesicle | GO:0005773 vacuole | GO:0005886 plasma membrane	GO:0004674 protein serine/threonine kinase activity | GO:0005524 ATP binding | GO:0004714 transmembrane receptor protein tyrosine kinase activity | GO:0004721 phosphoprotein phosphatase activity	-	-	GO only
TCONS_00019311	XLOC_019181	335	8.95196	0.760906	2.23637	-3.55641	-2.00104	DOWN	DOWN	KMER33_scaffold75197_Locus_81539_0__8.7_LINEAR:24-359	335	gi|18394761|ref|NP_564091.1| gamma carbonic anhydrase 1	60	7.45e-16	89.9558	GO:0009853 photorespiration | GO:0006730 one-carbon metabolic process | GO:0006807 nitrogen compound metabolic process	GO:0005747 mitochondrial respiratory chain complex I	GO:0004089 carbonate dehydratase activity	-	-	GO only
TCONS_00019326	XLOC_019196	338	6.41042	1.4934	1.4587	-2.10182	-2.13574	DOWN	DOWN	KMER33_scaffold75237_Locus_81759_0__4.5_LINEAR:15-353	338	gi|297811263|ref|XP_002873515.1| hypothetical protein ARALYDRAFT_487983	108	1.26e-26	124.171	-	-	-	-	-
TCONS_00019331	XLOC_019201	322	7.32944	1.65855	1.6487	-2.14378	-2.15237	DOWN	DOWN	KMER33_scaffold75251_Locus_81814_0__3.6_LINEAR:625-947	322	-	-	-	-	-	-	-	-	-	-
TCONS_00019351	XLOC_019220	380	5.69954	0.591963	0.559927	-3.26727	-3.34753	DOWN	DOWN	KMER33_scaffold75371_Locus_82623_0__3.7_LINEAR:18-398	380	gi|297851228|ref|XP_002893495.1| P-glycoprotein 13	126	1.26e-72	264.141	GO:0010540 basipetal auxin transport | GO:0006200 ATP catabolic process | GO:0010541 acropetal auxin transport | GO:0010315 auxin efflux | GO:0006855 drug transmembrane transport | GO:0015833 peptide transport	GO:0016021 integral to membrane | GO:0005886 plasma membrane	GO:0008559 xenobiotic-transporting ATPase activity | GO:0005524 ATP binding | GO:0015440 peptide-transporting ATPase activity | GO:0010329 auxin efflux transmembrane transporter activity	-	pfam00005 ABC_tran	GO & Domain
TCONS_00019352	XLOC_019221	337	7.6358	0.751375	1.46928	-3.34517	-2.37767	DOWN	DOWN	KMER33_scaffold75371_Locus_82623_0__3.7_LINEAR:467-804	337	gi|15217809|ref|NP_174122.1| ABC transporter B family member 14	111	7.19e-63	231.704	GO:0010540 basipetal auxin transport | GO:0006200 ATP catabolic process | GO:0010541 acropetal auxin transport | GO:0010315 auxin efflux | GO:0006855 drug transmembrane transport | GO:0015833 peptide transport	GO:0016021 integral to membrane | GO:0005886 plasma membrane	GO:0003723 RNA binding | GO:0008559 xenobiotic-transporting ATPase activity | GO:0005524 ATP binding | GO:0015440 peptide-transporting ATPase activity | GO:0010329 auxin efflux transmembrane transporter activity	-	-	GO only
TCONS_00019358	XLOC_019227	355	13.3704	2.70102	1.94933	-2.30747	-2.77799	DOWN	DOWN	KMER33_scaffold75387_Locus_82711_0__6.6_LINEAR:1134-1489	355	gi|7546696|emb|CAB87274.1| receptor-like protein kinase	86	4.18e-40	165.94	GO:0009553 embryo sac development | GO:0010103 stomatal complex morphogenesis | GO:0048481 ovule development	GO:0016023 cytoplasmic membrane-bounded vesicle	GO:0016301 kinase activity	-	-	GO only
TCONS_00019361	XLOC_019230	279	11.9191	1	1.26819	-3.5752	-3.23243	DOWN	DOWN	KMER33_scaffold75396_Locus_82788_0__3.5_LINEAR:715-994	279	-	-	-	-	-	-	-	-	-	-
TCONS_00019367	XLOC_019236	399	4.33669	0.541226	1.01334	-3.00229	-2.09748	DOWN	DOWN	KMER33_scaffold75418_Locus_82928_0_20.7_LINEAR:0-399	399	-	-	-	-	-	-	-	-	-	-
TCONS_00019414	XLOC_019281	453	10.7261	0.870419	1.99414	-3.62327	-2.42729	DOWN	DOWN	KMER33_scaffold75612_Locus_84297_0__6.9_LINEAR:1-454	453	gi|30698170|ref|NP_569022.2| kinesin-like calmodulin-binding protein (ZWICHEL)	150	3.46e-85	305.91	GO:0055114 oxidation-reduction process | GO:0007018 microtubule-based movement | GO:0010091 trichome branching | GO:0009846 pollen germination	GO:0005886 plasma membrane | GO:0005874 microtubule | GO:0045298 tubulin complex	GO:0003777 microtubule motor activity | GO:0008017 microtubule binding | GO:0005516 calmodulin binding | GO:0016491 oxidoreductase activity | GO:0005524 ATP binding | GO:0016887 ATPase activity	-	pfam00784 MyTH4	GO & Domain
TCONS_00019425	XLOC_019291	1369	0.681362	0.00126544	0.00124324	-9.07264	-9.09817	DOWN	DOWN	KMER33_scaffold75634_Locus_84423_0_23.3_LINEAR:0-1517	1369	gi|297847406|ref|XP_002891584.1| PHD finger family protein	35	1.3e-07	65.9609	-	-	-	-	-
TCONS_00019451	XLOC_019316	448	7.82281	1	0.813694	-2.96769	-3.26513	DOWN	DOWN	KMER33_scaffold75769_Locus_85402_0__5.6_LINEAR:784-1232	448	gi|42571353|ref|NP_973767.1| endonuclease III	137	4.53e-37	157.941	GO:0006284 base-excision repair	GO:0042644 chloroplast nucleoid	GO:0004519 endonuclease activity | GO:0003677 DNA binding | GO:0019104 DNA N-glycosylase activity | GO:0051539 4 iron, 4 sulfur cluster binding | GO:0003906 DNA-(apurinic or apyrimidinic site) lyase activity	-	-	GO only
TCONS_00019535	XLOC_019395	235	62.5764	12.4738	8.38377	-2.32672	-2.89995	DOWN	DOWN	KMER33_scaffold775_Locus_318_1_17.0_COMPLEX:0-235	235	gi|15227876|ref|NP_179354.1| putative phosphoserine aminotransferase	45	3.83e-20	101.953	GO:0008615 pyridoxine biosynthetic process | GO:0046686 response to cadmium ion | GO:0006564 L-serine biosynthetic process | GO:0006544 glycine metabolic process | GO:0006566 threonine metabolic process	GO:0005829 cytosol | GO:0009534 chloroplast thylakoid | GO:0009570 chloroplast stroma	GO:0030170 pyridoxal phosphate binding | GO:0004648 O-phospho-L-serine:2-oxoglutarate aminotransferase activity	-	-	GO only
TCONS_00019567	XLOC_019427	1186	4.57124	0.23789	0.82039	-4.26422	-2.4782	DOWN	DOWN	KMER33_scaffold8135_Locus_3722_2_22.3_COMPLEX:251-1437	1186	gi|15229017|ref|NP_190441.1| HXXXD-type acyl-transferase-like protein	207	1.83e-118	416.553	-	-	GO:0047672 anthranilate N-benzoyltransferase activity	-	-	GO only
TCONS_00019576	XLOC_019436	337	8.22317	1.50275	0.734641	-2.45209	-3.48458	DOWN	DOWN	KMER33_scaffold81_Locus_35_0__5.0_FORK:9-346	337	-	-	-	-	-	-	-	-	-	-
TCONS_00019578	XLOC_019438	992	57.9158	12.6652	13.7857	-2.19309	-2.07078	DOWN	DOWN	KMER33_scaffold8223_Locus_3760_2_52.7_COMPLEX:2-994	992	gi|15224330|ref|NP_181300.1| expansin-A3	79	7.76e-53	208.153	GO:0009831 plant-type cell wall modification involved in multidimensional cell growth | GO:0009828 plant-type cell wall loosening | GO:0009739 response to gibberellin stimulus | GO:0009826 unidimensional cell growth | GO:0010114 response to red light | GO:0006949 syncytium formation	GO:0009505 plant-type cell wall | GO:0005576 extracellular region | GO:0016020 membrane	-	-	pfam01357 Pollen_allerg_1 | pfam03330 DPBB_1	GO & Domain
TCONS_00019606	XLOC_019465	400	4.23428	0.00348809	0.000489514	-10.2455	-13.0785	DOWN	DOWN	KMER33_scaffold8597_Locus_3956_3_32.6_COMPLEX:963-1574	400	gi|229914877|gb|ACQ90602.1| putative C2H2 zinc finger protein	47	6.44e-18	97.0654	GO:0006355 regulation of transcription, DNA-dependent	GO:0005667 transcription factor complex	GO:0003700 sequence-specific DNA binding transcription factor activity | GO:0003676 nucleic acid binding | GO:0008270 zinc ion binding	-	-	GO only
TCONS_00019619	XLOC_019478	525	23.6305	2.76066	4.34931	-3.09757	-2.44179	DOWN	DOWN	KMER33_scaffold866_Locus_352_0_38.5_BUBBLE:152-677	525	gi|297790330|ref|XP_002863063.1| hypothetical protein ARALYDRAFT_333107	117	2.31e-41	171.716	-	GO:0009941 chloroplast envelope	-	-	-	GO only
TCONS_00019669	XLOC_019528	328	7.58784	1.59251	0.785962	-2.25239	-3.27116	DOWN	DOWN	KMER33_scaffold9237_Locus_4283_0__3.7_FORK:281-609	328	-	-	-	-	-	-	-	-	-	-
TCONS_00019704	XLOC_019563	270	6.2337	1	1.42916	-2.64009	-2.12492	DOWN	DOWN	KMER33_scaffold9513_Locus_4433_1_19.6_COMPLEX:21-291	270	-	-	-	-	-	-	-	-	-	-
TCONS_00019707	XLOC_019566	313	8.69699	1.76857	0.889519	-2.29793	-3.28942	DOWN	DOWN	KMER33_scaffold9532_Locus_4440_1__8.3_FORK:0-313	313	gi|297795967|ref|XP_002865868.1| hypothetical protein ARALYDRAFT_495229	37	7.34e-05	54.4078	-	-	-	-	-
TCONS_00019721	XLOC_019580	240	32.4002	3.82696	4.93351	-3.08173	-2.71532	DOWN	DOWN	KMER33_scaffold968_Locus_395_0__5.3_LINEAR:547-787	240	gi|21593644|gb|AAM65611.1| unknown	80	1.72e-51	193.934	-	-	-	-	pfam05903 DUF862	Domain only
TCONS_00019725	XLOC_019584	145	2251.28	1	114.216	-11.1365	-4.30091	DOWN	DOWN	KMER33_scaffold972_Locus_397_0_38.5_COMPLEX:4-149	145	-	-	-	-	-	-	-	-	-	-
[truncated: 17,784 more rows]
