# Supplementary material for: Global insights into high temperature and drought stress regulated genes by RNA-Seq in economically important oilseed crop Brassica juncea
Source: BMC Plant Biol. 2015 Jan 21;15:9. doi: 10.1186/s12870-014-0405-1 (PMC4310166; doi:10.1186/s12870-014-0405-1)
Supplement: Additional file 6: Table S5. — List of dysregulated metabolic pathways. [file 12870_2014_405_MOESM6_ESM.xlsx]

## Sheet: Sheet1
Addiotional table 5: List of dysregulated metabolic pathways.
KEGG_Pathway_ID	Pathway_Name	BRITE Class-1	BRITE Class-2	Trancript_Detected
ko02010	ABC transporters	3. Environmental Information Processing	3.1 Membrane transport	87
ko03010	Ribosome	2. Genetic Information Processing	2.2 Translation	76
ko00230	Purine metabolism	1. Metabolism	1.4 Nucleotide metabolism	43
ko00860	Porphyrin and chlorophyll metabolism	1. Metabolism	1.8 Metabolism of cofactors and vitamins	41
ko00010	Glycolysis / Gluconeogenesis	1. Metabolism	1.1 Carbohydrate metabolism	37
ko00520	Amino sugar and nucleotide sugar metabolism	1. Metabolism	1.1 Carbohydrate metabolism	36
ko02020	Two-component system	3. Environmental Information Processing	3.2 Signal transduction	36
ko00520	Amino sugar and nucleotide sugar metabolism	1. Metabolism	1.1 Carbohydrate metabolism	34
ko00540	Lipopolysaccharide biosynthesis	1. Metabolism	1.7 Glycan biosynthesis and metabolism	33
ko00230	Purine metabolism	1. Metabolism	1.4 Nucleotide metabolism	31
ko00680	Methane metabolism	1. Metabolism	1.2 Energy metabolism	29
ko00620	Pyruvate metabolism	1. Metabolism	1.1 Carbohydrate metabolism	28
ko00240	Pyrimidine metabolism	1. Metabolism	1.4 Nucleotide metabolism	26
ko00650	Butanoate metabolism	1. Metabolism	1.1 Carbohydrate metabolism	24
ko00970	Aminoacyl-tRNA biosynthesis	2. Genetic Information Processing	2.2 Translation	23
ko00051	Fructose and mannose metabolism	1. Metabolism	1.1 Carbohydrate metabolism	21
ko00480	Glutathione metabolism	1. Metabolism	1.6 Metabolism of other amino acids	20
ko03430	Mismatch repair	2. Genetic Information Processing	2.4 Replication and repair	19
ko03440	Homologous recombination	2. Genetic Information Processing	2.4 Replication and repair	19
ko00020	Citrate cycle (TCA cycle)	1. Metabolism	1.1 Carbohydrate metabolism	19
ko00680	Methane metabolism	1. Metabolism	1.2 Energy metabolism	18
ko00190	Oxidative phosphorylation	1. Metabolism	1.2 Energy metabolism	17
ko00240	Pyrimidine metabolism	1. Metabolism	1.4 Nucleotide metabolism	17
ko00770	Pantothenate and CoA biosynthesis	1. Metabolism	1.8 Metabolism of cofactors and vitamins	16
ko00260	Glycine, serine and threonine metabolism	1. Metabolism	1.5 Amino acid metabolism	16
ko00900	Terpenoid backbone biosynthesis	1. Metabolism	1.9 Metabolism of terpenoids and polyketides	16
ko00020	Citrate cycle (TCA cycle)	1. Metabolism	1.1 Carbohydrate metabolism	15
ko00910	Nitrogen metabolism	1. Metabolism	1.2 Energy metabolism	15
ko00550	Peptidoglycan biosynthesis	1. Metabolism	1.7 Glycan biosynthesis and metabolism	14
ko03030	DNA replication	2. Genetic Information Processing	2.4 Replication and repair	14
ko00030	Pentose phosphate pathway	1. Metabolism	1.1 Carbohydrate metabolism	14
ko00250	Alanine, aspartate and glutamate metabolism	1. Metabolism	1.5 Amino acid metabolism	14
ko00270	Cysteine and methionine metabolism	1. Metabolism	1.5 Amino acid metabolism	14
ko00550	Peptidoglycan biosynthesis	1. Metabolism	1.7 Glycan biosynthesis and metabolism	14
ko00630	Glyoxylate and dicarboxylate metabolism	1. Metabolism	1.1 Carbohydrate metabolism	14
ko03440	Homologous recombination	2. Genetic Information Processing	2.4 Replication and repair	14
ko00030	Pentose phosphate pathway	1. Metabolism	1.1 Carbohydrate metabolism	13
ko00330	Arginine and proline metabolism	1. Metabolism	1.5 Amino acid metabolism	13
ko04120	Ubiquitin mediated proteolysis	2. Genetic Information Processing	2.3 Folding, sorting and degradation	13
ko00564	Glycerophospholipid metabolism	1. Metabolism	1.3 Lipid metabolism	12
ko00400	Phenylalanine, tyrosine and tryptophan biosynthesis	1. Metabolism	1.5 Amino acid metabolism	12
ko00500	Starch and sucrose metabolism	1. Metabolism	1.1 Carbohydrate metabolism	11
ko00670	One carbon pool by folate	1. Metabolism	1.8 Metabolism of cofactors and vitamins	11
ko00920	Sulfur metabolism	1. Metabolism	1.2 Energy metabolism	11
ko02060	Phosphotransferase system (PTS)	3. Environmental Information Processing	3.1 Membrane transport	11
ko00190	Oxidative phosphorylation	1. Metabolism	1.2 Energy metabolism	10
ko00330	Arginine and proline metabolism	1. Metabolism	1.5 Amino acid metabolism	10
ko00340	Histidine metabolism	1. Metabolism	1.5 Amino acid metabolism	10
ko00360	Phenylalanine metabolism	1. Metabolism	1.5 Amino acid metabolism	10
ko00561	Glycerolipid metabolism	1. Metabolism	1.3 Lipid metabolism	10
ko02040	Flagellar assembly	4. Cellular Processes	4.2 Cell motility	10
ko00620	Pyruvate metabolism	1. Metabolism	1.1 Carbohydrate metabolism	9
ko04122	Sulfur relay system	2. Genetic Information Processing	2.3 Folding, sorting and degradation	9
ko00130	Ubiquinone and other terpenoid-quinone biosynthesis	1. Metabolism	1.8 Metabolism of cofactors and vitamins	9
ko00290	Valine, leucine and isoleucine biosynthesis	1. Metabolism	1.5 Amino acid metabolism	9
ko00500	Starch and sucrose metabolism	1. Metabolism	1.1 Carbohydrate metabolism	9
ko00561	Glycerolipid metabolism	1. Metabolism	1.3 Lipid metabolism	9
ko00250	Alanine, aspartate and glutamate metabolism	1. Metabolism	1.5 Amino acid metabolism	8
ko00280	Valine, leucine and isoleucine degradation	1. Metabolism	1.5 Amino acid metabolism	8
ko00630	Glyoxylate and dicarboxylate metabolism	1. Metabolism	1.1 Carbohydrate metabolism	8
ko00920	Sulfur metabolism	1. Metabolism	1.2 Energy metabolism	8
ko03020	RNA polymerase	2. Genetic Information Processing	2.1 Transcription	8
ko03420	Nucleotide excision repair	2. Genetic Information Processing	2.4 Replication and repair	8
ko00240	Pyrimidine metabolism	1. Metabolism	1.4 Nucleotide metabolism	8
ko00270	Cysteine and methionine metabolism	1. Metabolism	1.5 Amino acid metabolism	8
ko00300	Lysine biosynthesis	1. Metabolism	1.5 Amino acid metabolism	8
ko00330	Arginine and proline metabolism	1. Metabolism	1.5 Amino acid metabolism	8
ko00473	D-Alanine metabolism	1. Metabolism	1.6 Metabolism of other amino acids	8
ko00670	One carbon pool by folate	1. Metabolism	1.8 Metabolism of cofactors and vitamins	8
ko00910	Nitrogen metabolism	1. Metabolism	1.2 Energy metabolism	8
ko03430	Mismatch repair	2. Genetic Information Processing	2.4 Replication and repair	8
ko00052	Galactose metabolism	1. Metabolism	1.1 Carbohydrate metabolism	7
ko00230	Purine metabolism	1. Metabolism	1.4 Nucleotide metabolism	7
ko00400	Phenylalanine, tyrosine and tryptophan biosynthesis	1. Metabolism	1.5 Amino acid metabolism	7
ko00410	beta-Alanine metabolism	1. Metabolism	1.6 Metabolism of other amino acids	7
ko02020	Two-component system	3. Environmental Information Processing	3.2 Signal transduction	7
ko03430	Mismatch repair	2. Genetic Information Processing	2.4 Replication and repair	7
ko00480	Glutathione metabolism	1. Metabolism	1.6 Metabolism of other amino acids	7
ko00520	Amino sugar and nucleotide sugar metabolism	1. Metabolism	1.1 Carbohydrate metabolism	7
ko00730	Thiamine metabolism	1. Metabolism	1.8 Metabolism of cofactors and vitamins	7
ko03410	Base excision repair	2. Genetic Information Processing	2.4 Replication and repair	7
ko03420	Nucleotide excision repair	2. Genetic Information Processing	2.4 Replication and repair	7
ko00240	Pyrimidine metabolism	1. Metabolism	1.4 Nucleotide metabolism	6
ko00623	Toluene degradation	1. Metabolism	1.11 Xenobiotics biodegradation and metabolism	6
ko00625	Chloroalkane and chloroalkene degradation	1. Metabolism	1.11 Xenobiotics biodegradation and metabolism	6
ko00630	Glyoxylate and dicarboxylate metabolism	1. Metabolism	1.1 Carbohydrate metabolism	6
ko03070	Bacterial secretion system	3. Environmental Information Processing	3.1 Membrane transport	6
ko03410	Base excision repair	2. Genetic Information Processing	2.4 Replication and repair	6
ko04151	PI3K-Akt signaling pathway	3. Environmental Information Processing	3.2 Signal transduction	6
ko04630	Jak-STAT signaling pathway	3. Environmental Information Processing	3.2 Signal transduction	6
ko04640	Hematopoietic cell lineage	5. Organismal Systems	5.1 Immune system	6
ko04664	Fc epsilon RI signaling pathway	5. Organismal Systems	5.1 Immune system	6
ko00061	Fatty acid biosynthesis	1. Metabolism	1.3 Lipid metabolism	6
ko00190	Oxidative phosphorylation	1. Metabolism	1.2 Energy metabolism	6
ko00620	Pyruvate metabolism	1. Metabolism	1.1 Carbohydrate metabolism	6
ko00790	Folate biosynthesis	1. Metabolism	1.8 Metabolism of cofactors and vitamins	6
ko02020	Two-component system	3. Environmental Information Processing	3.2 Signal transduction	6
ko03030	DNA replication	2. Genetic Information Processing	2.4 Replication and repair	6
ko03060	Protein export	2. Genetic Information Processing	2.3 Folding, sorting and degradation	6
ko04060	Cytokine-cytokine receptor interaction	3. Environmental Information Processing	3.3 Signaling molecules and interaction	6
ko00030	Pentose phosphate pathway	1. Metabolism	1.1 Carbohydrate metabolism	5
ko00040	Pentose and glucuronate interconversions	1. Metabolism	1.1 Carbohydrate metabolism	5
ko00053	Ascorbate and aldarate metabolism	1. Metabolism	1.1 Carbohydrate metabolism	5
ko00071	Fatty acid metabolism	1. Metabolism	1.3 Lipid metabolism	5
ko00260	Glycine, serine and threonine metabolism	1. Metabolism	1.5 Amino acid metabolism	5
ko00270	Cysteine and methionine metabolism	1. Metabolism	1.5 Amino acid metabolism	5
ko00290	Valine, leucine and isoleucine biosynthesis	1. Metabolism	1.5 Amino acid metabolism	5
ko00300	Lysine biosynthesis	1. Metabolism	1.5 Amino acid metabolism	5
ko00310	Lysine degradation	1. Metabolism	1.5 Amino acid metabolism	5
ko00340	Histidine metabolism	1. Metabolism	1.5 Amino acid metabolism	5
ko00350	Tyrosine metabolism	1. Metabolism	1.5 Amino acid metabolism	5
ko00380	Tryptophan metabolism	1. Metabolism	1.5 Amino acid metabolism	5
ko00430	Taurine and hypotaurine metabolism	1. Metabolism	1.6 Metabolism of other amino acids	5
ko00450	Selenocompound metabolism	1. Metabolism	1.6 Metabolism of other amino acids	5
ko00561	Glycerolipid metabolism	1. Metabolism	1.3 Lipid metabolism	5
ko00625	Chloroalkane and chloroalkene degradation	1. Metabolism	1.11 Xenobiotics biodegradation and metabolism	5
ko00640	Propanoate metabolism	1. Metabolism	1.1 Carbohydrate metabolism	5
ko00640	Propanoate metabolism	1. Metabolism	1.1 Carbohydrate metabolism	5
ko00650	Butanoate metabolism	1. Metabolism	1.1 Carbohydrate metabolism	5
ko00903	Limonene and pinene degradation	1. Metabolism	1.9 Metabolism of terpenoids and polyketides	5
ko04070	Phosphatidylinositol signaling system	3. Environmental Information Processing	3.2 Signal transduction	5
ko04660	T cell receptor signaling pathway	5. Organismal Systems	5.1 Immune system	5
ko04672	Intestinal immune network for IgA production	5. Organismal Systems	5.1 Immune system	5
ko05140	Leishmaniasis	6. Human Diseases	6.10 Infectious diseases: Parasitic	5
ko05162	Measles	6. Human Diseases	6.9 Infectious diseases: Viral	5
ko05310	Asthma	6. Human Diseases	6.3 Immune diseases	5
ko05320	Autoimmune thyroid disease	6. Human Diseases	6.3 Immune diseases	5
ko05330	Allograft rejection	6. Human Diseases	6.3 Immune diseases	5
ko00071	Fatty acid metabolism	1. Metabolism	1.3 Lipid metabolism	5
ko00280	Valine, leucine and isoleucine degradation	1. Metabolism	1.5 Amino acid metabolism	5
ko00340	Histidine metabolism	1. Metabolism	1.5 Amino acid metabolism	5
ko00361	Chlorocyclohexane and chlorobenzene degradation	1. Metabolism	1.11 Xenobiotics biodegradation and metabolism	5
ko00471	D-Glutamine and D-glutamate metabolism	1. Metabolism	1.6 Metabolism of other amino acids	5
ko00562	Inositol phosphate metabolism	1. Metabolism	1.1 Carbohydrate metabolism	5
ko00630	Glyoxylate and dicarboxylate metabolism	1. Metabolism	1.1 Carbohydrate metabolism	5
ko00770	Pantothenate and CoA biosynthesis	1. Metabolism	1.8 Metabolism of cofactors and vitamins	5
ko03018	RNA degradation	2. Genetic Information Processing	2.3 Folding, sorting and degradation	5
ko03022	Basal transcription factors	2. Genetic Information Processing	2.1 Transcription	5
ko03030	DNA replication	2. Genetic Information Processing	2.4 Replication and repair	5
ko03410	Base excision repair	2. Genetic Information Processing	2.4 Replication and repair	5
ko00720	Carbon fixation pathways in prokaryotes	1. Metabolism	1.2 Energy metabolism	4
ko00910	Nitrogen metabolism	1. Metabolism	1.2 Energy metabolism	4
ko00970	Aminoacyl-tRNA biosynthesis	2. Genetic Information Processing	2.2 Translation	4
ko02030	Bacterial chemotaxis	4. Cellular Processes	4.2 Cell motility	4
ko02040	Flagellar assembly	4. Cellular Processes	4.2 Cell motility	4
ko02060	Phosphotransferase system (PTS)	3. Environmental Information Processing	3.1 Membrane transport	4
ko00040	Pentose and glucuronate interconversions	1. Metabolism	1.1 Carbohydrate metabolism	4
ko00410	beta-Alanine metabolism	1. Metabolism	1.6 Metabolism of other amino acids	4
ko00500	Starch and sucrose metabolism	1. Metabolism	1.1 Carbohydrate metabolism	4
ko00511	Other glycan degradation	1. Metabolism	1.7 Glycan biosynthesis and metabolism	4
ko00521	Streptomycin biosynthesis	1. Metabolism	1.10 Biosynthesis of other secondary metabolites	4
ko00620	Pyruvate metabolism	1. Metabolism	1.1 Carbohydrate metabolism	4
ko00730	Thiamine metabolism	1. Metabolism	1.8 Metabolism of cofactors and vitamins	4
ko03070	Bacterial secretion system	3. Environmental Information Processing	3.1 Membrane transport	4
ko05134	Legionellosis	6. Human Diseases	6.8 Infectious diseases: Bacterial	4
ko05150	Staphylococcus aureus infection	6. Human Diseases	6.8 Infectious diseases: Bacterial	4
ko00051	Fructose and mannose metabolism	1. Metabolism	1.1 Carbohydrate metabolism	3
ko00330	Arginine and proline metabolism	1. Metabolism	1.5 Amino acid metabolism	3
ko00401	Novobiocin biosynthesis	1. Metabolism	1.10 Biosynthesis of other secondary metabolites	3
ko00450	Selenocompound metabolism	1. Metabolism	1.6 Metabolism of other amino acids	3
ko00460	Cyanoamino acid metabolism	1. Metabolism	1.6 Metabolism of other amino acids	3
ko00520	Amino sugar and nucleotide sugar metabolism	1. Metabolism	1.1 Carbohydrate metabolism	3
ko00523	Polyketide sugar unit biosynthesis	1. Metabolism	1.9 Metabolism of terpenoids and polyketides	3
ko00624	Polycyclic aromatic hydrocarbon degradation	1. Metabolism	1.11 Xenobiotics biodegradation and metabolism	3
ko00920	Sulfur metabolism	1. Metabolism	1.2 Energy metabolism	3
ko00020	Citrate cycle (TCA cycle)	1. Metabolism	1.1 Carbohydrate metabolism	3
ko00040	Pentose and glucuronate interconversions	1. Metabolism	1.1 Carbohydrate metabolism	3
ko00072	Synthesis and degradation of ketone bodies	1. Metabolism	1.3 Lipid metabolism	3
ko00362	Benzoate degradation	1. Metabolism	1.11 Xenobiotics biodegradation and metabolism	3
ko00780	Biotin metabolism	1. Metabolism	1.8 Metabolism of cofactors and vitamins	3
ko00790	Folate biosynthesis	1. Metabolism	1.8 Metabolism of cofactors and vitamins	3
ko00910	Nitrogen metabolism	1. Metabolism	1.2 Energy metabolism	3
ko03040	Spliceosome	2. Genetic Information Processing	2.1 Transcription	3
ko04122	Sulfur relay system	2. Genetic Information Processing	2.3 Folding, sorting and degradation	3
ko04141	Protein processing in endoplasmic reticulum	2. Genetic Information Processing	2.3 Folding, sorting and degradation	3
ko00281	Geraniol degradation	1. Metabolism	1.9 Metabolism of terpenoids and polyketides	2
ko00360	Phenylalanine metabolism	1. Metabolism	1.5 Amino acid metabolism	2
ko00362	Benzoate degradation	1. Metabolism	1.11 Xenobiotics biodegradation and metabolism	2
ko00400	Phenylalanine, tyrosine and tryptophan biosynthesis	1. Metabolism	1.5 Amino acid metabolism	2
ko00521	Streptomycin biosynthesis	1. Metabolism	1.10 Biosynthesis of other secondary metabolites	2
ko00592	alpha-Linolenic acid metabolism	1. Metabolism	1.3 Lipid metabolism	2
ko00621	Dioxin degradation	1. Metabolism	1.11 Xenobiotics biodegradation and metabolism	2
ko00642	Ethylbenzene degradation	1. Metabolism	1.11 Xenobiotics biodegradation and metabolism	2
ko00780	Biotin metabolism	1. Metabolism	1.8 Metabolism of cofactors and vitamins	2
ko01040	Biosynthesis of unsaturated fatty acids	1. Metabolism	1.3 Lipid metabolism	2
ko02030	Bacterial chemotaxis	4. Cellular Processes	4.2 Cell motility	2
ko03018	RNA degradation	2. Genetic Information Processing	2.3 Folding, sorting and degradation	2
ko03420	Nucleotide excision repair	2. Genetic Information Processing	2.4 Replication and repair	2
ko04020	Calcium signaling pathway	3. Environmental Information Processing	3.2 Signal transduction	2
ko00010	Glycolysis / Gluconeogenesis	1. Metabolism	1.1 Carbohydrate metabolism	2
ko00061	Fatty acid biosynthesis	1. Metabolism	1.3 Lipid metabolism	2
ko00260	Glycine, serine and threonine metabolism	1. Metabolism	1.5 Amino acid metabolism	2
ko00290	Valine, leucine and isoleucine biosynthesis	1. Metabolism	1.5 Amino acid metabolism	2
ko00300	Lysine biosynthesis	1. Metabolism	1.5 Amino acid metabolism	2
ko00510	N-Glycan biosynthesis	1. Metabolism	1.7 Glycan biosynthesis and metabolism	2
ko00633	Nitrotoluene degradation	1. Metabolism	1.11 Xenobiotics biodegradation and metabolism	2
ko00640	Propanoate metabolism	1. Metabolism	1.1 Carbohydrate metabolism	2
ko02030	Bacterial chemotaxis	4. Cellular Processes	4.2 Cell motility	2
ko03013	RNA transport	2. Genetic Information Processing	2.2 Translation	2
ko03022	Basal transcription factors	2. Genetic Information Processing	2.1 Transcription	2
ko03050	Proteasome	2. Genetic Information Processing	2.3 Folding, sorting and degradation	2
ko03420	Nucleotide excision repair	2. Genetic Information Processing	2.4 Replication and repair	2
ko00230	Purine metabolism	1. Metabolism	1.4 Nucleotide metabolism	1
ko00253	Tetracycline biosynthesis	1. Metabolism	1.9 Metabolism of terpenoids and polyketides	1
ko00361	Chlorocyclohexane and chlorobenzene degradation	1. Metabolism	1.11 Xenobiotics biodegradation and metabolism	1
ko00472	D-Arginine and D-ornithine metabolism	1. Metabolism	1.6 Metabolism of other amino acids	1
ko00562	Inositol phosphate metabolism	1. Metabolism	1.1 Carbohydrate metabolism	1
ko00591	Linoleic acid metabolism	1. Metabolism	1.3 Lipid metabolism	1
ko00622	Xylene degradation	1. Metabolism	1.11 Xenobiotics biodegradation and metabolism	1
ko00623	Toluene degradation	1. Metabolism	1.11 Xenobiotics biodegradation and metabolism	1
ko00643	Styrene degradation	1. Metabolism	1.11 Xenobiotics biodegradation and metabolism	1
ko00660	C5-Branched dibasic acid metabolism	1. Metabolism	1.1 Carbohydrate metabolism	1
ko00670	One carbon pool by folate	1. Metabolism	1.8 Metabolism of cofactors and vitamins	1
ko00750	Vitamin B6 metabolism	1. Metabolism	1.8 Metabolism of cofactors and vitamins	1
ko00760	Nicotinate and nicotinamide metabolism	1. Metabolism	1.8 Metabolism of cofactors and vitamins	1
ko03450	Non-homologous end-joining	2. Genetic Information Processing	2.4 Replication and repair	1
ko04146	Peroxisome	4. Cellular Processes	4.1 Transport and catabolism	1
ko04210	Apoptosis	4. Cellular Processes	4.3 Cell growth and death	1
ko05202	Transcriptional misregulation in cancer	6. Human Diseases	6.1 Cancers: Overview	1
ko05310	Asthma	6. Human Diseases	6.3 Immune diseases	1
ko00051	Fructose and mannose metabolism	1. Metabolism	1.1 Carbohydrate metabolism	1
ko00052	Galactose metabolism	1. Metabolism	1.1 Carbohydrate metabolism	1
ko00053	Ascorbate and aldarate metabolism	1. Metabolism	1.1 Carbohydrate metabolism	1
ko00350	Tyrosine metabolism	1. Metabolism	1.5 Amino acid metabolism	1
ko00350	Tyrosine metabolism	1. Metabolism	1.5 Amino acid metabolism	1
ko00360	Phenylalanine metabolism	1. Metabolism	1.5 Amino acid metabolism	1
ko00362	Benzoate degradation	1. Metabolism	1.11 Xenobiotics biodegradation and metabolism	1
ko00380	Tryptophan metabolism	1. Metabolism	1.5 Amino acid metabolism	1
ko00400	Phenylalanine, tyrosine and tryptophan biosynthesis	1. Metabolism	1.5 Amino acid metabolism	1
ko00430	Taurine and hypotaurine metabolism	1. Metabolism	1.6 Metabolism of other amino acids	1
ko00564	Glycerophospholipid metabolism	1. Metabolism	1.3 Lipid metabolism	1
ko00600	Sphingolipid metabolism	1. Metabolism	1.3 Lipid metabolism	1
ko00622	Xylene degradation	1. Metabolism	1.11 Xenobiotics biodegradation and metabolism	1
ko00760	Nicotinate and nicotinamide metabolism	1. Metabolism	1.8 Metabolism of cofactors and vitamins	1
ko00906	Carotenoid biosynthesis	1. Metabolism	1.9 Metabolism of terpenoids and polyketides	1
ko03015	mRNA surveillance pathway	2. Genetic Information Processing	2.2 Translation	1
ko03460	Fanconi anemia pathway	2. Genetic Information Processing	2.4 Replication and repair	1
ko04370	VEGF signaling pathway	3. Environmental Information Processing	3.2 Signal transduction	1
ko04614	Renin-angiotensin system	5. Organismal Systems	5.2 Endocrine system	1
				1854
