# Supplementary material for: Global insights into high temperature and drought stress regulated genes by RNA-Seq in economically important oilseed crop Brassica juncea
Source: BMC Plant Biol. 2015 Jan 21;15:9. doi: 10.1186/s12870-014-0405-1 (PMC4310166; doi:10.1186/s12870-014-0405-1)
Supplement: Additional file 7: Table S6 — Gene ontologies associated with drought responsive unique transcripts. [file 12870_2014_405_MOESM7_ESM.xlsx]

## Sheet: Sheet1
Additional table 6: Gene ontologies associated with high temperature responsive unique transcripts.
Ontology Type	Ontology Name(Ontology-ID)	Dysregulated Genes	Z Score	P Value	Adjusted P value	GenBank IDs
biological_process	regulation of transcription, DNA-dependent(GO:0006355)	499	4.76719	0	0.0651	10178132|112419535|119720794|119720798|11994423|11994669|11994670|12320749|125564438|145323898|145329166|145749059|147742764|147777091|148729435|151934193|15217629|15217857|15217991|15218294|15218305|15218660|15218939|15219541|15220448|15220611|15220728|15221257|15221367|15221378|15222289|15222452|15222521|15222571|15222818|15222965|15223086|15223708|15224473|15224877|15225417|15225637|15225884|1…
biological_process	serine family amino acid metabolic process(GO:0009069)	363	3.48655	0.0005	0.0651	10177039|10177607|10177912|11994595|1216484|122720713|12321749|12322574|13447449|145334867|145335950|147768303|147803536|152013447|15217584|15218052|15218207|15218215|15218650|15218660|15218941|15219169|15219417|15219733|15220348|15220385|15220684|15220789|15220862|15220928|15221443|15221470|15222437|15222672|15223169|15223170|15223317|15223460|15223469|15223744|15223870|15224359|15224645|1522473…
biological_process	protein phosphorylation(GO:0006468)	329	3.41114	0.0005	0.0651	10177039|10177607|11994595|122720713|12321749|12322574|145334867|147768303|147803536|152013443|15217467|15218052|15218207|15218209|15218650|15219169|15219183|15219417|15219733|15220789|15220862|15220928|15221443|15221470|15222170|15222437|15223170|15223317|15223460|15223469|15223546|15223744|15223870|15224061|15224359|15224735|15225153|15225456|15226084|15226841|15226883|15227264|15227441|1522773…
biological_process	response to cold(GO:0009409)	167	2.6912	0.009	0.466755	1143394|114437173|118763538|12229969|12585325|134104|1345968|147803536|15218642|15220982|15221284|15221431|15222729|15223317|15224086|15224359|15224779|15225074|15225637|15225945|15226103|15226724|15226916|15228370|15229033|15229631|15229692|15229706|15230434|15230595|15231004|15231814|15233357|15233779|15235366|15235575|15235745|15236308|15237839|15237856|15237873|15238194|15238757|15239981|1524…
biological_process	protein folding(GO:0006457)	153	5.9018	0	0.0651	110736416|11135129|119720758|145360857|15219109|15219537|15220026|15220868|15221381|15221770|15224944|15225377|15226607|15227552|15228059|15228802|15229595|15229874|15230424|15230534|15231204|15231803|15231987|15232682|15233297|15233779|15234308|15235310|15237008|15237043|15237277|15238732|15239016|15240308|15240578|15240623|15240768|15241115|15241847|15241849|15242045|15242093|157849708|15784972…
biological_process	response to heat(GO:0009408)	139	3.09747	10.6977	0.0876	110736416|11994123|13561927|145360857|14548098|149939633|15218642|15219109|15220026|15220875|15221201|15221283|15221484|15221564|15225945|15227552|15228059|15229416|15229559|15229874|15230125|15230534|15231071|15232682|15233779|15234240|15234308|15234583|15234627|15234969|15238538|15238732|15238842|15239846|15240308|15240578|15241847|15241849|15242022|157849708|157849714|157849740|157849754|15784…
biological_process	response to wounding(GO:0009611)	100	2.59449	0.008	0.457846	10178166|114437173|118636|12229969|130845790|13447449|145327717|149939633|15218506|15221970|15223121|15223256|15223317|15225074|15227068|15227133|15227264|15228832|15231778|15234217|15238118|15238538|15238842|15239225|15239634|15239981|15242260|15242890|1655828|1655830|18394473|18394479|18394706|18407096|18410088|18411880|1865677|21555182|2244806|238625797|238625801|240254127|26450549|27372775|28…
biological_process	response to auxin stimulus(GO:0009733)	95	2.15251	0.0295	0.804377	118485421|119720798|119720826|144926023|14548098|15218642|15221129|15221177|15222521|15222984|15224328|15228529|15233163|15233766|15234829|15235708|15236188|15237043|15238711|15238716|15239225|15240052|15240733|169635720|1711296|183013708|18379166|18401625|18410665|18414024|18420256|18423936|215274561|215512252|22086269|22329445|227438265|238625797|238625801|238625817|283856056|297792903|29779290…
biological_process	defense response(GO:0006952)	84	3.37182	0.001	0.110809	11761669|11994672|13310446|14041819|145327211|15217886|15218506|15221744|15222600|15225783|15228515|15229405|15231778|15236570|15238833|157849648|1655828|1655830|1711296|171921122|18394479|18395187|18397757|18414102|18416311|186522588|186701231|21555885|22256016|22328596|22329675|227345522|227438135|227438205|227438227|227438259|227438263|23306432|241740113|26449420|2827714|2914707|297794091|2977…
biological_process	ATP catabolic process(GO:0006200)	72	4.91018	0	0.0651	10172596|113374057|15217809|15220735|15224264|15225446|15225474|15225814|15226477|15227133|15228112|15228351|15231004|15231827|15232776|15233163|15234666|15235223|15238261|15241907|15242103|18415230|18415911|18422747|196123666|22328793|22331862|2909781|297791451|297798008|297810479|297815962|297816800|297818508|297820270|297820754|297822271|297823253|297823555|297824883|297827549|297831176|297831…
biological_process	transmembrane receptor protein tyrosine kinase signaling pathway(GO:0007169)	72	4.74794	0	0.0651	10177039|10177607|15218650|15218660|15220928|15223169|15223744|15224061|15225153|15225456|15226084|15227264|15227441|15235366|15235387|15235780|15237379|15240717|15241089|15242961|18395641|18396660|18402209|18408454|186511602|1931637|21592317|27311539|2947063|297791131|297791631|297792091|297792259|297792337|297793085|297794255|297795941|297797339|297798154|297798294|297803250|297803764|297803850…
biological_process	response to high light intensity(GO:0009644)	54	7.88181	0	0.0651	114437173|134304908|14548098|15218506|15220875|15221564|15222075|15225945|15227552|15229416|15230434|15230534|15231071|15234240|157849708|158828325|18394479|18410584|18415888|20340247|212004612|215274561|21618106|21618115|295393494|297789928|297799202|297811023|297811323|297816454|297820812|297824689|297826345|297832230|297834060|297839111|297842179|297849028|297851214|297853008|297853190|3068210…
biological_process	response to gibberellin stimulus(GO:0009739)	51	2.10917	0.0355	0.872094	1154629|119720798|15220508|15221129|15222452|15222521|15222965|15224328|15224330|15228049|15228529|15238711|15239231|15239904|15241741|157849652|18396130|18403527|18410665|18419831|22329445|238625797|238625801|238625817|269999985|2828241|297793539|297794229|297814215|297818516|297824157|297827273|297828630|297839285|312281689|312281761|312281969|312282353|312283133|312283193|312283223|312283501|3…
biological_process	drug transmembrane transport(GO:0006855)	49	3.12803	0.0025	0.213443	15217809|15220735|15225474|15225814|15226477|15227133|15228112|15228832|15233127|18403810|18415230|20197910|22326870|2909781|297798008|297799860|297811921|297818508|297821327|297822271|297823253|297823555|297824883|297827549|297833034|297833592|297834120|297835694|297840675|297843046|297845748|297849944|297851228|30686958|30687474|312281595|312282773|312283285|312283349|343479172|42563465|4257298…
biological_process	response to hydrogen peroxide(GO:0042542)	47	4.53136	0	0.0651	11135129|14548098|15219537|15220875|15221564|15224359|15225945|15227552|15230534|15234240|15236385|15239634|157849708|158828325|18410584|20340247|212004612|215274561|21618106|21618115|229558116|295393494|297789928|297794229|297799202|297811323|297824689|297826345|297832230|297834060|297842179|297853008|297853190|30682109|312282101|312282813|323462247|326525174|356519114|42563553|45356797|4588376|…
biological_process	root development(GO:0048364)	45	2.55765	0.011	0.489641	10177091|1216484|15218390|15224359|15225571|15228112|15229112|15240052|15240542|15242890|18391113|18394440|297793477|297793577|297797721|297798676|297799550|297814207|297821108|297823551|297823555|297826629|297833984|297834716|297835082|297839217|297840577|297843850|297844950|297847728|297848308|297850108|297850722|297851428|297853222|312281851|312282773|32140551|343479172|37936234|39840930|42563…
biological_process	microtubule-based movement(GO:0007018)	36	2.87691	0.002	0.186	10177918|110737572|11994617|1237102|15218418|15231259|15241168|161015615|18391394|206598209|2244790|297791879|297796431|297797041|297808399|297816380|297819110|297819708|297824981|297826231|297830696|297831136|297837027|297848308|30692169|30698170|312190406|334188642|34849893|4314358|4580395|72255627|78499691|8778993|9280323|9294452
biological_process	hyperosmotic salinity response(GO:0042538)	35	2.17527	0.0285	0.793733	114431556|114437173|12667251|15224086|15225571|15228553|15229265|15236786|15237959|15237971|15238538|15239904|157849740|2058504|241740088|241740097|297794233|297802692|297803178|297832680|297833112|297834710|297851214|301133568|3021336|30689575|312282413|312282527|32140551|345451248|5689613|72255616|77744889|79150591|81022807
biological_process	cellulose biosynthetic process(GO:0030244)	34	3.60115	0.001	0.110809	110741734|15221657|15231448|15232865|15236004|15236786|15237538|15237873|15238231|15242959|18405677|241740088|241740097|241740113|241740141|297788772|297794335|297801904|297803724|297804520|297807675|297807717|297812399|297813199|297825439|297845408|30680106|312282543|42566754|47078494|5689613|75148671|79514502|8778304
biological_process	photosynthesis(GO:0015979)	34	2.40617	0.0185	0.629725	114324489|114437173|139387235|15217744|15220530|15221681|15225630|15228431|15228596|15228983|15230174|15233291|18397542|226533490|227206420|2499489|262400770|262400774|28393675|297799108|297813905|297826499|297829056|297837773|297842419|297844024|297851214|312281599|312283313|32480917|334186040|365823321|3914442|81022809
biological_process	pollen tube growth(GO:0009860)	33	3.93887	0	0.0651	15219901|15220358|15230370|15231205|15232261|15232435|15232776|15233443|15233845|15236154|15237610|15237894|15238586|15240981|1695719|18398855|18413950|18414193|22330675|297802500|297807725|297810407|297812963|297818404|297824463|297828784|297829424|297838955|297839073|297848746|297850710|33669503|6065752
biological_process	response to cytokinin stimulus(GO:0009735)	30	4.34606	0	0.0651	13561927|15220330|15221201|15221283|15221484|15222075|15226477|15228312|157849754|157849756|1711296|18397428|18410665|195970384|195970393|22138100|295831359|297802158|297802298|297824157|297843046|312281767|312281851|312282137|312282547|312283223|545029|5689613|6899925|7141316
biological_process	response to virus(GO:0009615)	26	3.17008	0.003	0.2232	15219109|15223906|15224328|15230534|15232682|15241208|15241847|15241849|18394970|18399541|224072367|2642648|2655420|297798080|297806991|297821072|297827273|297834060|297839381|297845108|302138291|312283065|312283463|326499406|326525174|41584275
biological_process	multidimensional cell growth(GO:0009825)	22	2.34809	0.0205	0.66313	112253917|12321832|13561927|15218699|15220330|15221201|15221283|15221484|15222206|15239501|157849754|157849756|18424412|222423832|255559861|297815326|297840727|297848530|297852546|312282303|334183418|545029
biological_process	negative regulation of seed germination(GO:0010187)	21	3.73502	0	0.0651	15228553|15237971|15239713|15241115|15241847|15241849|157849720|186701242|2642648|26449538|2655420|297796475|297832118|297843190|297844528|312282237|328870002|330318722|334188442|40974917|41584275
biological_process	trichome branching(GO:0010091)	21	3.36944	0.001	0.110809	1237102|15233402|15241500|18395372|21593336|222423832|238908347|297812229|297814494|297824157|297824743|297849856|30683811|30693985|30698170|356545743|42567989|42569537|56201391|76782208|790687
biological_process	pollen germination(GO:0009846)	21	2.71259	0.0085	0.466755	1237102|145334809|15232776|15237894|15238586|18091779|18398855|18414193|21593273|22330675|297801904|297807725|297810407|297821040|297823063|297828784|30698170|346466069|356463786|6006801|7672685
biological_process	basipetal auxin transport(GO:0010540)	20	3.76377	0	0.0651	15217809|15220948|15225474|15226477|15233163|15241777|217843|260515145|297803434|297810479|297816800|297818508|297827549|297843046|297845238|297845748|297851228|6899925|79487035|83032237
biological_process	water transport(GO:0006833)	20	2.91417	0.005	0.3255	11119335|119720830|145331417|15220826|15228041|15231810|15236267|15238785|158562742|18411332|209892837|297810015|297820070|297844738|312282845|327242159|6049867|7209556|7209560|7209562
biological_process	cell wall macromolecule catabolic process(GO:0016998)	19	2.0666	0.045	0.884377	13561927|15221201|15221283|15221484|15224061|15224319|157849754|157849756|2191152|297828069|297828075|297832316|297845178|297852924|30984026|312282141|42562696|545029|584928
biological_process	UDP-glucose metabolic process(GO:0006011)	18	2.34059	0.0215	0.682756	110741734|15232865|15236004|15236786|15242959|241740088|241740097|241740113|297788772|297801904|297803724|297807717|297812399|297813199|297825439|42566754|75148671|8778304
biological_process	phosphatidylinositol phosphorylation(GO:0046854)	18	2.03223	0.0465	0.888119	15217451|15218566|15231820|15234590|15237610|18395629|18395825|22330126|297814706|297821244|297826629|297838923|297841089|297846424|297847222|297852340|79312679|8778727
biological_process	ion transport(GO:0006811)	16	3.48665	0	0.0651	10177899|15238966|15238991|15239859|18401606|189201942|255548636|297792019|297792021|297808015|297811331|297830394|297830396|312282585|312283219|41017241
biological_process	plant-type cell wall loosening(GO:0009828)	16	2.78342	0.008	0.457846	15223799|15224330|15225423|15226718|15227005|15241741|256561133|269999985|2828241|297832676|297832962|297850422|312283429|365927260|365927262|365927264
biological_process	fruit development(GO:0010154)	16	2.29519	0.024	0.726698	15228624|15236122|15241667|18394440|18406725|226934618|297797341|297812229|297821070|297847728|297850108|312282557|356545743|42567989|42569537|56201391
biological_process	stomatal closure(GO:0090332)	15	3.88082	0.0005	0.0651	15223847|15231046|15241115|15241847|15241849|157849720|2642648|2655420|297796475|297852870|312282237|328870002|330318722|334188442|41584275
biological_process	polarity specification of adaxial/abaxial axis(GO:0009944)	14	2.38477	0.02	0.655094	148729435|15224328|15226808|18406725|226934618|297793627|297825789|297827273|297833984|297851492|297851664|312283351|357484839|9759140
biological_process	auxin metabolic process(GO:0009850)	13	3.69044	0.001	0.110809	110738443|1216484|145336784|15221177|15226178|15233011|18129692|18394444|297802862|297811563|297826861|297832774|8052548
biological_process	root cap development(GO:0048829)	13	2.97623	0.0045	0.308368	15217443|18417527|195970384|195970393|22138100|297821297|297823909|297832142|297842747|312281793|312282557|4580472|4938484
biological_process	steroid metabolic process(GO:0008202)	12	3.39142	0.002	0.186	15242072|18415950|26451197|297741168|297799760|297803526|297803528|297829460|297849700|334186926|346540264|42572991
biological_process	acropetal auxin transport(GO:0010541)	12	3.01905	0.005	0.3255	15217809|15225474|15233163|297810479|297816800|297818508|297827549|297845238|297845748|297851228|79487035|83032237
biological_process	actin filament-based movement(GO:0030048)	12	2.84635	0.0045	0.308368	15219766|15231004|297812229|297847374|334186958|356545743|42561814|42562644|42567989|42569537|56201391|62319885
biological_process	stamen development(GO:0048443)	12	2.2279	0.034	0.847234	15218127|15233163|18405102|18412567|186496370|295829979|297816800|297818508|297821212|3152577|3152592|83032237
biological_process	root hair cell tip growth(GO:0048768)	11	2.8904	0.0075	0.443864	15222075|15225417|15236725|15237610|297812229|297828231|33669503|356545743|42567989|42569537|56201391
biological_process	auxin efflux(GO:0010315)	11	2.8904	0.0055	0.341	15217809|15225474|15226477|297810479|297827549|297830022|297843046|297845748|297851228|6899925|79487035
biological_process	phototropism(GO:0009638)	11	2.22064	0.0325	0.837921	15221381|15231245|15237647|157849742|18395453|297817938|297850772|30684610|30697007|312282117|312282323
biological_process	cellular calcium ion homeostasis(GO:0006874)	11	2.07163	0.0435	0.884377	12585325|15238966|15238991|255548636|297792019|297792021|297818372|312282585|312283219|312283307|41017241
biological_process	specification of floral organ identity(GO:0010093)	10	2.05964	0.044	0.884377	18396436|18406725|226934618|27754617|297794027|297798160|315318956|3912986|61608335|9759415
biological_process	embryonic pattern specification(GO:0009880)	9	2.4164	0.019	0.6384	15223286|15226808|15234308|15238732|21593329|297792711|297851492|326507522|6682843
biological_process	syncytium formation(GO:0006949)	9	2.0547	0.041	0.884377	15224330|15225423|15226718|15227005|15241741|256561133|269999985|2828241|365927260
biological_process	protein localization(GO:0008104)	8	3.81434	0.001	0.110809	12323094|2245071|297800398|297812671|297852428|334183127|334187916|6523049
biological_process	primary cell wall biogenesis(GO:0009833)	8	3.19894	0.0055	0.341	15236786|15238231|241740088|241740097|241740113|241740141|297788772|47078494
biological_process	anaerobic respiration(GO:0009061)	8	2.68967	0.01	0.473455	18398726|186509945|193872612|21537164|25084163|297797547|297823429|72384472
biological_process	regulation of carbohydrate biosynthetic process(GO:0043255)	7	3.43413	0.001	0.110809	13561927|15221201|15221283|15221484|157849754|157849756|545029
biological_process	protein oligomerization(GO:0051259)	7	2.81252	0.0135	0.5208	11135129|15219537|15227552|158828325|297826345|297840571|341872719
biological_process	abaxial cell fate specification(GO:0010158)	7	2.81252	0.0095	0.466755	15226178|18406725|226934618|297796993|297802862|297826861|9759140
biological_process	protein stabilization(GO:0050821)	7	2.30537	0.0305	0.814585	15241115|157849720|297796475|312282237|328870002|330318722|334188442
biological_process	cellular response to calcium ion(GO:0071277)	6	4.38617	0	0.0651	15241115|157849720|312281671|312282237|328870002|334188442
biological_process	peroxisome localization(GO:0060151)	6	2.69119	0.014	0.5208	297812229|356545743|42567989|42569537|56201391|62319885
biological_process	mitochondrion localization(GO:0051646)	6	2.69119	0.014	0.5208	297812229|356545743|42567989|42569537|56201391|62319885
biological_process	Golgi localization(GO:0051645)	6	2.69119	0.014	0.5208	297812229|356545743|42567989|42569537|56201391|62319885
biological_process	negative regulation of growth(GO:0045926)	6	2.39756	0.032	0.829134	15238538|297829700|297830262|301133568|79150591|81022807
biological_process	inflorescence development(GO:0010229)	6	2.39756	0.03	0.809534	18409345|297796581|297839217|312283101|39840930|8439261
biological_process	spermidine biosynthetic process(GO:0008295)	6	2.13427	0.0405	0.884377	12229969|15213968|297812071|38037092|6715490|6715492
biological_process	protein unfolding(GO:0043335)	5	4.00392	0.0015	0.159429	18410584|297842179|356519114|357125108|59805048
biological_process	cotyledon morphogenesis(GO:0048826)	5	2.96182	0.008	0.457846	15222452|18396130|297839217|39840930|4262185
biological_process	mucilage biosynthetic process involved in seed coat development(GO:0048354)	5	2.96182	0.0105	0.479684	15236522|18398855|186701256|22326587|297803784
biological_process	phosphatidylinositol-mediated signaling(GO:0048015)	5	2.96182	0.012	0.516496	15237610|22330126|297820812|297847222|79315735
biological_process	glycoside catabolic process(GO:0016139)	5	2.57309	0.023	0.704612	15238118|15241601|224113219|297810943|42572703
biological_process	leaf shaping(GO:0010358)	5	2.57309	0.0215	0.682756	145361022|297820002|297839217|312281505|39840930
biological_process	inositol biosynthetic process(GO:0006021)	5	2.57309	0.023	0.704612	14548093|14548098|215274557|215274561|79312679
biological_process	negative regulation of long-day photoperiodism, flowering(GO:0048579)	4	3.58115	0.0025	0.213443	15231491|15238918|297792083|301133558
biological_process	response to drug(GO:0042493)	4	3.58115	0.0055	0.341	15230539|193872628|297807301|312282535
biological_process	peptide transport(GO:0015833)	4	3.58115	0.003	0.2232	15217809|297834120|297845748|297851228
biological_process	leaf formation(GO:0010338)	4	2.95334	0.012	0.516496	15224328|297827273|297839217|39840930
biological_process	regulation of root development(GO:2000280)	4	2.46804	0.029	0.799111	114437173|297851214|301072744|81022809
biological_process	putrescine biosynthetic process(GO:0009446)	4	2.46804	0.031	0.823714	12229969|38037092|6715490|6715492
biological_process	actin crosslink formation(GO:0051764)	3	3.1013	0.014	0.5208	15234646|297803018|3415117
biological_process	positive regulation of actin nucleation(GO:0051127)	3	3.1013	0.0125	0.5208	297851338|30687512|79355351
biological_process	detection of mechanical stimulus(GO:0050982)	3	3.1013	0.016	0.582713	15239859|297808015|297811331
biological_process	Golgi vesicle budding(GO:0048194)	3	3.1013	0.013	0.5208	297840577|297843850|5080816
biological_process	positive regulation of ATPase activity(GO:0032781)	3	3.1013	0.0105	0.479684	18399461|297793329|297829762
biological_process	cortical protein anchoring(GO:0032065)	3	3.1013	0.011	0.489641	145357939|186524238|297807279
biological_process	cytoplasmic transport(GO:0016482)	3	3.1013	0.014	0.5208	15234646|297803018|3415117
biological_process	regulation of proton transport(GO:0010155)	3	3.1013	0.018	0.62496	15231245|297834394|312282323
biological_process	regulation of asymmetric cell division(GO:0009786)	3	3.1013	0.0095	0.466755	195970384|195970393|22138100
biological_process	ER overload response(GO:0006983)	3	3.1013	0.011	0.489641	14719274|15238017|89257426
biological_process	regulation of cellular amino acid metabolic process(GO:0006521)	3	3.1013	0.0095	0.466755	195970384|195970393|22138100
biological_process	L-fucose biosynthetic process(GO:0006005)	3	3.1013	0.0125	0.5208	15218535|297842007|60686421
biological_process	regulation of radial pattern formation(GO:0090213)	3	2.40659	0.0425	0.884377	26451642|334183337|42570236
biological_process	regulation of innate immune response(GO:0045088)	3	2.40659	0.041	0.884377	15224328|297795843|297827273
biological_process	regulation of carbon utilization(GO:0043609)	3	2.40659	0.0445	0.884377	15222304|225434528|297848998
biological_process	antibiotic transport(GO:0042891)	3	2.40659	0.043	0.884377	297820270|297820274|83032241
biological_process	xenobiotic catabolic process(GO:0042178)	3	2.40659	0.0405	0.884377	148287135|312282417|51969150
biological_process	regulation of cellular protein metabolic process(GO:0032268)	3	2.40659	0.0435	0.884377	15229416|15231071|297816454
biological_process	dolichol biosynthetic process(GO:0019408)	3	2.40659	0.048	0.888119	15237748|297793407|297796815
biological_process	negative regulation of anion channel activity by blue light(GO:0010362)	3	2.40659	0.0405	0.884377	15231245|30697007|312282323
biological_process	response to lithium ion(GO:0010226)	3	2.40659	0.0425	0.884377	15229265|297803178|297833112
biological_process	cellulose microfibril organization(GO:0010215)	3	2.40659	0.0455	0.887289	112253917|18424412|297815326
biological_process	maintenance of meristem identity(GO:0010074)	3	2.40659	0.0435	0.884377	297823265|297828421|3033374
biological_process	catecholamine metabolic process(GO:0006584)	3	2.40659	0.045	0.884377	15233202|15239759|297792947
biological_process	histidine catabolic process(GO:0006548)	3	2.40659	0.045	0.884377	15233202|15239759|297792947
biological_process	fructose 6-phosphate metabolic process(GO:0006002)	3	2.40659	0.0445	0.884377	15222304|225434528|297848998
biological_process	maltose biosynthetic process(GO:0000024)	3	2.40659	0.035	0.868	15235366|18414813|312282741
cellular_component	plasma membrane(GO:0005886)	834	3.93018	0	0.0651	10177039|10177091|10177607|110738443|11135129|112253914|11262975|113374057|1154629|118197456|118485421|119720766|119720830|11994237|11994617|12321749|12321832|12323169|1237102|12659318|12667247|13124446|134104|13447449|1350984|1351856|13605583|1402894|145327717|145334227|145335704|147768303|147803536|1480022|15214300|15217443|15217451|15217584|15217747|15217809|15217820|15218021|15218194|15218207…
cellular_component	transcription factor complex(GO:0005667)	546	5.59208	0	0.0651	10178132|114431556|114437173|1170191|119720794|119720798|11994451|125564438|12597461|145323898|145329166|145332927|145749059|147777091|148729435|151934193|15217629|15217857|15217991|15218294|15218305|15218544|15218660|15218939|15219541|15220448|15220611|15220728|15220876|15221129|15221257|15221367|15221378|15222217|15222289|15222382|15222452|15222521|15222571|15222818|15222965|15223086|15223256|1…
cellular_component	plasmodesma(GO:0009506)	509	3.96698	0.0005	0.0651	10172596|10178040|10998129|11119335|11135129|11192005|113374057|118197454|11994502|120564548|1216484|12321749|12322985|12323292|12667251|13124446|1350984|1351856|13605661|14423548|145336178|145358574|147768303|1480022|15214300|15218086|15218306|15218390|15218458|15218486|15219234|15219537|15219901|15219971|15220330|15220735|15220780|15221129|15221444|15221770|15222075|15222170|15222571|15222573|1…
cellular_component	microtubule(GO:0005874)	46	3.17821	0.0005	0.0651	10177918|110737572|112824341|11994617|1237102|15218418|15228082|15231259|15241168|161015615|18391394|18394168|196123664|206598209|22328970|2244790|225424380|240256462|297791879|297796431|297797041|297802712|297808399|297816380|297819110|297819708|297824981|297826231|297830696|297831136|297837027|297848308|30692169|30693985|30698170|312190406|334188642|34849893|4314358|4580395|72255627|78499691|79…
cellular_component	intrinsic to membrane(GO:0031224)	42	4.52511	0	0.0651	10177889|1480022|15237409|15238107|15238808|186527863|227438157|227438163|227438165|227438173|227438175|227438181|227438223|227438225|227438227|227438229|227438237|227438251|227438255|227438265|227438267|227438285|227438287|297790458|297794589|297794601|297794605|297794609|297794611|297801410|297804200|297804202|297805564|297805930|297818518|297839151|297850936|334183389|334183667|334188321|39104…
cellular_component	plant-type vacuole(GO:0000325)	26	2.2985	0.0265	0.779729	10172596|14041819|15219234|15220735|15227133|15228832|15229877|15230686|15236587|225454716|255558087|2909781|295828912|295829917|297814450|297818544|297823253|297824883|297828764|297833210|297834120|334185687|37778922|42733544|5360953|94959359
cellular_component	myosin complex(GO:0016459)	25	2.18471	0.0315	0.824382	15218215|15219766|15220684|15226538|15231004|18395507|18403052|297811813|297812229|297826643|297834478|297835130|297847374|297851126|297852546|334186958|345289817|356545743|42561814|42562644|42567989|42569537|56201391|62319885|6729019
cellular_component	endoplasmic reticulum lumen(GO:0005788)	14	2.94669	0.003	0.2232	15228802|1695717|1695719|22122218|297796581|297799586|297801364|297829424|297851762|312282899|312283089|341872719|74053614|77999357
cellular_component	COPI vesicle coat(GO:0030126)	11	2.53934	0.0195	0.642759	15218215|15220684|15226538|238479130|297834478|30689050|308802748|345289817|42567389|5262759|9294445
cellular_component	nucleomorph(GO:0033009)	9	3.05207	0.0035	0.253167	145479451|15241115|28436071|324527769|326510251|346465425|357451779|357505623|71026388
cellular_component	outer membrane-bounded periplasmic space(GO:0030288)	7	2.083	0.0405	0.884377	110737380|15225728|15238991|255548636|297826711|312283219|41017241
cellular_component	basal plasma membrane(GO:0009925)	5	2.23978	0.04	0.884377	18423936|217843|297803434|297839217|39840930
cellular_component	cell cortex(GO:0005938)	4	2.95334	0.0105	0.479684	145357939|15223914|186524238|297807279
cellular_component	endocytic vesicle(GO:0030139)	3	3.1013	0.0095	0.466755	195970384|195970393|22138100
cellular_component	longitudinal side of cell surface(GO:0009930)	3	2.40659	0.0455	0.887289	112253917|18424412|297815326
cellular_component	photosystem II reaction center(GO:0009539)	3	2.40659	0.046	0.887289	139387235|224159|374974701
molecular_function	ATP binding(GO:0005524)	863	5.86128	0	0.0651	10172596|10177024|10177039|10177293|10177607|10177889|10177918|108707472|110736416|110737572|110741581|112419535|113374057|11761669|119720758|11994423|11994502|11994595|11994617|11994717|1216484|122720713|12321749|12322574|1237102|12667249|12667251|13310446|134104|13447449|13448672|13487711|1351030|1351988|1359495|139388137|14388188|145332595|145334867|145335950|145360857|147768303|147803536|1480…
molecular_function	sequence-specific DNA binding transcription factor activity(GO:0003700)	535	5.68257	0	0.0651	10178132|114431556|114437173|1170191|119720794|119720798|11994451|125564438|145323898|145329166|145332927|145749059|147777091|148729435|151934193|15217629|15217857|15217991|15218305|15218660|15218939|15219541|15220448|15220611|15220728|15220876|15221129|15221257|15221367|15221378|15222217|15222289|15222382|15222452|15222521|15222571|15222818|15222965|15223086|15223256|15224328|15224473|15224488|1…
molecular_function	DNA binding(GO:0003677)	444	2.82229	0.006	0.363349	1052956|116062014|118197466|119720794|119720798|11994141|11994423|11994669|11994670|11994717|12320749|1359495|141279|14423452|144926023|145323898|145329166|145336178|145361161|145749059|147742764|147865531|148729435|15217629|15218544|15219067|15219541|15220358|15220611|15220728|15221129|15221257|15221367|15222217|15222382|15222521|15222818|15222965|15223256|15223708|15224315|15224328|15224488|152…
molecular_function	protein serine/threonine kinase activity(GO:0004674)	235	3.98278	0.0005	0.0651	10177607|10177912|1216484|12321749|12322574|13447449|145334867|145335950|147768303|152013447|15218052|15218650|15218660|15219417|15219733|15220348|15220385|15220862|15221443|15222437|15222672|15223169|15223170|15223469|15223744|15223870|15224735|15225456|15226084|15226883|15227264|15227441|15228670|15229881|15231245|15231321|15231330|15231654|15232085|15232283|15233263|15235387|15235780|15236447|…
molecular_function	2-alkenal reductase activity(GO:0032440)	132	3.9073	0	0.0651	118127|13431547|145334809|147803536|15217584|15218650|15219109|15220399|15220735|15220780|15220789|15221284|15222158|15222618|15223256|15223557|15224840|15225456|15226084|15227264|15227441|15229088|15230534|15230539|15230987|15231685|15235366|15235767|15235780|15237242|15237959|15240313|15241089|15241847|17473863|18379166|18395641|18396660|18401775|18405784|18407096|219687002|22331862|224092498|2…
molecular_function	unfolded protein binding(GO:0051082)	85	3.81604	0	0.0651	110736416|145360857|15220868|15221770|15222729|15225377|15228059|15228802|15229595|15229846|15229874|15230424|15231204|15231803|15231987|15232923|15235310|15237277|15240578|15241115|15242093|157849708|157849720|1695719|169596240|171854657|18420568|18423503|186494831|189202774|2052383|21554415|21554587|21618097|22328861|240254348|262400735|293332111|297793407|297793513|297796475|297796815|29779803…
molecular_function	transmembrane receptor activity(GO:0004888)	44	4.29754	0	0.0651	10177889|1480022|15237409|15238107|15238808|186527863|227438157|227438163|227438165|227438173|227438175|227438181|227438223|227438225|227438227|227438229|227438237|227438251|227438255|227438265|227438267|227438285|227438287|297790458|297794589|297794601|297794605|297794609|297794611|297801410|297804200|297804202|297805564|297805930|297818518|297834394|297839151|297850936|312282557|334183389|33418…
molecular_function	microtubule motor activity(GO:0003777)	31	3.75623	0	0.0651	10177918|110737572|11994617|1237102|15218418|15231259|18391394|22328970|2244790|297791879|297796431|297797041|297808399|297816380|297819110|297819708|297824981|297826231|297830696|297837027|297848308|30692169|30698170|312190406|334188642|4314358|4580395|72255627|78499691|8778993|9294452
molecular_function	phosphoprotein phosphatase activity(GO:0004721)	29	3.0335	0.004	0.281514	15218306|15219558|15227264|15232061|15240071|15242961|18396292|264664505|297794689|297804030|297809829|297822319|297825361|297825789|297826809|297832352|297834328|297834870|297837293|297839151|297844192|297846744|297848578|30685259|312283375|326519036|42569633|4914412|7546696
molecular_function	ATPase activity, coupled to transmembrane movement of substances(GO:0042626)	22	3.83488	0.0005	0.0651	15227133|15228832|15231004|15233163|15238005|22331657|22331862|297810479|297816800|297820270|297820274|297820754|297824883|297831764|297847374|297847716|312282773|334186958|42562644|75333513|83032241|9280227
molecular_function	manganese ion binding(GO:0030145)	21	2.41494	0.019	0.6384	145323898|15218535|15220530|15221902|15224101|15231939|15241638|2160168|297801708|297809829|297812247|297822385|297832640|297833608|297842007|297843754|297849282|297850286|30684475|312281847|60686421
molecular_function	water channel activity(GO:0015250)	20	2.91417	0.005	0.3255	11119335|119720830|145331417|15220826|15228041|15231810|15236267|15238785|158562742|18411332|209892837|297810015|297820070|297844738|312282845|327242159|6049867|7209556|7209560|7209562
molecular_function	anthocyanidin 3-O-glucosyltransferase activity(GO:0047213)	19	2.26322	0.028	0.793733	148287135|15219870|15228031|15228034|22330612|26452976|297795735|297798498|297807499|297822699|297823507|297827169|297827173|297829682|297832276|297849018|343457675|343457677|9392681
molecular_function	chlorophyll binding(GO:0016168)	18	2.13269	0.037	0.883927	109389998|115778|145688411|15225630|15232249|21618071|262400774|297815028|312281533|312281599|312281657|312281687|312281797|34398494|374974701|38123375|515616|6006279
molecular_function	auxin efflux transmembrane transporter activity(GO:0010329)	13	3.31637	0.002	0.186	15217809|15223296|15225474|15233163|18423936|297810479|297816800|297818508|297827549|297845748|297851228|79487035|83032237
molecular_function	chaperone binding(GO:0051087)	13	2.97623	0.0035	0.253167	119720758|15225945|15242951|18399461|18416821|297793329|297799314|297824689|297829762|312282449|312283535|334182492|5921735
molecular_function	protease binding(GO:0002020)	12	3.59308	0.0025	0.213443	15219234|15219901|15232682|15241847|15241849|2642648|2655420|297839073|297850710|312283089|326499406|41584275
molecular_function	lipoxygenase activity(GO:0016165)	12	3.20043	0.0055	0.341	130845790|15218506|15221970|15226103|15232116|159902029|18394479|196122104|27372775|297828604|297838497|297839111
molecular_function	oxysterol binding(GO:0008142)	11	3.49458	0.003	0.2232	15242072|18415950|26451197|297741168|297799760|297803526|297803528|297829460|297849700|334186926|42572991
molecular_function	actin filament binding(GO:0051015)	11	2.37633	0.022	0.686084	15217451|15223064|15234646|15238586|171921111|18405794|260619528|297803018|297835686|3415117|4914322
molecular_function	FK506 binding(GO:0005528)	11	2.07163	0.0475	0.888119	15233297|15239016|15240623|21535744|224122580|297794691|297795533|297799460|297816850|297831424|30687816
molecular_function	cellulose synthase activity(GO:0016759)	10	4.50223	0	0.0651	15221657|15231448|15237873|15238231|18405677|241740141|297804520|297845408|47078494|79514502
molecular_function	sodium(GO:0015385)	10	2.75578	0.0095	0.466755	145335704|15229877|15236572|18402254|186701211|297799616|297812439|297833210|312283459|37778922
molecular_function	ARF guanyl-nucleotide exchange factor activity(GO:0005086)	10	2.75578	0.0085	0.466755	15220948|15241777|17065078|18397066|184160100|297808821|297828257|297842926|334187989|7649370
molecular_function	intracellular ligand-gated ion channel activity(GO:0005217)	9	2.23033	0.0275	0.786923	15238966|15238991|255548636|297792019|297792021|297818372|312282585|312283219|41017241
molecular_function	NAD(P)H oxidase activity(GO:0016174)	8	2.2556	0.0255	0.75888	15223434|15238842|26449420|297792309|297795739|297795741|297848344|8978270
molecular_function	1-phosphatidylinositol 4-kinase activity(GO:0004430)	7	3.10595	0.006	0.363349	15237610|18395629|18395825|22330126|297814706|297847222|33669503
molecular_function	cis-zeatin O-beta-D-glucosyltransferase activity(GO:0050502)	7	2.54729	0.0195	0.642759	15219870|15219876|15228031|15228034|297827169|297827173|297850680
molecular_function	trans-zeatin O-beta-D-glucosyltransferase activity(GO:0050403)	7	2.54729	0.0195	0.642759	15219870|15219876|15228031|15228034|297827169|297827173|297850680
molecular_function	transferase activity, transferring nitrogenous groups(GO:0016769)	7	2.30537	0.0305	0.814585	145480149|15235708|197311350|26449741|295831359|297848362|312282383
molecular_function	anthocyanin 5-aromatic acyltransferase activity(GO:0047183)	6	2.69119	0.0135	0.5208	15230049|240256381|297805832|297815282|297818620|297848612
molecular_function	lupeol synthase activity(GO:0042299)	6	2.39756	0.027	0.7812	15218390|297838485|297849944|312281595|343479172|5103820
molecular_function	midchain alkane hydroxylase activity(GO:0080133)	5	4.00392	0	0.0651	15218645|15220272|15223657|297796045|297853618
molecular_function	2,3-bisphosphoglycerate-independent phosphoglycerate mutase activity(GO:0046537)	5	3.4271	0.004	0.281514	15231939|2160168|297833608|297849282|312281847
molecular_function	glutamate dehydrogenase activity(GO:0004352)	5	2.96182	0.0085	0.466755	15230534|15240793|189193317|2655420|297834060
molecular_function	NAD+ ADP-ribosyltransferase activity(GO:0003950)	5	2.57309	0.0205	0.66313	15220787|15241862|297845414|30684908|312282101
molecular_function	CTP synthase activity(GO:0003883)	5	2.23978	0.0365	0.880056	15230562|2104535|297804110|297814101|297851536
molecular_function	chlorophyll catabolite transmembrane transporter activity(GO:0010290)	4	3.58115	0.003	0.2232	10172596|15230686|297834120|42733544
molecular_function	arginine decarboxylase activity(GO:0008792)	4	3.58115	0.002	0.186	12229969|38037092|6715490|6715492
molecular_function	guanylate kinase activity(GO:0004385)	4	3.58115	0.003	0.2232	18397500|18410746|297817082|6862924
molecular_function	ATPase activator activity(GO:0001671)	4	3.58115	0.0025	0.213443	15242951|18399461|297793329|297829762
molecular_function	mannan synthase activity(GO:0051753)	4	2.95334	0.0135	0.5208	15242959|297812399|297845408|42566754
molecular_function	inositol 3-alpha-galactosyltransferase activity(GO:0047216)	4	2.95334	0.009	0.466755	20340247|212004612|295393494|4588376
molecular_function	long-chain-alcohol O-fatty-acyltransferase activity(GO:0047196)	4	2.95334	0.009	0.466755	297796417|297801244|297823789|9758716
molecular_function	Hsp70 protein binding(GO:0030544)	4	2.46804	0.0335	0.842841	18398480|21553998|26449490|297829464
molecular_function	DNA N-glycosylase activity(GO:0019104)	4	2.46804	0.0335	0.842841	297806437|297843388|42571353|79496905
molecular_function	symporter activity(GO:0015293)	4	2.46804	0.0315	0.824382	15217443|297821297|297823909|312281793
molecular_function	inositol-3-phosphate synthase activity(GO:0004512)	4	2.46804	0.0255	0.75888	14548093|14548098|215274557|215274561
molecular_function	ferric-chelate reductase activity(GO:0000293)	4	2.46804	0.033	0.842841	15223434|297792309|297797623|297848344
molecular_function	galactolipid galactosyltransferase activity(GO:0046480)	3	3.1013	0.0135	0.5208	15229824|297833950|312282649
molecular_function	galactose oxidase activity(GO:0045480)	3	3.1013	0.01	0.473455	15223699|297812139|297844346
molecular_function	phosphatidylinositol 3-kinase activity(GO:0035004)	3	3.1013	0.0155	0.572511	15237610|22330126|297847222
molecular_function	hydroquinone glucosyltransferase activity(GO:0050505)	3	2.40659	0.0475	0.888119	148287135|312282417|51969150
molecular_function	magnesium-protoporphyrin IX monomethyl ester (oxidative) cyclase activity(GO:0048529)	3	2.40659	0.0415	0.884377	15230174|32480917|334186040
molecular_function	dehydrodolichyl diphosphate synthase activity(GO:0045547)	3	2.40659	0.048	0.888119	15237748|297793407|297796815
molecular_function	small conjugating protein ligase activity(GO:0019787)	3	2.40659	0.0415	0.884377	297830104|297838877|297853078
molecular_function	di-trans,poly-cis-decaprenylcistransferase activity(GO:0008834)	3	2.40659	0.0485	0.888119	15237748|297793407|297796815
molecular_function	mechanically-gated ion channel activity(GO:0008381)	3	2.40659	0.0475	0.888119	15239859|297808015|297811331
molecular_function	alpha-galactosidase activity(GO:0004557)	3	2.40659	0.046	0.887289	15241601|297816956|42572703
molecular_function	dopamine beta-monooxygenase activity(GO:0004500)	3	2.40659	0.045	0.884377	15233202|15239759|297792947
molecular_function	fructose-2,6-bisphosphate 2-phosphatase activity(GO:0004331)	3	2.40659	0.0445	0.884377	15222304|225434528|297848998
