# Supplementary material for: Global insights into high temperature and drought stress regulated genes by RNA-Seq in economically important oilseed crop Brassica juncea
Source: BMC Plant Biol. 2015 Jan 21;15:9. doi: 10.1186/s12870-014-0405-1 (PMC4310166; doi:10.1186/s12870-014-0405-1)
Supplement: Additional file 8: Table S7. — Gene ontologies associated with high temperature responsive unique transcripts. [file 12870_2014_405_MOESM8_ESM.xlsx]

## Sheet: Sheet1
Additional table 7: Gene ontologies associated with drought responsive unique transcripts.
Ontology Type	Ontology Name(Ontology-ID)	Dysregulated Genes	Z Score	P Value	Adjusted P value	GenBank IDs
biological_process	regulation of transcription, DNA-dependent(GO:0006355)	506	2.71936	0.0085	0.332842	10178132|114205634|118738563|119720794|119720798|11994423|11994669|11994670|121920393|12324207|1263095|145323898|145329166|145338658|145339441|145360022|147742764|147777091|148729435|151934193|15217629|15217991|15218294|15218305|15218550|15218660|15218939|15218990|15219685|15219805|15219811|15220448|15220728|15221367|15221378|15221563|15221688|15222452|15222965|15223086|15223708|15223771|15224473…
biological_process	serine family amino acid metabolic process(GO:0009069)	396	3.55132	0.0005	0.0605581	10086466|10121871|10177607|110468116|11132756|11994595|1216484|122720713|12320928|12321407|12321749|12322574|13447449|1402888|14326578|145335950|147768303|15217584|15218170|15218207|15218215|15218550|15218650|15218660|15218941|15219169|15219482|15219675|15219817|15220348|15220535|15220684|15220789|15221162|15221443|15221470|15221476|15222023|15222260|15222322|15222427|15222512|15222768|15223170|1…
biological_process	protein phosphorylation(GO:0006468)	350	2.87346	0.0055	0.253487	10086466|10121871|10177607|10177797|11994595|122720713|12320928|12321407|12321749|12322574|1402888|14326578|147768303|15218050|15218170|15218207|15218650|15219169|15219675|15219817|15220535|15220789|15221162|15221443|15221470|15222322|15222512|15222768|15223170|15223460|15223469|15223546|15223704|15223723|15223744|15225456|15225518|15225780|15226084|15226197|15226361|15226841|15226883|15227264|15…
biological_process	signal transduction(GO:0007165)	232	4.09942	0	0.0605581	10086466|10177889|116786688|11994328|11994672|122720713|12322574|12597780|13448672|14326578|14532722|15218699|15220535|15220780|15221162|15221902|15221916|15222768|15222795|15224840|15225650|15225775|15225783|15228434|15228515|15229088|15229606|15230083|15230961|15231008|15231566|15231654|15231697|15231953|15232373|15232616|15234781|15237242|15237409|15237894|15238107|15238277|15238760|15238886|1…
biological_process	translation(GO:0006412)	223	4.21361	0	0.0605581	10177849|112824341|116786688|118372960|118387091|120564546|120564548|124088843|125985115|133793|1350981|1350984|145479451|15214300|15218208|15218435|15218458|15220431|15222063|15222276|15223382|15223501|15223967|15224205|15224451|15224834|15224836|15225180|15226715|15228830|15229338|15229631|15229775|15230008|15230011|15230579|15230614|15230697|15231102|15231288|15231730|15232061|15232844|1523292…
biological_process	ribosome biogenesis(GO:0042254)	220	3.92062	0	0.0605581	10177849|1173071|118372960|118387091|119720778|120564546|120564548|124088843|125985115|133793|1350981|1350984|145479451|15218208|15218435|15220431|15221916|15222063|15222276|15223382|15223501|15223967|15224205|15224451|15224834|15224836|15225180|15226715|15228830|15229338|15229631|15229775|15230008|15230011|15230579|15230614|15230697|15231102|15231288|15231730|15232061|15232844|15233637|15234136|…
biological_process	response to water deprivation(GO:0009414)	141	3.35098	0	0.0605581	10121871|10177396|104717431|114431556|114437173|119507924|1263095|14970952|14970966|15219954|15221201|15221283|15221484|15222260|15222421|15222768|15223243|15224264|15224488|15226951|15227133|15228529|15228625|15228832|15228943|15229544|15229745|15230125|15230177|15230434|15231856|15232704|15233028|15233298|15233656|15237839|15239727|15240194|15242022|15242680|157072492|157849682|157849724|157849…
biological_process	response to wounding(GO:0009611)	105	2.1646	0.0335	0.646178	10178166|114437173|13447449|149939633|15218506|15219482|15223256|15223413|15223601|15225074|15226834|15226998|15227068|15227133|15227264|15228832|15228943|15229916|15234217|15238118|15238538|15238842|15239634|15241298|15242180|15242260|15242759|15242890|1655824|1655828|18394473|18394479|18405391|18407028|18411880|18415694|18416327|206574948|21555182|238625797|27372775|28192642|288551668|297791893…
biological_process	response to salicylic acid stimulus(GO:0009751)	93	3.74595	0.001	0.0897931	11386640|119720794|119720798|1263095|14970952|14970966|15218170|15218218|15222427|15223290|15223906|15225612|15225728|15228049|15228529|15229265|15232116|15235484|15236447|15239231|16798364|18266043|18379022|18394970|18411880|18420751|196122104|20340243|21358785|21537174|21554677|22329445|238625797|238625817|297794229|297794311|297796291|297797307|297797651|297798154|297799662|297799688|297803178…
biological_process	response to heat(GO:0009408)	93	0.0025	0.16275	10177754|11994123|145360857|149939633|15218642|15218736|15219109|15220875|15221201|15221283|15221484|15221564|15223260|15227552|15228865|15230125|15230534|15233779|15234308|15234516|15234627|15234678|15234969|15235544|15235997|15236110|15238538|15238842|15239846|15241847|15241849|15242022|15242459|157849708|157849740|157849754|157849756|158828325|18394049|18410584|18411880|18417676|18420568|18916…
biological_process	response to jasmonic acid stimulus(GO:0009753)	91	2.65483	0.008	0.318046	11386640|119720798|1263095|15218218|15218506|15223290|15225074|15226834|15226998|15228049|15228529|15228943|15235484|15239634|18394473|18394479|18397376|18405145|18407028|18415694|20340243|21358785|22329445|238625797|238625807|238625809|238625817|27372775|28192642|297794229|297795245|297797307|297797651|297799308|297799556|297803776|297807927|297809511|297809705|297810811|297825505|297826565|2978…
biological_process	defense response(GO:0006952)	87	2.84485	0.0055	0.253487	11761669|11994672|1209258|13310446|14041819|14532722|15218506|15222427|15222600|15225775|15225783|15227929|15228515|15231302|15232373|15235056|15236570|15238833|157849648|160693714|16197690|1655824|1655828|171921122|18394479|18414102|186522588|186701231|21554677|21618022|22256016|22329675|227345522|227438135|227438195|227438227|227438263|23306432|241740113|297791775|297794091|297795245|297805672|…
biological_process	unidimensional cell growth(GO:0009826)	56	3.38223	0.0005	0.0605581	1216484|15218170|15220780|15221431|15221443|15223799|15224330|15224838|15226718|15228564|15237038|15237538|15240733|15241183|15241777|15242227|15242499|159902025|18150168|18410867|21618022|227204267|256561133|269999985|2828241|285265626|297794335|297807879|297810675|297818506|297827047|297827697|297832676|297832962|297836306|297842293|297842325|297845102|297845108|297845996|297850422|30680701|312…
biological_process	drug transmembrane transport(GO:0006855)	53	3.17678	0.001	0.0897931	12325039|147801890|15217785|15217809|15218218|15220735|15223961|15225474|15227133|15228832|15233127|15237155|15242265|18403810|18415230|18420546|20197910|26449438|2909781|297792529|297798008|297799434|297799860|297802560|297818508|297821327|297823555|297827549|297833034|297833592|297835374|297838939|297841527|297844420|297845748|297846292|297849980|297851228|30686958|30687474|312282617|312282773|…
biological_process	microtubule-based movement(GO:0007018)	48	4.99684	0	0.0605581	10177918|10178123|110737572|11994617|1237102|15220329|15231259|15241168|161015615|161015617|18391394|18416938|18420724|206598209|2244790|297791879|297796431|297797041|297797890|297808399|297816380|297819110|297819708|297824981|297826231|297830696|297833798|297837027|297839087|297842325|297845156|297848308|30678214|30680014|30692169|30694137|30698170|312190406|326491973|34849893|42569214|6562267|7…
biological_process	response to high light intensity(GO:0009644)	47	5.46746	0	0.0605581	114437173|134304908|15218506|15220875|15221564|15222075|15223413|15227552|15228865|15230434|15230534|157849708|158828325|18394479|18410584|20340247|21553741|21618106|295393494|297789928|297798320|297811323|297816454|297820812|297826345|297832230|297834060|297836496|297839111|297842179|297844686|297851214|297853008|297853190|30682109|310896463|312283293|323462247|326525174|4588376|59805048|6693033…
biological_process	response to hydrogen peroxide(GO:0042542)	45	3.40045	0.001	0.0897931	15219537|15220875|15221564|15227552|15230534|15236386|15239634|157072492|157849708|158828325|18394890|18410584|18420751|20340239|20340247|21537174|21618106|295393494|297789928|297794229|297797307|297798260|297809323|297811323|297826345|297832230|297834060|297842077|297842179|297845628|297853008|297853190|30682109|312282101|323462247|326525174|42563553|45356797|457406|4588376|59805048|7106542|7932…
biological_process	circadian rhythm(GO:0007623)	44	2.01658	0.036	0.674417	119720798|15225875|15228783|15230202|15231491|15231585|15231895|15234709|15235432|15236725|15241967|281308394|281308396|297788408|297796569|297797307|297798260|297807253|297809195|297813069|297813955|297817018|297820722|297841607|297849606|312281469|312281689|312281983|312282041|312282221|312282659|312283101|312283289|328684593|3292822|340026074|340026084|340026100|3850621|40787165|42572279|45593…
biological_process	hyperosmotic salinity response(GO:0042538)	43	3.32532	0.0015	0.116597	114431556|114437173|119507924|12667251|15221476|15222421|15224086|15225571|15229265|15229569|15231856|15236786|15237128|15237392|15237959|15238538|15239904|157849740|18417716|241740088|28192642|295413820|297793825|297802692|297803178|297803776|297833112|297834326|297834710|297850220|297851214|301133568|3021336|30689575|312282413|312282527|312283107|32140551|345451248|5689613|6693033|72255616|7915…
biological_process	negative regulation of catalytic activity(GO:0043086)	41	3.55444	0	0.0605581	148299083|15231004|15231828|15236702|15237155|15238729|15242456|18398958|18400323|18406733|18409953|18415500|184160091|18417514|18418552|21554293|22328058|22329383|240256136|297789990|297792485|297794055|297794247|297794949|297798428|297799468|297802670|297816144|297818778|297820742|297828239|297828487|297832906|297834254|297841945|297847374|297852408|312283245|42562644|757534|9759007
biological_process	lipid metabolic process(GO:0006629)	37	2.48715	0.02	0.486729	15217506|15220512|15221260|15225312|15227849|15229265|15235421|15238757|15242002|15242458|18398991|18410409|18412659|18416824|21537361|2160151|226697526|240255997|2832625|297793885|297794693|297803178|297816292|297816436|297817660|297821617|297823441|297828417|297832976|297833112|297837199|297843406|297845886|297848910|297848912|312281843|62084739
biological_process	negative regulation of flower development(GO:0009910)	36	2.1189	0.0465	0.766367	10998133|116062014|1418272|15230284|15233721|15237230|15237311|15241967|15624092|17933452|18395424|18397747|18399397|18419831|186496370|282721247|297792437|297796569|297804096|297808313|297810927|297811919|297826959|297832658|297833984|312281707|312282683|3152577|340026074|340026084|340026100|357473931|53983015|8843860|94707110|9757809
biological_process	response to far red light(GO:0010218)	30	3.19702	0	0.0605581	132091|132156|145688411|15221177|15222075|15223704|15225368|15225630|15231990|15232311|15240796|15240912|18395453|18417976|26449438|266891|281308394|297817938|297818508|297820242|297820900|297828213|297844880|300953151|312281687|312281813|312281851|312282537|406727|79013990
biological_process	oligopeptide transport(GO:0006857)	29	2.23177	0.022	0.506973	15218183|15221439|15221883|15224397|15232096|15233123|15236800|15236912|15242171|18401590|18409382|18409391|28416707|297790444|297793065|297793863|297799198|297799344|297811629|297820132|297838617|297839069|297847594|297850712|297850952|30722286|312282217|345288809|9971067
biological_process	photorespiration(GO:0009853)	27	3.03253	0.004	0.224	115439213|132091|132156|15226973|15232420|15235745|15240912|18394120|18394761|18401101|18418498|186527416|22023962|225427234|266891|297806387|297810111|297824067|297844932|297850792|297851690|30680406|30688330|30699506|406727|79013990|89257492
biological_process	auxin polar transport(GO:0009926)	27	2.4682	0.021	0.494878	15217443|15219482|15222601|15223296|15234516|15485153|18150168|1935918|21553424|270272090|297810675|297812455|297821297|297822109|297823555|297823691|297823909|297832284|297838925|297841527|297850758|312281793|312282773|3402487|357942701|39840930|60476796
biological_process	response to virus(GO:0009615)	25	2.36446	0.017	0.466388	133793|15218170|15219109|15223906|15228625|15230534|15241847|15241849|15242459|18394970|224072367|2642648|297821072|297827273|297834060|297839381|297844894|297845102|297845108|302138291|312282183|312283463|326525174|41584275|9759604
biological_process	one-carbon metabolic process(GO:0006730)	25	2.27244	0.026	0.557235	15230278|15235643|15235745|1805654|18394761|219114353|297787439|297810511|297816868|297819992|297828592|297844932|297847394|297849106|3024121|30678350|30685030|30694286|30696223|312281625|312282459|32967699|32967701|45451864|79326253
biological_process	trichome branching(GO:0010091)	23	3.56829	0.001	0.0897931	1237102|15220118|21593336|222423832|238908347|297794419|297812229|297814494|297820602|297824157|297824743|297834038|297849856|30683811|30693985|30698170|356545743|42567989|42569537|56201391|76782208|790687|90762220
biological_process	water transport(GO:0006833)	22	3.11617	0.0015	0.116597	11119335|119720830|15220848|15225195|15228041|15233320|15235034|15236267|15238785|158562742|18411332|297810015|297811999|297818190|297844738|312282845|327242159|3298327|3551133|7209556|7209560|7209562
biological_process	cell wall macromolecule catabolic process(GO:0016998)	22	2.55726	0.012	0.405818	15221201|15221283|15221484|15224314|15224319|157849754|157849756|227937463|297799452|297828065|297828069|297828075|297832316|297852924|312282141|312282993|339275754|42562696|584928|584929|6048743|6760447
biological_process	pollen germination(GO:0009846)	22	2.55726	0.0115	0.394026	118738563|1237102|145334809|15225611|15229223|15232776|15237894|18091779|18091781|18398855|297788583|297794419|297807725|297821040|297823063|297829516|30698170|346466069|356463786|6006801|7239509|7672685
biological_process	amino acid transport(GO:0006865)	21	2.67369	0.0095	0.355942	15217443|15232096|15239217|15240927|15242171|15242252|20197256|23397299|270272090|297789990|297797789|297808013|297811629|297821297|297823691|297823909|297827755|30679549|312281647|312281715|312281793
biological_process	glucosinolate biosynthetic process(GO:0019761)	19	2.70294	0.009	0.344647	126201|15241338|237682390|237682392|237682406|237682418|237682424|237682434|237682436|237682450|238802668|297807447|297808291|297809511|297839289|312283293|326492592|598071|79325337
biological_process	chitin catabolic process(GO:0006032)	17	3.02934	0.0025	0.16275	15221201|15221283|15221484|15224314|15224319|157849754|157849756|227937463|297828065|297828069|297828075|312282141|312282993|339275754|584928|584929|6048743
biological_process	recognition of pollen(GO:0048544)	17	2.00787	0.0495	0.767689	15237047|15238837|16040950|16040954|1783312|18391259|18391394|2864613|297799260|297805862|297810451|297848308|297849512|42569013|6554181|79317612|9294449
biological_process	photosynthetic electron transport in photosystem I(GO:0009773)	16	3.39858	0.002	0.13888	15237593|18394307|18405348|18416029|186478618|195606680|21553741|224080971|297803832|297834498|297844834|297847900|297853272|312281997|52001191|6730711
biological_process	cellular glucan metabolic process(GO:0006073)	16	3.08055	0.0035	0.207136	15218558|15228047|15234678|15235997|15240733|179743760|18391291|21595178|297794185|297796657|297798948|297831150|312282291|365927286|55976643|56480906
biological_process	actin filament-based movement(GO:0030048)	15	3.86152	0.001	0.0897931	15231004|15237155|15240028|297812229|297843660|297847374|312283245|334186958|356545743|42561814|42562644|42567989|42569537|56201391|9759501
biological_process	phototropism(GO:0009638)	14	3.22322	0.0025	0.16275	15223704|15231245|15237159|15237647|18395453|297806391|297817938|297844332|30684610|30687949|30697007|312282117|312282323|9759409
biological_process	anther development(GO:0048653)	14	2.56665	0.015	0.454186	15241297|15242759|18423163|297795867|297797341|297824179|30678265|312282683|312282803|312283517|340026074|340026084|340026100|94707110
biological_process	photosynthesis, light harvesting(GO:0009765)	14	2.41816	0.021	0.494878	115778|115793|125656346|145688411|15219941|193872600|226504520|297820824|297844880|312281533|312281687|312281797|312281813|515616
biological_process	post-embryonic development(GO:0009791)	14	2.27501	0.0255	0.548777	15239630|15241606|155242084|157849724|164708700|18402922|297802634|297812229|297853222|356545743|42567989|42569537|56201391|5902380
biological_process	glutamate biosynthetic process(GO:0006537)	13	5.02469	0	0.0605581	12667249|12667251|15225571|157849682|169665585|295413820|297806387|297820558|297824067|30680406|312283107|3869253|8843775
biological_process	mycelium development(GO:0043581)	12	4.17815	0	0.0605581	189188534|189189988|189191718|189191772|189193281|189200146|189203709|189209437|312211195|312215634|312219643|312221084
biological_process	L-ascorbic acid biosynthetic process(GO:0019853)	12	2.84869	0.006	0.262588	15218535|297798560|297799308|297824635|297842007|30687167|312282543|356494238|356494242|356494244|60686421|75219449
biological_process	peptidoglycan biosynthetic process(GO:0009252)	12	2.66741	0.005	0.241111	12643761|145339441|1526562|18418013|240255997|26452707|297811801|297816616|312282847|436422|6966930|99698
biological_process	regulation of translation(GO:0006417)	12	2.66741	0.0095	0.355942	145334809|15221916|15235708|15239950|18420964|295831359|297802162|297830494|297834606|297834716|297852124|304308415
biological_process	chloride transport(GO:0006821)	11	2.37369	0.031	0.619064	13620170|22330637|289541481|294713696|294713698|297795753|297805046|297821126|297845980|30691713|334188006
biological_process	calcium ion transmembrane transport(GO:0070588)	11	2.2024	0.039	0.707707	14041819|15228891|15230278|15235643|158268333|1805654|297798996|297835294|312282459|356510752|4914414
biological_process	glutamine biosynthetic process(GO:0006542)	10	3.5786	0	0.0605581	12643761|145339441|1526562|18418013|297811801|297816616|312282847|436422|6966930|99698
biological_process	response to hormone stimulus(GO:0009725)	10	3.07329	0.0045	0.23436	15225368|15232311|297798884|297802184|297820900|297828213|297828636|312281903|312282505|312282983
biological_process	nitrate assimilation(GO:0042128)	10	2.4348	0.018	0.466388	15233656|15241331|1526562|18418013|297811801|312282847|6633813|6966930|730140|99698
biological_process	proline biosynthetic process(GO:0006561)	10	2.4348	0.0155	0.458659	12667249|12667251|15225571|15237392|157849682|169665585|295413820|297820558|312283107|32140551
biological_process	seed maturation(GO:0010431)	9	2.30976	0.0165	0.459529	15231799|15235300|15242626|312281539|312282041|312282929|3377802|3850621|461840
biological_process	DNA-dependent DNA replication initiation(GO:0006270)	8	3.52207	0.0005	0.0605581	15226146|15235220|15237411|1565223|297791057|297814119|297833726|42569072
biological_process	anther dehiscence(GO:0009901)	8	3.20061	0.005	0.241111	15218506|18394479|297811437|297822769|297839111|297844686|312281959|9967518
biological_process	nitrogen fixation(GO:0009399)	8	3.20061	0.003	0.186	1526562|18418013|22001642|238802664|297811801|30909306|312282847|436422
biological_process	anaerobic respiration(GO:0009061)	8	2.40243	0.0185	0.46999	15227416|18398726|186509945|21537164|297797547|297822939|297823429|72384472
biological_process	plant-type cell wall modification(GO:0009827)	7	3.955	0.001	0.0897931	119720798|15225875|18403052|18418552|297798428|297823049|45593259
biological_process	DNA unwinding involved in replication(GO:0006268)	7	3.53076	0.0015	0.116597	15226146|15235220|15237411|15237561|297791057|297814119|79323918
biological_process	response to carbon dioxide(GO:0010037)	7	2.83539	0.01	0.366761	15235643|297787439|297810511|297828592|30678350|312281625|45451864
biological_process	abaxial cell fate specification(GO:0010158)	7	2.54315	0.01	0.366761	15226178|18406725|297796993|297802862|297811799|297826861|9759140
biological_process	ribosomal small subunit biogenesis(GO:0042274)	7	2.27857	0.024	0.531881	116786688|15232926|15237278|20139962|312213139|323456545|72255619
biological_process	primary cell wall biogenesis(GO:0009833)	7	2.27857	0.038	0.699307	15236786|15238231|241740088|241740113|241740141|297788772|47078494
biological_process	protein complex assembly(GO:0006461)	7	2.27857	0.03	0.612706	15228830|15237225|15242467|18403431|18411857|297808307|297821176
biological_process	killing of cells of other organism(GO:0031640)	7	2.03686	0.0425	0.735349	11386640|15224297|1708577|2749943|297833626|59798992|85539361
biological_process	actin filament severing(GO:0051014)	6	3.5919	0.001	0.0897931	15234646|18402176|18405794|297803018|297820530|297827823
biological_process	mucilage extrusion from seed coat(GO:0080001)	6	2.77164	0.0205	0.489743	11141605|148299083|27804457|297794247|297802760|757534
biological_process	endonucleolytic cleavage to generate mature 3'-end of SSU-rRNA from (SSU-rRNA, 5.8S rRNA, LSU-rRNA)(GO:0000461)	6	2.77164	0.011	0.384483	117168167|15214300|15218458|189192641|298705166|312211195
biological_process	endonucleolytic cleavage in ITS1 to separate SSU-rRNA from 5.8S rRNA and LSU-rRNA from tricistronic rRNA transcript (SSU-rRNA, 5.8S rRNA, LSU-rRNA)(GO:0000447)	6	2.77164	0.011	0.384483	117168167|15214300|15218458|189192641|298705166|312211195
biological_process	peroxisome localization(GO:0060151)	6	2.4415	0.0315	0.619064	15240028|297812229|356545743|42567989|42569537|56201391
biological_process	mitochondrion localization(GO:0051646)	6	2.4415	0.0315	0.619064	15240028|297812229|356545743|42567989|42569537|56201391
biological_process	Golgi localization(GO:0051645)	6	2.4415	0.0315	0.619064	15240028|297812229|356545743|42567989|42569537|56201391
biological_process	urea transport(GO:0015840)	6	2.4415	0.0215	0.497653	15220848|15228041|15233320|297810015|297844738|3298327
biological_process	rRNA transcription(GO:0009303)	6	2.4415	0.025	0.54477	15810523|224060923|297852694|302834389|334855091|8569097
biological_process	protein localization(GO:0008104)	6	2.14871	0.037	0.690667	12323094|297800398|297812671|297819722|297852428|6523049
biological_process	cell wall modification involved in multidimensional cell growth(GO:0042547)	5	3.76301	0.001	0.0897931	15223222|2440035|297801986|297841815|297845390
biological_process	regulation of root development(GO:2000280)	5	3.19258	0.0025	0.16275	114437173|297851214|301072744|6693033|81022809
biological_process	maintenance of floral organ identity(GO:0048497)	5	3.19258	0.005	0.241111	15237230|297808313|297810927|357473931|53983015
biological_process	plant-type cell wall cellulose metabolic process(GO:0052541)	5	2.73117	0.014	0.444585	15240520|15810483|18416801|297799324|30697435
biological_process	guard cell morphogenesis(GO:0010442)	5	2.73117	0.014	0.444585	15240520|15810483|18416801|297799324|30697435
biological_process	cell-cell junction assembly(GO:0007043)	5	2.73117	0.015	0.454186	15229791|15242268|297827089|297829708|297849820
biological_process	maltose biosynthetic process(GO:0000024)	4	3.36567	0.0065	0.277475	15235366|18414813|224589616|312282741
biological_process	low affinity nitrate transport(GO:0080055)	4	2.74462	0.0225	0.509478	18409391|297790444|297850952|312282217
biological_process	protein unfolding(GO:0043335)	4	2.74462	0.0205	0.489743	18410584|297842179|357125108|59805048
biological_process	multicellular organism growth(GO:0035264)	4	2.74462	0.016	0.459529	114437173|297851214|6693033|81022809
biological_process	bicarbonate transport(GO:0015701)	4	2.74462	0.016	0.459529	22330637|294713696|294713698|297821126
biological_process	positive regulation of rRNA processing(GO:2000234)	4	2.2629	0.0445	0.742808	224060923|297852694|334855091|8569097
biological_process	regulation of development, heterochronic(GO:0040034)	4	2.2629	0.048	0.767689	15222321|295828754|334183337|42570236
biological_process	positive regulation of embryonic development(GO:0040019)	4	2.2629	0.0445	0.742808	224060923|297852694|334855091|8569097
biological_process	fructose 2,6-bisphosphate metabolic process(GO:0006003)	4	2.2629	0.044	0.742808	15222304|225434528|297848998|8778843
biological_process	abscisic acid transport(GO:0080168)	3	2.9147	0.0155	0.458659	15218218|297841947|297849980
biological_process	positive regulation of glycine hydroxymethyltransferase activity(GO:0080114)	3	2.9147	0.017	0.466388	297806387|297824067|30680406
biological_process	aluminum ion transport(GO:0015690)	3	2.9147	0.015	0.454186	15241298|297808093|312283371
biological_process	regulation of vegetative phase change(GO:0010321)	3	2.9147	0.0175	0.466388	18403387|18423163|8439261
biological_process	specification of carpel identity(GO:0010094)	3	2.9147	0.0195	0.481308	297809711|30680014|34849893
biological_process	anastral spindle assembly involved in male meiosis(GO:0009971)	3	2.9147	0.0195	0.481308	297809711|30680014|34849893
biological_process	L-fucose biosynthetic process(GO:0006005)	3	2.9147	0.0175	0.466388	15218535|297842007|60686421
biological_process	formaldehyde metabolic process(GO:0046292)	3	2.2271	0.0485	0.767689	15231585|297788408|297820722
biological_process	xenobiotic catabolic process(GO:0042178)	3	2.2271	0.04	0.715876	148287135|312282417|51969150
cellular_component	transcription factor complex(GO:0005667)	571	4.40308	0	0.0605581	10178132|114205634|114431556|114437173|119720794|119720798|12324207|12597461|1263095|1418272|145323898|145323942|145329166|145332927|145338658|145339441|147777091|148729435|14970952|14970966|151934193|15217629|15217991|15218294|15218305|15218544|15218660|15218939|15218990|15219685|15219692|15219805|15219811|15219954|15220448|15220728|15220876|15221367|15221378|15221563|15221688|15222452|15222965|…
cellular_component	plasmodesma(GO:0009506)	531	2.69544	0.0085	0.332842	10172596|10178040|10998129|11119335|11127757|11192003|11192005|11229591|11276980|113374057|116786688|118197454|118481011|118484599|11994502|120564548|1209258|1216484|12321749|12322985|12323540|12667251|133793|1350981|1350984|1351856|13605661|14532722|145358574|147768303|147801890|15214300|15217446|15217785|15218050|15218061|15218086|15218382|15218390|15218458|15218486|15218740|15219234|15219537|1…
cellular_component	vacuole(GO:0005773)	228	3.30384	0.0005	0.0605581	110739384|11119335|11133654|119720812|12621052|12659318|127733|1351856|145323898|145361806|15218170|15218382|15219189|15219537|15220330|15221030|15221164|15222075|15224764|15224834|15224944|15225068|15225074|15225650|15226607|15226998|15227493|15228796|15228830|15229497|15230200|15230298|15231197|15231245|15231270|15231910|15232707|15232844|15232967|15233141|15233349|15233358|15233493|15235763|15…
cellular_component	apoplast(GO:0048046)	225	5.20238	0	0.0605581	10172596|104717431|11133654|118481011|119720812|11994669|12597780|12643761|132091|132156|134104|1351030|1351856|14532722|145361806|148299083|15218382|15218535|15218558|15218642|15220512|15220620|15220854|15221119|15221902|15222551|15222734|15223753|15224314|15224319|15225839|15226314|15227376|15227981|15228047|15229384|15229497|15230083|15230324|15230595|15231004|15231828|15231939|15232373|152333…
cellular_component	plant-type cell wall(GO:0009505)	178	4.85511	0	0.0605581	11762116|118197454|1209258|12322985|145358574|148299083|15217446|15218170|15218642|15218740|15220780|15222427|15224314|15224330|15226197|15226361|15226610|15226760|15228300|15228606|15228737|15230120|15231354|15231828|15232261|15233320|15233530|15234551|15234678|15234688|15235186|15235668|15237379|15238729|15238757|15238837|15239049|15239867|15239944|15240067|15240520|15240733|15241268|15241423|1…
cellular_component	chloroplast thylakoid membrane(GO:0009535)	153	1.99836	0.0465	0.766367	10178238|10257489|109389998|115778|115793|119507924|125656346|12643761|12667247|1346871|145360347|145688411|15218186|15219363|15219376|15219941|15221681|15222551|15222956|15223753|15225630|15227050|15228268|15230174|15230278|15231176|15231856|15231990|15232644|15232724|15233291|15234905|15235475|15235503|15235575|15237153|15239282|15239574|15240008|15241507|15242045|157849770|16648734|1805654|183…
cellular_component	microtubule(GO:0005874)	60	5.29272	0	0.0605581	10177918|10178123|110737572|112824341|11994617|1237102|15220329|15231259|15241168|161015615|161015617|18391394|18394168|18404086|18416938|18420724|206598209|21594440|2244790|240256462|297791879|297794419|297796431|297797041|297797890|297802712|297808399|297809711|297816380|297819110|297819708|297824981|297826231|297830696|297833798|297837027|297839087|297842325|297845156|297848308|30678214|306800…
cellular_component	stromule(GO:0010319)	42	2.68536	0.005	0.241111	134104|15220854|15222551|15222832|15230595|15231004|15235575|15235745|15237155|15239735|157849770|18404656|18405145|21952510|22023962|226935308|255646270|264913441|297787439|297795985|297806439|297809587|297824877|297827581|297828592|297829716|297847374|30678350|30686280|312281625|312281705|312282041|312283245|312283307|3850621|42562644|4539462|45451864|46093473|6094476|62900703|9279655
cellular_component	chloroplast thylakoid lumen(GO:0009543)	42	2.55092	0.014	0.444585	145360347|15221681|15222956|15223260|15228983|15230324|15237225|15237593|15240008|15240013|18390518|18394073|18395819|18404409|18405066|18406113|21535744|21537394|22331818|224080971|224120874|229914876|297794623|297794691|297797453|297804700|297808307|297813905|297816850|297816936|297820086|297844318|297850436|30696344|312281933|312281997|356536583|42573594|62320142|8272416|829289|90186625
cellular_component	intrinsic to membrane(GO:0031224)	39	3.16981	0.0005	0.0605581	10177889|116786688|15237409|15238107|227438147|227438163|227438165|227438171|227438173|227438175|227438181|227438189|227438217|227438223|227438225|227438227|227438229|227438255|227438265|227438267|227438277|227438285|227438287|227438293|240256011|28207603|297794601|297794605|297794609|297794611|297794865|297801410|297807789|297838457|334183389|334183667|72255619|77696205|8843806
cellular_component	myosin complex(GO:0016459)	29	2.74343	0.006	0.262588	15218215|15220684|15226538|15229187|15230244|15231004|15237155|15240028|18403052|297811813|297812229|297826643|297834478|297835130|297843660|297847374|297851126|297852546|312283245|334186958|345289817|356545743|42561814|42562644|42565088|42567989|42569537|56201391|9759501
cellular_component	cell surface(GO:0009986)	17	2.24195	0.0315	0.619064	15222427|15223296|15231245|15485153|1935918|195970384|22138100|270272090|297809915|297820118|297823691|297823909|297845628|297850758|312281793|312282323|323450320
cellular_component	small ribosomal subunit(GO:0015935)	16	3.39858	0.0015	0.116597	124088843|156397301|169603874|189202448|297826847|298712679|298714483|30699526|308801399|312214837|312216610|312218394|323448815|325188058|330933545|71026388
cellular_component	chloroplast photosystem II(GO:0030095)	16	2.64419	0.0105	0.377131	15220530|15223260|15230324|15237225|15240013|18394073|18395819|18405066|21537394|297804700|297808307|297813905|297844318|62320142|829289|90186625
cellular_component	light-harvesting complex(GO:0030076)	15	2.12838	0.0325	0.629219	109389998|115793|125656346|145688411|15219941|15225630|15231990|226504520|297820242|297844880|297846882|312281687|312281797|312281813|515616
cellular_component	NAD(P)H dehydrogenase complex (plastoquinone)(GO:0010598)	10	3.5786	0.001	0.0897931	15237153|18394307|186478618|195606680|21553859|297834498|297842231|297844834|6730711|79326435
cellular_component	chloroplast ribulose bisphosphate carboxylase complex(GO:0009573)	9	2.99052	0.0045	0.23436	132091|132156|15223054|15240912|186527416|266891|297820264|406727|79013990
cellular_component	90S preribosome(GO:0030686)	8	3.52207	0.0005	0.0605581	15214300|15218458|15232926|15237278|189192641|20139962|298705166|323456545
cellular_component	glycolate oxidase complex(GO:0009339)	8	2.64557	0.0115	0.394026	145361806|15229497|15231789|1773330|224076908|297810769|366984550|54043095
cellular_component	glycine cleavage complex(GO:0005960)	8	2.17758	0.0425	0.735349	15223217|15226906|15226973|225427234|297851690|312282655|312282677|312282739
cellular_component	middle lamella-containing extracellular matrix(GO:0048196)	7	2.27857	0.0275	0.579838	15238212|18398958|184160091|18417514|18418552|297798428|297852612
cellular_component	Casparian strip(GO:0048226)	5	2.73117	0.015	0.454186	15229791|15242268|297827089|297829708|297849820
cellular_component	chloroplast photosystem I(GO:0030093)	5	2.73117	0.0205	0.489743	15237593|224080971|297853272|312281997|52001191
cellular_component	nitrite reductase complex [NAD(P)H](GO:0009344)	4	3.36567	0.005	0.241111	18394073|18395819|21537394|297844318
cellular_component	cytoplasmic vesicle membrane(GO:0030659)	4	2.2629	0.034	0.651	15237610|18400266|297834256|33669503
cellular_component	cis-Golgi network membrane(GO:0033106)	3	2.9147	0.0165	0.459529	15229745|15237839|158828211
cellular_component	minus-end kinesin complex(GO:0005872)	3	2.9147	0.0195	0.481308	297809711|30680014|34849893
molecular_function	ATP binding(GO:0005524)	859	2.37009	0.03	0.612706	10086466|10121871|10172596|10176743|10176992|10177193|10177607|10177754|10177889|10177918|10178123|10257489|10720248|110468116|110737572|110741581|11132756|11276980|113289|113374057|116786688|11761669|11994423|11994502|11994595|11994617|11994706|11994717|1216484|122720713|12320928|12321407|12321749|12322574|12325039|1237102|12382276|12643761|12667249|12667251|13310446|134104|13447449|13448672|134…
molecular_function	sequence-specific DNA binding transcription factor activity(GO:0003700)	551	4.0427	0	0.0605581	10178132|114205634|114431556|114437173|119720794|119720798|12324207|1263095|1418272|145323898|145323942|145329166|145332927|145338658|145339441|147777091|148729435|14970952|14970966|151934193|15217629|15217991|15218305|15218660|15218939|15218990|15219685|15219692|15219805|15219811|15219954|15220448|15220728|15220876|15221367|15221378|15221563|15221688|15222452|15222965|15223086|15223256|15223290|…
molecular_function	structural constituent of ribosome(GO:0003735)	229	4.48301	0	0.0605581	10177849|116786688|117168167|1173071|118372960|118387091|120564546|120564548|124088843|125985115|133793|1350981|1350984|145479451|15214300|15218208|15218435|15218458|15220431|15222063|15222276|15223382|15223501|15223967|15224205|15224451|15224834|15224836|15225180|15226715|15228830|15229338|15229631|15229775|15230008|15230011|15230579|15230614|15230697|15231102|15231288|15231730|15232061|15232844…
molecular_function	heme binding(GO:0020037)	132	2.1277	0.036	0.674417	15219493|15220272|15221075|15222174|15222182|15224379|15225499|15225512|15225777|15226828|15226975|15228472|15228566|15228606|15228624|15231517|15231524|15231528|15231539|15231895|15232058|15232116|15234248|15235559|15235775|15236789|15237128|15237497|15238717|15238720|15238726|15242580|15242759|159901910|17530547|18390498|18398011|18402480|18407444|18420031|18420061|18420859|21542394|21554872|22…
molecular_function	kinase activity(GO:0016301)	100	5.36934	0	0.0605581	10177797|11994672|14532722|15218050|15218127|15222811|15223546|15224840|15225775|15225783|15228027|15228434|15228515|15229088|15229606|15230202|15230349|15232373|15233558|15239260|15239540|15240520|15241006|15242814|15810483|160693714|16482|167594027|171921122|18408874|18410026|18414102|18416801|20197595|2244909|23306432|238625807|238625809|281308384|281308394|281308396|289372|297789722|297797549…
molecular_function	oxygen binding(GO:0019825)	73	3.21243	0.0005	0.0605581	15220272|15221075|15222174|15222182|15224379|15225499|15225512|15225777|15228472|15228566|15228624|15231517|15231524|15231528|15231539|15231895|15234248|15235559|15235775|15236789|15238717|15238720|15238726|15242759|18398011|18402480|18420031|18420859|21542394|22001642|237682418|297789684|297791207|297791909|297795245|297797341|297798136|297801724|297802840|297808513|297810521|297813755|297814858…
molecular_function	monooxygenase activity(GO:0004497)	61	3.41716	0	0.0605581	132091|132156|15222174|15222182|15224379|15228472|15231517|15231524|15231528|15231539|15231895|15234248|15235775|15236824|15238720|15238726|15240912|15242759|159901910|18402480|18420859|186527416|21593814|226504544|239796150|266891|297789684|297791909|297795245|297801724|297805264|297810521|297813755|297814858|297818140|297818164|297822803|297825979|297826913|297828277|297828425|297829284|2978304…
molecular_function	serine-type endopeptidase activity(GO:0004252)	48	2.81748	0.0035	0.207136	148299083|15225728|15242456|15864561|159147901|18378982|18390982|18398958|18400323|18409953|18410961|18414804|18415500|184160091|18417514|18418552|18420643|18421957|18422451|18422747|27735191|297789990|297790979|297792485|297794247|297794949|297798428|297799904|297804332|297812787|297813501|297828818|297830378|297834254|297834286|297834500|297836702|297841945|297844024|297845008|297849660|3067883…
molecular_function	lipid binding(GO:0008289)	39	2.94346	0.003	0.186	10177569|104717431|12323173|148729435|15221201|15221484|15233028|15235386|15237975|18396941|18403453|18404577|18406723|18413820|186491088|189198047|20340231|21554111|21595294|224552010|297791001|297793017|297793483|297793627|297799770|297813783|297819860|297823659|297824563|297833626|297835918|297844770|297845742|311893257|3193330|351723167|4185505|42570753|48093506
molecular_function	transmembrane receptor activity(GO:0004888)	39	2.51223	0.0165	0.459529	10177889|116786688|15237409|15238107|227438147|227438163|227438165|227438171|227438173|227438175|227438181|227438189|227438217|227438223|227438225|227438227|227438229|227438255|227438265|227438267|227438277|227438285|227438287|227438293|240256011|28207603|297794601|297794605|297794609|297794611|297794865|297801410|297807789|297838457|334183389|334183667|72255619|77696205|8843806
molecular_function	microtubule motor activity(GO:0003777)	38	5.05697	0	0.0605581	10177918|10178123|110737572|11994617|1237102|15231259|18391394|18416938|2244790|297791879|297794419|297796431|297797041|297797890|297808399|297816380|297819110|297819708|297824981|297826231|297830696|297833798|297837027|297839087|297845156|297848308|30678214|30692169|30694137|30698170|312190406|334188054|42569214|6562267|72255627|7594566|78499691|9294452
molecular_function	serine-type carboxypeptidase activity(GO:0004185)	24	3.18346	0.0015	0.116597	12322985|146189646|15227493|15228300|15231911|15234795|169647201|18401564|297790636|297795323|297802954|297802970|297808319|297821531|297822497|297826807|297829366|297829574|297834024|297835952|30681900|30685740|3738327|51971367
molecular_function	enzyme inhibitor activity(GO:0004857)	23	2.87036	0.009	0.344647	15231004|15231828|15237155|15238729|18406733|21554293|22328058|22329383|240256136|297794055|297802670|297816144|297818778|297820742|297828239|297832906|297833854|297847374|297852408|312283245|42562644|6630558|9759007
molecular_function	water channel activity(GO:0015250)	22	3.11617	0.0015	0.116597	11119335|119720830|15220848|15225195|15228041|15233320|15235034|15236267|15238785|158562742|18411332|297810015|297811999|297818190|297844738|312282845|327242159|3298327|3551133|7209556|7209560|7209562
molecular_function	manganese ion binding(GO:0030145)	22	2.24947	0.0285	0.591347	145323898|15218535|15220530|15221902|15231939|15233510|15235763|15241638|1755166|22022522|297798876|297801708|297805856|297809829|297812247|297822385|297832640|297842007|297843754|30684475|334188075|60686421
molecular_function	amino acid transmembrane transporter activity(GO:0015171)	21	2.34809	0.0255	0.548777	15217443|15232096|15239217|15242171|15242252|20197256|23397299|270272090|297789990|297797789|297805586|297811629|297821297|297823691|297823909|297827755|30679549|30693666|312281647|312281715|312281793
molecular_function	xyloglucan(GO:0016762)	20	2.45823	0.0225	0.509478	15218558|15218642|15228047|15234678|15235997|15240733|179743760|18391291|21595178|22327914|297791939|297794185|297796657|297798948|297831150|297841029|312282291|365927286|55976643|56480906
molecular_function	xenobiotic-transporting ATPase activity(GO:0008559)	19	3.08441	0.005	0.241111	12325039|147801890|15217785|15217809|15220735|15225474|15237155|18415230|18420546|26449438|2909781|297798008|297818508|297827549|297845748|297851228|312283245|75335010|79487035
molecular_function	structural constituent of cell wall(GO:0005199)	19	2.12927	0.0425	0.735349	119720798|15220780|15222667|15222668|15224236|15225875|15230120|15235186|15235668|15240947|21263625|227927|297798516|297835536|297849316|359478050|45593259|73852838|89257638
molecular_function	chlorophyll binding(GO:0016168)	19	2.02249	0.0475	0.767689	109389998|115778|115793|125656346|145688411|15219941|15225630|15231990|193872600|226504520|297820242|297844880|312281533|312281657|312281687|312281797|312281813|515616|52001191
molecular_function	ubiquitin protein ligase binding(GO:0031625)	18	2.35541	0.024	0.531881	15230534|15237047|16040954|18391394|2598271|26451938|297791065|297799260|297814051|297834060|297848308|30678214|30687803|326525174|3551133|7209560|7209562|79317612
molecular_function	cyclin-dependent protein kinase regulator activity(GO:0016538)	17	3.32669	0.0005	0.0605581	12322897|1360646|15223075|15226297|15239938|22330995|297797571|297797653|297802384|297810715|297811243|297825815|297842387|297852196|2995130|365927284|83032266
molecular_function	chitinase activity(GO:0004568)	17	3.17549	0.0015	0.116597	15221201|15221283|15221484|15224314|15224319|157849754|157849756|227937463|297828065|297828069|297828075|312282141|312282993|339275754|584928|584929|6048743
molecular_function	carbonate dehydratase activity(GO:0004089)	17	2.48909	0.013	0.428506	15230278|15235643|1805654|18394761|297787439|297810511|297819992|297828592|297844932|297849106|30678350|30685030|30696223|312281625|312282459|45451864|79326253
molecular_function	aspartyl esterase activity(GO:0045330)	16	2.50815	0.013	0.428506	15231828|15238729|18406733|21554293|22328058|22329383|240256136|297794055|297802670|297816144|297818778|297820742|297828239|297834302|89257486|9759007
molecular_function	auxin efflux transmembrane transporter activity(GO:0010329)	14	3.4059	0.002	0.13888	147801890|15217809|15223296|15225474|15485153|26449438|297810479|297816800|297818508|297827549|297845748|297850758|297851228|79487035
molecular_function	cellulase activity(GO:0008810)	13	2.95028	0.0075	0.300462	15217446|15223222|15235301|2440035|297801986|297809927|297840017|297841815|297845390|330818996|5689613|62361691|86371166
molecular_function	pectate lyase activity(GO:0030570)	13	2.61016	0.01	0.366761	10177299|15231365|18416424|18422969|18424677|297788105|297810519|297816618|297838523|297848710|36957267|42567636|6630739
molecular_function	chitin binding(GO:0008061)	12	3.2406	0.003	0.186	15224314|15224319|227937463|297805420|297828065|297828069|297828075|312282993|339275754|584928|584929|6048743
molecular_function	sugar transmembrane transporter activity(GO:0051119)	10	3.863	0	0.0605581	11994120|15229019|15240040|18400517|297795877|297795879|297799492|297811437|297850564|312281487
molecular_function	glutamate-ammonia ligase activity(GO:0004356)	10	3.5786	0	0.0605581	12643761|145339441|1526562|18418013|297811801|297816616|312282847|436422|6966930|99698
molecular_function	transcription regulatory region sequence-specific DNA binding(GO:0000976)	10	3.07329	0.006	0.262588	15232311|2245130|297811651|297820900|297821072|297828213|312282183|42562138|76782208|89257493
molecular_function	beta-amylase activity(GO:0016161)	10	2.24644	0.028	0.585639	15229544|15235366|18414813|224589616|297793045|297807889|297826673|297828311|297842920|312282741
molecular_function	protease binding(GO:0002020)	10	2.24644	0.0275	0.579838	15218382|15219234|15241847|15241849|2642648|297839073|297839757|297850710|312283089|41584275
molecular_function	cellulose synthase activity(GO:0016759)	9	3.54192	0.001	0.0897931	15221657|15237873|15238231|18405677|241740141|297804520|297845408|47078494|79514502
molecular_function	glycolate oxidase activity(GO:0008891)	8	2.64557	0.0115	0.394026	145361806|15229497|15231789|1773330|224076908|297810769|366984550|54043095
molecular_function	3'(2'),5'-bisphosphate nucleotidase activity(GO:0008441)	8	2.40243	0.024	0.531881	15234590|15237589|18397837|18424775|297792887|297793993|297793995|297851902
molecular_function	NAD(P)H oxidase activity(GO:0016174)	8	1.96843	0.0495	0.767689	15238842|297791893|297792309|297795739|297795741|297843704|312283515|42571417
molecular_function	ribulose-bisphosphate carboxylase activity(GO:0016984)	7	3.53076	0.0005	0.0605581	132091|132156|15240912|186527416|266891|406727|79013990
molecular_function	transferase activity, transferring nitrogenous groups(GO:0016769)	7	2.03686	0.043	0.739089	15235708|295831359|297802162|297848362|312282383|357156682|9309380
molecular_function	9-cis-epoxycarotenoid dioxygenase activity(GO:0045549)	6	4.12225	0	0.0605581	119507924|15231856|297817688|297834326|345451240|345451248
molecular_function	auxin influx transmembrane transporter activity(GO:0010328)	6	3.14985	0.0045	0.23436	15217443|270272090|297821297|297823691|297823909|312281793
molecular_function	ion channel inhibitor activity(GO:0008200)	6	3.14985	0.0045	0.23436	15224297|1708577|297824343|45597906|85539361|85539365
molecular_function	NAD+ ADP-ribosyltransferase activity(GO:0003950)	6	3.14985	0.002	0.13888	15241862|26451296|297808239|297845414|30684908|312282101
molecular_function	electron transporter, transferring electrons within the cyclic electron transport pathway of photosynthesis activity(GO:0045156)	6	2.77164	0.011	0.384483	15239282|18394073|18395819|21537394|297844318|79316410
molecular_function	glycine dehydrogenase (decarboxylating) activity(GO:0004375)	6	2.77164	0.014	0.444585	15223217|15226906|15226973|225427234|297851690|312282655
molecular_function	urea transmembrane transporter activity(GO:0015204)	6	2.4415	0.0215	0.497653	15220848|15228041|15233320|297810015|297844738|3298327
molecular_function	oxidoreductase activity, acting on NADH or NADPH, quinone or similar compound as acceptor(GO:0016655)	6	2.14871	0.0375	0.695018	118485421|15237153|195606680|297791889|297842231|79326435
molecular_function	inositol-1(or 4)-monophosphatase activity(GO:0008934)	6	2.14871	0.04	0.715876	15237589|18397837|18424775|297793993|297793995|297851902
molecular_function	glutamate synthase (ferredoxin) activity(GO:0016041)	5	3.76301	0.0005	0.0605581	297806387|297824067|30680406|3869253|8843775
molecular_function	glutamate-5-semialdehyde dehydrogenase activity(GO:0004350)	5	3.19258	0.0065	0.277475	12667249|12667251|15225571|295413820|312283107
molecular_function	inositol bisphosphate phosphatase activity(GO:0016312)	5	2.73117	0.0165	0.459529	15237589|18424775|297792887|297793993|297793995
molecular_function	mRNA 5'-UTR binding(GO:0048027)	5	2.34469	0.029	0.596964	1351856|15233349|289655951|297798334|599625
molecular_function	nucleoside-diphosphatase activity(GO:0017110)	5	2.34469	0.039	0.707707	15229223|15235458|297790700|6006801|7672685
molecular_function	UDP-glycosyltransferase activity(GO:0008194)	4	3.36567	0.004	0.224	295854835|297816890|297819246|297822743
molecular_function	low affinity nitrate transmembrane transporter activity(GO:0080054)	4	2.74462	0.0225	0.509478	18409391|297790444|297850952|312282217
molecular_function	mannan synthase activity(GO:0051753)	4	2.74462	0.015	0.454186	15242959|297812399|297845408|42566754
molecular_function	secologanin synthase activity(GO:0050616)	4	2.74462	0.0175	0.466388	15225777|18420859|297822237|297828425
molecular_function	delta1-pyrroline-5-carboxylate synthetase activity(GO:0017084)	4	2.74462	0.0185	0.46999	15225571|295413820|312283107|32140551
molecular_function	inorganic anion exchanger activity(GO:0005452)	4	2.74462	0.016	0.459529	22330637|294713696|294713698|297821126
molecular_function	calcium-dependent cysteine-type endopeptidase activity(GO:0004198)	4	2.74462	0.014	0.444585	12323169|18377971|297853240|356510752
molecular_function	jasmonate O-methyltransferase activity(GO:0030795)	4	2.2629	0.049	0.767689	15223601|297796397|297802300|42568169
molecular_function	symporter activity(GO:0015293)	4	2.2629	0.0405	0.719877	15217443|297821297|297823909|312281793
molecular_function	ferredoxin-NADP+ reductase activity(GO:0004324)	4	2.2629	0.0385	0.706014	15223753|15239282|18397542|8778996
molecular_function	ribulose-1,5-bisphosphate carboxylase/oxygenase activator activity(GO:0046863)	3	2.9147	0.0165	0.459529	18405145|297827581|312281705
molecular_function	haloalkane dehalogenase activity(GO:0018786)	3	2.9147	0.016	0.459529	18413878|22330196|297790806
molecular_function	low affinity phosphate transmembrane transporter activity(GO:0009673)	3	2.9147	0.0195	0.481308	1814405|297814878|30688383
molecular_function	S-nitrosoglutathione reductase activity(GO:0080007)	3	2.2271	0.0485	0.767689	15231585|297788408|297820722
molecular_function	mechanically-gated ion channel activity(GO:0008381)	3	2.2271	0.0495	0.767689	15239859|297811331|356510752
molecular_function	importin-alpha export receptor activity(GO:0008262)	3	2.2271	0.0455	0.754662	297820744|297822909|79315642
