# Supplementary material for: Global insights into high temperature and drought stress regulated genes by RNA-Seq in economically important oilseed crop Brassica juncea
Source: BMC Plant Biol. 2015 Jan 21;15:9. doi: 10.1186/s12870-014-0405-1 (PMC4310166; doi:10.1186/s12870-014-0405-1)
Supplement: Additional file 9: Table S8. — List of identified transcription factors with their respective IDs, length, relative fold change, best BLASTx hit to protein database and gene ontologies. [file 12870_2014_405_MOESM9_ESM.xlsx]

## Sheet: Sheet1
Additional table 8: List of identified transcription factors with their respective IDs, length, relative fold change, best BLASTx hit to protein database and gene ontologies.
Transcript_ID	gene_id	length	BC_q1_FPKM	BDS_q2_FPKM	BHS_q3_FPKM	log2(foldChange)_BDS_BC	log2(foldChange)_BHS_BC	Regulation[BDS]	Regulation[BHS]	locus	sequence length	best hit to nr	hit length	E-value	Bit score	GO Biological Process	GO Cellular Component	GO Molecular Function	Enzyme	Domain	annotation type
TCONS_00014523	XLOC_014418	685	0.626507	2.83591	0.833306	2.17841	0.411516	UP	NOT_CHANGED	KMER33_scaffold38618_Locus_22569_0_28.6_COMPLEX:854-1539	685	gi|15224948|ref|NP_182001.1| Alcohol dehydrogenase transcription factor myb/SANT-like protein	180	6.5e-52	204.598	GO:0006355 regulation of transcription, DNA-dependent	GO:0005667 transcription factor complex	GO:0003700 sequence-specific DNA binding transcription factor activity | GO:0003677 DNA binding	-	-	GO only
TCONS_00059293	XLOC_058916	1371	14.3455	24.5246	14.8535	0.773631	0.0502047	NOT_CHANGED	NOT_CHANGED	KMER51_scaffold39352_Locus_29938_0_22.5_COMPLEX:303-1674	1371	gi|15224948|ref|NP_182001.1| Alcohol dehydrogenase transcription factor myb/SANT-like protein	297	2.34e-130	456.1	GO:0006355 regulation of transcription, DNA-dependent	GO:0005667 transcription factor complex	GO:0003700 sequence-specific DNA binding transcription factor activity | GO:0003677 DNA binding	-	pfam13837 Myb_DNA-bind_4 | pfam10545 MADF_DNA_bdg | pfam13873 Myb_DNA-bind_5	GO & Domain
TCONS_00059294	XLOC_058917	1404	9.96344	18.6811	14.8666	0.906864	0.577359	NOT_CHANGED	NOT_CHANGED	KMER51_scaffold39353_Locus_29938_1_23.6_COMPLEX:3-1407	1404	gi|15224948|ref|NP_182001.1| Alcohol dehydrogenase transcription factor myb/SANT-like protein	173	9.12e-71	262.364	GO:0006355 regulation of transcription, DNA-dependent | GO:0008652 cellular amino acid biosynthetic process | GO:0006221 pyrimidine nucleotide biosynthetic process | GO:0016310 phosphorylation	GO:0005737 cytoplasm | GO:0005667 transcription factor complex	GO:0003677 DNA binding | GO:0003700 sequence-specific DNA binding transcription factor activity | GO:0033862 UMP kinase activity	-	pfam13837 Myb_DNA-bind_4 | pfam10545 MADF_DNA_bdg | pfam13873 Myb_DNA-bind_5	GO & Domain
TCONS_00067766	XLOC_067344	1207	5.81739	9.43806	7.22965	0.698118	0.313554	NOT_CHANGED	NOT_CHANGED	KMER57_C374751_16.0:0-1207	1207	gi|15224948|ref|NP_182001.1| Alcohol dehydrogenase transcription factor myb/SANT-like protein	291	4.19e-107	378.783	GO:0006355 regulation of transcription, DNA-dependent	GO:0005667 transcription factor complex	GO:0003700 sequence-specific DNA binding transcription factor activity | GO:0003677 DNA binding	-	pfam13837 Myb_DNA-bind_4 | pfam10545 MADF_DNA_bdg	GO & Domain
TCONS_00072843	XLOC_072374	450	11.7914	14.5199	12.9152	0.300296	0.131335	NOT_CHANGED	NOT_CHANGED	KMER57_scaffold45135_Locus_53784_0_20.8_LINEAR:601-1051	450	gi|15224948|ref|NP_182001.1| Alcohol dehydrogenase transcription factor myb/SANT-like protein	130	7.24e-59	223.261	GO:0006355 regulation of transcription, DNA-dependent	GO:0005667 transcription factor complex	GO:0003700 sequence-specific DNA binding transcription factor activity | GO:0003677 DNA binding	-	pfam13837 Myb_DNA-bind_4	GO & Domain
TCONS_00031808	XLOC_031590	1433	15.1986	16.5298	12.7127	0.121131	-0.257668	NOT_CHANGED	NOT_CHANGED	KMER39_scaffold66184_Locus_55931_0_33.3_LINEAR:7-1440	1433	gi|15230124|ref|NP_189092.1| alcohol dehydrogenase transcription factor myb/SANT-like protein	153	1.61e-77	282.359	GO:0006355 regulation of transcription, DNA-dependent	GO:0005667 transcription factor complex	GO:0003700 sequence-specific DNA binding transcription factor activity	-	pfam13837 Myb_DNA-bind_4 | pfam10545 MADF_DNA_bdg	GO & Domain
TCONS_00037180	XLOC_036933	1278	14.899	14.8244	10.9749	-0.00724179	-0.441008	NOT_CHANGED	NOT_CHANGED	KMER45_C668913_24.0:0-1278	1278	gi|15230124|ref|NP_189092.1| alcohol dehydrogenase transcription factor myb/SANT-like protein	327	5.71e-165	571.187	GO:0006355 regulation of transcription, DNA-dependent	GO:0005667 transcription factor complex	GO:0003700 sequence-specific DNA binding transcription factor activity	-	pfam13837 Myb_DNA-bind_4 | pfam10545 MADF_DNA_bdg | pfam08581 Tup_N	GO & Domain
TCONS_00037083	XLOC_036837	947	23.8148	8.72928	11.7735	-1.44792	-1.01632	NOT_CHANGED	NOT_CHANGED	KMER45_C661683_27.0:0-947	947	gi|38260618|gb|AAR15436.1| AP2 transcription factor	216	1.28e-128	450.324	GO:0009414 response to water deprivation | GO:0006355 regulation of transcription, DNA-dependent	GO:0005667 transcription factor complex	GO:0003700 sequence-specific DNA binding transcription factor activity | GO:0003677 DNA binding	-	pfam00847 AP2	GO & Domain
TCONS_00010500	XLOC_010420	672	2.0935	1.69776	2.35461	-0.302284	0.169571	NOT_CHANGED	NOT_CHANGED	KMER33_C1067632__5.0:0-672	672	gi|81022813|gb|ABB55257.1| AP2 transcription factor	158	2.8e-96	342.791	GO:0009414 response to water deprivation | GO:0006355 regulation of transcription, DNA-dependent | GO:0010143 cutin biosynthetic process | GO:0010166 wax metabolic process | GO:0009873 ethylene mediated signaling pathway	GO:0005667 transcription factor complex	GO:0043565 sequence-specific DNA binding | GO:0003700 sequence-specific DNA binding transcription factor activity	-	-	GO only
TCONS_00053200	XLOC_052871	743	28.0531	8.90799	3.53596	-1.65499	-2.98799	NOT_CHANGED	DOWN	KMER51_C499843_18.0:0-743	743	gi|38196019|gb|AAR13699.1| AP2 transcription factor/ethylene response element	206	2.71e-131	459.211	-	-	-	-	pfam00847 AP2	Domain only
TCONS_00023530	XLOC_023373	330	8.08271	3.92912	6.96552	-1.04063	-0.214608	NOT_CHANGED	NOT_CHANGED	KMER39_scaffold16695_Locus_8125_2__8.5_COMPLEX:0-330	330	gi|145322900|ref|NP_001030726.2| AP2/B3 domain-containing transcription factor	69	1.11e-12	79.7358	-	-	-	-	-
TCONS_00023130	XLOC_022975	577	2.63613	5.40334	12.3232	1.03543	2.22488	NOT_CHANGED	UP	KMER39_scaffold13712_Locus_6614_0_13.2_FORK:6-583	577	gi|87042570|gb|ABD16282.1| AP2/EREBP transcription factor	96	2.86e-54	211.263	GO:0009744 response to sucrose stimulus | GO:0006355 regulation of transcription, DNA-dependent | GO:0019432 triglyceride biosynthetic process | GO:0006110 regulation of glycolysis	GO:0005667 transcription factor complex	GO:0003677 DNA binding | GO:0003700 sequence-specific DNA binding transcription factor activity	-	-	GO only
TCONS_00054439	XLOC_054100	192	279.155	187.028	48.1634	-0.577812	-2.53506	NOT_CHANGED	DOWN	KMER51_scaffold14584_Locus_7858_2_15.9_COMPLEX:942-1134	192	gi|15222217|ref|NP_172784.1| AP2/ERF and B3 domain-containing transcription factor RAV1	60	3.24e-25	115.728	GO:0009910 negative regulation of flower development | GO:0048573 photoperiodism, flowering | GO:0009741 response to brassinosteroid stimulus | GO:0048366 leaf development | GO:0048527 lateral root development | GO:0045892 negative regulation of transcription, DNA-dependent | GO:0009873 ethylene mediated signaling pathway	GO:0005667 transcription factor complex	GO:0003677 DNA binding | GO:0003700 sequence-specific DNA binding transcription factor activity	-	-	GO only
TCONS_00020993	XLOC_020852	336	1	9.82944	1.48002	3.29711	0.565617	UP	NOT_CHANGED	KMER39_C745183__3.0:7-343	336	gi|224137170|ref|XP_002327053.1| AP2/ERF domain-containing transcription factor	52	3.24e-09	68.627	GO:0006355 regulation of transcription, DNA-dependent	GO:0005667 transcription factor complex	GO:0003700 sequence-specific DNA binding transcription factor activity | GO:0003677 DNA binding	-	-	GO only
TCONS_00006709	XLOC_006656	374	0.45451	4.27015	15.0579	3.2319	5.05006	UP	UP	KMER27_scaffold42539_Locus_30726_0_18.7_LINEAR:0-374	374	gi|322517920|gb|ADX06857.1| AP2/ERF domain-containing transcription factor	37	7.4e-13	80.6245	GO:0009414 response to water deprivation | GO:0009651 response to salt stress | GO:0010286 heat acclimation | GO:0009737 response to abscisic acid stimulus | GO:0034605 cellular response to heat | GO:0045893 positive regulation of transcription, DNA-dependent	GO:0005667 transcription factor complex	GO:0003677 DNA binding | GO:0005515 protein binding | GO:0003700 sequence-specific DNA binding transcription factor activity	-	-	GO only
TCONS_00027310	XLOC_027126	523	9.98834	10.0653	2.50067	0.0110733	-1.99793	NOT_CHANGED	NOT_CHANGED	KMER39_scaffold41288_Locus_24945_0_36.6_COMPLEX:327-850	523	gi|294991781|gb|ADF57182.1| AP2/ERF transcription factor	88	3.12e-42	174.382	GO:0009414 response to water deprivation | GO:0006355 regulation of transcription, DNA-dependent	GO:0005667 transcription factor complex	GO:0003700 sequence-specific DNA binding transcription factor activity | GO:0003677 DNA binding	-	pfam00847 AP2	GO & Domain
TCONS_00061911	XLOC_061515	849	1	11.6105	0.000989648	3.53736	-9.9808	UP	DOWN	KMER51_scaffold50961_Locus_45236_0_16.0_COMPLEX:0-918	849	gi|294991781|gb|ADF57182.1| AP2/ERF transcription factor	200	1.29e-126	443.658	GO:0009414 response to water deprivation | GO:0006355 regulation of transcription, DNA-dependent	GO:0005667 transcription factor complex	GO:0003700 sequence-specific DNA binding transcription factor activity | GO:0003677 DNA binding	-	pfam00847 AP2	GO & Domain
TCONS_00061912	XLOC_061515	849	12.571	1	4.204	-3.65203	-1.58026	DOWN	NOT_CHANGED	KMER51_scaffold50961_Locus_45236_0_16.0_COMPLEX:0-918	849	gi|294991781|gb|ADF57182.1| AP2/ERF transcription factor	200	1.29e-126	443.658	GO:0009414 response to water deprivation | GO:0006355 regulation of transcription, DNA-dependent	GO:0005667 transcription factor complex	GO:0003700 sequence-specific DNA binding transcription factor activity | GO:0003677 DNA binding	-	pfam00847 AP2	GO & Domain
TCONS_00035848	XLOC_035606	376	6.28627	1.81164	1.71779	-1.79491	-1.87165	NOT_CHANGED	NOT_CHANGED	KMER45_C574741__3.0:11-387	376	gi|18394319|ref|NP_563990.1| AP2-like ethylene-responsive transcription factor	125	4.23e-76	275.694	GO:0040008 regulation of growth | GO:0009414 response to water deprivation | GO:0009651 response to salt stress | GO:0006355 regulation of transcription, DNA-dependent | GO:0010187 negative regulation of seed germination | GO:0009887 organ morphogenesis | GO:0009737 response to abscisic acid stimulus	GO:0005667 transcription factor complex	GO:0003677 DNA binding | GO:0003700 sequence-specific DNA binding transcription factor activity	-	pfam00847 AP2	GO & Domain
TCONS_00074468	XLOC_073995	310	2.23972	3.61713	10.0495	0.691527	2.16573	NOT_CHANGED	UP	KMER63_C150139__3.0:0-310	310	gi|18405784|ref|NP_565957.1| AP2-like ethylene-responsive transcription factor	102	1.81e-62	230.37	GO:0055114 oxidation-reduction process | GO:0006355 regulation of transcription, DNA-dependent	GO:0005667 transcription factor complex	GO:0003700 sequence-specific DNA binding transcription factor activity | GO:0003677 DNA binding | GO:0032440 2-alkenal reductase [NAD(P)] activity	-	-	GO only
TCONS_00062670	XLOC_062268	1185	6.25378	11.7873	3.28489	0.914433	-0.928883	NOT_CHANGED	NOT_CHANGED	KMER51_scaffold53913_Locus_50816_1_10.1_FORK:10-1195	1185	gi|79538624|ref|NP_200549.2| AP2-like ethylene-responsive transcription factor AIL5	295	6.09e-182	627.619	-	-	-	-	pfam00847 AP2	Domain only
TCONS_00005192	XLOC_005156	847	3.96997	7.70375	3.90553	0.956433	-0.0236098	NOT_CHANGED	NOT_CHANGED	KMER27_scaffold15600_Locus_9132_0_10.4_COMPLEX:1119-1966	847	gi|186521881|ref|NP_001119205.1| AP2-like ethylene-responsive transcription factor AIL6	204	2.12e-119	419.664	GO:0055114 oxidation-reduction process | GO:0048364 root development | GO:0006355 regulation of transcription, DNA-dependent | GO:0060771 phyllotactic patterning | GO:0035265 organ growth | GO:0009887 organ morphogenesis | GO:0010080 regulation of floral meristem growth	GO:0005667 transcription factor complex	GO:0003677 DNA binding | GO:0003700 sequence-specific DNA binding transcription factor activity | GO:0032440 2-alkenal reductase [NAD(P)] activity	-	pfam00847 AP2	GO & Domain
TCONS_00009860	XLOC_009781	400	3.13731	2.15518	1	-0.54172	-1.64953	NOT_CHANGED	NOT_CHANGED	KMER33_C1022144__9.0:1-401	400	gi|145332849|ref|NP_001078290.1| AP2-like ethylene-responsive transcription factor SMZ	113	2.83e-40	167.273	GO:0007275 multicellular organismal development | GO:0006355 regulation of transcription, DNA-dependent	GO:0005667 transcription factor complex	GO:0003700 sequence-specific DNA binding transcription factor activity | GO:0003677 DNA binding	-	-	GO only
TCONS_00037657	XLOC_037407	1086	3.90491	1.84849	1.25525	-1.07894	-1.63731	NOT_CHANGED	NOT_CHANGED	KMER45_scaffold12416_Locus_6390_3__6.3_COMPLEX:5-1091	1086	gi|145332849|ref|NP_001078290.1| AP2-like ethylene-responsive transcription factor SMZ	101	3.61e-60	230.37	GO:0007275 multicellular organismal development | GO:0006355 regulation of transcription, DNA-dependent	GO:0005667 transcription factor complex	GO:0003700 sequence-specific DNA binding transcription factor activity | GO:0003677 DNA binding	-	pfam00847 AP2	GO & Domain
TCONS_00029191	XLOC_028996	930	7.74708	8.12943	6.92382	0.0695016	-0.162084	NOT_CHANGED	NOT_CHANGED	KMER39_scaffold52368_Locus_35795_0_18.8_BUBBLE:479-1409	930	gi|79445478|ref|NP_191059.2| AP2-like ethylene-responsive transcription factor SMZ	162	3.46e-85	305.91	GO:0007275 multicellular organismal development | GO:0006355 regulation of transcription, DNA-dependent	GO:0005667 transcription factor complex	GO:0003700 sequence-specific DNA binding transcription factor activity | GO:0003677 DNA binding	-	pfam00847 AP2	GO & Domain
TCONS_00012951	XLOC_012860	150	1186.49	136.303	194.579	-3.12181	-2.60827	DOWN	DOWN	KMER33_scaffold22868_Locus_11797_2_41.8_COMPLEX:210-360	150	gi|30697332|ref|NP_200820.3| AP2-like ethylene-responsive transcription factor TOE2	48	4.57e-19	95.288	GO:0006355 regulation of transcription, DNA-dependent	GO:0005667 transcription factor complex	GO:0003700 sequence-specific DNA binding transcription factor activity | GO:0003677 DNA binding | GO:0005515 protein binding	-	-	GO only
TCONS_00030806	XLOC_030599	645	16.9335	15.3923	17.7078	-0.137671	0.0645048	NOT_CHANGED	NOT_CHANGED	KMER39_scaffold61509_Locus_47549_0_32.5_LINEAR:0-645	645	gi|30697332|ref|NP_200820.3| AP2-like ethylene-responsive transcription factor TOE2	96	6.48e-32	142.833	GO:0006355 regulation of transcription, DNA-dependent	GO:0005667 transcription factor complex	GO:0003700 sequence-specific DNA binding transcription factor activity | GO:0003677 DNA binding | GO:0005515 protein binding	-	-	GO only
TCONS_00003446	XLOC_003420	226	66.8466	9.84618	14.4425	-2.76322	-2.21053	DOWN	DOWN	KMER27_C1167926_12.0:27-253	226	gi|297826861|ref|XP_002881313.1| auxin response transcription factor 3	68	3.17e-20	101.953	GO:0009850 auxin metabolic process | GO:0006355 regulation of transcription, DNA-dependent | GO:0010050 vegetative phase change | GO:0009733 response to auxin stimulus | GO:0010158 abaxial cell fate specification	GO:0005667 transcription factor complex	GO:0003677 DNA binding | GO:0003700 sequence-specific DNA binding transcription factor activity	-	-	GO only
TCONS_00037295	XLOC_037047	829	5.6476	4.78674	6.1061	-0.238594	0.112613	NOT_CHANGED	NOT_CHANGED	KMER45_scaffold10293_Locus_5291_2_15.5_COMPLEX:0-829	829	gi|18407193|ref|NP_566089.1| B3 domain-containing transcription factor NGA1	81	1.01e-40	170.828	GO:0048366 leaf development | GO:0009908 flower development | GO:0006355 regulation of transcription, DNA-dependent	GO:0005667 transcription factor complex	GO:0003700 sequence-specific DNA binding transcription factor activity | GO:0003677 DNA binding	-	pfam02362 B3	GO & Domain
TCONS_00053386	XLOC_053057	1039	6.54846	6.4049	6.50706	-0.0319796	-0.00914981	NOT_CHANGED	NOT_CHANGED	KMER51_C515593__7.0:0-1039	1039	gi|30685150|ref|NP_188529.2| B3 domain-containing transcription factor VRN1	282	4.06e-171	591.627	GO:0006355 regulation of transcription, DNA-dependent	GO:0005667 transcription factor complex	GO:0003700 sequence-specific DNA binding transcription factor activity | GO:0003677 DNA binding	-	pfam02362 B3	GO & Domain
TCONS_00071367	XLOC_070909	1039	11.3028	10.0251	13.3756	-0.173064	0.242923	NOT_CHANGED	NOT_CHANGED	KMER57_scaffold36135_Locus_34079_1_13.0_COMPLEX:388-1500	1039	gi|30685150|ref|NP_188529.2| B3 domain-containing transcription factor VRN1	236	4.19e-136	475.207	GO:0006355 regulation of transcription, DNA-dependent	GO:0005667 transcription factor complex	GO:0003700 sequence-specific DNA binding transcription factor activity | GO:0003677 DNA binding	-	-	GO only
TCONS_00019656	XLOC_019515	1279	1.73891	1.52466	0.843442	-0.189696	-1.04382	NOT_CHANGED	NOT_CHANGED	KMER33_scaffold9053_Locus_4170_0_14.1_COMPLEX:463-1742	1279	gi|89274228|gb|ABD65632.1| basic helix-loop-helix (bHLH) family transcription factor	194	7.2e-121	424.551	GO:2000068 regulation of defense response to insect | GO:0055114 oxidation-reduction process | GO:0009867 jasmonic acid mediated signaling pathway | GO:0009718 anthocyanin biosynthetic process | GO:0009269 response to desiccation | GO:0009611 response to wounding | GO:0009963 positive regulation of flavonoid biosynthetic process | GO:0010200 response to chitin | GO:0009737 response to abscisic ac…	GO:0005667 transcription factor complex	GO:0043425 bHLH transcription factor binding | GO:0003677 DNA binding | GO:0003700 sequence-specific DNA binding transcription factor activity | GO:0032440 2-alkenal reductase [NAD(P)] activity	-	pfam14215 bHLH-MYC_N	GO & Domain
TCONS_00039848	XLOC_039584	732	2.5652	1.51411	2.84919	-0.760601	0.151481	NOT_CHANGED	NOT_CHANGED	KMER45_scaffold23656_Locus_13441_2__9.4_COMPLEX:1-733	732	gi|89274228|gb|ABD65632.1| basic helix-loop-helix (bHLH) family transcription factor	88	1.65e-37	160.607	GO:2000068 regulation of defense response to insect | GO:0055114 oxidation-reduction process | GO:0009867 jasmonic acid mediated signaling pathway | GO:0009718 anthocyanin biosynthetic process | GO:0009269 response to desiccation | GO:0009611 response to wounding | GO:0009963 positive regulation of flavonoid biosynthetic process | GO:0010200 response to chitin | GO:0009737 response to abscisic ac…	GO:0005667 transcription factor complex	GO:0043425 bHLH transcription factor binding | GO:0003677 DNA binding | GO:0003700 sequence-specific DNA binding transcription factor activity | GO:0032440 2-alkenal reductase [NAD(P)] activity	-	-	GO only
TCONS_00039849	XLOC_039585	1226	4.17163	3.88988	2.26673	-0.100886	-0.879999	NOT_CHANGED	NOT_CHANGED	KMER45_scaffold23656_Locus_13441_2__9.4_COMPLEX:799-2025	1226	gi|89274228|gb|ABD65632.1| basic helix-loop-helix (bHLH) family transcription factor	340	2e-189	652.503	GO:0006952 defense response | GO:0009753 response to jasmonic acid stimulus | GO:0055114 oxidation-reduction process | GO:0009718 anthocyanin biosynthetic process | GO:0045893 positive regulation of transcription, DNA-dependent	GO:0005667 transcription factor complex	GO:0043425 bHLH transcription factor binding | GO:0003677 DNA binding | GO:0003700 sequence-specific DNA binding transcription factor activity | GO:0032440 2-alkenal reductase [NAD(P)] activity	-	pfam14215 bHLH-MYC_N	GO & Domain
TCONS_00039850	XLOC_039586	156	409.585	486.71	82.0252	0.2489	-2.32002	NOT_CHANGED	DOWN	KMER45_scaffold23656_Locus_13441_2__9.4_COMPLEX:2085-2241	156	gi|89274228|gb|ABD65632.1| basic helix-loop-helix (bHLH) family transcription factor	35	1.21e-09	67.294	-	-	-	-	-
TCONS_00057338	XLOC_056978	1073	4.04994	1.60742	1.9688	-1.33315	-1.04058	NOT_CHANGED	NOT_CHANGED	KMER51_scaffold29766_Locus_20325_2__9.4_COMPLEX:0-1073	1073	gi|89274228|gb|ABD65632.1| basic helix-loop-helix (bHLH) family transcription factor	210	2.68e-133	465.876	GO:0006952 defense response | GO:0009753 response to jasmonic acid stimulus | GO:0055114 oxidation-reduction process | GO:0009718 anthocyanin biosynthetic process | GO:0045893 positive regulation of transcription, DNA-dependent	GO:0005667 transcription factor complex	GO:0043425 bHLH transcription factor binding | GO:0003677 DNA binding | GO:0003700 sequence-specific DNA binding transcription factor activity | GO:0032440 2-alkenal reductase [NAD(P)] activity	-	pfam00010 HLH	GO & Domain
TCONS_00061493	XLOC_061100	489	4.53643	8.08376	24.7981	0.833469	2.4506	NOT_CHANGED	UP	KMER51_scaffold49178_Locus_42244_0_24.3_LINEAR:0-489	489	gi|15240086|ref|NP_199221.1| basic leucine zipper transcription factor	76	4.58e-10	72.1818	GO:0006355 regulation of transcription, DNA-dependent	GO:0005667 transcription factor complex	GO:0003700 sequence-specific DNA binding transcription factor activity	-	-	GO only
TCONS_00023507	XLOC_023350	505	40.6287	4.02759	11.2536	-3.33451	-1.85211	DOWN	NOT_CHANGED	KMER39_scaffold16536_Locus_8041_1_35.2_COMPLEX:0-505	505	gi|15230964|ref|NP_191371.1| basic leucine zipper transcription factor-like protein	41	5.98e-16	91.2889	GO:0045893 positive regulation of transcription, DNA-dependent	GO:0005667 transcription factor complex	GO:0003700 sequence-specific DNA binding transcription factor activity | GO:0043565 sequence-specific DNA binding | GO:0046983 protein dimerization activity	-	-	GO only
TCONS_00049527	XLOC_049200	1410	30.1745	6.52115	11.7006	-2.21013	-1.36675	DOWN	NOT_CHANGED	KMER45_scaffold7297_Locus_3553_0_40.8_COMPLEX:1-1411	1410	gi|15230964|ref|NP_191371.1| basic leucine zipper transcription factor-like protein	250	4.92e-135	471.653	GO:0009555 pollen development | GO:0045893 positive regulation of transcription, DNA-dependent	GO:0005667 transcription factor complex	GO:0043565 sequence-specific DNA binding | GO:0046983 protein dimerization activity | GO:0003700 sequence-specific DNA binding transcription factor activity	-	pfam07716 bZIP_2	GO & Domain
TCONS_00049528	XLOC_049201	1102	10.9209	1.68676	3.9232	-2.69477	-1.47699	DOWN	NOT_CHANGED	KMER45_scaffold7299_Locus_3553_2_23.7_COMPLEX:1-1103	1102	gi|15230964|ref|NP_191371.1| basic leucine zipper transcription factor-like protein	163	3.46e-85	305.91	GO:0009555 pollen development | GO:0045893 positive regulation of transcription, DNA-dependent	GO:0005667 transcription factor complex	GO:0043565 sequence-specific DNA binding | GO:0046983 protein dimerization activity | GO:0003700 sequence-specific DNA binding transcription factor activity	-	pfam00170 bZIP_1 | pfam07716 bZIP_2	GO & Domain
TCONS_00075242	XLOC_074768	741	7.28487	1.70278	2.42827	-2.09701	-1.58497	DOWN	NOT_CHANGED	KMER63_C228277_12.0:60-801	741	gi|15230964|ref|NP_191371.1| basic leucine zipper transcription factor-like protein	238	2.39e-126	442.77	GO:0009555 pollen development | GO:0045893 positive regulation of transcription, DNA-dependent	GO:0005667 transcription factor complex	GO:0043565 sequence-specific DNA binding | GO:0046983 protein dimerization activity | GO:0003700 sequence-specific DNA binding transcription factor activity	-	pfam00170 bZIP_1 | pfam07716 bZIP_2 | pfam03131 bZIP_Maf	GO & Domain
TCONS_00015195	XLOC_015089	364	8.71395	3.8562	4.91434	-1.17615	-0.826329	NOT_CHANGED	NOT_CHANGED	KMER33_scaffold44850_Locus_27794_1_23.9_COMPLEX:0-364	364	gi|42570366|ref|NP_850248.2| basic region/leucine zipper transcription factor 16	63	4.59e-30	135.28	GO:0006355 regulation of transcription, DNA-dependent	GO:0005667 transcription factor complex	GO:0003700 sequence-specific DNA binding transcription factor activity | GO:0043565 sequence-specific DNA binding | GO:0046983 protein dimerization activity	-	-	GO only
TCONS_00015196	XLOC_015090	706	9.74928	8.85061	9.58525	-0.139519	-0.0244796	NOT_CHANGED	NOT_CHANGED	KMER33_scaffold44850_Locus_27794_1_23.9_COMPLEX:701-1407	706	gi|42570366|ref|NP_850248.2| basic region/leucine zipper transcription factor 16	74	4.18e-38	162.385	GO:0006355 regulation of transcription, DNA-dependent	GO:0005667 transcription factor complex	GO:0003700 sequence-specific DNA binding transcription factor activity | GO:0043565 sequence-specific DNA binding | GO:0046983 protein dimerization activity	-	pfam00170 bZIP_1 | pfam12711 Kinesin-relat_1 | pfam07716 bZIP_2 | pfam11559 ADIP | pfam12329 TMF_DNA_bd	GO & Domain
TCONS_00019772	XLOC_019631	205	883.311	169.379	232.09	-2.38267	-1.92824	DOWN	NOT_CHANGED	KMER39_C568365_55.0:0-205	205	gi|15220876|ref|NP_173230.1| basic transcription factor 3	34	2.3e-13	80.1801	GO:0009651 response to salt stress	GO:0005667 transcription factor complex	GO:0003700 sequence-specific DNA binding transcription factor activity | GO:0005515 protein binding	-	-	GO only
TCONS_00030407	XLOC_030206	816	17.7975	19.5367	17.2278	0.134512	-0.0469361	NOT_CHANGED	NOT_CHANGED	KMER39_scaffold59330_Locus_44315_0_32.5_FORK:0-816	816	gi|15220876|ref|NP_173230.1| basic transcription factor 3	104	5.57e-58	223.261	GO:0009651 response to salt stress	GO:0005667 transcription factor complex	GO:0003700 sequence-specific DNA binding transcription factor activity | GO:0005515 protein binding	-	pfam01849 NAC	GO & Domain
TCONS_00040312	XLOC_040042	670	11.4835	5.60099	8.81358	-1.03581	-0.381762	NOT_CHANGED	NOT_CHANGED	KMER45_scaffold25913_Locus_14935_0_18.0_LINEAR:0-670	670	gi|15220876|ref|NP_173230.1| basic transcription factor 3	89	6.4e-45	183.269	GO:0009651 response to salt stress	GO:0005667 transcription factor complex	GO:0003700 sequence-specific DNA binding transcription factor activity | GO:0005515 protein binding	-	pfam01849 NAC	GO & Domain
TCONS_00043048	XLOC_042765	173	675.952	91.477	69.248	-2.88544	-3.28708	DOWN	DOWN	KMER45_scaffold39027_Locus_25572_3_16.7_COMPLEX:6-179	173	gi|15220876|ref|NP_173230.1| basic transcription factor 3	57	3.49e-29	126.393	GO:0009651 response to salt stress	GO:0005667 transcription factor complex	GO:0003700 sequence-specific DNA binding transcription factor activity | GO:0005515 protein binding	-	-	GO only
TCONS_00044759	XLOC_044470	1267	8.37122	9.579	18.9538	0.194437	1.17898	NOT_CHANGED	NOT_CHANGED	KMER45_scaffold47043_Locus_33547_0_42.6_LINEAR:46-1313	1267	gi|42570857|ref|NP_973502.1| basic-leucine zipper transcription factor-like protein	371	1.09e-158	550.303	GO:0009737 response to abscisic acid stimulus | GO:0006355 regulation of transcription, DNA-dependent	GO:0005829 cytosol | GO:0005667 transcription factor complex	GO:0003700 sequence-specific DNA binding transcription factor activity | GO:0043565 sequence-specific DNA binding | GO:0046983 protein dimerization activity	-	pfam00170 bZIP_1 | pfam07716 bZIP_2	GO & Domain
TCONS_00048825	XLOC_048511	657	2.99607	1.75085	1.32642	-0.775016	-1.17553	NOT_CHANGED	NOT_CHANGED	KMER45_scaffold64181_Locus_61724_0__2.0_LINEAR:29-686	657	gi|164507097|gb|ABY59772.1| bHLH DNA-binding domain transcription factor	112	9.71e-69	254.81	-	-	-	-	-
TCONS_00009920	XLOC_009841	391	1.64686	7.29936	7.38931	2.14805	2.16572	UP	UP	KMER33_C1026354_13.0:29-420	391	gi|301072744|gb|ADK56282.1| bHLH1 transcription factor	102	8.48e-57	215.707	GO:2000280 regulation of root development | GO:0006355 regulation of transcription, DNA-dependent	GO:0005667 transcription factor complex	GO:0003700 sequence-specific DNA binding transcription factor activity	-	-	GO only
TCONS_00038386	XLOC_038131	560	5.95398	2.19465	11.2208	-1.43986	0.914249	NOT_CHANGED	NOT_CHANGED	KMER45_scaffold15961_Locus_8471_0__6.2_LINEAR:1044-1604	560	gi|15242340|ref|NP_197061.1| Bromodomain transcription factor	182	1.09e-73	268.14	-	-	-	-	-
TCONS_00005675	XLOC_005627	547	11.4845	8.11365	7.85723	-0.501265	-0.547595	NOT_CHANGED	NOT_CHANGED	KMER27_scaffold25059_Locus_15759_0_14.4_LINEAR:312-859	547	gi|297819908|ref|XP_002877837.1| bZIP family transcription factor	122	3.57e-63	237.48	GO:0042538 hyperosmotic salinity response | GO:0009409 response to cold | GO:0006355 regulation of transcription, DNA-dependent	GO:0005737 cytoplasm | GO:0005667 transcription factor complex	GO:0003700 sequence-specific DNA binding transcription factor activity | GO:0043565 sequence-specific DNA binding | GO:0046983 protein dimerization activity	-	pfam07716 bZIP_2 | pfam00170 bZIP_1	GO & Domain
TCONS_00063643	XLOC_063233	1568	8.48603	7.8508	6.20994	-0.11225	-0.45051	NOT_CHANGED	NOT_CHANGED	KMER51_scaffold57950_Locus_61503_1_18.9_COMPLEX:0-1568	1568	gi|156901569|gb|ABU96774.1| bZIP transcription factor	381	2.53e-232	795.139	GO:0009862 systemic acquired resistance, salicylic acid mediated signaling pathway | GO:0042742 defense response to bacterium | GO:0006355 regulation of transcription, DNA-dependent	GO:0005667 transcription factor complex	GO:0005516 calmodulin binding | GO:0043565 sequence-specific DNA binding | GO:0046983 protein dimerization activity | GO:0003700 sequence-specific DNA binding transcription factor activity	-	pfam14144 DOG1	GO & Domain
TCONS_00014865	XLOC_014759	854	6.35215	9.39709	8.65486	0.564969	0.446266	NOT_CHANGED	NOT_CHANGED	KMER33_scaffold41849_Locus_25225_3_45.0_COMPLEX:34-888	854	gi|15217559|ref|NP_174998.1| bZIP transcription factor 60	82	5.59e-36	156.164	GO:0006355 regulation of transcription, DNA-dependent | GO:0010200 response to chitin | GO:0030968 endoplasmic reticulum unfolded protein response	GO:0005789 endoplasmic reticulum membrane | GO:0005667 transcription factor complex	GO:0043565 sequence-specific DNA binding | GO:0046983 protein dimerization activity | GO:0003700 sequence-specific DNA binding transcription factor activity	-	pfam07716 bZIP_2 | pfam00170 bZIP_1	GO & Domain
TCONS_00074909	XLOC_074436	465	35.0414	68.8142	58.265	0.973646	0.733569	NOT_CHANGED	NOT_CHANGED	KMER63_C192113_29.0:0-465	465	gi|15217559|ref|NP_174998.1| bZIP transcription factor 60	84	3.01e-17	95.288	GO:0006355 regulation of transcription, DNA-dependent | GO:0010200 response to chitin | GO:0030968 endoplasmic reticulum unfolded protein response	GO:0005789 endoplasmic reticulum membrane | GO:0005667 transcription factor complex	GO:0043565 sequence-specific DNA binding | GO:0046983 protein dimerization activity | GO:0003700 sequence-specific DNA binding transcription factor activity	-	-	GO only
TCONS_00032685	XLOC_032459	618	10.0308	12.7961	9.18316	0.351268	-0.127374	NOT_CHANGED	NOT_CHANGED	KMER39_scaffold70113_Locus_66300_0_16.8_LINEAR:2-620	618	gi|297802454|ref|XP_002869111.1| bZIP transcription factor family protein	93	3.31e-35	153.054	GO:0071294 cellular response to zinc ion | GO:0006355 regulation of transcription, DNA-dependent	GO:0005667 transcription factor complex	GO:0003700 sequence-specific DNA binding transcription factor activity | GO:0043565 sequence-specific DNA binding | GO:0046983 protein dimerization activity	-	-	GO only
TCONS_00035932	XLOC_035690	418	4.29779	7.97599	7.40247	0.892069	0.784412	NOT_CHANGED	NOT_CHANGED	KMER45_C582073__6.0:0-418	418	gi|297802454|ref|XP_002869111.1| bZIP transcription factor family protein	96	3.51e-39	164.162	GO:0071294 cellular response to zinc ion	GO:0005667 transcription factor complex	GO:0003700 sequence-specific DNA binding transcription factor activity | GO:0003677 DNA binding | GO:0005515 protein binding	-	-	GO only
TCONS_00047121	XLOC_046817	1256	4.54953	4.2266	2.87267	-0.10622	-0.663325	NOT_CHANGED	NOT_CHANGED	KMER45_scaffold57631_Locus_47410_1_10.4_FORK:1-1257	1256	gi|297802454|ref|XP_002869111.1| bZIP transcription factor family protein	257	1.68e-134	469.875	GO:0071294 cellular response to zinc ion | GO:0006355 regulation of transcription, DNA-dependent	GO:0005667 transcription factor complex	GO:0003700 sequence-specific DNA binding transcription factor activity | GO:0043565 sequence-specific DNA binding | GO:0046983 protein dimerization activity	-	pfam07716 bZIP_2 | pfam00170 bZIP_1	GO & Domain
TCONS_00010447	XLOC_010368	611	2.41235	9.95944	7.86467	2.04563	1.70495	UP	NOT_CHANGED	KMER33_C1064454_15.0:26-637	611	gi|297819638|ref|XP_002877702.1| bZIP transcription factor family protein	165	1.96e-66	247.7	GO:0006355 regulation of transcription, DNA-dependent	GO:0005667 transcription factor complex	GO:0003700 sequence-specific DNA binding transcription factor activity | GO:0003677 DNA binding	-	pfam07716 bZIP_2 | pfam00170 bZIP_1 | pfam09744 Jnk-SapK_ap_N	GO & Domain
TCONS_00023884	XLOC_023725	308	11.428	1.83624	3.72151	-2.63775	-1.61861	DOWN	NOT_CHANGED	KMER39_scaffold19455_Locus_9706_1__5.6_COMPLEX:0-308	308	gi|297827699|ref|XP_002881732.1| bZIP transcription factor family protein	66	5.87e-32	140.167	GO:0006355 regulation of transcription, DNA-dependent	GO:0005667 transcription factor complex	GO:0003700 sequence-specific DNA binding transcription factor activity | GO:0043565 sequence-specific DNA binding | GO:0046983 protein dimerization activity	-	-	GO only
TCONS_00040500	XLOC_040229	656	0.667288	1.00257	2.4371	0.587322	1.86878	NOT_CHANGED	NOT_CHANGED	KMER45_scaffold26874_Locus_15633_1_12.6_FORK:674-1330	656	gi|297827699|ref|XP_002881732.1| bZIP transcription factor family protein	126	2.47e-50	199.71	GO:0006355 regulation of transcription, DNA-dependent	GO:0005667 transcription factor complex	GO:0003700 sequence-specific DNA binding transcription factor activity | GO:0043565 sequence-specific DNA binding | GO:0046983 protein dimerization activity	-	pfam00170 bZIP_1 | pfam07716 bZIP_2	GO & Domain
TCONS_00011958	XLOC_011872	578	2.02227	2.99436	5.07656	0.566272	1.32788	NOT_CHANGED	NOT_CHANGED	KMER33_scaffold11658_Locus_5568_1_28.0_COMPLEX:701-1279	578	gi|297827737|ref|XP_002881751.1| bZIP transcription factor family protein	125	2.3e-63	238.369	GO:0042538 hyperosmotic salinity response | GO:0009408 response to heat | GO:0006990 positive regulation of transcription from RNA polymerase II promoter involved in unfolded protein response	GO:0048471 perinuclear region of cytoplasm | GO:0005635 nuclear envelope | GO:0016020 membrane | GO:0005783 endoplasmic reticulum | GO:0005667 transcription factor complex	GO:0003677 DNA binding | GO:0003700 sequence-specific DNA binding transcription factor activity	-	-	GO only
TCONS_00071152	XLOC_070696	1010	7.25078	9.65377	9.7353	0.412956	0.425089	NOT_CHANGED	NOT_CHANGED	KMER57_scaffold34725_Locus_32002_0_12.0_COMPLEX:1055-2065	1010	gi|297827737|ref|XP_002881751.1| bZIP transcription factor family protein	144	7.5e-84	301.466	GO:0042538 hyperosmotic salinity response | GO:0045893 positive regulation of transcription, DNA-dependent	GO:0005783 endoplasmic reticulum | GO:0005667 transcription factor complex	GO:0043565 sequence-specific DNA binding | GO:0046983 protein dimerization activity | GO:0003700 sequence-specific DNA binding transcription factor activity	-	-	GO only
TCONS_00019647	XLOC_019506	334	9.62601	2.29729	3.75494	-2.067	-1.35815	DOWN	NOT_CHANGED	KMER33_scaffold897_Locus_361_4__4.5_COMPLEX:3-337	334	gi|297827913|ref|XP_002881839.1| bZIP transcription factor family protein	110	1.29e-53	204.598	GO:0006355 regulation of transcription, DNA-dependent	GO:0005667 transcription factor complex	GO:0003700 sequence-specific DNA binding transcription factor activity | GO:0043565 sequence-specific DNA binding | GO:0046983 protein dimerization activity	-	-	GO only
TCONS_00025636	XLOC_025456	582	7.40186	1	1.32197	-2.88789	-2.4852	DOWN	DOWN	KMER39_scaffold30864_Locus_16980_1_15.1_COMPLEX:0-582	582	gi|297827913|ref|XP_002881839.1| bZIP transcription factor family protein	99	7.13e-44	179.715	GO:0009555 pollen development | GO:0045893 positive regulation of transcription, DNA-dependent	GO:0005667 transcription factor complex	GO:0043565 sequence-specific DNA binding | GO:0046983 protein dimerization activity | GO:0003700 sequence-specific DNA binding transcription factor activity	-	-	GO only
TCONS_00019539	XLOC_019399	377	4.46323	1.80257	1.13875	-1.30803	-1.97064	NOT_CHANGED	NOT_CHANGED	KMER33_scaffold7776_Locus_3545_0_34.7_LINEAR:1-378	377	gi|297839419|ref|XP_002887591.1| bZIP transcription factor family protein	44	7.5e-13	80.6245	-	-	-	-	-
TCONS_00028776	XLOC_028583	626	5.54486	6.68506	3.55697	0.269789	-0.640502	NOT_CHANGED	NOT_CHANGED	KMER39_scaffold4992_Locus_2151_0_42.0_LINEAR:222-848	626	gi|297839419|ref|XP_002887591.1| bZIP transcription factor family protein	162	2.62e-79	286.359	GO:0006355 regulation of transcription, DNA-dependent	GO:0009536 plastid | GO:0005667 transcription factor complex	GO:0003700 sequence-specific DNA binding transcription factor activity | GO:0043565 sequence-specific DNA binding | GO:0046982 protein heterodimerization activity	-	pfam00170 bZIP_1 | pfam07716 bZIP_2	GO & Domain
TCONS_00052521	XLOC_052192	444	9.22989	9.44785	8.26995	0.0336726	-0.158435	NOT_CHANGED	NOT_CHANGED	KMER51_C445577_14.0:2-446	444	gi|297839419|ref|XP_002887591.1| bZIP transcription factor family protein	132	6.61e-52	202.821	GO:0006355 regulation of transcription, DNA-dependent	GO:0009536 plastid | GO:0005667 transcription factor complex	GO:0003700 sequence-specific DNA binding transcription factor activity | GO:0043565 sequence-specific DNA binding | GO:0046982 protein heterodimerization activity	-	-	GO only
TCONS_00009527	XLOC_009449	1248	1.36106	0.784401	1.15783	-0.795067	-0.233307	NOT_CHANGED	NOT_CHANGED	KMER27_scaffold8687_Locus_4886_2_24.7_COMPLEX:37-1389	1248	gi|145334313|ref|NP_001078538.1| bZIP transcription factor-like protein	35	1.29e-05	59.2957	-	-	-	-	-
TCONS_00013425	XLOC_013330	366	8.60192	2.54355	6.06927	-1.75782	-0.503136	NOT_CHANGED	NOT_CHANGED	KMER33_scaffold28460_Locus_15217_2_11.1_COMPLEX:1-367	366	gi|30680599|ref|NP_563810.2| bZIP transcription factor-like protein	57	7.83e-25	118.839	GO:0006355 regulation of transcription, DNA-dependent	GO:0005667 transcription factor complex	GO:0003700 sequence-specific DNA binding transcription factor activity | GO:0003677 DNA binding	-	-	GO only
TCONS_00034469	XLOC_034227	260	16.4663	1.45103	1.6636	-3.50437	-3.30714	DOWN	DOWN	KMER45_C461825__3.0:0-260	260	gi|30680599|ref|NP_563810.2| bZIP transcription factor-like protein	86	9.11e-45	176.16	GO:0006355 regulation of transcription, DNA-dependent	GO:0005667 transcription factor complex	GO:0003700 sequence-specific DNA binding transcription factor activity | GO:0043565 sequence-specific DNA binding | GO:0046983 protein dimerization activity	-	-	GO only
TCONS_00017619	XLOC_017497	480	4.68792	1.58555	3.24421	-1.56396	-0.531081	NOT_CHANGED	NOT_CHANGED	KMER33_scaffold65257_Locus_52133_0__5.8_LINEAR:578-1058	480	gi|30681632|ref|NP_850784.1| bZIP transcription factor-like protein	57	9.22e-23	113.062	GO:0006468 protein phosphorylation | GO:0007165 signal transduction | GO:0006355 regulation of transcription, DNA-dependent	GO:0005667 transcription factor complex	GO:0003700 sequence-specific DNA binding transcription factor activity | GO:0003677 DNA binding	-	-	GO only
TCONS_00035158	XLOC_034916	320	7.46317	9.24992	3.35198	0.309652	-1.15478	NOT_CHANGED	NOT_CHANGED	KMER45_C523379__4.0:2-322	320	gi|9759540|dbj|BAB11142.1| bZIP transcription factor-like protein	106	3.92e-61	225.927	GO:0006468 protein phosphorylation | GO:0007165 signal transduction | GO:0006355 regulation of transcription, DNA-dependent	GO:0005667 transcription factor complex	GO:0003700 sequence-specific DNA binding transcription factor activity | GO:0043565 sequence-specific DNA binding | GO:0046983 protein dimerization activity	-	-	GO only
TCONS_00001411	XLOC_001403	595	13.7234	5.74498	16.8768	-1.25626	0.298403	NOT_CHANGED	NOT_CHANGED	KMER21_scaffold23087_Locus_22485_1_67.7_COMPLEX:0-595	595	gi|302035367|gb|ADK92391.1| C2H2 zinc finger transcription factor	32	3.23e-07	63.2948	-	-	-	-	-
TCONS_00032858	XLOC_032631	1170	9.3724	3.86759	5.00348	-1.27698	-0.905487	NOT_CHANGED	NOT_CHANGED	KMER39_scaffold70827_Locus_68603_0_12.2_LINEAR:0-1170	1170	gi|302035367|gb|ADK92391.1| C2H2 zinc finger transcription factor	68	1.09e-07	65.9609	-	-	-	-	-
TCONS_00018128	XLOC_018001	397	3.98471	2.73077	0.511793	-0.545167	-2.96084	NOT_CHANGED	DOWN	KMER33_scaffold68811_Locus_58970_0__5.6_LINEAR:0-397	397	gi|297806673|ref|XP_002871220.1| CCAAT-binding transcription factor (CBF-B/NF-YA) family protein	31	1.25e-06	60.6287	-	-	-	-	-
TCONS_00028800	XLOC_028606	1251	3.78569	5.14023	5.19539	0.441277	0.456676	NOT_CHANGED	NOT_CHANGED	KMER39_scaffold50010_Locus_33314_0__9.4_COMPLEX:0-1251	1251	gi|297806673|ref|XP_002871220.1| CCAAT-binding transcription factor (CBF-B/NF-YA) family protein	168	3.69e-80	289.913	GO:0009567 double fertilization forming a zygote and endosperm | GO:0006355 regulation of transcription, DNA-dependent	GO:0016602 CCAAT-binding factor complex	GO:0003700 sequence-specific DNA binding transcription factor activity	-	pfam02045 CBFB_NFYA	GO & Domain
TCONS_00059727	XLOC_059345	938	25.0289	49.21	27.1214	0.975357	0.115837	NOT_CHANGED	NOT_CHANGED	KMER51_scaffold41223_Locus_31902_0_35.6_COMPLEX:0-938	938	gi|297851494|ref|XP_002893628.1| CCAAT-binding transcription factor (CBF-B/NF-YA) family protein	143	4.1e-67	250.811	GO:0048510 regulation of timing of transition from vegetative to reproductive phase | GO:0045892 negative regulation of transcription, DNA-dependent	GO:0016602 CCAAT-binding factor complex	GO:0003700 sequence-specific DNA binding transcription factor activity	-	pfam02045 CBFB_NFYA	GO & Domain
TCONS_00020705	XLOC_020564	283	11.2636	2.27061	4.83087	-2.31052	-1.22131	DOWN	NOT_CHANGED	KMER39_C716333__5.0:8-291	283	gi|79500839|ref|NP_195627.2| DNA binding / transcription factor	56	8.56e-09	66.8496	-	GO:0005667 transcription factor complex	GO:0003677 DNA binding | GO:0003700 sequence-specific DNA binding transcription factor activity	-	-	GO only
TCONS_00061817	XLOC_061423	614	3.13116	3.84651	6.83181	0.296853	1.12557	NOT_CHANGED	NOT_CHANGED	KMER51_scaffold50612_Locus_44590_0__4.7_LINEAR:0-614	614	gi|79500839|ref|NP_195627.2| DNA binding / transcription factor	197	7.28e-76	275.25	GO:0006355 regulation of transcription, DNA-dependent	GO:0005667 transcription factor complex	GO:0003700 sequence-specific DNA binding transcription factor activity | GO:0003677 DNA binding	-	pfam00249 Myb_DNA-binding	GO & Domain
TCONS_00054098	XLOC_053764	1486	7.16699	6.14244	5.89794	-0.222555	-0.281156	NOT_CHANGED	NOT_CHANGED	KMER51_scaffold12982_Locus_6754_1_11.9_COMPLEX:0-1486	1486	gi|47606403|gb|AAT36215.1| DNA repair and transcription factor XPB1	188	3.73e-100	355.677	GO:0009636 response to toxin | GO:0010224 response to UV-B | GO:0032508 DNA duplex unwinding | GO:0006289 nucleotide-excision repair	GO:0005737 cytoplasm | GO:0005634 nucleus | GO:0005657 replication fork	GO:0003677 DNA binding | GO:0004003 ATP-dependent DNA helicase activity | GO:0005524 ATP binding	-	pfam13625 Helicase_C_3	GO & Domain
TCONS_00007606	XLOC_007541	401	4.29117	5.90025	1.50494	0.459405	-1.51167	NOT_CHANGED	NOT_CHANGED	KMER27_scaffold55389_Locus_46432_2__4.8_COMPLEX:241-642	401	gi|42571075|ref|NP_973611.1| E2F transcription factor 3	43	1.81e-18	98.8428	GO:0051446 positive regulation of meiotic cell cycle | GO:0045893 positive regulation of transcription, DNA-dependent	GO:0005667 transcription factor complex	GO:0003677 DNA binding | GO:0005515 protein binding | GO:0003700 sequence-specific DNA binding transcription factor activity	-	-	GO only
TCONS_00017990	XLOC_017864	894	3.37078	4.01778	2.03913	0.253316	-0.725129	NOT_CHANGED	NOT_CHANGED	KMER33_scaffold67898_Locus_57067_0__6.0_LINEAR:19-913	894	gi|365927252|gb|AEX07590.1| E2F transcription factor, partial	201	2.74e-129	452.545	GO:0000902 cell morphogenesis | GO:0051782 negative regulation of cell division | GO:0051446 positive regulation of meiotic cell cycle | GO:0042023 DNA endoreduplication | GO:0045893 positive regulation of transcription, DNA-dependent	GO:0005730 nucleolus | GO:0005667 transcription factor complex	GO:0003677 DNA binding | GO:0003700 sequence-specific DNA binding transcription factor activity | GO:0046982 protein heterodimerization activity	-	pfam02319 E2F_TDP	GO & Domain
TCONS_00016590	XLOC_016475	539	2.48858	1	1	-1.31532	-1.31532	NOT_CHANGED	NOT_CHANGED	KMER33_scaffold56857_Locus_40419_0_17.6_COMPLEX:10-549	539	gi|365927282|gb|AEX07605.1| E2F transcription factor, partial	79	8.3e-51	200.599	GO:0051302 regulation of cell division | GO:0010090 trichome morphogenesis | GO:0051446 positive regulation of meiotic cell cycle | GO:0009733 response to auxin stimulus | GO:0008284 positive regulation of cell proliferation | GO:0045893 positive regulation of transcription, DNA-dependent	GO:0005667 transcription factor complex | GO:0005737 cytoplasm	GO:0003677 DNA binding | GO:0005515 protein binding | GO:0003700 sequence-specific DNA binding transcription factor activity	-	-	GO only
TCONS_00072205	XLOC_071740	576	3.45668	4.81502	1.88024	0.478155	-0.87847	NOT_CHANGED	NOT_CHANGED	KMER57_scaffold41207_Locus_43199_0__5.4_LINEAR:421-997	576	gi|365927282|gb|AEX07605.1| E2F transcription factor, partial	172	1.19e-113	400.557	GO:0051302 regulation of cell division | GO:0010090 trichome morphogenesis | GO:0051446 positive regulation of meiotic cell cycle | GO:0009733 response to auxin stimulus | GO:0008284 positive regulation of cell proliferation | GO:0045893 positive regulation of transcription, DNA-dependent	GO:0005667 transcription factor complex | GO:0005737 cytoplasm	GO:0003677 DNA binding | GO:0005515 protein binding | GO:0003700 sequence-specific DNA binding transcription factor activity	-	-	GO only
TCONS_00021712	XLOC_021571	439	5.52901	2.75096	1.26637	-1.00709	-2.12632	NOT_CHANGED	DOWN	KMER39_C800707__3.0:2-441	439	gi|297823413|ref|XP_002879589.1| E2F transcription factor-3	145	3.68e-73	265.918	GO:0051446 positive regulation of meiotic cell cycle | GO:0045893 positive regulation of transcription, DNA-dependent	GO:0005667 transcription factor complex	GO:0003677 DNA binding | GO:0005515 protein binding | GO:0003700 sequence-specific DNA binding transcription factor activity	-	-	GO only
TCONS_00005938	XLOC_005890	616	4.58193	1.91449	2.42822	-1.259	-0.916056	NOT_CHANGED	NOT_CHANGED	KMER27_scaffold29545_Locus_19130_0__5.4_LINEAR:591-1207	616	gi|15238266|ref|NP_196087.1| Enhancer of polycomb-like transcription factor protein	170	1.98e-60	229.926	-	-	-	-	-
TCONS_00005939	XLOC_005891	492	2.64005	1.14381	1.03707	-1.20672	-1.34805	NOT_CHANGED	NOT_CHANGED	KMER27_scaffold29545_Locus_19130_0__5.4_LINEAR:1565-2057	492	gi|15238266|ref|NP_196087.1| Enhancer of polycomb-like transcription factor protein	40	1.19e-09	70.8488	-	-	-	-	-
TCONS_00018240	XLOC_018112	479	21.8662	27.8391	51.0076	0.34841	1.22201	NOT_CHANGED	NOT_CHANGED	KMER33_scaffold69535_Locus_60648_0_39.9_LINEAR:0-479	479	gi|30688637|ref|NP_189346.2| enhancer of yellow 2 transcription factor	73	1.44e-36	156.608	-	GO:0009941 chloroplast envelope	-	-	pfam10163 EnY2	GO & Domain
TCONS_00018416	XLOC_018288	408	13.5461	16.1234	191.504	0.251278	3.82143	NOT_CHANGED	UP	KMER33_scaffold70607_Locus_63407_0_51.0_FORK:2-410	408	gi|30688637|ref|NP_189346.2| enhancer of yellow 2 transcription factor	73	3.5e-35	151.72	-	GO:0009941 chloroplast envelope	-	-	pfam10163 EnY2	GO & Domain
TCONS_00043420	XLOC_043133	629	2.48618	2.39064	19.309	-0.0565339	2.95727	NOT_CHANGED	UP	KMER45_scaffold40807_Locus_27263_0_18.4_COMPLEX:0-629	629	gi|30688637|ref|NP_189346.2| enhancer of yellow 2 transcription factor	103	7.98e-45	182.825	-	GO:0009941 chloroplast envelope	-	-	pfam10163 EnY2	GO & Domain
TCONS_00007790	XLOC_007725	293	6.30095	4.14869	4.31626	-0.602914	-0.545788	NOT_CHANGED	NOT_CHANGED	KMER27_scaffold57813_Locus_50046_0_43.5_COMPLEX:561-854	293	gi|264913477|gb|ACY74380.1| ERF2 transcription factor	46	2.87e-16	90.8445	GO:0009864 induced systemic resistance, jasmonic acid mediated signaling pathway | GO:0010200 response to chitin | GO:0045893 positive regulation of transcription, DNA-dependent | GO:0009873 ethylene mediated signaling pathway	GO:0005667 transcription factor complex	GO:0003677 DNA binding | GO:0003700 sequence-specific DNA binding transcription factor activity	-	-	GO only
TCONS_00067626	XLOC_067204	847	17.5146	29.2026	15.6221	0.737539	-0.16497	NOT_CHANGED	NOT_CHANGED	KMER57_C362829_36.0:0-847	847	gi|264913546|gb|ACY74382.1| ERF2 transcription factor	224	5.41e-146	508.089	GO:0009864 induced systemic resistance, jasmonic acid mediated signaling pathway | GO:0010200 response to chitin | GO:0045893 positive regulation of transcription, DNA-dependent | GO:0009873 ethylene mediated signaling pathway	GO:0005667 transcription factor complex	GO:0003677 DNA binding | GO:0003700 sequence-specific DNA binding transcription factor activity	-	pfam00847 AP2	GO & Domain
TCONS_00030939	XLOC_030731	158	481.437	43.4596	1	-3.4696	-8.9112	DOWN	DOWN	KMER39_scaffold62114_Locus_48443_0__6.3_LINEAR:421-579	158	gi|30684878|ref|NP_850162.1| ethylene-responsive transcription factor 15	52	1.3e-26	117.95	GO:0009753 response to jasmonic acid stimulus | GO:0006355 regulation of transcription, DNA-dependent | GO:0009861 jasmonic acid and ethylene-dependent systemic resistance | GO:0010200 response to chitin | GO:0009873 ethylene mediated signaling pathway	GO:0009507 chloroplast | GO:0005667 transcription factor complex	GO:0003677 DNA binding | GO:0003700 sequence-specific DNA binding transcription factor activity	-	-	GO only
TCONS_00030940	XLOC_030732	138	1410.11	1	37.0522	-10.4616	-5.2501	DOWN	DOWN	KMER39_scaffold62114_Locus_48443_0__6.3_LINEAR:631-769	138	gi|30684878|ref|NP_850162.1| ethylene-responsive transcription factor 15	45	1.06e-18	93.5106	GO:0006355 regulation of transcription, DNA-dependent | GO:0010200 response to chitin | GO:0009873 ethylene mediated signaling pathway	GO:0009507 chloroplast | GO:0005667 transcription factor complex	GO:0003677 DNA binding | GO:0003700 sequence-specific DNA binding transcription factor activity	-	-	GO only
TCONS_00048144	XLOC_047836	560	5.95398	3.44873	6.45197	-0.787789	0.115885	NOT_CHANGED	NOT_CHANGED	KMER45_scaffold61627_Locus_55088_0__7.0_LINEAR:0-560	560	gi|30684878|ref|NP_850162.1| ethylene-responsive transcription factor 15	101	2.31e-59	226.371	GO:0009867 jasmonic acid mediated signaling pathway | GO:0006355 regulation of transcription, DNA-dependent | GO:0009861 jasmonic acid and ethylene-dependent systemic resistance | GO:0010200 response to chitin | GO:0009873 ethylene mediated signaling pathway	GO:0009507 chloroplast | GO:0005667 transcription factor complex	GO:0003677 DNA binding | GO:0003700 sequence-specific DNA binding transcription factor activity	-	pfam00847 AP2	GO & Domain
TCONS_00014706	XLOC_014600	972	9.07656	14.4937	5.10703	0.675208	-0.829661	NOT_CHANGED	NOT_CHANGED	KMER33_scaffold40221_Locus_23902_0_37.7_COMPLEX:0-972	972	gi|240255975|ref|NP_567530.4| ethylene-responsive transcription factor 1A	209	1.26e-101	360.565	GO:0006952 defense response | GO:0009835 ripening | GO:0006355 regulation of transcription, DNA-dependent | GO:0009873 ethylene mediated signaling pathway	GO:0005667 transcription factor complex	GO:0003677 DNA binding | GO:0003700 sequence-specific DNA binding transcription factor activity	-	pfam00847 AP2	GO & Domain
TCONS_00021276	XLOC_021135	335	3.58078	10.6527	2.98183	1.57287	-0.264076	NOT_CHANGED	NOT_CHANGED	KMER39_C769631__6.0:32-367	335	gi|240255975|ref|NP_567530.4| ethylene-responsive transcription factor 1A	110	2.85e-43	174.827	-	-	-	-	-
TCONS_00025684	XLOC_025504	933	2.05731	3.81043	1.51701	0.889195	-0.439529	NOT_CHANGED	NOT_CHANGED	KMER39_scaffold31153_Locus_17172_2_23.7_COMPLEX:0-933	933	gi|240255975|ref|NP_567530.4| ethylene-responsive transcription factor 1A	92	2.03e-45	185.491	GO:0006952 defense response | GO:0009835 ripening | GO:0006355 regulation of transcription, DNA-dependent | GO:0009873 ethylene mediated signaling pathway	GO:0005667 transcription factor complex	GO:0003677 DNA binding | GO:0003700 sequence-specific DNA binding transcription factor activity	-	-	GO only
TCONS_00026950	XLOC_026767	382	2.59989	9.96504	6.0918	1.93843	1.22842	NOT_CHANGED	NOT_CHANGED	KMER39_scaffold39150_Locus_23145_0__7.1_FORK:6-388	382	gi|240255975|ref|NP_567530.4| ethylene-responsive transcription factor 1A	125	1.69e-55	211.708	-	-	-	-	-
TCONS_00062535	XLOC_062133	807	7.22642	10.0985	3.9961	0.482788	-0.854688	NOT_CHANGED	NOT_CHANGED	KMER51_scaffold53391_Locus_49759_0_13.6_LINEAR:0-807	807	gi|240255975|ref|NP_567530.4| ethylene-responsive transcription factor 1A	156	1.21e-80	290.802	GO:0006355 regulation of transcription, DNA-dependent	GO:0005667 transcription factor complex	GO:0003700 sequence-specific DNA binding transcription factor activity | GO:0003677 DNA binding	-	pfam00847 AP2	GO & Domain
TCONS_00053184	XLOC_052855	733	1.99134	6.26144	8.53156	1.65275	2.09907	NOT_CHANGED	UP	KMER51_C498423_11.0:0-733	733	gi|15229405|ref|NP_188965.1| ethylene-responsive transcription factor 1B	210	1.01e-114	404.111	GO:0006952 defense response | GO:0009867 jasmonic acid mediated signaling pathway | GO:0006355 regulation of transcription, DNA-dependent | GO:0009873 ethylene mediated signaling pathway	GO:0005667 transcription factor complex	GO:0003677 DNA binding | GO:0003700 sequence-specific DNA binding transcription factor activity	-	pfam00847 AP2	GO & Domain
TCONS_00032323	XLOC_032098	965	25.2167	48.2847	51.2729	0.937187	1.02382	NOT_CHANGED	NOT_CHANGED	KMER39_scaffold68576_Locus_61713_0_53.4_LINEAR:0-965	965	gi|15232526|ref|NP_188139.1| ethylene-responsive transcription factor 4	208	2.29e-105	373.007	GO:0009864 induced systemic resistance, jasmonic acid mediated signaling pathway | GO:0010105 negative regulation of ethylene mediated signaling pathway | GO:0010200 response to chitin | GO:0009737 response to abscisic acid stimulus | GO:0045892 negative regulation of transcription, DNA-dependent	GO:0016604 nuclear body | GO:0005667 transcription factor complex	GO:0003677 DNA binding | GO:0005515 protein binding | GO:0003700 sequence-specific DNA binding transcription factor activity	-	pfam00847 AP2	GO & Domain
TCONS_00063211	XLOC_062807	991	24.1863	49.9858	38.9811	1.04733	0.688585	NOT_CHANGED	NOT_CHANGED	KMER51_scaffold56068_Locus_55679_0_46.6_LINEAR:1-992	991	gi|15232526|ref|NP_188139.1| ethylene-responsive transcription factor 4	121	5.52e-53	208.597	GO:0009864 induced systemic resistance, jasmonic acid mediated signaling pathway | GO:0010105 negative regulation of ethylene mediated signaling pathway | GO:0010200 response to chitin | GO:0009737 response to abscisic acid stimulus | GO:0045892 negative regulation of transcription, DNA-dependent	GO:0016604 nuclear body | GO:0005667 transcription factor complex	GO:0003677 DNA binding | GO:0005515 protein binding | GO:0003700 sequence-specific DNA binding transcription factor activity	-	pfam00847 AP2	GO & Domain
TCONS_00075238	XLOC_074764	760	3.92225	11.3249	4.1506	1.52974	0.0816384	NOT_CHANGED	NOT_CHANGED	KMER63_C228075_18.0:46-806	760	gi|15232526|ref|NP_188139.1| ethylene-responsive transcription factor 4	210	1.46e-102	363.675	GO:0009864 induced systemic resistance, jasmonic acid mediated signaling pathway | GO:0010105 negative regulation of ethylene mediated signaling pathway | GO:0010200 response to chitin | GO:0009737 response to abscisic acid stimulus | GO:0045892 negative regulation of transcription, DNA-dependent	GO:0016604 nuclear body | GO:0005667 transcription factor complex	GO:0003677 DNA binding | GO:0005515 protein binding | GO:0003700 sequence-specific DNA binding transcription factor activity	-	pfam00847 AP2	GO & Domain
TCONS_00059434	XLOC_059056	370	20.4998	36.1158	29.6356	0.81702	0.531721	NOT_CHANGED	NOT_CHANGED	KMER51_scaffold39909_Locus_30533_0_22.5_LINEAR:53-423	370	gi|15231110|ref|NP_188666.1| ethylene-responsive transcription factor 7	120	2.82e-65	239.702	GO:0009414 response to water deprivation | GO:0010105 negative regulation of ethylene mediated signaling pathway | GO:0009737 response to abscisic acid stimulus | GO:0045892 negative regulation of transcription, DNA-dependent	GO:0005667 transcription factor complex	GO:0043565 sequence-specific DNA binding | GO:0005515 protein binding | GO:0003700 sequence-specific DNA binding transcription factor activity	-	pfam00847 AP2	GO & Domain
TCONS_00059435	XLOC_059057	132	814.984	1927.71	339.092	1.24204	-1.26509	NOT_CHANGED	NOT_CHANGED	KMER51_scaffold39909_Locus_30533_0_22.5_LINEAR:475-607	132	gi|15231110|ref|NP_188666.1| ethylene-responsive transcription factor 7	43	7.63e-14	78.8471	GO:0009414 response to water deprivation | GO:0010105 negative regulation of ethylene mediated signaling pathway | GO:0009737 response to abscisic acid stimulus | GO:0045892 negative regulation of transcription, DNA-dependent	GO:0005667 transcription factor complex	GO:0043565 sequence-specific DNA binding | GO:0005515 protein binding | GO:0003700 sequence-specific DNA binding transcription factor activity	-	-	GO only
TCONS_00075168	XLOC_074695	691	18.4059	47.4138	24.2826	1.36514	0.399755	NOT_CHANGED	NOT_CHANGED	KMER63_C221307_17.0:1-692	691	gi|15231110|ref|NP_188666.1| ethylene-responsive transcription factor 7	196	2.34e-101	359.676	GO:0009414 response to water deprivation | GO:0010105 negative regulation of ethylene mediated signaling pathway | GO:0009737 response to abscisic acid stimulus | GO:0045892 negative regulation of transcription, DNA-dependent	GO:0005667 transcription factor complex	GO:0043565 sequence-specific DNA binding | GO:0005515 protein binding | GO:0003700 sequence-specific DNA binding transcription factor activity	-	pfam00847 AP2	GO & Domain
TCONS_00016894	XLOC_016775	1333	1.12557	19.7249	2.4098	4.13129	1.09826	UP	NOT_CHANGED	KMER33_scaffold59145_Locus_43278_1_19.3_FORK:0-1333	1333	gi|15238232|ref|NP_201280.1| ethylene-responsive transcription factor ABR1	191	1.72e-101	360.121	GO:0009788 negative regulation of abscisic acid mediated signaling pathway | GO:0009749 response to glucose stimulus | GO:0006355 regulation of transcription, DNA-dependent | GO:0006970 response to osmotic stress | GO:0050832 defense response to fungus	GO:0009536 plastid | GO:0005667 transcription factor complex	GO:0003677 DNA binding | GO:0003700 sequence-specific DNA binding transcription factor activity	-	-	GO only
TCONS_00010272	XLOC_010193	499	1.0304	3.72974	0.675231	1.85587	-0.609751	NOT_CHANGED	NOT_CHANGED	KMER33_C1053466__3.0:28-527	499	gi|15238705|ref|NP_200141.1| ethylene-responsive transcription factor CRF3	152	6.07e-58	221.483	GO:0042991 transcription factor import into nucleus | GO:0006355 regulation of transcription, DNA-dependent | GO:0048366 leaf development | GO:0048825 cotyledon development	GO:0005667 transcription factor complex	GO:0003677 DNA binding | GO:0005515 protein binding | GO:0003700 sequence-specific DNA binding transcription factor activity	-	pfam00847 AP2	GO & Domain
TCONS_00062300	XLOC_061899	647	1.87288	3.57625	3.16412	0.933189	0.756546	NOT_CHANGED	NOT_CHANGED	KMER51_scaffold52526_Locus_48019_0__6.0_FORK:0-647	647	gi|15238727|ref|NP_197901.1| ethylene-responsive transcription factor ERF003	160	1.82e-49	197.044	GO:0006952 defense response | GO:0009835 ripening | GO:0006355 regulation of transcription, DNA-dependent | GO:0009873 ethylene mediated signaling pathway	GO:0005667 transcription factor complex	GO:0003677 DNA binding | GO:0003700 sequence-specific DNA binding transcription factor activity	-	pfam00847 AP2	GO & Domain
TCONS_00064314	XLOC_063897	799	2.9046	8.29856	1.01235	1.51452	-1.52063	NOT_CHANGED	NOT_CHANGED	KMER51_scaffold835_Locus_243_0__8.5_COMPLEX:19-818	799	gi|15227814|ref|NP_179915.1| ethylene-responsive transcription factor ERF008	111	3.01e-46	187.713	GO:0042742 defense response to bacterium | GO:0009409 response to cold | GO:0010200 response to chitin | GO:0010941 regulation of cell death | GO:0006355 regulation of transcription, DNA-dependent	GO:0005667 transcription factor complex	GO:0003700 sequence-specific DNA binding transcription factor activity | GO:0003677 DNA binding	-	pfam00847 AP2	GO & Domain
TCONS_00040990	XLOC_040718	488	22.4961	44.0245	31.8936	0.968632	0.503592	NOT_CHANGED	NOT_CHANGED	KMER45_scaffold29000_Locus_17300_0_44.0_COMPLEX:30-518	488	gi|15240237|ref|NP_201520.1| ethylene-responsive transcription factor ERF010	73	3.76e-31	139.723	GO:0042742 defense response to bacterium | GO:0009409 response to cold | GO:0010200 response to chitin | GO:0010941 regulation of cell death | GO:0006355 regulation of transcription, DNA-dependent	GO:0005667 transcription factor complex	GO:0003700 sequence-specific DNA binding transcription factor activity | GO:0003677 DNA binding	-	pfam00847 AP2	GO & Domain
TCONS_00041966	XLOC_041688	296	1	12.1315	2.09129	3.60069	1.06439	UP	NOT_CHANGED	KMER45_scaffold34005_Locus_21186_0__4.7_LINEAR:6-302	296	gi|15219954|ref|NP_173695.1| ethylene-responsive transcription factor ERF019	97	5.6e-56	209.486	GO:0009414 response to water deprivation | GO:0009409 response to cold | GO:0010200 response to chitin | GO:0045893 positive regulation of transcription, DNA-dependent	GO:0005737 cytoplasm | GO:0005667 transcription factor complex	GO:0003677 DNA binding | GO:0003700 sequence-specific DNA binding transcription factor activity	-	pfam00847 AP2	GO & Domain
TCONS_00009211	XLOC_009135	663	4.43452	11.1164	5.45526	1.32584	0.29887	NOT_CHANGED	NOT_CHANGED	KMER27_scaffold71782_Locus_90699_0_17.6_LINEAR:0-663	663	gi|15217490|ref|NP_177301.1| ethylene-responsive transcription factor ERF021	114	1.59e-52	206.376	GO:0006355 regulation of transcription, DNA-dependent	GO:0005667 transcription factor complex	GO:0003700 sequence-specific DNA binding transcription factor activity | GO:0003677 DNA binding	-	-	GO only
TCONS_00021161	XLOC_021020	347	2.72183	0.707093	3.42472	-1.94461	0.331409	NOT_CHANGED	NOT_CHANGED	KMER39_C759399_23.0:14-361	347	gi|15225381|ref|NP_182021.1| ethylene-responsive transcription factor ERF034	110	1.64e-37	157.941	GO:0006355 regulation of transcription, DNA-dependent	GO:0009536 plastid | GO:0005667 transcription factor complex	GO:0003700 sequence-specific DNA binding transcription factor activity | GO:0003677 DNA binding	-	-	GO only
TCONS_00036993	XLOC_036750	820	8.41359	9.70755	4.40145	0.206386	-0.934743	NOT_CHANGED	NOT_CHANGED	KMER45_C655405_16.0:2-822	820	gi|15225381|ref|NP_182021.1| ethylene-responsive transcription factor ERF034	263	1.6e-115	406.777	GO:0006355 regulation of transcription, DNA-dependent	GO:0009536 plastid | GO:0005667 transcription factor complex	GO:0003700 sequence-specific DNA binding transcription factor activity | GO:0003677 DNA binding	-	pfam00847 AP2	GO & Domain
TCONS_00017369	XLOC_017249	804	1.50268	4.78625	0.50199	1.67136	-1.58181	NOT_CHANGED	NOT_CHANGED	KMER33_scaffold63259_Locus_48962_0_24.4_COMPLEX:5-809	804	gi|15235858|ref|NP_193408.1| ethylene-responsive transcription factor ERF039	102	3.76e-54	211.708	GO:0006355 regulation of transcription, DNA-dependent | GO:0009834 secondary cell wall biogenesis | GO:0009793 embryo development ending in seed dormancy	GO:0005667 transcription factor complex	GO:0003677 DNA binding | GO:0003700 sequence-specific DNA binding transcription factor activity	-	pfam00847 AP2	GO & Domain
TCONS_00052353	XLOC_052024	403	6.94896	9.03776	0.49672	0.379168	-3.80629	NOT_CHANGED	DOWN	KMER51_C432707__9.0:18-421	403	gi|15235858|ref|NP_193408.1| ethylene-responsive transcription factor ERF039	99	1.57e-50	197.933	GO:0006355 regulation of transcription, DNA-dependent | GO:0009834 secondary cell wall biogenesis | GO:0009793 embryo development ending in seed dormancy	GO:0005667 transcription factor complex	GO:0003677 DNA binding | GO:0003700 sequence-specific DNA binding transcription factor activity	-	-	GO only
TCONS_00056801	XLOC_056445	704	7.68044	8.42862	1.00242	0.134107	-2.9377	NOT_CHANGED	DOWN	KMER51_scaffold27083_Locus_17855_0__7.8_LINEAR:0-704	704	gi|15235858|ref|NP_193408.1| ethylene-responsive transcription factor ERF039	177	3.73e-100	355.677	GO:0006355 regulation of transcription, DNA-dependent | GO:0009834 secondary cell wall biogenesis | GO:0009793 embryo development ending in seed dormancy	GO:0005667 transcription factor complex	GO:0003677 DNA binding | GO:0003700 sequence-specific DNA binding transcription factor activity	-	pfam00847 AP2	GO & Domain
TCONS_00040359	XLOC_040089	363	3.89825	36.8312	5.56239	3.24003	0.512878	UP	NOT_CHANGED	KMER45_scaffold26155_Locus_15127_0_20.5_LINEAR:983-1346	363	gi|15234401|ref|NP_194543.1| ethylene-responsive transcription factor ERF054	92	2.24e-27	126.837	GO:0010200 response to chitin | GO:0006355 regulation of transcription, DNA-dependent	GO:0005667 transcription factor complex	GO:0003700 sequence-specific DNA binding transcription factor activity | GO:0003677 DNA binding	-	-	GO only
TCONS_00046731	XLOC_046428	266	1	29.7636	7.57285	4.89548	2.92084	UP	UP	KMER45_scaffold56085_Locus_44871_1__5.3_FORK:453-719	266	gi|15234401|ref|NP_194543.1| ethylene-responsive transcription factor ERF054	88	2.53e-47	183.714	GO:2000070 regulation of response to water deprivation | GO:0010200 response to chitin | GO:0009651 response to salt stress | GO:0006355 regulation of transcription, DNA-dependent	GO:0005737 cytoplasm | GO:0005667 transcription factor complex	GO:0003700 sequence-specific DNA binding transcription factor activity | GO:0003677 DNA binding	-	pfam00847 AP2	GO & Domain
TCONS_00052074	XLOC_051745	374	3.18157	28.671	1.73745	3.17178	-0.872767	UP	NOT_CHANGED	KMER51_C412567_14.0:0-374	374	gi|15234401|ref|NP_194543.1| ethylene-responsive transcription factor ERF054	93	3.26e-26	123.282	GO:0010200 response to chitin | GO:0006355 regulation of transcription, DNA-dependent	GO:0005667 transcription factor complex	GO:0003700 sequence-specific DNA binding transcription factor activity | GO:0003677 DNA binding	-	-	GO only
TCONS_00061975	XLOC_061577	561	2.75646	40.6515	1.67847	3.88242	-0.71567	UP	NOT_CHANGED	KMER51_scaffold51222_Locus_45666_0_16.3_LINEAR:2-563	561	gi|15234401|ref|NP_194543.1| ethylene-responsive transcription factor ERF054	121	3.98e-48	192.601	GO:2000070 regulation of response to water deprivation | GO:0010200 response to chitin | GO:0009651 response to salt stress | GO:0006355 regulation of transcription, DNA-dependent	GO:0005737 cytoplasm | GO:0005667 transcription factor complex	GO:0003700 sequence-specific DNA binding transcription factor activity | GO:0003677 DNA binding	-	-	GO only
TCONS_00008563	XLOC_008494	749	0.414038	0.419738	1.84072	0.0197259	2.15244	NOT_CHANGED	UP	KMER27_scaffold67261_Locus_70184_0__8.3_LINEAR:23-772	749	gi|18400001|ref|NP_564468.1| ethylene-responsive transcription factor ERF055	237	2.15e-117	412.998	GO:0006355 regulation of transcription, DNA-dependent	GO:0005667 transcription factor complex	GO:0003700 sequence-specific DNA binding transcription factor activity | GO:0003677 DNA binding	-	pfam00847 AP2	GO & Domain
TCONS_00014147	XLOC_014046	277	3.34808	15.6472	10.406	2.2245	1.63601	UP	NOT_CHANGED	KMER33_scaffold35350_Locus_20080_2__6.5_COMPLEX:563-840	277	gi|15236020|ref|NP_195688.1| ethylene-responsive transcription factor ERF060	91	7.28e-52	197.044	GO:2000070 regulation of response to water deprivation | GO:0010200 response to chitin | GO:0009651 response to salt stress | GO:0006355 regulation of transcription, DNA-dependent	GO:0005737 cytoplasm | GO:0005667 transcription factor complex	GO:0003700 sequence-specific DNA binding transcription factor activity | GO:0003677 DNA binding	-	pfam00847 AP2	GO & Domain
TCONS_00052120	XLOC_051791	351	1.58663	4.83565	6.66898	1.60774	2.0715	NOT_CHANGED	UP	KMER51_C416507__3.0:35-386	351	gi|15236020|ref|NP_195688.1| ethylene-responsive transcription factor ERF060	114	1.12e-56	213.93	GO:0006355 regulation of transcription, DNA-dependent	GO:0005667 transcription factor complex	GO:0003700 sequence-specific DNA binding transcription factor activity | GO:0003677 DNA binding | GO:0005515 protein binding	-	pfam00847 AP2	GO & Domain
TCONS_00025475	XLOC_025297	559	4.05179	4.40079	0.843901	0.119203	-2.26341	NOT_CHANGED	DOWN	KMER39_scaffold29867_Locus_16337_0__8.3_COMPLEX:9-568	559	gi|15217629|ref|NP_176620.1| ethylene-responsive transcription factor ERF061	82	1.1e-26	125.948	GO:0010200 response to chitin | GO:0006355 regulation of transcription, DNA-dependent	GO:0005667 transcription factor complex	GO:0003700 sequence-specific DNA binding transcription factor activity | GO:0003677 DNA binding	-	-	GO only
TCONS_00025476	XLOC_025298	1134	3.21909	3.26067	0.757777	0.0185155	-2.08681	NOT_CHANGED	DOWN	KMER39_scaffold29868_Locus_16337_1__5.8_COMPLEX:0-1134	1134	gi|15217629|ref|NP_176620.1| ethylene-responsive transcription factor ERF061	181	2.1e-92	329.905	GO:0010200 response to chitin | GO:0006355 regulation of transcription, DNA-dependent	GO:0005667 transcription factor complex	GO:0003700 sequence-specific DNA binding transcription factor activity | GO:0003677 DNA binding	-	pfam00847 AP2	GO & Domain
TCONS_00025477	XLOC_025299	199	255.87	31.3242	24.7486	-3.03006	-3.36999	DOWN	DOWN	KMER39_scaffold29869_Locus_16337_2__5.9_COMPLEX:223-422	199	gi|15217629|ref|NP_176620.1| ethylene-responsive transcription factor ERF061	66	1.27e-23	111.285	GO:0010200 response to chitin | GO:0006355 regulation of transcription, DNA-dependent	GO:0005667 transcription factor complex	GO:0003700 sequence-specific DNA binding transcription factor activity | GO:0003677 DNA binding	-	-	GO only
TCONS_00064112	XLOC_063698	632	2.99745	8.70783	12.1599	1.53858	2.02032	NOT_CHANGED	UP	KMER51_scaffold7420_Locus_2985_0_17.5_FORK:39-671	632	gi|18395187|ref|NP_564186.1| ethylene-responsive transcription factor ERF069	149	2.31e-50	199.71	GO:0006952 defense response | GO:0042991 transcription factor import into nucleus | GO:0006355 regulation of transcription, DNA-dependent | GO:0048366 leaf development | GO:0048825 cotyledon development | GO:0009873 ethylene mediated signaling pathway	GO:0005667 transcription factor complex	GO:0003677 DNA binding | GO:0005515 protein binding | GO:0003700 sequence-specific DNA binding transcription factor activity	-	pfam00847 AP2	GO & Domain
TCONS_00014508	XLOC_014403	319	3.42358	11.0089	3.37995	1.68509	-0.0185038	NOT_CHANGED	NOT_CHANGED	KMER33_scaffold38433_Locus_22421_0_32.6_LINEAR:23-342	319	gi|18409769|ref|NP_565012.1| ethylene-responsive transcription factor ERF070	51	1.97e-12	78.8471	GO:0006355 regulation of transcription, DNA-dependent	GO:0005667 transcription factor complex	GO:0003700 sequence-specific DNA binding transcription factor activity | GO:0003677 DNA binding | GO:0005515 protein binding	-	-	GO only
TCONS_00048549	XLOC_048235	859	14.6692	18.8323	14.8778	0.360419	0.020371	NOT_CHANGED	NOT_CHANGED	KMER45_scaffold63215_Locus_58876_0_48.0_COMPLEX:0-859	859	gi|18409769|ref|NP_565012.1| ethylene-responsive transcription factor ERF070	91	2.9e-35	153.942	GO:0042991 transcription factor import into nucleus | GO:0006355 regulation of transcription, DNA-dependent | GO:0048366 leaf development | GO:0048825 cotyledon development	GO:0005667 transcription factor complex	GO:0003677 DNA binding | GO:0005515 protein binding | GO:0003700 sequence-specific DNA binding transcription factor activity	-	pfam00847 AP2	GO & Domain
TCONS_00053239	XLOC_052910	754	1.77766	2.08049	3.46584	0.226944	0.963226	NOT_CHANGED	NOT_CHANGED	KMER51_C502523__8.0:27-781	754	gi|18409769|ref|NP_565012.1| ethylene-responsive transcription factor ERF070	160	2.01e-76	277.916	GO:0006355 regulation of transcription, DNA-dependent	GO:0005737 cytoplasm | GO:0005667 transcription factor complex	GO:0003700 sequence-specific DNA binding transcription factor activity | GO:0003677 DNA binding | GO:0005515 protein binding	-	pfam00847 AP2	GO & Domain
TCONS_00058271	XLOC_057904	539	1.35741	1.65862	4.17006	0.289127	1.61921	NOT_CHANGED	NOT_CHANGED	KMER51_scaffold34312_Locus_24669_0__3.6_LINEAR:8-547	539	gi|145327221|ref|NP_001077812.1| ethylene-responsive transcription factor ERF073	159	4.51e-50	198.377	GO:0071456 cellular response to hypoxia | GO:0034059 response to anoxia | GO:0006355 regulation of transcription, DNA-dependent | GO:0009873 ethylene mediated signaling pathway	GO:0005667 transcription factor complex	GO:0003677 DNA binding | GO:0003700 sequence-specific DNA binding transcription factor activity	-	pfam00847 AP2	GO & Domain
TCONS_00043095	XLOC_042812	429	2.72096	3.81369	11.0125	0.487072	2.01695	NOT_CHANGED	UP	KMER45_scaffold39254_Locus_25800_2_11.2_COMPLEX:0-429	429	gi|15240297|ref|NP_200968.1| ethylene-responsive transcription factor ERF104	38	2.62e-17	95.288	GO:0045893 positive regulation of transcription, DNA-dependent | GO:0050832 defense response to fungus	GO:0005667 transcription factor complex	GO:0003677 DNA binding | GO:0005515 protein binding | GO:0003700 sequence-specific DNA binding transcription factor activity	-	-	GO only
TCONS_00031978	XLOC_031760	538	7.71547	16.6322	3.28615	1.10815	-1.23136	NOT_CHANGED	NOT_CHANGED	KMER39_scaffold66815_Locus_57279_0_30.5_LINEAR:0-538	538	gi|15240296|ref|NP_200967.1| ethylene-responsive transcription factor ERF107	162	1.81e-91	326.794	GO:0009414 response to water deprivation | GO:0006355 regulation of transcription, DNA-dependent	GO:0005667 transcription factor complex	GO:0003700 sequence-specific DNA binding transcription factor activity | GO:0003677 DNA binding	-	pfam00847 AP2	GO & Domain
TCONS_00003580	XLOC_003554	280	5.34009	12.8532	10.0201	1.26719	0.907961	NOT_CHANGED	NOT_CHANGED	KMER27_C1198843__7.0:0-280	280	gi|15240379|ref|NP_200995.1| ethylene-responsive transcription factor ERF114	52	1.22e-14	85.5123	GO:0050832 defense response to fungus | GO:0006355 regulation of transcription, DNA-dependent	GO:0005667 transcription factor complex	GO:0003700 sequence-specific DNA binding transcription factor activity | GO:0003677 DNA binding	-	-	GO only
TCONS_00018474	XLOC_018346	585	1.19069	2.94295	4.45975	1.30547	1.90516	NOT_CHANGED	NOT_CHANGED	KMER33_scaffold70940_Locus_64299_0__7.8_LINEAR:249-834	585	gi|15240379|ref|NP_200995.1| ethylene-responsive transcription factor ERF114	189	8.34e-93	331.238	GO:0050832 defense response to fungus | GO:0006355 regulation of transcription, DNA-dependent	GO:0005667 transcription factor complex	GO:0003700 sequence-specific DNA binding transcription factor activity | GO:0003677 DNA binding	-	-	GO only
TCONS_00020986	XLOC_020845	298	9.33674	4.97101	2.04898	-0.90938	-2.18801	NOT_CHANGED	DOWN	KMER39_C744695__3.0:14-312	298	gi|15240379|ref|NP_200995.1| ethylene-responsive transcription factor ERF114	99	9.15e-50	192.156	GO:0050832 defense response to fungus | GO:0006355 regulation of transcription, DNA-dependent	GO:0005667 transcription factor complex	GO:0003700 sequence-specific DNA binding transcription factor activity | GO:0003677 DNA binding	-	pfam00847 AP2	GO & Domain
TCONS_00074782	XLOC_074309	414	2.55632	2.53462	2.35637	-0.012299	-0.117502	NOT_CHANGED	NOT_CHANGED	KMER63_C180453__4.0:0-414	414	gi|15221435|ref|NP_177022.1| ethylene-responsive transcription factor ERF118	103	2.49e-22	111.285	GO:0006355 regulation of transcription, DNA-dependent	GO:0005667 transcription factor complex	GO:0003700 sequence-specific DNA binding transcription factor activity | GO:0003677 DNA binding	-	pfam00847 AP2	GO & Domain
TCONS_00059034	XLOC_058660	230	102.886	47.7874	51.3004	-1.10634	-1.004	NOT_CHANGED	NOT_CHANGED	KMER51_scaffold38140_Locus_28679_2_34.7_COMPLEX:0-230	230	gi|15220971|ref|NP_175794.1| ethylene-responsive transcription factor RAP2-12	31	1.21e-11	75.2923	-	-	-	-	-
TCONS_00059033	XLOC_058659	1404	33.6889	26.6034	37.1244	-0.340663	0.140094	NOT_CHANGED	NOT_CHANGED	KMER51_scaffold38139_Locus_28679_1_43.6_COMPLEX:0-1404	1404	gi|30683064|ref|NP_850583.1| ethylene-responsive transcription factor RAP2-2	355	1.8e-180	622.732	GO:0070483 detection of hypoxia | GO:0006355 regulation of transcription, DNA-dependent	GO:0005886 plasma membrane | GO:0009536 plastid | GO:0005667 transcription factor complex	GO:0003700 sequence-specific DNA binding transcription factor activity | GO:0003677 DNA binding	-	pfam00847 AP2	GO & Domain
TCONS_00014483	XLOC_014378	810	1.48764	5.87866	7.29019	1.98246	2.29293	NOT_CHANGED	UP	KMER33_scaffold38181_Locus_22225_1_49.7_COMPLEX:0-810	810	gi|15228312|ref|NP_188299.1| ethylene-responsive transcription factor RAP2-3	150	1.43e-48	194.822	GO:0009753 response to jasmonic acid stimulus | GO:0051707 response to other organism | GO:0008219 cell death | GO:0009735 response to cytokinin stimulus | GO:0045893 positive regulation of transcription, DNA-dependent | GO:0006950 response to stress | GO:0009873 ethylene mediated signaling pathway	GO:0005737 cytoplasm | GO:0005886 plasma membrane | GO:0005667 transcription factor complex	GO:0003677 DNA binding | GO:0005515 protein binding | GO:0003700 sequence-specific DNA binding transcription factor activity	-	pfam00847 AP2	GO & Domain
TCONS_00027266	XLOC_027082	894	3.69698	3.85038	3.49565	0.0586536	-0.0807865	NOT_CHANGED	NOT_CHANGED	KMER39_scaffold41046_Locus_24716_0_12.4_LINEAR:0-894	894	gi|15228312|ref|NP_188299.1| ethylene-responsive transcription factor RAP2-3	237	1.45e-104	370.341	GO:0009753 response to jasmonic acid stimulus | GO:0051707 response to other organism | GO:0008219 cell death | GO:0009735 response to cytokinin stimulus | GO:0045893 positive regulation of transcription, DNA-dependent | GO:0006950 response to stress | GO:0009873 ethylene mediated signaling pathway	GO:0005737 cytoplasm | GO:0005886 plasma membrane | GO:0005667 transcription factor complex	GO:0003677 DNA binding | GO:0005515 protein binding | GO:0003700 sequence-specific DNA binding transcription factor activity	-	pfam00847 AP2	GO & Domain
TCONS_00049022	XLOC_048707	491	2.91441	4.97233	8.32499	0.770718	1.51424	NOT_CHANGED	NOT_CHANGED	KMER45_scaffold64815_Locus_63566_0__8.2_LINEAR:4-495	491	gi|15228312|ref|NP_188299.1| ethylene-responsive transcription factor RAP2-3	128	7.18e-56	215.263	GO:0009753 response to jasmonic acid stimulus | GO:0051707 response to other organism | GO:0008219 cell death | GO:0009735 response to cytokinin stimulus | GO:0045893 positive regulation of transcription, DNA-dependent | GO:0006950 response to stress | GO:0009873 ethylene mediated signaling pathway	GO:0005737 cytoplasm | GO:0005886 plasma membrane | GO:0005667 transcription factor complex	GO:0003677 DNA binding | GO:0005515 protein binding | GO:0003700 sequence-specific DNA binding transcription factor activity	-	-	GO only
TCONS_00025506	XLOC_025328	979	36.4591	21.1018	15.5729	-0.788913	-1.22724	NOT_CHANGED	NOT_CHANGED	KMER39_scaffold30132_Locus_16514_0_54.2_COMPLEX:0-979	979	gi|18401775|ref|NP_565674.1| ethylene-responsive transcription factor RAP2-7	194	2.06e-96	343.235	GO:0055114 oxidation-reduction process | GO:0006355 regulation of transcription, DNA-dependent | GO:0009887 organ morphogenesis | GO:0010228 vegetative to reproductive phase transition of meristem	GO:0005667 transcription factor complex	GO:0003677 DNA binding | GO:0003700 sequence-specific DNA binding transcription factor activity | GO:0032440 2-alkenal reductase [NAD(P)] activity	-	pfam08226 DUF1720	GO & Domain
TCONS_00053788	XLOC_053456	714	11.218	9.83645	1.96589	-0.189606	-2.51256	NOT_CHANGED	DOWN	KMER51_scaffold11413_Locus_5770_3_13.8_COMPLEX:4-718	714	gi|18401775|ref|NP_565674.1| ethylene-responsive transcription factor RAP2-7	109	3.03e-49	196.6	GO:0009887 organ morphogenesis | GO:0010228 vegetative to reproductive phase transition of meristem | GO:0006355 regulation of transcription, DNA-dependent	GO:0005667 transcription factor complex	GO:0003700 sequence-specific DNA binding transcription factor activity | GO:0003677 DNA binding	-	-	GO only
TCONS_00021839	XLOC_021698	486	3.77657	1.94341	3.52924	-0.958486	-0.097719	NOT_CHANGED	NOT_CHANGED	KMER39_C809701__3.0:0-486	486	gi|30680326|ref|NP_849340.1| ethylene-responsive transcription factor RAP2-9	108	5.23e-41	170.383	GO:0006355 regulation of transcription, DNA-dependent	GO:0005667 transcription factor complex	GO:0003700 sequence-specific DNA binding transcription factor activity | GO:0003677 DNA binding	-	pfam00847 AP2	GO & Domain
TCONS_00032447	XLOC_032222	255	46.581	26.2543	7.24799	-0.827188	-2.68409	NOT_CHANGED	DOWN	KMER39_scaffold69148_Locus_63431_0__9.4_LINEAR:3-258	255	gi|15239501|ref|NP_197953.1| ethylene-responsive transcription factor TINY	79	6.12e-33	141.5	GO:0009825 multidimensional cell growth | GO:0006355 regulation of transcription, DNA-dependent	GO:0005667 transcription factor complex	GO:0003700 sequence-specific DNA binding transcription factor activity | GO:0003677 DNA binding	-	-	GO only
TCONS_00033007	XLOC_032779	313	27.5405	12.38	6.22663	-1.15354	-2.14503	NOT_CHANGED	DOWN	KMER39_scaffold71318_Locus_70389_0_20.3_LINEAR:42-355	313	gi|15239501|ref|NP_197953.1| ethylene-responsive transcription factor TINY	55	3.38e-16	90.8445	GO:0009825 multidimensional cell growth | GO:0006355 regulation of transcription, DNA-dependent	GO:0009536 plastid | GO:0005667 transcription factor complex	GO:0003700 sequence-specific DNA binding transcription factor activity | GO:0003677 DNA binding	-	-	GO only
TCONS_00069253	XLOC_068814	581	6.0177	9.21354	3.18105	0.614543	-0.919709	NOT_CHANGED	NOT_CHANGED	KMER57_scaffold21668_Locus_16087_0_11.0_LINEAR:4-585	581	gi|15239501|ref|NP_197953.1| ethylene-responsive transcription factor TINY	141	5.97e-71	260.586	GO:0009825 multidimensional cell growth | GO:0006355 regulation of transcription, DNA-dependent	GO:0009536 plastid | GO:0005667 transcription factor complex	GO:0003700 sequence-specific DNA binding transcription factor activity | GO:0003677 DNA binding	-	-	GO only
TCONS_00043709	XLOC_043421	502	5.35393	4.43434	2.67416	-0.271879	-1.00151	NOT_CHANGED	NOT_CHANGED	KMER45_scaffold42200_Locus_28627_0__5.8_COMPLEX:16-518	502	gi|42566740|ref|NP_193040.2| Ethylene-responsive transcription factor-like protein	94	2.74e-43	177.493	GO:0006355 regulation of transcription, DNA-dependent	GO:0005667 transcription factor complex	GO:0003700 sequence-specific DNA binding transcription factor activity | GO:0003677 DNA binding	-	pfam00847 AP2	GO & Domain
TCONS_00043710	XLOC_043422	228	52.4522	9.45984	13.5971	-2.47112	-1.9477	DOWN	NOT_CHANGED	KMER45_scaffold42200_Locus_28627_0__5.8_COMPLEX:581-809	228	gi|42566740|ref|NP_193040.2| Ethylene-responsive transcription factor-like protein	64	1.09e-09	69.0714	GO:0006355 regulation of transcription, DNA-dependent	GO:0005667 transcription factor complex	GO:0003700 sequence-specific DNA binding transcription factor activity | GO:0003677 DNA binding	-	-	GO only
TCONS_00004792	XLOC_004765	1080	1.88045	0.398738	0.804239	-2.23756	-1.22538	DOWN	NOT_CHANGED	KMER27_C1302292__9.0:0-1080	1080	gi|30683788|ref|NP_850114.1| FER-LIKE IRON DEFICIENCY-INDUCED transcription factor	314	8.64e-174	600.514	GO:0071281 cellular response to iron ion | GO:0071369 cellular response to ethylene stimulus | GO:0006355 regulation of transcription, DNA-dependent | GO:0034756 regulation of iron ion transport | GO:0071732 cellular response to nitric oxide	GO:0005667 transcription factor complex	GO:0003677 DNA binding | GO:0005515 protein binding | GO:0003700 sequence-specific DNA binding transcription factor activity	-	pfam00010 HLH	GO & Domain
TCONS_00031372	XLOC_031162	735	24.5134	29.689	19.8327	0.276358	-0.30569	NOT_CHANGED	NOT_CHANGED	KMER39_scaffold6424_Locus_2816_0_46.7_COMPLEX:228-963	735	gi|15229571|ref|NP_189047.1| GATA transcription factor 1	202	1.17e-86	310.798	GO:0007623 circadian rhythm | GO:0006355 regulation of transcription, DNA-dependent	GO:0005667 transcription factor complex	GO:0003700 sequence-specific DNA binding transcription factor activity | GO:0043565 sequence-specific DNA binding | GO:0044212 transcription regulatory region DNA binding | GO:0008270 zinc ion binding	-	pfam00320 GATA	GO & Domain
TCONS_00051526	XLOC_051197	317	4.18536	9.44859	11.1713	1.17475	1.41637	NOT_CHANGED	NOT_CHANGED	KMER51_C372677__4.0:1-318	317	gi|15229571|ref|NP_189047.1| GATA transcription factor 1	103	1.29e-32	142.389	GO:0007623 circadian rhythm	GO:0005667 transcription factor complex	GO:0044212 transcription regulatory region DNA binding | GO:0003700 sequence-specific DNA binding transcription factor activity	-	-	GO only
TCONS_00062527	XLOC_062125	975	23.5259	22.8621	12.1312	-0.041292	-0.955528	NOT_CHANGED	NOT_CHANGED	KMER51_scaffold53371_Locus_49715_1_28.9_FORK:12-987	975	gi|15229571|ref|NP_189047.1| GATA transcription factor 1	191	4.05e-84	302.355	GO:0007623 circadian rhythm | GO:0006355 regulation of transcription, DNA-dependent	GO:0005667 transcription factor complex	GO:0003700 sequence-specific DNA binding transcription factor activity | GO:0043565 sequence-specific DNA binding | GO:0044212 transcription regulatory region DNA binding | GO:0008270 zinc ion binding	-	pfam00320 GATA	GO & Domain
TCONS_00000156	XLOC_000156	298	8.48794	0.994201	1.02449	-3.0938	-3.05051	DOWN	DOWN	KMER21_C1407463__4.0:0-298	298	gi|15223086|ref|NP_172279.1| GATA transcription factor 11	62	4.61e-08	64.6279	GO:0006355 regulation of transcription, DNA-dependent	GO:0005667 transcription factor complex	GO:0003700 sequence-specific DNA binding transcription factor activity	-	-	GO only
TCONS_00026754	XLOC_026572	1076	9.70333	6.2747	4.03954	-0.628933	-1.26429	NOT_CHANGED	NOT_CHANGED	KMER39_scaffold37898_Locus_22097_1_18.7_COMPLEX:3-1079	1076	gi|15223086|ref|NP_172279.1| GATA transcription factor 11	210	1.64e-61	234.37	GO:0007623 circadian rhythm | GO:0045893 positive regulation of transcription, DNA-dependent	GO:0005667 transcription factor complex	GO:0008270 zinc ion binding | GO:0044212 transcription regulatory region DNA binding | GO:0043565 sequence-specific DNA binding | GO:0003700 sequence-specific DNA binding transcription factor activity	-	-	GO only
TCONS_00031397	XLOC_031187	296	7.81752	2.02191	2.09129	-1.95099	-1.90232	NOT_CHANGED	NOT_CHANGED	KMER39_scaffold64357_Locus_52252_2_10.5_COMPLEX:542-838	296	gi|15223086|ref|NP_172279.1| GATA transcription factor 11	98	6.26e-40	163.718	GO:0007623 circadian rhythm | GO:0045893 positive regulation of transcription, DNA-dependent	GO:0005667 transcription factor complex	GO:0008270 zinc ion binding | GO:0044212 transcription regulatory region DNA binding | GO:0043565 sequence-specific DNA binding | GO:0003700 sequence-specific DNA binding transcription factor activity	-	pfam00320 GATA	GO & Domain
TCONS_00065987	XLOC_065566	290	4.67014	10.6478	4.45876	1.18902	-0.0668233	NOT_CHANGED	NOT_CHANGED	KMER57_C238201__7.0:0-290	290	gi|15223086|ref|NP_172279.1| GATA transcription factor 11	92	9.51e-43	171.716	GO:0007623 circadian rhythm | GO:0045893 positive regulation of transcription, DNA-dependent	GO:0005667 transcription factor complex	GO:0008270 zinc ion binding | GO:0044212 transcription regulatory region DNA binding | GO:0043565 sequence-specific DNA binding | GO:0003700 sequence-specific DNA binding transcription factor activity	-	pfam00320 GATA	GO & Domain
TCONS_00028976	XLOC_028782	692	0.617399	0.699335	5.95564	0.179781	3.26998	NOT_CHANGED	UP	KMER39_scaffold51058_Locus_34366_1_13.9_COMPLEX:8-700	692	gi|15239847|ref|NP_199741.1| GATA transcription factor 16	116	4.05e-37	159.274	GO:0006355 regulation of transcription, DNA-dependent	GO:0005667 transcription factor complex	GO:0003700 sequence-specific DNA binding transcription factor activity	-	pfam00320 GATA	GO & Domain
TCONS_00036506	XLOC_036264	540	1.80439	2.31567	4.15782	0.359918	1.20432	NOT_CHANGED	NOT_CHANGED	KMER45_C621149__8.0:0-540	540	gi|15239847|ref|NP_199741.1| GATA transcription factor 16	127	2.59e-53	208.153	GO:0006355 regulation of transcription, DNA-dependent	GO:0005667 transcription factor complex	GO:0003700 sequence-specific DNA binding transcription factor activity | GO:0043565 sequence-specific DNA binding | GO:0008270 zinc ion binding	-	pfam00320 GATA	GO & Domain
TCONS_00047687	XLOC_047382	743	2.79135	3.39352	18.052	0.281819	2.69312	NOT_CHANGED	UP	KMER45_scaffold59998_Locus_51721_0_14.3_LINEAR:0-743	743	gi|15239847|ref|NP_199741.1| GATA transcription factor 16	118	8.43e-50	198.377	GO:0006355 regulation of transcription, DNA-dependent	GO:0005667 transcription factor complex	GO:0003700 sequence-specific DNA binding transcription factor activity	-	pfam00320 GATA	GO & Domain
TCONS_00008051	XLOC_007986	251	34.6943	8.14072	1.95097	-2.09147	-4.15244	DOWN	DOWN	KMER27_scaffold60965_Locus_55551_0__6.9_LINEAR:25-276	251	gi|15228899|ref|NP_188312.1| GATA transcription factor 17	66	2.56e-30	133.502	GO:0006355 regulation of transcription, DNA-dependent	GO:0005667 transcription factor complex	GO:0003700 sequence-specific DNA binding transcription factor activity	-	pfam00320 GATA	GO & Domain
TCONS_00048264	XLOC_047956	557	2.5738	1.89599	1.41437	-0.440949	-0.86374	NOT_CHANGED	NOT_CHANGED	KMER45_scaffold62081_Locus_56138_0__3.5_LINEAR:0-557	557	gi|15228899|ref|NP_188312.1| GATA transcription factor 17	165	3.37e-55	213.93	GO:0006355 regulation of transcription, DNA-dependent	GO:0005667 transcription factor complex	GO:0003700 sequence-specific DNA binding transcription factor activity	-	pfam00320 GATA	GO & Domain
TCONS_00001341	XLOC_001334	596	18.3146	5.15813	4.59115	-1.82807	-1.99607	NOT_CHANGED	NOT_CHANGED	KMER21_scaffold20777_Locus_19736_1_36.0_FORK:1-597	596	gi|15241967|ref|NP_200497.1| GATA transcription factor 21	96	2.84e-43	177.937	GO:0009910 negative regulation of flower development | GO:0009735 response to cytokinin stimulus | GO:0009416 response to light stimulus | GO:0006355 regulation of transcription, DNA-dependent | GO:0010187 negative regulation of seed germination | GO:0007623 circadian rhythm | GO:0010255 glucose mediated signaling pathway | GO:0010380 regulation of chlorophyll biosynthetic process | GO:0009740 gi…	GO:0005667 transcription factor complex	GO:0008270 zinc ion binding | GO:0044212 transcription regulatory region DNA binding | GO:0043565 sequence-specific DNA binding | GO:0005515 protein binding | GO:0003700 sequence-specific DNA binding transcription factor activity	-	-	GO only
TCONS_00013595	XLOC_013499	406	6.08208	1	5.38463	-2.60456	-0.175718	DOWN	NOT_CHANGED	KMER33_scaffold30302_Locus_16521_0_16.4_FORK:4-410	406	gi|15241967|ref|NP_200497.1| GATA transcription factor 21	123	5.01e-52	202.376	GO:0009910 negative regulation of flower development | GO:0009735 response to cytokinin stimulus | GO:0009416 response to light stimulus | GO:0006355 regulation of transcription, DNA-dependent | GO:0010187 negative regulation of seed germination | GO:0007623 circadian rhythm | GO:0010255 glucose mediated signaling pathway | GO:0010380 regulation of chlorophyll biosynthetic process | GO:0009740 gi…	GO:0005667 transcription factor complex	GO:0044212 transcription regulatory region DNA binding | GO:0005515 protein binding | GO:0003700 sequence-specific DNA binding transcription factor activity	-	-	GO only
TCONS_00053303	XLOC_052974	828	2.40713	0.737553	2.41414	-1.7065	0.00419528	NOT_CHANGED	NOT_CHANGED	KMER51_C508839_14.0:31-859	828	gi|15241967|ref|NP_200497.1| GATA transcription factor 21	236	2.15e-117	412.998	GO:0009910 negative regulation of flower development | GO:0009735 response to cytokinin stimulus | GO:0009416 response to light stimulus | GO:0006355 regulation of transcription, DNA-dependent | GO:0010187 negative regulation of seed germination | GO:0007623 circadian rhythm | GO:0010255 glucose mediated signaling pathway | GO:0010380 regulation of chlorophyll biosynthetic process | GO:0009740 gi…	GO:0005667 transcription factor complex	GO:0044212 transcription regulatory region DNA binding | GO:0005515 protein binding | GO:0003700 sequence-specific DNA binding transcription factor activity	-	-	GO only
TCONS_00012037	XLOC_011951	179	1683.27	497.727	529.808	-1.75784	-1.66773	NOT_CHANGED	NOT_CHANGED	KMER33_scaffold12596_Locus_6057_1_45.0_FORK:519-800	179	gi|18402914|ref|NP_566676.1| GATA transcription factor 24	58	3.99e-30	129.503	GO:0006355 regulation of transcription, DNA-dependent	GO:0005667 transcription factor complex	GO:0003700 sequence-specific DNA binding transcription factor activity | GO:0043565 sequence-specific DNA binding | GO:0008270 zinc ion binding	-	pfam06203 CCT	GO & Domain
TCONS_00045563	XLOC_045266	656	15.1808	16.0412	25.4788	0.0795342	0.74705	NOT_CHANGED	NOT_CHANGED	KMER45_scaffold50714_Locus_37793_1_29.5_COMPLEX:0-656	656	gi|18402914|ref|NP_566676.1| GATA transcription factor 24	63	4.68e-31	140.167	GO:0006355 regulation of transcription, DNA-dependent	GO:0005667 transcription factor complex	GO:0003700 sequence-specific DNA binding transcription factor activity | GO:0043565 sequence-specific DNA binding | GO:0008270 zinc ion binding	-	pfam00320 GATA | pfam06203 CCT	GO & Domain
TCONS_00045564	XLOC_045267	299	41.1218	37.4692	53.7543	-0.134198	0.386477	NOT_CHANGED	NOT_CHANGED	KMER45_scaffold50715_Locus_37793_2_25.8_COMPLEX:624-923	299	gi|18402914|ref|NP_566676.1| GATA transcription factor 24	99	2.24e-53	202.376	GO:0006355 regulation of transcription, DNA-dependent	GO:0005667 transcription factor complex	GO:0003700 sequence-specific DNA binding transcription factor activity | GO:0043565 sequence-specific DNA binding | GO:0008270 zinc ion binding	-	pfam06203 CCT | pfam09425 CCT_2	GO & Domain
TCONS_00005256	XLOC_005216	215	151.514	22.1763	72.0238	-2.77236	-1.07291	DOWN	NOT_CHANGED	KMER27_scaffold17151_Locus_10143_3_16.8_COMPLEX:8-223	215	gi|30684095|ref|NP_193491.2| GATA transcription factor 26	69	4.68e-26	119.283	GO:0006355 regulation of transcription, DNA-dependent	GO:0005667 transcription factor complex	GO:0003700 sequence-specific DNA binding transcription factor activity | GO:0043565 sequence-specific DNA binding | GO:0008270 zinc ion binding	-	-	GO only
TCONS_00012038	XLOC_011952	424	29.9353	23.346	30.6204	-0.358672	0.0326454	NOT_CHANGED	NOT_CHANGED	KMER33_scaffold12596_Locus_6057_1_45.0_FORK:0-424	424	gi|18403600|ref|NP_564593.1| GATA transcription factor 28	58	2.38e-16	92.1776	GO:0006355 regulation of transcription, DNA-dependent	GO:0005667 transcription factor complex	GO:0003700 sequence-specific DNA binding transcription factor activity | GO:0043565 sequence-specific DNA binding | GO:0008270 zinc ion binding	-	pfam00320 GATA	GO & Domain
TCONS_00026545	XLOC_026363	767	2.80452	2.23809	2.85177	-0.325486	0.0241038	NOT_CHANGED	NOT_CHANGED	KMER39_scaffold36551_Locus_21062_1__7.0_FORK:534-1301	767	gi|15239343|ref|NP_201433.1| GATA transcription factor 5	191	4.19e-107	378.783	GO:0009416 response to light stimulus | GO:0045893 positive regulation of transcription, DNA-dependent	GO:0005667 transcription factor complex	GO:0008270 zinc ion binding | GO:0043565 sequence-specific DNA binding | GO:0003700 sequence-specific DNA binding transcription factor activity	-	pfam00320 GATA	GO & Domain
TCONS_00032475	XLOC_032249	355	6.6852	1.35051	8.4471	-2.30747	0.337485	DOWN	NOT_CHANGED	KMER39_scaffold69228_Locus_63647_0__5.6_LINEAR:357-712	355	gi|15239343|ref|NP_201433.1| GATA transcription factor 5	97	1.56e-32	142.833	GO:0006355 regulation of transcription, DNA-dependent	GO:0005667 transcription factor complex	GO:0003700 sequence-specific DNA binding transcription factor activity	-	-	GO only
TCONS_00046002	XLOC_045702	537	4.09717	2.33499	9.28839	-0.811211	1.1808	NOT_CHANGED	NOT_CHANGED	KMER45_scaffold52796_Locus_40361_1_22.8_FORK:4-541	537	gi|15233101|ref|NP_191041.1| GATA transcription factor 8	122	3.88e-59	225.483	GO:0009845 seed germination | GO:0007623 circadian rhythm	GO:0005667 transcription factor complex	GO:0003700 sequence-specific DNA binding transcription factor activity	-	-	GO only
TCONS_00055646	XLOC_055299	809	6.95392	8.73699	4.48086	0.32931	-0.634051	NOT_CHANGED	NOT_CHANGED	KMER51_scaffold20788_Locus_12582_2_16.8_COMPLEX:678-1487	809	gi|15233101|ref|NP_191041.1| GATA transcription factor 8	87	1.93e-36	157.497	GO:0009845 seed germination | GO:0007623 circadian rhythm | GO:0045893 positive regulation of transcription, DNA-dependent	GO:0005667 transcription factor complex	GO:0008270 zinc ion binding | GO:0043565 sequence-specific DNA binding | GO:0003700 sequence-specific DNA binding transcription factor activity	-	pfam00320 GATA	GO & Domain
TCONS_00069979	XLOC_069536	1345	8.25425	6.57591	7.24201	-0.327947	-0.188747	NOT_CHANGED	NOT_CHANGED	KMER57_scaffold26918_Locus_21969_0__8.1_FORK:0-1345	1345	gi|15233101|ref|NP_191041.1| GATA transcription factor 8	318	3.29e-182	628.508	GO:0009845 seed germination | GO:0007623 circadian rhythm | GO:0045893 positive regulation of transcription, DNA-dependent	GO:0005667 transcription factor complex	GO:0008270 zinc ion binding | GO:0043565 sequence-specific DNA binding | GO:0003700 sequence-specific DNA binding transcription factor activity	-	pfam00320 GATA	GO & Domain
TCONS_00073342	XLOC_072871	346	17.5482	14.937	8.96492	-0.232433	-0.96896	NOT_CHANGED	NOT_CHANGED	KMER57_scaffold6445_Locus_2198_2_19.7_COMPLEX:1-347	346	gi|15233101|ref|NP_191041.1| GATA transcription factor 8	36	3.7e-10	71.7375	GO:0009845 seed germination | GO:0007623 circadian rhythm	GO:0005667 transcription factor complex	GO:0003700 sequence-specific DNA binding transcription factor activity	-	-	GO only
TCONS_00028237	XLOC_028048	333	13.3437	7.70681	18.1584	-0.791953	0.444478	NOT_CHANGED	NOT_CHANGED	KMER39_scaffold46625_Locus_29855_0__9.1_LINEAR:0-333	333	gi|240255906|ref|NP_680707.4| GATA type zinc finger transcription factor family protein	56	4.58e-29	131.725	GO:0006355 regulation of transcription, DNA-dependent	GO:0005667 transcription factor complex	GO:0003700 sequence-specific DNA binding transcription factor activity	-	-	GO only
TCONS_00008609	XLOC_008540	2069	40.23	37.2932	23.5956	-0.109359	-0.769754	NOT_CHANGED	NOT_CHANGED	KMER27_scaffold67625_Locus_71337_0_52.3_LINEAR:22-2091	2069	gi|15238195|ref|NP_196617.1| global transcription factor group E2	400	2.11e-179	619.177	GO:0009294 DNA mediated transformation	-	GO:0042393 histone binding | GO:0003677 DNA binding	-	pfam00439 Bromodomain	GO & Domain
TCONS_00048100	XLOC_047792	1486	8.09928	8.52608	6.68433	0.0740889	-0.277011	NOT_CHANGED	NOT_CHANGED	KMER45_scaffold61516_Locus_54852_0_10.7_LINEAR:496-1982	1486	gi|15221424|ref|NP_172113.1| global transcription factor group E4	398	2.96e-202	695.161	GO:0009294 DNA mediated transformation | GO:0048364 root development | GO:0007049 cell cycle | GO:0016573 histone acetylation | GO:0042967 acyl-carrier-protein biosynthetic process	GO:0000123 histone acetyltransferase complex	GO:0003677 DNA binding | GO:0004402 histone acetyltransferase activity	-	pfam00439 Bromodomain	GO & Domain
TCONS_00048101	XLOC_047793	583	12.3698	10.0554	9.22969	-0.298852	-0.422468	NOT_CHANGED	NOT_CHANGED	KMER45_scaffold61516_Locus_54852_0_10.7_LINEAR:2046-2629	583	gi|15221424|ref|NP_172113.1| global transcription factor group E4	142	7.74e-78	281.471	GO:0009294 DNA mediated transformation | GO:0048364 root development | GO:0007049 cell cycle | GO:0016573 histone acetylation | GO:0042967 acyl-carrier-protein biosynthetic process	GO:0000123 histone acetyltransferase complex	GO:0003677 DNA binding | GO:0004402 histone acetyltransferase activity	-	-	GO only
TCONS_00061257	XLOC_060866	2754	8.79529	9.77818	9.90188	0.152835	0.170971	NOT_CHANGED	NOT_CHANGED	KMER51_scaffold4812_Locus_1575_0_13.2_COMPLEX:2-2756	2754	gi|15221424|ref|NP_172113.1| global transcription factor group E4	422	4.42e-155	538.305	GO:0009294 DNA mediated transformation | GO:0048364 root development | GO:0007049 cell cycle | GO:0016573 histone acetylation | GO:0042967 acyl-carrier-protein biosynthetic process	GO:0000123 histone acetyltransferase complex	GO:0003677 DNA binding | GO:0004402 histone acetyltransferase activity	-	pfam00439 Bromodomain	GO & Domain
TCONS_00072047	XLOC_071582	738	16.9068	5.77763	16.1534	-1.54905	-0.0657658	NOT_CHANGED	NOT_CHANGED	KMER57_scaffold40385_Locus_41535_1_29.5_BUBBLE:2526-3264	738	gi|15232127|ref|NP_189362.1| global transcription factor group E8	232	5.29e-121	424.996	GO:0016573 histone acetylation | GO:0045893 positive regulation of transcription, DNA-dependent | GO:0042967 acyl-carrier-protein biosynthetic process	GO:0009507 chloroplast | GO:0000123 histone acetyltransferase complex	GO:0003677 DNA binding | GO:0005515 protein binding | GO:0004402 histone acetyltransferase activity	-	-	GO only
TCONS_00022877	XLOC_022725	890	0.984374	1.68347	1.61145	0.77416	0.711081	NOT_CHANGED	NOT_CHANGED	KMER39_scaffold11848_Locus_5645_0__7.8_COMPLEX:489-1379	890	gi|15222432|ref|NP_172232.1| GRAS family transcription factor	284	1.6e-144	503.201	GO:0010200 response to chitin | GO:0006355 regulation of transcription, DNA-dependent	GO:0005667 transcription factor complex	GO:0003700 sequence-specific DNA binding transcription factor activity	-	pfam03514 GRAS	GO & Domain
TCONS_00022878	XLOC_022726	386	6.35162	5.17448	5.96133	-0.295711	-0.0914904	NOT_CHANGED	NOT_CHANGED	KMER39_scaffold11848_Locus_5645_0__7.8_COMPLEX:1592-1978	386	gi|15222432|ref|NP_172232.1| GRAS family transcription factor	125	1.51e-34	149.499	GO:0010200 response to chitin	GO:0005667 transcription factor complex	GO:0003700 sequence-specific DNA binding transcription factor activity	-	-	GO only
TCONS_00011976	XLOC_011890	637	23.5242	42.5435	36.294	0.854793	0.625585	NOT_CHANGED	NOT_CHANGED	KMER33_scaffold11833_Locus_5652_0_59.3_LINEAR:0-637	637	gi|89257622|gb|ABD65110.1| GRAS family transcription factor	212	2.77e-127	445.88	GO:0006355 regulation of transcription, DNA-dependent	-	-	-	pfam03514 GRAS	GO & Domain
TCONS_00049302	XLOC_048978	581	2.40708	11.294	18.5561	2.2302	2.94654	UP	UP	KMER45_scaffold65923_Locus_67773_0_49.1_LINEAR:0-581	581	gi|89257622|gb|ABD65110.1| GRAS family transcription factor	106	5.88e-64	240.146	GO:0006355 regulation of transcription, DNA-dependent	-	-	-	-	GO only
TCONS_00061727	XLOC_061333	2076	9.32255	21.9269	18.6551	1.23391	1.00077	NOT_CHANGED	NOT_CHANGED	KMER51_scaffold50187_Locus_43879_0_52.6_LINEAR:0-2076	2076	gi|89257622|gb|ABD65110.1| GRAS family transcription factor	516	1.66e-312	1061.75	GO:0006355 regulation of transcription, DNA-dependent	-	-	-	pfam03514 GRAS	GO & Domain
TCONS_00033540	XLOC_033299	372	0.920274	8.01176	1037.54	3.12198	10.1388	UP	UP	KMER39_scaffold8251_Locus_3744_0_49.6_COMPLEX:0-372	372	gi|323462247|gb|ADX69243.1| heat shock transcription factor A2	89	9.66e-50	194.822	GO:0071456 cellular response to hypoxia | GO:0034620 cellular response to unfolded protein | GO:0010286 heat acclimation | GO:0010200 response to chitin | GO:0034605 cellular response to heat | GO:0045893 positive regulation of transcription, DNA-dependent | GO:0009644 response to high light intensity | GO:0042542 response to hydrogen peroxide	GO:0005667 transcription factor complex	GO:0043565 sequence-specific DNA binding | GO:0005515 protein binding | GO:0003700 sequence-specific DNA binding transcription factor activity	-	-	GO only
TCONS_00050670	XLOC_050342	233	1	38.7616	1709.84	5.27656	10.7396	UP	UP	KMER51_C305089_60.0:14-247	233	gi|323462247|gb|ADX69243.1| heat shock transcription factor A2	49	1.79e-22	109.063	GO:0071456 cellular response to hypoxia | GO:0034620 cellular response to unfolded protein | GO:0010286 heat acclimation | GO:0010200 response to chitin | GO:0034605 cellular response to heat | GO:0045893 positive regulation of transcription, DNA-dependent | GO:0009644 response to high light intensity | GO:0042542 response to hydrogen peroxide	GO:0005667 transcription factor complex	GO:0003677 DNA binding | GO:0005515 protein binding | GO:0003700 sequence-specific DNA binding transcription factor activity	-	-	GO only
TCONS_00054405	XLOC_054066	842	0.235376	7.9422	482.386	5.0765	11.001	UP	UP	KMER51_scaffold14399_Locus_7685_0_60.1_COMPLEX:18-1001	842	gi|323462247|gb|ADX69243.1| heat shock transcription factor A2	239	7.75e-107	377.895	GO:0071456 cellular response to hypoxia | GO:0034620 cellular response to unfolded protein | GO:0010286 heat acclimation | GO:0010200 response to chitin | GO:0034605 cellular response to heat | GO:0045893 positive regulation of transcription, DNA-dependent | GO:0009644 response to high light intensity | GO:0042542 response to hydrogen peroxide	GO:0005667 transcription factor complex	GO:0043565 sequence-specific DNA binding | GO:0005515 protein binding | GO:0003700 sequence-specific DNA binding transcription factor activity	-	-	GO only
TCONS_00054406	XLOC_054067	219	1	48.794	4213.62	5.60863	12.0408	UP	UP	KMER51_scaffold14399_Locus_7685_0_60.1_COMPLEX:1143-1362	219	gi|323462247|gb|ADX69243.1| heat shock transcription factor A2	59	8.13e-32	136.613	GO:0071456 cellular response to hypoxia | GO:0034620 cellular response to unfolded protein | GO:0010286 heat acclimation | GO:0010200 response to chitin | GO:0034605 cellular response to heat | GO:0045893 positive regulation of transcription, DNA-dependent | GO:0009644 response to high light intensity | GO:0042542 response to hydrogen peroxide	GO:0005667 transcription factor complex	GO:0003677 DNA binding | GO:0005515 protein binding | GO:0003700 sequence-specific DNA binding transcription factor activity	-	-	GO only
TCONS_00036151	XLOC_035909	453	1.83877	2.17605	23.5309	0.242971	3.67774	NOT_CHANGED	UP	KMER45_C597847_15.0:4-457	453	gi|22326589|ref|NP_195992.2| heat shock transcription factor A3	88	9.8e-45	181.492	GO:0006355 regulation of transcription, DNA-dependent	GO:0005739 mitochondrion | GO:0005667 transcription factor complex	GO:0003700 sequence-specific DNA binding transcription factor activity | GO:0043565 sequence-specific DNA binding	-	pfam00447 HSF_DNA-bind	GO & Domain
TCONS_00006923	XLOC_006865	804	3.2558	3.0632	3.51393	-0.0879725	0.110073	NOT_CHANGED	NOT_CHANGED	KMER27_scaffold46054_Locus_34571_0__9.6_COMPLEX:0-804	804	gi|323462249|gb|ADX69244.1| heat shock transcription factor A4a	41	7.63e-15	88.6228	GO:0009958 positive gravitropism | GO:0007264 small GTPase mediated signal transduction | GO:0048530 fruit morphogenesis | GO:0006355 regulation of transcription, DNA-dependent | GO:0007034 vacuolar transport | GO:0009408 response to heat | GO:0009733 response to auxin stimulus | GO:0010200 response to chitin | GO:0048527 lateral root development | GO:0015031 protein transport	GO:0005774 vacuolar membrane | GO:0005667 transcription factor complex	GO:0043565 sequence-specific DNA binding | GO:0005515 protein binding | GO:0003700 sequence-specific DNA binding transcription factor activity | GO:0005525 GTP binding	-	-	GO only
TCONS_00013847	XLOC_013750	268	7.73931	6.61532	14.7063	-0.226394	0.926157	NOT_CHANGED	NOT_CHANGED	KMER33_scaffold32788_Locus_18216_0_36.7_BUBBLE:857-1198	268	gi|323462249|gb|ADX69244.1| heat shock transcription factor A4a	85	4.49e-48	185.935	GO:0010200 response to chitin	GO:0005667 transcription factor complex	GO:0003700 sequence-specific DNA binding transcription factor activity | GO:0003677 DNA binding	-	-	GO only
TCONS_00013848	XLOC_013751	233	19.3652	23.6876	11.792	0.290666	-0.715658	NOT_CHANGED	NOT_CHANGED	KMER33_scaffold32788_Locus_18216_0_36.7_BUBBLE:267-500	233	gi|323462249|gb|ADX69244.1| heat shock transcription factor A4a	33	1.85e-13	81.0688	GO:0010200 response to chitin	GO:0005667 transcription factor complex	GO:0003700 sequence-specific DNA binding transcription factor activity | GO:0003677 DNA binding	-	-	GO only
TCONS_00023337	XLOC_023181	1215	3.10749	5.54981	4.48294	0.836689	0.528695	NOT_CHANGED	NOT_CHANGED	KMER39_scaffold15037_Locus_7235_1_22.0_COMPLEX:547-1762	1215	gi|323462249|gb|ADX69244.1| heat shock transcription factor A4a	172	8.52e-89	317.907	GO:0009958 positive gravitropism | GO:0007264 small GTPase mediated signal transduction | GO:0048530 fruit morphogenesis | GO:0006355 regulation of transcription, DNA-dependent | GO:0007034 vacuolar transport | GO:0009408 response to heat | GO:0009733 response to auxin stimulus | GO:0010200 response to chitin | GO:0048527 lateral root development | GO:0015031 protein transport	GO:0005774 vacuolar membrane | GO:0005667 transcription factor complex	GO:0043565 sequence-specific DNA binding | GO:0005515 protein binding | GO:0003700 sequence-specific DNA binding transcription factor activity | GO:0005525 GTP binding	-	pfam00447 HSF_DNA-bind	GO & Domain
TCONS_00056308	XLOC_055954	1599	6.36963	7.42644	12.5063	0.221461	0.973374	NOT_CHANGED	NOT_CHANGED	KMER51_scaffold2444_Locus_755_1_21.3_COMPLEX:0-1599	1599	gi|323462249|gb|ADX69244.1| heat shock transcription factor A4a	364	5.97e-244	833.798	GO:0009958 positive gravitropism | GO:0007264 small GTPase mediated signal transduction | GO:0048530 fruit morphogenesis | GO:0006355 regulation of transcription, DNA-dependent | GO:0007034 vacuolar transport | GO:0009408 response to heat | GO:0009733 response to auxin stimulus | GO:0010200 response to chitin | GO:0048527 lateral root development | GO:0015031 protein transport	GO:0005774 vacuolar membrane | GO:0005667 transcription factor complex	GO:0043565 sequence-specific DNA binding | GO:0005515 protein binding | GO:0003700 sequence-specific DNA binding transcription factor activity | GO:0005525 GTP binding	-	pfam00447 HSF_DNA-bind	GO & Domain
TCONS_00057196	XLOC_056836	1064	12.1038	16.102	78.9866	0.41178	2.70615	NOT_CHANGED	UP	KMER51_scaffold2890_Locus_895_0_40.0_COMPLEX:0-1064	1064	gi|323462249|gb|ADX69244.1| heat shock transcription factor A4a	110	1.93e-59	228.149	GO:0009958 positive gravitropism | GO:0007264 small GTPase mediated signal transduction | GO:0048530 fruit morphogenesis | GO:0006355 regulation of transcription, DNA-dependent | GO:0007034 vacuolar transport | GO:0009408 response to heat | GO:0009733 response to auxin stimulus | GO:0010200 response to chitin | GO:0048527 lateral root development | GO:0015031 protein transport	GO:0005774 vacuolar membrane | GO:0005667 transcription factor complex	GO:0043565 sequence-specific DNA binding | GO:0005515 protein binding | GO:0003700 sequence-specific DNA binding transcription factor activity | GO:0005525 GTP binding	-	-	GO only
TCONS_00056233	XLOC_055879	763	3.22837	2.25337	2.69251	-0.518722	-0.261854	NOT_CHANGED	NOT_CHANGED	KMER51_scaffold23983_Locus_15205_0_11.2_LINEAR:1014-1777	763	gi|2244754|emb|CAB10177.1| heat shock transcription factor like protein	192	9.18e-104	367.675	GO:0006355 regulation of transcription, DNA-dependent	GO:0005667 transcription factor complex	GO:0003700 sequence-specific DNA binding transcription factor activity | GO:0043565 sequence-specific DNA binding	-	-	GO only
TCONS_00073130	XLOC_072660	543	5.36432	2.95287	5.00472	-0.861277	-0.100106	NOT_CHANGED	NOT_CHANGED	KMER57_scaffold5320_Locus_1755_3__9.6_COMPLEX:0-543	543	gi|2244754|emb|CAB10177.1| heat shock transcription factor like protein	109	6.23e-66	245.478	GO:0006355 regulation of transcription, DNA-dependent	GO:0005667 transcription factor complex	GO:0003700 sequence-specific DNA binding transcription factor activity | GO:0043565 sequence-specific DNA binding	-	pfam00447 HSF_DNA-bind	GO & Domain
TCONS_00056916	XLOC_056560	1163	7.56863	5.23399	5.98479	-0.532121	-0.338732	NOT_CHANGED	NOT_CHANGED	KMER51_scaffold27676_Locus_18413_0_10.9_FORK:0-1163	1163	gi|42562463|ref|NP_174511.2| heat stress transcription factor A-1d	266	1.67e-136	476.54	GO:0006950 response to stress | GO:0006355 regulation of transcription, DNA-dependent	GO:0016023 cytoplasmic membrane-bounded vesicle | GO:0005667 transcription factor complex	GO:0003700 sequence-specific DNA binding transcription factor activity | GO:0043565 sequence-specific DNA binding	-	-	GO only
TCONS_00024025	XLOC_023865	165	1	58.1429	1363.79	5.86153	10.4134	UP	UP	KMER39_scaffold20479_Locus_10294_3_49.6_COMPLEX:0-165	165	gi|15228440|ref|NP_186949.1| heat stress transcription factor A-1e	54	8.2e-30	127.726	GO:0006355 regulation of transcription, DNA-dependent	GO:0005667 transcription factor complex	GO:0003700 sequence-specific DNA binding transcription factor activity | GO:0003677 DNA binding	-	pfam00447 HSF_DNA-bind	GO & Domain
TCONS_00039790	XLOC_039526	1649	1.39498	0.97829	57.9317	-0.51191	5.37604	NOT_CHANGED	UP	KMER45_scaffold23393_Locus_13252_0_57.5_COMPLEX:2-1782	1649	gi|15228440|ref|NP_186949.1| heat stress transcription factor A-1e	374	9.21e-191	656.947	GO:0006950 response to stress | GO:0006355 regulation of transcription, DNA-dependent	GO:0005667 transcription factor complex	GO:0003700 sequence-specific DNA binding transcription factor activity | GO:0043565 sequence-specific DNA binding	-	pfam00447 HSF_DNA-bind	GO & Domain
TCONS_00055569	XLOC_055222	419	1	0.496437	8.75042	-1.01032	3.12935	NOT_CHANGED	UP	KMER51_scaffold20291_Locus_12186_1_17.2_COMPLEX:5-424	419	gi|15228440|ref|NP_186949.1| heat stress transcription factor A-1e	71	3.26e-27	126.837	GO:0006950 response to stress | GO:0006355 regulation of transcription, DNA-dependent	GO:0005667 transcription factor complex	GO:0003700 sequence-specific DNA binding transcription factor activity | GO:0043565 sequence-specific DNA binding	-	-	GO only
TCONS_00056367	XLOC_056013	483	4.09086	2.74748	6.06315	-0.574295	0.567663	NOT_CHANGED	NOT_CHANGED	KMER51_scaffold24807_Locus_15904_1_10.6_COMPLEX:3-486	483	gi|15228440|ref|NP_186949.1| heat stress transcription factor A-1e	37	6.05e-17	94.3993	GO:0006355 regulation of transcription, DNA-dependent	GO:0016023 cytoplasmic membrane-bounded vesicle | GO:0005667 transcription factor complex	GO:0003700 sequence-specific DNA binding transcription factor activity | GO:0003677 DNA binding	-	-	GO only
TCONS_00056368	XLOC_056014	1057	6.40922	9.13798	15.2184	0.511726	1.2476	NOT_CHANGED	NOT_CHANGED	KMER51_scaffold24807_Locus_15904_1_10.6_COMPLEX:542-1599	1057	gi|15228440|ref|NP_186949.1| heat stress transcription factor A-1e	349	2.27e-165	572.52	GO:0006950 response to stress | GO:0006355 regulation of transcription, DNA-dependent	GO:0005667 transcription factor complex	GO:0003700 sequence-specific DNA binding transcription factor activity | GO:0043565 sequence-specific DNA binding	-	-	GO only
TCONS_00030331	XLOC_030131	180	54.9029	1	120.91	-5.77881	1.13898	DOWN	NOT_CHANGED	KMER39_scaffold58923_Locus_43719_0__4.9_LINEAR:5-185	180	gi|15228865|ref|NP_188922.1| heat stress transcription factor A-6b	60	3.58e-26	117.95	GO:0009644 response to high light intensity | GO:0032268 regulation of cellular protein metabolic process | GO:0009408 response to heat | GO:0006355 regulation of transcription, DNA-dependent	GO:0005667 transcription factor complex	GO:0003700 sequence-specific DNA binding transcription factor activity | GO:0043565 sequence-specific DNA binding	-	-	GO only
TCONS_00036375	XLOC_036133	500	1	0.371818	79.4123	-1.42733	6.31129	NOT_CHANGED	UP	KMER45_C611281_19.0:0-500	500	gi|15231071|ref|NP_190759.1| heat stress transcription factor A-7a	38	8.09e-16	90.8445	GO:0032268 regulation of cellular protein metabolic process | GO:0000160 two-component signal transduction system (phosphorelay) | GO:0035556 intracellular signal transduction | GO:0006355 regulation of transcription, DNA-dependent | GO:0009408 response to heat | GO:0009644 response to high light intensity	GO:0005667 transcription factor complex	GO:0000156 two-component response regulator activity | GO:0043565 sequence-specific DNA binding | GO:0003700 sequence-specific DNA binding transcription factor activity	-	-	GO only
TCONS_00029229	XLOC_029034	364	1	1	36.8576	0	5.20389	NOT_CHANGED	UP	KMER39_scaffold52532_Locus_35965_1_38.2_COMPLEX:787-1151	364	gi|15229416|ref|NP_191894.1| heat stress transcription factor A-7b	63	6.37e-30	134.835	GO:0009644 response to high light intensity | GO:0032268 regulation of cellular protein metabolic process | GO:0009408 response to heat | GO:0006355 regulation of transcription, DNA-dependent	GO:0005667 transcription factor complex	GO:0003700 sequence-specific DNA binding transcription factor activity | GO:0043565 sequence-specific DNA binding	-	-	GO only
TCONS_00006920	XLOC_006862	434	1.99507	2.80455	0.431115	0.49133	-2.21029	NOT_CHANGED	DOWN	KMER27_scaffold46040_Locus_34554_0_40.6_FORK:23-457	434	gi|15220611|ref|NP_176964.1| heat stress transcription factor A-8	49	4.61e-12	78.4027	GO:0006355 regulation of transcription, DNA-dependent	GO:0005667 transcription factor complex	GO:0003700 sequence-specific DNA binding transcription factor activity | GO:0003677 DNA binding	-	-	GO only
TCONS_00015562	XLOC_015453	1468	4.60998	3.90419	3.58897	-0.239737	-0.361191	NOT_CHANGED	NOT_CHANGED	KMER33_scaffold48292_Locus_31088_0_32.2_COMPLEX:0-1468	1468	gi|15220611|ref|NP_176964.1| heat stress transcription factor A-8	305	2.86e-150	522.308	GO:0006950 response to stress | GO:0006355 regulation of transcription, DNA-dependent	GO:0005667 transcription factor complex	GO:0003700 sequence-specific DNA binding transcription factor activity | GO:0043565 sequence-specific DNA binding	-	-	GO only
TCONS_00053811	XLOC_053479	823	10.9205	4.83122	5.67814	-1.17658	-0.943549	NOT_CHANGED	NOT_CHANGED	KMER51_scaffold11554_Locus_5884_0__8.4_LINEAR:0-823	823	gi|15220611|ref|NP_176964.1| heat stress transcription factor A-8	215	1.93e-108	383.227	GO:0006950 response to stress | GO:0006355 regulation of transcription, DNA-dependent	GO:0005667 transcription factor complex	GO:0003700 sequence-specific DNA binding transcription factor activity | GO:0043565 sequence-specific DNA binding	-	-	GO only
TCONS_00022366	XLOC_022221	784	16.5875	18.194	23.0161	0.133366	0.472547	NOT_CHANGED	NOT_CHANGED	KMER39_C848491_31.0:0-784	784	gi|15239544|ref|NP_200218.1| heat stress transcription factor A-9	94	5.58e-09	69.5157	GO:0006355 regulation of transcription, DNA-dependent	GO:0005667 transcription factor complex	GO:0003700 sequence-specific DNA binding transcription factor activity | GO:0003677 DNA binding	-	pfam00447 HSF_DNA-bind	GO & Domain
TCONS_00060591	XLOC_060205	205	1	1	140.661	0	7.13608	NOT_CHANGED	UP	KMER51_scaffold45199_Locus_36653_0__7.4_LINEAR:0-205	205	gi|15234583|ref|NP_195416.1| heat stress transcription factor B-1	63	8.45e-35	144.611	GO:0009408 response to heat | GO:0045892 negative regulation of transcription, DNA-dependent	GO:0005667 transcription factor complex	GO:0043565 sequence-specific DNA binding | GO:0003700 sequence-specific DNA binding transcription factor activity	-	pfam00447 HSF_DNA-bind	GO & Domain
TCONS_00023961	XLOC_023802	307	1	2.77561	424.43	1.4728	8.72938	NOT_CHANGED	UP	KMER39_scaffold19919_Locus_10001_0_56.1_COMPLEX:0-307	307	gi|30697614|ref|NP_201008.2| heat stress transcription factor B-2a	43	4.06e-21	106.397	GO:0006950 response to stress | GO:0006355 regulation of transcription, DNA-dependent	GO:0005667 transcription factor complex	GO:0003700 sequence-specific DNA binding transcription factor activity | GO:0043565 sequence-specific DNA binding	-	-	GO only
TCONS_00054932	XLOC_054586	1295	19.394	33.277	281.013	0.778915	3.85695	NOT_CHANGED	UP	KMER51_scaffold17226_Locus_9840_0_47.6_FORK:0-1295	1295	gi|30697614|ref|NP_201008.2| heat stress transcription factor B-2a	227	5.18e-96	341.902	GO:0010200 response to chitin | GO:0045892 negative regulation of transcription, DNA-dependent | GO:0006950 response to stress	GO:0005667 transcription factor complex	GO:0043565 sequence-specific DNA binding | GO:0003700 sequence-specific DNA binding transcription factor activity	-	pfam00447 HSF_DNA-bind	GO & Domain
TCONS_00057510	XLOC_057150	171	1	1	1385.04	0	10.4357	NOT_CHANGED	UP	KMER51_scaffold30710_Locus_21214_0_51.9_LINEAR:3-174	171	gi|30697614|ref|NP_201008.2| heat stress transcription factor B-2a	36	1.23e-09	67.7383	-	-	-	-	-
TCONS_00057511	XLOC_057151	722	0.145297	1.98245	187.192	3.77021	10.3313	UP	UP	KMER51_scaffold30710_Locus_21214_0_51.9_LINEAR:281-1003	722	gi|30697614|ref|NP_201008.2| heat stress transcription factor B-2a	182	1.5e-59	227.704	GO:0010200 response to chitin | GO:0045892 negative regulation of transcription, DNA-dependent | GO:0046686 response to cadmium ion | GO:0006950 response to stress	GO:0005667 transcription factor complex	GO:0043565 sequence-specific DNA binding | GO:0003700 sequence-specific DNA binding transcription factor activity	-	-	GO only
TCONS_00059442	XLOC_059064	1190	0.455258	2.84341	159.33	2.64287	8.45112	UP	UP	KMER51_scaffold39958_Locus_30583_1_52.0_BUBBLE:0-1190	1190	gi|30697614|ref|NP_201008.2| heat stress transcription factor B-2a	191	9.22e-69	256.143	GO:0006950 response to stress | GO:0006355 regulation of transcription, DNA-dependent	GO:0005667 transcription factor complex	GO:0003700 sequence-specific DNA binding transcription factor activity | GO:0043565 sequence-specific DNA binding	-	pfam00447 HSF_DNA-bind	GO & Domain
TCONS_00059481	XLOC_059102	818	1	0.749065	108.266	-0.416837	6.75844	NOT_CHANGED	UP	KMER51_scaffold40105_Locus_30722_0_58.7_LINEAR:0-818	818	gi|30697614|ref|NP_201008.2| heat stress transcription factor B-2a	211	1.36e-87	313.908	GO:0010200 response to chitin | GO:0045892 negative regulation of transcription, DNA-dependent | GO:0006950 response to stress	GO:0005667 transcription factor complex	GO:0043565 sequence-specific DNA binding | GO:0003700 sequence-specific DNA binding transcription factor activity	-	pfam00447 HSF_DNA-bind	GO & Domain
TCONS_00062119	XLOC_061719	1895	12.795	28.2188	140.586	1.14108	3.4578	NOT_CHANGED	UP	KMER51_scaffold51821_Locus_46765_1_39.7_FORK:0-1895	1895	gi|30697614|ref|NP_201008.2| heat stress transcription factor B-2a	276	9.69e-123	430.772	GO:0010200 response to chitin | GO:0045892 negative regulation of transcription, DNA-dependent | GO:0006950 response to stress	GO:0005667 transcription factor complex	GO:0043565 sequence-specific DNA binding | GO:0003700 sequence-specific DNA binding transcription factor activity	-	pfam00447 HSF_DNA-bind	GO & Domain
TCONS_00047649	XLOC_047344	1684	2.2193	3.50374	58.7469	0.658791	4.72634	NOT_CHANGED	UP	KMER45_scaffold59842_Locus_51387_0_36.6_COMPLEX:5-1689	1684	gi|15234264|ref|NP_192903.1| heat stress transcription factor B-2b	316	2.22e-140	489.427	GO:0010200 response to chitin | GO:0045892 negative regulation of transcription, DNA-dependent | GO:0006950 response to stress	GO:0005667 transcription factor complex	GO:0043565 sequence-specific DNA binding | GO:0003700 sequence-specific DNA binding transcription factor activity	-	pfam00447 HSF_DNA-bind	GO & Domain
TCONS_00076417	XLOC_075938	1132	0.40326	1.13106	21.0463	1.48789	5.70571	NOT_CHANGED	UP	KMER63_scaffold19290_Locus_20625_0_19.2_LINEAR:0-1132	1132	gi|15234264|ref|NP_192903.1| heat stress transcription factor B-2b	305	5.3e-150	521.42	GO:0010200 response to chitin | GO:0045892 negative regulation of transcription, DNA-dependent | GO:0006950 response to stress	GO:0005667 transcription factor complex	GO:0043565 sequence-specific DNA binding | GO:0003700 sequence-specific DNA binding transcription factor activity	-	pfam00447 HSF_DNA-bind	GO & Domain
TCONS_00077751	XLOC_077255	420	6.73987	17.7981	6.41846	1.40093	-0.0704936	NOT_CHANGED	NOT_CHANGED	KMER63_scaffold9963_Locus_8080_0__7.2_LINEAR:592-1012	420	gi|15230127|ref|NP_189095.1| heat stress transcription factor C-1	74	5.22e-37	157.497	GO:0006355 regulation of transcription, DNA-dependent	GO:0005667 transcription factor complex	GO:0003700 sequence-specific DNA binding transcription factor activity | GO:0043565 sequence-specific DNA binding	-	pfam00447 HSF_DNA-bind	GO & Domain
TCONS_00034885	XLOC_034643	269	17.7513	3.92591	8.69762	-2.17683	-1.02923	DOWN	NOT_CHANGED	KMER45_C499755__5.0:23-292	269	gi|15991302|dbj|BAB69679.1| homeodomain transcription factor KNAT6	37	6.42e-18	95.7324	-	-	-	-	-
TCONS_00052261	XLOC_051932	399	17.3468	7.03593	13.68	-1.30186	-0.342601	NOT_CHANGED	NOT_CHANGED	KMER51_C426193_10.0:0-399	399	gi|15991302|dbj|BAB69679.1| homeodomain transcription factor KNAT6	39	1.13e-16	93.0663	GO:0006355 regulation of transcription, DNA-dependent	GO:0005667 transcription factor complex	GO:0003700 sequence-specific DNA binding transcription factor activity | GO:0043565 sequence-specific DNA binding	-	pfam05920 Homeobox_KN	GO & Domain
TCONS_00032390	XLOC_032165	1192	6.96639	7.56747	5.40224	0.1194	-0.366854	NOT_CHANGED	NOT_CHANGED	KMER39_scaffold68866_Locus_62543_0_17.4_LINEAR:0-1192	1192	gi|79507158|ref|NP_196044.2| jumonji/Zn finger-class transcription factor ELF6	256	2.29e-105	373.007	-	GO:0005622 intracellular	GO:0008270 zinc ion binding | GO:0003676 nucleic acid binding	-	-	GO only
TCONS_00074149	XLOC_073676	271	40.4655	15.3685	23.958	-1.39672	-0.756185	NOT_CHANGED	NOT_CHANGED	KMER63_C120743__4.0:6-277	271	gi|79507158|ref|NP_196044.2| jumonji/Zn finger-class transcription factor ELF6	89	1.58e-59	220.595	GO:0034720 histone H3-K4 demethylation | GO:0010216 maintenance of DNA methylation | GO:0009910 negative regulation of flower development | GO:0006355 regulation of transcription, DNA-dependent | GO:0048573 photoperiodism, flowering	GO:0005667 transcription factor complex	GO:0032453 histone demethylase activity (H3-K4 specific) | GO:0008270 zinc ion binding | GO:0003676 nucleic acid binding | GO:0003700 sequence-specific DNA binding transcription factor activity	-	-	GO only
TCONS_00015787	XLOC_015677	868	8.25152	4.51645	3.32894	-0.869471	-1.3096	NOT_CHANGED	NOT_CHANGED	KMER33_scaffold50164_Locus_32965_0_15.1_COMPLEX:0-868	868	gi|18418011|ref|NP_568334.1| KANADI / transcription factor	153	6.4e-85	305.021	GO:0009944 polarity specification of adaxial/abaxial axis | GO:0006355 regulation of transcription, DNA-dependent | GO:0009887 organ morphogenesis | GO:0010051 xylem and phloem pattern formation | GO:0048481 ovule development | GO:0010158 abaxial cell fate specification | GO:0009956 radial pattern formation	GO:0005667 transcription factor complex	GO:0003677 DNA binding | GO:0005515 protein binding | GO:0003700 sequence-specific DNA binding transcription factor activity	-	pfam00249 Myb_DNA-binding	GO & Domain
TCONS_00005235	XLOC_005195	965	1.57605	1.21854	3.17152	-0.37116	1.00886	NOT_CHANGED	NOT_CHANGED	KMER27_scaffold16623_Locus_9793_1_27.0_COMPLEX:41-1006	965	gi|42568779|ref|NP_201312.2| K-box region and MADS-box transcription factor family protein	198	1.89e-83	300.133	GO:0010048 vernalization response | GO:0009910 negative regulation of flower development | GO:0006355 regulation of transcription, DNA-dependent | GO:0048573 photoperiodism, flowering	GO:0005667 transcription factor complex	GO:0005515 protein binding | GO:0003700 sequence-specific DNA binding transcription factor activity	-	pfam00319 SRF-TF | pfam01486 K-box | pfam12130 DUF3585	GO & Domain
TCONS_00027766	XLOC_027579	740	0.982508	0.426452	1.30995	-1.20409	0.414971	NOT_CHANGED	NOT_CHANGED	KMER39_scaffold43718_Locus_27117_0_13.9_FORK:165-905	740	gi|42568779|ref|NP_201312.2| K-box region and MADS-box transcription factor family protein	199	7.66e-80	288.136	GO:0009910 negative regulation of flower development | GO:0006355 regulation of transcription, DNA-dependent | GO:0048573 photoperiodism, flowering	GO:0005886 plasma membrane | GO:0005667 transcription factor complex	GO:0005515 protein binding | GO:0003700 sequence-specific DNA binding transcription factor activity	-	pfam00319 SRF-TF	GO & Domain
TCONS_00042908	XLOC_042625	859	3.20889	1.58403	1.84056	-1.01847	-0.80193	NOT_CHANGED	NOT_CHANGED	KMER45_scaffold38367_Locus_24955_0_16.2_COMPLEX:30-1001	859	gi|42568779|ref|NP_201312.2| K-box region and MADS-box transcription factor family protein	200	2.57e-73	269.029	GO:0009910 negative regulation of flower development | GO:0006355 regulation of transcription, DNA-dependent | GO:0048573 photoperiodism, flowering	GO:0005886 plasma membrane | GO:0005667 transcription factor complex	GO:0005515 protein binding | GO:0003700 sequence-specific DNA binding transcription factor activity	-	pfam01486 K-box | pfam00319 SRF-TF | pfam13851 GAS	GO & Domain
TCONS_00042909	XLOC_042626	892	7.30661	5.20416	5.69684	-0.489537	-0.35904	NOT_CHANGED	NOT_CHANGED	KMER45_scaffold38369_Locus_24955_2_18.7_COMPLEX:0-892	892	gi|42568779|ref|NP_201312.2| K-box region and MADS-box transcription factor family protein	200	5.57e-82	295.246	GO:0009910 negative regulation of flower development	GO:0005886 plasma membrane | GO:0005667 transcription factor complex	GO:0003700 sequence-specific DNA binding transcription factor activity	-	pfam01486 K-box | pfam00319 SRF-TF	GO & Domain
TCONS_00026510	XLOC_026328	1920	8.12992	10.327	4.46915	0.345108	-0.863241	NOT_CHANGED	NOT_CHANGED	KMER39_scaffold36328_Locus_20909_1_32.5_COMPLEX:8-1928	1920	gi|15237667|ref|NP_196049.1| kow domain-containing transcription factor 1	253	4.97e-133	464.987	GO:0006306 DNA methylation | GO:0030422 production of siRNA involved in RNA interference	-	GO:0000166 nucleotide binding	-	pfam10427 Ago_hook | pfam14179 YppG	GO & Domain
TCONS_00056717	XLOC_056362	581	7.22124	2.37769	1.59052	-1.60269	-2.18275	NOT_CHANGED	DOWN	KMER51_scaffold26615_Locus_17423_0__3.0_LINEAR:1-582	581	gi|15237667|ref|NP_196049.1| kow domain-containing transcription factor 1	132	1.02e-73	268.585	GO:0006306 DNA methylation | GO:0030422 production of siRNA involved in RNA interference	-	GO:0000166 nucleotide binding	-	-	GO only
TCONS_00075541	XLOC_075066	218	153.997	32.3352	41.9546	-2.25172	-1.876	DOWN	NOT_CHANGED	KMER63_C70799__5.0:0-218	218	gi|15237667|ref|NP_196049.1| kow domain-containing transcription factor 1	72	4.85e-33	140.167	GO:0006306 DNA methylation | GO:0030422 production of siRNA involved in RNA interference	-	GO:0000166 nucleotide binding	-	pfam03439 Spt5-NGN	GO & Domain
TCONS_00013978	XLOC_013879	873	1.34618	4.13907	1.35173	1.62044	0.00593568	NOT_CHANGED	NOT_CHANGED	KMER33_scaffold33913_Locus_19085_1_21.6_FORK:6-991	873	gi|30699235|ref|NP_177833.3| MADS transcription factor MAF1	117	1.2e-47	192.156	GO:0009910 negative regulation of flower development | GO:0006355 regulation of transcription, DNA-dependent | GO:0048573 photoperiodism, flowering	GO:0005667 transcription factor complex	GO:0005515 protein binding | GO:0003700 sequence-specific DNA binding transcription factor activity	-	pfam00319 SRF-TF	GO & Domain
TCONS_00039143	XLOC_038884	801	17.6203	7.50246	11.267	-1.2318	-0.645135	NOT_CHANGED	NOT_CHANGED	KMER45_scaffold19709_Locus_10737_0_23.1_BUBBLE:0-801	801	gi|30699235|ref|NP_177833.3| MADS transcription factor MAF1	99	1.37e-37	161.052	-	-	-	-	pfam00319 SRF-TF	Domain only
TCONS_00059347	XLOC_058969	741	5.46365	2.76702	0.18679	-0.981532	-4.87038	NOT_CHANGED	DOWN	KMER51_scaffold39575_Locus_30179_0_27.2_LINEAR:0-741	741	gi|294991783|gb|ADF57183.1| mutant AP2/ERF transcription factor	81	2.67e-46	187.713	GO:0009414 response to water deprivation | GO:0006355 regulation of transcription, DNA-dependent	GO:0005667 transcription factor complex	GO:0003700 sequence-specific DNA binding transcription factor activity | GO:0003677 DNA binding	-	pfam00847 AP2	GO & Domain
TCONS_00035769	XLOC_035527	358	4.53413	1.99213	1.275	-1.18651	-1.83033	NOT_CHANGED	NOT_CHANGED	KMER45_C568671_23.0:32-390	358	gi|15228370|ref|NP_187687.1| myb family transcription factor	89	2.6e-42	172.605	GO:0009409 response to cold | GO:0006355 regulation of transcription, DNA-dependent	GO:0005667 transcription factor complex	GO:0003700 sequence-specific DNA binding transcription factor activity | GO:0003677 DNA binding	-	-	GO only
TCONS_00043323	XLOC_043037	358	6.54929	3.98426	0.637502	-0.717027	-3.36084	NOT_CHANGED	DOWN	KMER45_scaffold40299_Locus_26699_1_13.1_COMPLEX:1064-1422	358	gi|15228370|ref|NP_187687.1| myb family transcription factor	55	3.86e-25	119.727	GO:0009409 response to cold | GO:0006355 regulation of transcription, DNA-dependent	GO:0005667 transcription factor complex	GO:0003700 sequence-specific DNA binding transcription factor activity | GO:0003677 DNA binding	-	-	GO only
TCONS_00044536	XLOC_044247	182	762.828	167.591	81.5335	-2.18641	-3.22589	DOWN	DOWN	KMER45_scaffold46040_Locus_32447_2_40.1_COMPLEX:672-854	182	gi|15238416|ref|NP_196128.1| myb family transcription factor	57	1.97e-19	97.9541	GO:0006355 regulation of transcription, DNA-dependent	GO:0005667 transcription factor complex	GO:0003700 sequence-specific DNA binding transcription factor activity | GO:0003677 DNA binding	-	-	GO only
TCONS_00022260	XLOC_022116	657	2.66318	3.25157	2.65285	0.287987	-0.00560684	NOT_CHANGED	NOT_CHANGED	KMER39_C841309__6.0:4-661	657	gi|18395562|ref|NP_027544.1| myb family transcription factor	206	2.12e-119	419.664	GO:0006355 regulation of transcription, DNA-dependent	GO:0005667 transcription factor complex	GO:0003700 sequence-specific DNA binding transcription factor activity | GO:0003677 DNA binding	-	pfam00249 Myb_DNA-binding	GO & Domain
TCONS_00018470	XLOC_018342	1138	5.28859	4.49598	10.3481	-0.234248	0.968411	NOT_CHANGED	NOT_CHANGED	KMER33_scaffold70925_Locus_64274_1_10.5_COMPLEX:244-1382	1138	gi|18402692|ref|NP_564549.1| myb family transcription factor	214	4.72e-65	245.034	GO:0006355 regulation of transcription, DNA-dependent	GO:0005667 transcription factor complex	GO:0003700 sequence-specific DNA binding transcription factor activity | GO:0003677 DNA binding	-	-	GO only
TCONS_00076672	XLOC_076192	923	65.2976	40.5461	60.4004	-0.687467	-0.112472	NOT_CHANGED	NOT_CHANGED	KMER63_scaffold22771_Locus_26735_0_38.4_LINEAR:10-933	923	gi|18404044|ref|NP_566744.1| myb family transcription factor	225	2.29e-134	469.431	GO:0009567 double fertilization forming a zygote and endosperm | GO:0006355 regulation of transcription, DNA-dependent	GO:0005667 transcription factor complex	GO:0003700 sequence-specific DNA binding transcription factor activity | GO:0003677 DNA binding	-	pfam14379 Myb_CC_LHEQLE | pfam00249 Myb_DNA-binding	GO & Domain
TCONS_00023400	XLOC_023244	542	7.39819	14.1468	15.9437	0.935231	1.10774	NOT_CHANGED	NOT_CHANGED	KMER39_scaffold15499_Locus_7495_3_21.1_COMPLEX:0-542	542	gi|18419989|ref|NP_568018.1| myb family transcription factor	78	9.93e-21	106.841	GO:0006355 regulation of transcription, DNA-dependent	GO:0005667 transcription factor complex	GO:0003700 sequence-specific DNA binding transcription factor activity | GO:0003677 DNA binding	-	-	GO only
TCONS_00023401	XLOC_023245	522	12.1676	19.1447	13.7963	0.6539	0.181237	NOT_CHANGED	NOT_CHANGED	KMER39_scaffold15499_Locus_7495_3_21.1_COMPLEX:652-1174	522	gi|18419989|ref|NP_568018.1| myb family transcription factor	159	1.33e-69	255.698	GO:0006355 regulation of transcription, DNA-dependent	GO:0005667 transcription factor complex	GO:0003700 sequence-specific DNA binding transcription factor activity | GO:0003677 DNA binding	-	-	GO only
TCONS_00042661	XLOC_042379	494	2.35929	1.51545	1.03003	-0.638607	-1.19567	NOT_CHANGED	NOT_CHANGED	KMER45_scaffold37280_Locus_23915_2_21.0_COMPLEX:0-494	494	gi|18419989|ref|NP_568018.1| myb family transcription factor	162	1.6e-51	202.376	GO:0006355 regulation of transcription, DNA-dependent	GO:0005667 transcription factor complex	GO:0003700 sequence-specific DNA binding transcription factor activity | GO:0003677 DNA binding	-	-	GO only
TCONS_00048616	XLOC_048302	659	9.61096	15.194	11.4457	0.660749	0.252053	NOT_CHANGED	NOT_CHANGED	KMER45_scaffold63457_Locus_59575_0_16.8_LINEAR:3-662	659	gi|18419989|ref|NP_568018.1| myb family transcription factor	207	1.81e-91	326.794	GO:0006355 regulation of transcription, DNA-dependent	GO:0005667 transcription factor complex	GO:0003700 sequence-specific DNA binding transcription factor activity | GO:0003677 DNA binding	-	-	GO only
TCONS_00062999	XLOC_062596	1007	4.66544	5.78429	4.88573	0.310127	0.066561	NOT_CHANGED	NOT_CHANGED	KMER51_scaffold55219_Locus_53696_0__5.7_LINEAR:0-1007	1007	gi|18419989|ref|NP_568018.1| myb family transcription factor	316	1.26e-130	456.989	GO:0006355 regulation of transcription, DNA-dependent	GO:0005667 transcription factor complex	GO:0003700 sequence-specific DNA binding transcription factor activity | GO:0003677 DNA binding	-	-	GO only
TCONS_00069419	XLOC_068978	1125	11.1339	11.9005	17.1611	0.0960632	0.624183	NOT_CHANGED	NOT_CHANGED	KMER57_scaffold22994_Locus_17520_1_30.3_COMPLEX:10-1135	1125	gi|18419989|ref|NP_568018.1| myb family transcription factor	247	1.16e-117	413.887	GO:0006355 regulation of transcription, DNA-dependent	GO:0005667 transcription factor complex	GO:0003700 sequence-specific DNA binding transcription factor activity | GO:0003677 DNA binding	-	pfam00249 Myb_DNA-binding	GO & Domain
TCONS_00014677	XLOC_014571	530	17.9108	9.18514	11.0148	-0.963456	-0.701386	NOT_CHANGED	NOT_CHANGED	KMER33_scaffold39944_Locus_23653_1_18.3_BUBBLE:0-530	530	gi|297796825|ref|XP_002866297.1| myb family transcription factor	105	4.42e-54	210.375	GO:0006355 regulation of transcription, DNA-dependent	GO:0005667 transcription factor complex	GO:0003700 sequence-specific DNA binding transcription factor activity | GO:0003677 DNA binding	-	pfam00249 Myb_DNA-binding	GO & Domain
TCONS_00051573	XLOC_051244	317	12.5561	8.58963	5.15596	-0.547721	-1.28408	NOT_CHANGED	NOT_CHANGED	KMER51_C375863__7.0:5-322	317	gi|297796825|ref|XP_002866297.1| myb family transcription factor	74	1.64e-34	148.166	GO:0006355 regulation of transcription, DNA-dependent	GO:0005667 transcription factor complex	GO:0003700 sequence-specific DNA binding transcription factor activity | GO:0003677 DNA binding	-	-	GO only
TCONS_00021749	XLOC_021608	465	5.84024	4.58761	25.8955	-0.348285	2.1486	NOT_CHANGED	UP	KMER39_C803501_28.0:0-465	465	gi|297810969|ref|XP_002873368.1| myb family transcription factor	89	1.3e-32	144.167	GO:0006355 regulation of transcription, DNA-dependent	GO:0005667 transcription factor complex	GO:0003700 sequence-specific DNA binding transcription factor activity | GO:0003677 DNA binding	-	-	GO only
TCONS_00067775	XLOC_067353	1296	4.17649	4.82621	23.8039	0.2086	2.51084	NOT_CHANGED	UP	KMER57_C376027_31.0:0-1296	1296	gi|297810969|ref|XP_002873368.1| myb family transcription factor	285	3.15e-161	558.745	GO:0006355 regulation of transcription, DNA-dependent	GO:0005667 transcription factor complex	GO:0003700 sequence-specific DNA binding transcription factor activity | GO:0003677 DNA binding	-	pfam00249 Myb_DNA-binding	GO & Domain
TCONS_00048955	XLOC_048641	995	2.27367	2.93459	4.06926	0.368136	0.839744	NOT_CHANGED	NOT_CHANGED	KMER45_scaffold64602_Locus_62882_0__9.0_LINEAR:4-999	995	gi|297813157|ref|XP_002874462.1| myb family transcription factor	292	1.2e-140	490.315	GO:0006355 regulation of transcription, DNA-dependent	GO:0005667 transcription factor complex	GO:0003700 sequence-specific DNA binding transcription factor activity | GO:0003677 DNA binding	-	pfam00249 Myb_DNA-binding	GO & Domain
TCONS_00066158	XLOC_065737	301	4.10352	12.6111	10.9375	1.61976	1.41435	NOT_CHANGED	NOT_CHANGED	KMER57_C250483__4.0:18-319	301	gi|297814648|ref|XP_002875207.1| myb family transcription factor	98	2.74e-51	196.6	GO:0006355 regulation of transcription, DNA-dependent	GO:0005667 transcription factor complex	GO:0003700 sequence-specific DNA binding transcription factor activity | GO:0003677 DNA binding	-	-	GO only
TCONS_00005755	XLOC_005707	178	401.525	41.4889	75.3446	-3.27469	-2.41391	DOWN	DOWN	KMER27_scaffold26460_Locus_16742_3_12.5_COMPLEX:16-194	178	gi|297816498|ref|XP_002876132.1| myb family transcription factor	59	1.02e-21	104.619	-	-	-	-	-
TCONS_00010315	XLOC_010236	553	10.6324	6.38726	4.57715	-0.735198	-1.21595	NOT_CHANGED	NOT_CHANGED	KMER33_C1056870_15.0:1-554	553	gi|297816498|ref|XP_002876132.1| myb family transcription factor	184	3.45e-66	246.367	-	-	-	-	-
TCONS_00032195	XLOC_031974	520	8.40429	4.20141	2.52407	-1.00025	-1.73537	NOT_CHANGED	NOT_CHANGED	KMER39_scaffold67929_Locus_59946_0__6.6_LINEAR:1-521	520	gi|297816498|ref|XP_002876132.1| myb family transcription factor	66	3.33e-25	121.06	-	-	-	-	-
TCONS_00035507	XLOC_035265	356	16.8535	10.7436	8.39323	-0.649571	-1.00575	NOT_CHANGED	NOT_CHANGED	KMER45_C550473__9.0:0-356	356	gi|297816498|ref|XP_002876132.1| myb family transcription factor	118	1.07e-52	202.821	-	-	-	-	-
TCONS_00036560	XLOC_036318	533	9.21775	6.74642	2.42574	-0.450293	-1.92599	NOT_CHANGED	NOT_CHANGED	KMER45_C623903__8.0:1-534	533	gi|297816498|ref|XP_002876132.1| myb family transcription factor	177	4.56e-91	325.461	GO:0006355 regulation of transcription, DNA-dependent	GO:0005634 nucleus	GO:0003677 DNA binding	-	-	GO only
TCONS_00040583	XLOC_040312	1271	1.19138	1.20671	0.755323	0.0184454	-0.657468	NOT_CHANGED	NOT_CHANGED	KMER45_scaffold27174_Locus_15852_1__8.4_BUBBLE:6-1277	1271	gi|297816498|ref|XP_002876132.1| myb family transcription factor	53	3.42e-14	87.2897	GO:0007165 signal transduction	GO:0005886 plasma membrane	-	-	-	GO only
TCONS_00050902	XLOC_050574	263	43.7714	19.6034	17.4417	-1.15888	-1.32745	NOT_CHANGED	NOT_CHANGED	KMER51_C325909_13.0:2-265	263	gi|297816498|ref|XP_002876132.1| myb family transcription factor	87	1.08e-40	164.607	-	-	-	-	-
TCONS_00051924	XLOC_051595	354	17.0883	7.46985	9.15564	-1.19386	-0.900276	NOT_CHANGED	NOT_CHANGED	KMER51_C402327__8.0:6-360	354	gi|297816498|ref|XP_002876132.1| myb family transcription factor	115	6.75e-58	217.484	GO:0006355 regulation of transcription, DNA-dependent	GO:0005634 nucleus	GO:0003677 DNA binding	-	-	GO only
TCONS_00052605	XLOC_052276	452	16.3097	6.9887	10.4106	-1.22263	-0.647677	NOT_CHANGED	NOT_CHANGED	KMER51_C451979_10.0:0-452	452	gi|297816498|ref|XP_002876132.1| myb family transcription factor	149	2.11e-42	174.382	-	-	-	-	-
TCONS_00053101	XLOC_052772	657	11.6514	12.7562	12.1589	0.130695	0.0615094	NOT_CHANGED	NOT_CHANGED	KMER51_C490871_12.0:1-658	657	gi|297816498|ref|XP_002876132.1| myb family transcription factor	184	2.14e-70	259.698	-	-	-	-	-
TCONS_00064735	XLOC_064314	189	250.818	7.92337	51.0901	-4.98438	-2.29553	DOWN	DOWN	KMER57_C138315__5.0:13-202	189	gi|297816498|ref|XP_002876132.1| myb family transcription factor	62	5.17e-26	117.95	-	-	-	-	-
TCONS_00031987	XLOC_031769	534	4.13517	5.04563	9.06934	0.287088	1.13305	NOT_CHANGED	NOT_CHANGED	KMER39_scaffold66833_Locus_57328_0__9.9_LINEAR:660-1194	534	gi|297817694|ref|XP_002876730.1| myb family transcription factor	113	1.37e-47	190.823	GO:0006355 regulation of transcription, DNA-dependent	GO:0005667 transcription factor complex	GO:0003700 sequence-specific DNA binding transcription factor activity	-	-	GO only
TCONS_00066936	XLOC_066515	454	13.4289	19.9473	20.2604	0.570852	0.593322	NOT_CHANGED	NOT_CHANGED	KMER57_C308009_12.0:0-454	454	gi|297817694|ref|XP_002876730.1| myb family transcription factor	79	1.3e-45	184.158	GO:0006355 regulation of transcription, DNA-dependent	GO:0005667 transcription factor complex	GO:0003700 sequence-specific DNA binding transcription factor activity | GO:0003677 DNA binding	-	pfam00249 Myb_DNA-binding	GO & Domain
TCONS_00076392	XLOC_075913	1015	11.4552	16.1846	25.4295	0.498619	1.1505	NOT_CHANGED	NOT_CHANGED	KMER63_scaffold18694_Locus_19740_0_20.1_COMPLEX:317-1332	1015	gi|297817694|ref|XP_002876730.1| myb family transcription factor	219	1.1e-127	447.213	GO:0006355 regulation of transcription, DNA-dependent	GO:0005667 transcription factor complex	GO:0003700 sequence-specific DNA binding transcription factor activity | GO:0003677 DNA binding	-	pfam14379 Myb_CC_LHEQLE | pfam00249 Myb_DNA-binding	GO & Domain
TCONS_00037983	XLOC_037732	1217	13.5129	12.9246	9.14711	-0.0642177	-0.562949	NOT_CHANGED	NOT_CHANGED	KMER45_scaffold13966_Locus_7236_1_21.0_COMPLEX:0-1217	1217	gi|297818010|ref|XP_002876888.1| myb family transcription factor	231	3.01e-111	392.558	-	GO:0005634 nucleus | GO:0009536 plastid	GO:0003677 DNA binding	-	pfam00249 Myb_DNA-binding	GO & Domain
TCONS_00053472	XLOC_053141	1372	7.87041	8.13455	3.7102	0.0476237	-1.08494	NOT_CHANGED	NOT_CHANGED	KMER51_C521871_20.0:0-1372	1372	gi|297818010|ref|XP_002876888.1| myb family transcription factor	413	1.41e-197	679.608	-	GO:0005634 nucleus	GO:0003677 DNA binding	-	pfam00249 Myb_DNA-binding	GO & Domain
TCONS_00033793	XLOC_033551	619	2.54704	1.08656	0.482173	-1.22905	-2.4012	NOT_CHANGED	DOWN	KMER39_scaffold9965_Locus_4656_1_10.0_COMPLEX:36-655	619	gi|297823689|ref|XP_002879727.1| myb family transcription factor	106	1.72e-58	224.15	GO:0006355 regulation of transcription, DNA-dependent	GO:0005634 nucleus	GO:0003677 DNA binding	-	pfam00249 Myb_DNA-binding	GO & Domain
TCONS_00065187	XLOC_064766	238	69.3649	23.7171	36.2481	-1.54828	-0.9363	NOT_CHANGED	NOT_CHANGED	KMER57_C176671__8.0:0-238	238	gi|297824809|ref|XP_002880287.1| myb family transcription factor	49	2.1e-20	102.842	GO:0032259 methylation | GO:0045892 negative regulation of transcription, DNA-dependent	GO:0005667 transcription factor complex	GO:0003677 DNA binding | GO:0003700 sequence-specific DNA binding transcription factor activity | GO:0008168 methyltransferase activity	-	-	GO only
TCONS_00017594	XLOC_017472	571	11.1323	3.35237	5.17216	-1.7315	-1.10591	NOT_CHANGED	NOT_CHANGED	KMER33_scaffold6508_Locus_2910_2_11.5_COMPLEX:0-571	571	gi|297829494|ref|XP_002882629.1| myb family transcription factor	56	3.29e-18	98.8428	-	-	-	-	-
TCONS_00075120	XLOC_074647	587	2.76351	0.585716	1.04394	-2.23823	-1.40446	DOWN	NOT_CHANGED	KMER63_C215701__7.0:32-619	587	gi|297829494|ref|XP_002882629.1| myb family transcription factor	173	1.77e-95	340.125	GO:0009753 response to jasmonic acid stimulus | GO:0009739 response to gibberellin stimulus | GO:0009651 response to salt stress | GO:0006355 regulation of transcription, DNA-dependent | GO:0048573 photoperiodism, flowering | GO:0009751 response to salicylic acid stimulus | GO:0032922 circadian regulation of gene expression | GO:0009733 response to auxin stimulus | GO:0043966 histone H3 acetylati…	GO:0005667 transcription factor complex	GO:0003677 DNA binding | GO:0003700 sequence-specific DNA binding transcription factor activity	-	pfam00249 Myb_DNA-binding | pfam13921 Myb_DNA-bind_6	GO & Domain
TCONS_00026606	XLOC_026424	636	1.74663	2.61572	3.93892	0.582634	1.17323	NOT_CHANGED	NOT_CHANGED	KMER39_scaffold36872_Locus_21293_3_13.6_COMPLEX:105-741	636	gi|297834082|ref|XP_002884923.1| myb family transcription factor	48	3.86e-18	98.8428	GO:0010088 phloem development | GO:0010089 xylem development | GO:0006355 regulation of transcription, DNA-dependent	GO:0005667 transcription factor complex	GO:0003700 sequence-specific DNA binding transcription factor activity | GO:0003677 DNA binding	-	-	GO only
TCONS_00026608	XLOC_026426	824	8.35873	17.0687	13.1198	1.03	0.65039	NOT_CHANGED	NOT_CHANGED	KMER39_scaffold36873_Locus_21293_4_35.6_COMPLEX:353-1177	824	gi|297834082|ref|XP_002884923.1| myb family transcription factor	97	1.1e-47	192.156	GO:0006355 regulation of transcription, DNA-dependent	GO:0005634 nucleus	GO:0003677 DNA binding	-	pfam14379 Myb_CC_LHEQLE | pfam00249 Myb_DNA-binding	GO & Domain
TCONS_00044450	XLOC_044161	402	12.8063	9.07798	11.4809	-0.49641	-0.157618	NOT_CHANGED	NOT_CHANGED	KMER45_scaffold45660_Locus_32069_0_16.9_LINEAR:1-403	402	gi|297834082|ref|XP_002884923.1| myb family transcription factor	54	1.6e-21	108.619	-	-	-	-	pfam14379 Myb_CC_LHEQLE	Domain only
TCONS_00044746	XLOC_044457	297	12.8788	11.0276	11.3846	-0.223879	-0.177915	NOT_CHANGED	NOT_CHANGED	KMER45_scaffold46988_Locus_33484_0_11.4_FORK:0-297	297	gi|297834082|ref|XP_002884923.1| myb family transcription factor	74	1.03e-38	160.163	GO:0006355 regulation of transcription, DNA-dependent	GO:0005634 nucleus	GO:0003677 DNA binding	-	pfam00249 Myb_DNA-binding	GO & Domain
TCONS_00059459	XLOC_059081	382	9.96624	15.8268	15.5064	0.667248	0.637743	NOT_CHANGED	NOT_CHANGED	KMER51_scaffold39994_Locus_30614_0_19.5_COMPLEX:8-390	382	gi|297834082|ref|XP_002884923.1| myb family transcription factor	60	6.05e-24	116.172	-	-	-	-	pfam14379 Myb_CC_LHEQLE	Domain only
TCONS_00065382	XLOC_064961	225	46.9363	20.1025	7.44718	-1.22333	-2.65594	NOT_CHANGED	DOWN	KMER57_C190727__3.0:3-228	225	gi|297834082|ref|XP_002884923.1| myb family transcription factor	66	3.16e-33	141.056	GO:0006355 regulation of transcription, DNA-dependent	GO:0005634 nucleus	GO:0003677 DNA binding	-	pfam00249 Myb_DNA-binding	GO & Domain
TCONS_00065269	XLOC_064848	242	63.1224	1.85441	42.3834	-5.08912	-0.574653	DOWN	NOT_CHANGED	KMER57_C183209__6.0:2-244	242	gi|297842271|ref|XP_002889017.1| myb family transcription factor	72	3.35e-37	153.498	GO:0006355 regulation of transcription, DNA-dependent	GO:0005667 transcription factor complex	GO:0003700 sequence-specific DNA binding transcription factor activity | GO:0003677 DNA binding	-	pfam00249 Myb_DNA-binding	GO & Domain
TCONS_00006403	XLOC_006351	1185	1.75411	2.2622	8.62284	0.366987	2.29742	NOT_CHANGED	UP	KMER27_scaffold37248_Locus_25597_0_11.1_LINEAR:6-1191	1185	gi|297847278|ref|XP_002891520.1| myb family transcription factor	190	1.21e-80	291.246	GO:0006355 regulation of transcription, DNA-dependent	GO:0005667 transcription factor complex	GO:0003700 sequence-specific DNA binding transcription factor activity | GO:0003677 DNA binding	-	pfam00249 Myb_DNA-binding	GO & Domain
TCONS_00048943	XLOC_048629	934	4.00621	1.26846	11.1555	-1.65916	1.47745	NOT_CHANGED	NOT_CHANGED	KMER45_scaffold64572_Locus_62812_0_11.4_LINEAR:14-948	934	gi|297847278|ref|XP_002891520.1| myb family transcription factor	197	1.59e-50	201.043	GO:0006355 regulation of transcription, DNA-dependent	GO:0005667 transcription factor complex	GO:0003700 sequence-specific DNA binding transcription factor activity | GO:0003677 DNA binding	-	pfam00249 Myb_DNA-binding	GO & Domain
TCONS_00006006	XLOC_005958	737	4.51706	0.643106	3.95178	-2.81226	-0.192881	DOWN	NOT_CHANGED	KMER27_scaffold30542_Locus_19931_1__6.1_BUBBLE:340-1077	737	gi|30680926|ref|NP_187571.2| myb family transcription factor	86	1.2e-38	164.162	GO:0009753 response to jasmonic acid stimulus | GO:0009739 response to gibberellin stimulus | GO:0009651 response to salt stress | GO:0006355 regulation of transcription, DNA-dependent | GO:0048573 photoperiodism, flowering | GO:0009751 response to salicylic acid stimulus | GO:0032922 circadian regulation of gene expression | GO:0009733 response to auxin stimulus | GO:0043966 histone H3 acetylati…	GO:0005667 transcription factor complex	GO:0003677 DNA binding | GO:0003700 sequence-specific DNA binding transcription factor activity	-	-	GO only
TCONS_00051955	XLOC_051626	364	17.4279	1.9281	15.9716	-3.17615	-0.12589	DOWN	NOT_CHANGED	KMER51_C404427_10.0:0-364	364	gi|30680926|ref|NP_187571.2| myb family transcription factor	120	2.82e-65	239.702	GO:0009753 response to jasmonic acid stimulus | GO:0009739 response to gibberellin stimulus | GO:0009651 response to salt stress | GO:0006355 regulation of transcription, DNA-dependent | GO:0048573 photoperiodism, flowering | GO:0009751 response to salicylic acid stimulus | GO:0032922 circadian regulation of gene expression | GO:0009733 response to auxin stimulus | GO:0043966 histone H3 acetylati…	GO:0005667 transcription factor complex	GO:0003677 DNA binding | GO:0003700 sequence-specific DNA binding transcription factor activity	-	-	GO only
TCONS_00032462	XLOC_032236	966	9.14864	9.12748	10.03	-0.00334069	0.132692	NOT_CHANGED	NOT_CHANGED	KMER39_scaffold69205_Locus_63591_1_15.5_COMPLEX:30-996	966	gi|30692110|ref|NP_568512.3| myb family transcription factor	308	5.3e-150	521.42	GO:0006355 regulation of transcription, DNA-dependent	GO:0005667 transcription factor complex	GO:0003700 sequence-specific DNA binding transcription factor activity | GO:0003677 DNA binding	-	pfam00249 Myb_DNA-binding	GO & Domain
TCONS_00048609	XLOC_048295	977	6.49637	3.15067	5.98495	-1.04398	-0.118295	NOT_CHANGED	NOT_CHANGED	KMER45_scaffold63434_Locus_59494_0__8.2_LINEAR:393-1370	977	gi|30692110|ref|NP_568512.3| myb family transcription factor	299	6.21e-149	517.865	GO:0006355 regulation of transcription, DNA-dependent	GO:0005667 transcription factor complex	GO:0003700 sequence-specific DNA binding transcription factor activity | GO:0003677 DNA binding	-	pfam00249 Myb_DNA-binding	GO & Domain
TCONS_00058364	XLOC_057996	564	25.2283	24.2017	23.0278	-0.0599346	-0.131666	NOT_CHANGED	NOT_CHANGED	KMER51_scaffold34806_Locus_25172_1_18.2_COMPLEX:529-1093	564	gi|30696225|ref|NP_568776.2| myb family transcription factor	164	8.34e-93	331.238	GO:0009753 response to jasmonic acid stimulus | GO:0009739 response to gibberellin stimulus | GO:0046686 response to cadmium ion | GO:0009751 response to salicylic acid stimulus | GO:0009737 response to abscisic acid stimulus | GO:0009723 response to ethylene stimulus | GO:0009651 response to salt stress | GO:0006355 regulation of transcription, DNA-dependent	GO:0005667 transcription factor complex	GO:0003700 sequence-specific DNA binding transcription factor activity | GO:0003677 DNA binding	-	pfam04434 SWIM	GO & Domain
TCONS_00004766	XLOC_004740	1038	5.74806	5.57595	5.06708	-0.0438575	-0.181921	NOT_CHANGED	NOT_CHANGED	KMER27_C1301738_13.0:5-1043	1038	gi|30696229|ref|NP_176118.2| myb family transcription factor	296	3.09e-61	233.481	-	-	-	-	-
TCONS_00004935	XLOC_004903	1066	2.77997	2.83514	2.33494	0.0283507	-0.251684	NOT_CHANGED	NOT_CHANGED	KMER27_scaffold10047_Locus_5754_1__8.1_BUBBLE:59-1125	1066	gi|30696229|ref|NP_176118.2| myb family transcription factor	294	1.58e-53	210.375	-	-	-	-	pfam10667 DUF2486	Domain only
TCONS_00022239	XLOC_022095	662	4.27974	3.46557	3.49891	-0.30443	-0.290618	NOT_CHANGED	NOT_CHANGED	KMER39_C839599__5.0:0-662	662	gi|30696229|ref|NP_176118.2| myb family transcription factor	121	7.08e-59	225.483	GO:0006355 regulation of transcription, DNA-dependent	GO:0005634 nucleus	GO:0003677 DNA binding	-	-	GO only
TCONS_00032368	XLOC_032143	1393	2.70258	1.97383	1.61055	-0.45334	-0.746784	NOT_CHANGED	NOT_CHANGED	KMER39_scaffold68775_Locus_62269_0__7.0_FORK:60-1453	1393	gi|30696229|ref|NP_176118.2| myb family transcription factor	276	1.56e-148	516.532	GO:0006355 regulation of transcription, DNA-dependent	GO:0005634 nucleus	GO:0003677 DNA binding	-	pfam00249 Myb_DNA-binding	GO & Domain
TCONS_00065907	XLOC_065486	253	17.4106	4.75545	3.75791	-1.87231	-2.21196	NOT_CHANGED	DOWN	KMER57_C232641__6.0:28-281	253	gi|30696229|ref|NP_176118.2| myb family transcription factor	83	5.08e-43	170.828	GO:0006355 regulation of transcription, DNA-dependent	GO:0005634 nucleus	GO:0003677 DNA binding	-	-	GO only
TCONS_00020237	XLOC_020096	249	19.1961	3.34706	2.02861	-2.51985	-3.24225	DOWN	DOWN	KMER39_C658537__4.0:8-257	249	gi|334183912|ref|NP_001185398.1| myb family transcription factor	76	4.28e-13	80.1801	GO:0009753 response to jasmonic acid stimulus | GO:0009739 response to gibberellin stimulus | GO:0046686 response to cadmium ion | GO:0009751 response to salicylic acid stimulus | GO:0009733 response to auxin stimulus | GO:0009737 response to abscisic acid stimulus | GO:0009723 response to ethylene stimulus | GO:0009651 response to salt stress | GO:0006355 regulation of transcription, DNA-depende…	GO:0005667 transcription factor complex	GO:0003700 sequence-specific DNA binding transcription factor activity | GO:0003677 DNA binding	-	-	GO only
TCONS_00047614	XLOC_047309	553	16.0571	11.8164	10.2986	-0.442421	-0.640763	NOT_CHANGED	NOT_CHANGED	KMER45_scaffold59731_Locus_51189_0_18.3_LINEAR:9-562	553	gi|334185074|ref|NP_001189806.1| myb family transcription factor	99	8.67e-45	182.381	GO:0006355 regulation of transcription, DNA-dependent	GO:0005667 transcription factor complex	GO:0003700 sequence-specific DNA binding transcription factor activity | GO:0003677 DNA binding	-	pfam14379 Myb_CC_LHEQLE	GO & Domain
TCONS_00047615	XLOC_047310	717	13.4993	12.6718	9.57703	-0.0912631	-0.495234	NOT_CHANGED	NOT_CHANGED	KMER45_scaffold59731_Locus_51189_0_18.3_LINEAR:679-1396	717	gi|334185074|ref|NP_001189806.1| myb family transcription factor	130	3.48e-57	220.595	GO:0006355 regulation of transcription, DNA-dependent	GO:0005667 transcription factor complex	GO:0003700 sequence-specific DNA binding transcription factor activity | GO:0003677 DNA binding	-	-	GO only
TCONS_00060777	XLOC_060391	600	13.738	9.36708	13.636	-0.552501	-0.0107515	NOT_CHANGED	NOT_CHANGED	KMER51_scaffold45993_Locus_37710_0_12.9_LINEAR:917-1517	600	gi|334185074|ref|NP_001189806.1| myb family transcription factor	130	4.81e-47	189.49	GO:0006355 regulation of transcription, DNA-dependent	GO:0005667 transcription factor complex	GO:0003700 sequence-specific DNA binding transcription factor activity | GO:0003677 DNA binding	-	pfam14379 Myb_CC_LHEQLE	GO & Domain
TCONS_00014082	XLOC_013981	1104	2.49538	2.07153	40.9347	-0.268563	4.03599	NOT_CHANGED	UP	KMER33_scaffold34811_Locus_19719_3_45.2_COMPLEX:6-1110	1104	gi|42566225|ref|NP_192037.2| myb family transcription factor	114	2.1e-34	151.72	GO:0009753 response to jasmonic acid stimulus | GO:0009739 response to gibberellin stimulus | GO:0046686 response to cadmium ion | GO:0009751 response to salicylic acid stimulus | GO:0009733 response to auxin stimulus | GO:0009737 response to abscisic acid stimulus | GO:0009723 response to ethylene stimulus | GO:0009651 response to salt stress | GO:0006355 regulation of transcription, DNA-depende…	GO:0005667 transcription factor complex	GO:0003700 sequence-specific DNA binding transcription factor activity | GO:0003677 DNA binding	-	-	GO only
TCONS_00072248	XLOC_071783	1231	1.45656	1.36638	21.8709	-0.0922064	3.90838	NOT_CHANGED	UP	KMER57_scaffold41491_Locus_43821_0_29.5_LINEAR:3-1234	1231	gi|42566225|ref|NP_192037.2| myb family transcription factor	289	1.87e-114	403.223	GO:0009753 response to jasmonic acid stimulus | GO:0009739 response to gibberellin stimulus | GO:0046686 response to cadmium ion | GO:0009751 response to salicylic acid stimulus | GO:0009733 response to auxin stimulus | GO:0009737 response to abscisic acid stimulus | GO:0009723 response to ethylene stimulus | GO:0009651 response to salt stress | GO:0006355 regulation of transcription, DNA-depende…	GO:0005667 transcription factor complex	GO:0003700 sequence-specific DNA binding transcription factor activity | GO:0003677 DNA binding	-	pfam00249 Myb_DNA-binding	GO & Domain
TCONS_00048576	XLOC_048262	1216	4.80443	1.1551	1.39332	-2.05635	-1.78584	DOWN	NOT_CHANGED	KMER45_scaffold63306_Locus_59121_0__4.7_LINEAR:0-1216	1216	gi|42567912|ref|NP_568344.2| myb family transcription factor	140	4.77e-72	265.918	GO:0006355 regulation of transcription, DNA-dependent	GO:0005634 nucleus	GO:0003677 DNA binding	-	pfam00249 Myb_DNA-binding	GO & Domain
TCONS_00028912	XLOC_028718	766	5.35156	6.11425	4.99941	0.192216	-0.0982017	NOT_CHANGED	NOT_CHANGED	KMER39_scaffold50604_Locus_33900_0__9.6_LINEAR:0-766	766	gi|42572243|ref|NP_974216.1| myb family transcription factor	132	5.34e-68	253.032	GO:0006355 regulation of transcription, DNA-dependent	GO:0005739 mitochondrion | GO:0005667 transcription factor complex	GO:0003700 sequence-specific DNA binding transcription factor activity | GO:0003677 DNA binding	-	pfam14379 Myb_CC_LHEQLE	GO & Domain
TCONS_00068270	XLOC_067840	630	18.0704	10.6016	12.2163	-0.769346	-0.564821	NOT_CHANGED	NOT_CHANGED	KMER57_scaffold13618_Locus_7693_0__9.1_LINEAR:0-630	630	gi|42572243|ref|NP_974216.1| myb family transcription factor	137	3.37e-73	267.696	GO:0006355 regulation of transcription, DNA-dependent	GO:0005667 transcription factor complex	GO:0003700 sequence-specific DNA binding transcription factor activity	-	-	GO only
TCONS_00011395	XLOC_011311	292	10.0227	9.41594	6.5441	-0.0900942	-0.615005	NOT_CHANGED	NOT_CHANGED	KMER33_C949552_24.0:1-293	292	gi|89257523|gb|ABD65013.1| myb family transcription factor	69	1.73e-43	173.938	GO:0009753 response to jasmonic acid stimulus | GO:0009739 response to gibberellin stimulus | GO:0009651 response to salt stress | GO:0006355 regulation of transcription, DNA-dependent | GO:0009751 response to salicylic acid stimulus | GO:0009737 response to abscisic acid stimulus | GO:0009723 response to ethylene stimulus | GO:0046686 response to cadmium ion	GO:0005667 transcription factor complex	GO:0008270 zinc ion binding | GO:0003677 DNA binding | GO:0003700 sequence-specific DNA binding transcription factor activity	-	-	GO only
TCONS_00038983	XLOC_038725	983	2.25398	1.78663	0.774659	-0.335234	-1.54084	NOT_CHANGED	NOT_CHANGED	KMER45_scaffold18990_Locus_10317_4_10.7_COMPLEX:0-983	983	gi|89257523|gb|ABD65013.1| myb family transcription factor	38	2.52e-14	87.2897	GO:0009753 response to jasmonic acid stimulus | GO:0009739 response to gibberellin stimulus | GO:0046686 response to cadmium ion | GO:0009751 response to salicylic acid stimulus | GO:0009737 response to abscisic acid stimulus | GO:0009723 response to ethylene stimulus | GO:0009651 response to salt stress | GO:0006355 regulation of transcription, DNA-dependent	GO:0005667 transcription factor complex	GO:0003700 sequence-specific DNA binding transcription factor activity | GO:0003677 DNA binding | GO:0008270 zinc ion binding	-	pfam00249 Myb_DNA-binding	GO & Domain
TCONS_00048124	XLOC_047816	177	322.631	58.442	76.8029	-2.46481	-2.07065	DOWN	DOWN	KMER45_scaffold61574_Locus_54978_0_13.0_LINEAR:424-601	177	gi|89257523|gb|ABD65013.1| myb family transcription factor	59	1.09e-33	139.723	GO:0009753 response to jasmonic acid stimulus | GO:0009739 response to gibberellin stimulus | GO:0009651 response to salt stress | GO:0006355 regulation of transcription, DNA-dependent | GO:0009751 response to salicylic acid stimulus | GO:0009737 response to abscisic acid stimulus | GO:0009723 response to ethylene stimulus | GO:0046686 response to cadmium ion	GO:0005667 transcription factor complex	GO:0008270 zinc ion binding | GO:0003677 DNA binding | GO:0003700 sequence-specific DNA binding transcription factor activity	-	pfam00249 Myb_DNA-binding	GO & Domain
TCONS_00046769	XLOC_046466	969	11.954	14.7002	11.6999	0.298342	-0.0309972	NOT_CHANGED	NOT_CHANGED	KMER45_scaffold56255_Locus_45154_0_21.8_LINEAR:6-1061	969	gi|89257606|gb|ABD65094.1| myb family transcription factor	217	1.61e-113	400.112	GO:0009753 response to jasmonic acid stimulus | GO:0009739 response to gibberellin stimulus | GO:0009651 response to salt stress | GO:0006355 regulation of transcription, DNA-dependent | GO:0009751 response to salicylic acid stimulus | GO:0009737 response to abscisic acid stimulus | GO:0009723 response to ethylene stimulus | GO:0046686 response to cadmium ion	GO:0005667 transcription factor complex	GO:0008270 zinc ion binding | GO:0003677 DNA binding | GO:0003700 sequence-specific DNA binding transcription factor activity	-	pfam00249 Myb_DNA-binding	GO & Domain
TCONS_00063752	XLOC_063340	1529	5.01675	7.27846	7.76181	0.53688	0.62964	NOT_CHANGED	NOT_CHANGED	KMER51_scaffold58442_Locus_63856_1_26.7_COMPLEX:10-1539	1529	gi|89257606|gb|ABD65094.1| myb family transcription factor	166	1.61e-113	400.112	GO:0009753 response to jasmonic acid stimulus | GO:0009739 response to gibberellin stimulus | GO:0009651 response to salt stress | GO:0006355 regulation of transcription, DNA-dependent | GO:0009751 response to salicylic acid stimulus | GO:0009737 response to abscisic acid stimulus | GO:0009723 response to ethylene stimulus | GO:0046686 response to cadmium ion	GO:0005667 transcription factor complex	GO:0008270 zinc ion binding | GO:0003677 DNA binding | GO:0003700 sequence-specific DNA binding transcription factor activity	-	pfam00249 Myb_DNA-binding	GO & Domain
TCONS_00076954	XLOC_076469	1388	18.7459	26.0631	22.8128	0.475434	0.283268	NOT_CHANGED	NOT_CHANGED	KMER63_scaffold26365_Locus_34103_0_15.7_COMPLEX:0-1388	1388	gi|89257606|gb|ABD65094.1| myb family transcription factor	210	1.06e-135	473.874	GO:0009753 response to jasmonic acid stimulus | GO:0009739 response to gibberellin stimulus | GO:0009651 response to salt stress | GO:0006355 regulation of transcription, DNA-dependent | GO:0009751 response to salicylic acid stimulus | GO:0009737 response to abscisic acid stimulus | GO:0009723 response to ethylene stimulus | GO:0046686 response to cadmium ion	GO:0005667 transcription factor complex	GO:0008270 zinc ion binding | GO:0003677 DNA binding | GO:0003700 sequence-specific DNA binding transcription factor activity	-	pfam00249 Myb_DNA-binding	GO & Domain
TCONS_00046770	XLOC_046467	259	24.441	47.001	28.7524	0.943388	0.234379	NOT_CHANGED	NOT_CHANGED	KMER45_scaffold56255_Locus_45154_0_21.8_LINEAR:1118-1377	259	gi|89257652|gb|ABD65139.1| myb family transcription factor	56	2.1e-31	137.057	GO:0009753 response to jasmonic acid stimulus | GO:0009739 response to gibberellin stimulus | GO:0009651 response to salt stress | GO:0006355 regulation of transcription, DNA-dependent | GO:0009751 response to salicylic acid stimulus | GO:0009737 response to abscisic acid stimulus | GO:0009723 response to ethylene stimulus | GO:0046686 response to cadmium ion	GO:0005667 transcription factor complex	GO:0008270 zinc ion binding | GO:0003677 DNA binding | GO:0003700 sequence-specific DNA binding transcription factor activity	-	-	GO only
TCONS_00048123	XLOC_047815	328	8.85248	15.1289	10.2175	0.773154	0.206889	NOT_CHANGED	NOT_CHANGED	KMER45_scaffold61574_Locus_54978_0_13.0_LINEAR:1-329	328	gi|89257652|gb|ABD65139.1| myb family transcription factor	74	1.94e-42	172.161	GO:0009753 response to jasmonic acid stimulus | GO:0009739 response to gibberellin stimulus | GO:0009651 response to salt stress | GO:0006355 regulation of transcription, DNA-dependent | GO:0009751 response to salicylic acid stimulus | GO:0009737 response to abscisic acid stimulus | GO:0009723 response to ethylene stimulus | GO:0046686 response to cadmium ion	GO:0005667 transcription factor complex	GO:0008270 zinc ion binding | GO:0003677 DNA binding | GO:0003700 sequence-specific DNA binding transcription factor activity	-	-	GO only
TCONS_00016409	XLOC_016295	430	5.7557	0.949649	1.31577	-2.59953	-2.12908	DOWN	DOWN	KMER33_scaffold55600_Locus_38983_1__4.1_FORK:54-484	430	gi|89274205|gb|ABD65609.1| myb family transcription factor	69	4.07e-36	154.831	GO:0006355 regulation of transcription, DNA-dependent	GO:0005667 transcription factor complex	GO:0003700 sequence-specific DNA binding transcription factor activity | GO:0003677 DNA binding	-	-	GO only
TCONS_00041987	XLOC_041709	336	10.6568	3.78055	2.22003	-1.49511	-2.26312	NOT_CHANGED	DOWN	KMER45_scaffold34077_Locus_21230_1__4.8_FORK:502-838	336	gi|89274205|gb|ABD65609.1| myb family transcription factor	112	5.75e-76	275.25	GO:0006355 regulation of transcription, DNA-dependent	GO:0005667 transcription factor complex	GO:0003700 sequence-specific DNA binding transcription factor activity | GO:0003677 DNA binding	-	-	GO only
TCONS_00004095	XLOC_004069	370	5.12495	0.622686	1.18543	-3.04096	-2.11213	DOWN	DOWN	KMER27_C1267476__2.0:47-417	370	gi|89274224|gb|ABD65628.1| myb family transcription factor	123	1.89e-83	300.133	GO:0006355 regulation of transcription, DNA-dependent	GO:0005634 nucleus	GO:0003677 DNA binding	-	pfam00249 Myb_DNA-binding | pfam13921 Myb_DNA-bind_6	GO & Domain
TCONS_00000034	XLOC_000034	216	39.5629	27.7942	24.8916	-0.509364	-0.668489	NOT_CHANGED	NOT_CHANGED	KMER21_C1355168_64.0:4-220	216	gi|30699418|ref|NP_849905.1| myb family transcription factor APL	64	8.14e-38	153.942	GO:0010088 phloem development | GO:0010089 xylem development | GO:0006355 regulation of transcription, DNA-dependent	GO:0005739 mitochondrion | GO:0005667 transcription factor complex	GO:0003700 sequence-specific DNA binding transcription factor activity	-	-	GO only
TCONS_00008165	XLOC_008098	492	9.7682	7.62542	16.2474	-0.357276	0.734044	NOT_CHANGED	NOT_CHANGED	KMER27_scaffold62438_Locus_58372_0_20.3_LINEAR:216-708	492	gi|30699418|ref|NP_849905.1| myb family transcription factor APL	91	8.24e-47	188.157	GO:0010088 phloem development | GO:0010089 xylem development | GO:0006355 regulation of transcription, DNA-dependent	GO:0005667 transcription factor complex	GO:0003700 sequence-specific DNA binding transcription factor activity	-	-	GO only
TCONS_00015227	XLOC_015121	333	6.06533	7.70681	10.5924	0.345548	0.804371	NOT_CHANGED	NOT_CHANGED	KMER33_scaffold45197_Locus_28090_0_14.3_LINEAR:3-336	333	gi|30699418|ref|NP_849905.1| myb family transcription factor APL	48	1.47e-22	111.285	GO:0010088 phloem development | GO:0010089 xylem development | GO:0006355 regulation of transcription, DNA-dependent	GO:0005667 transcription factor complex	GO:0003700 sequence-specific DNA binding transcription factor activity	-	-	GO only
TCONS_00029593	XLOC_029397	226	62.3901	19.6924	21.6638	-1.66368	-1.52603	NOT_CHANGED	NOT_CHANGED	KMER39_scaffold54860_Locus_38664_0_20.9_COMPLEX:0-226	226	gi|30699418|ref|NP_849905.1| myb family transcription factor APL	75	1.57e-46	179.27	GO:0010088 phloem development | GO:0010089 xylem development | GO:0006355 regulation of transcription, DNA-dependent	GO:0005739 mitochondrion | GO:0005667 transcription factor complex	GO:0003700 sequence-specific DNA binding transcription factor activity	-	pfam00249 Myb_DNA-binding	GO & Domain
TCONS_00032793	XLOC_032567	314	20.0972	20.1898	35.271	0.0066321	0.811488	NOT_CHANGED	NOT_CHANGED	KMER39_scaffold70540_Locus_67626_1_26.7_FORK:0-314	314	gi|30699418|ref|NP_849905.1| myb family transcription factor APL	104	2.14e-59	220.15	GO:0010088 phloem development | GO:0010089 xylem development | GO:0006355 regulation of transcription, DNA-dependent	GO:0005667 transcription factor complex	GO:0003700 sequence-specific DNA binding transcription factor activity | GO:0003677 DNA binding	-	pfam14379 Myb_CC_LHEQLE	GO & Domain
TCONS_00032794	XLOC_032568	387	5.05251	4.0054	5.92958	-0.335054	0.23093	NOT_CHANGED	NOT_CHANGED	KMER39_scaffold70540_Locus_67626_1_26.7_FORK:434-821	387	gi|30699418|ref|NP_849905.1| myb family transcription factor APL	89	1.63e-50	197.489	GO:0010088 phloem development | GO:0010089 xylem development | GO:0006355 regulation of transcription, DNA-dependent	GO:0005667 transcription factor complex	GO:0003700 sequence-specific DNA binding transcription factor activity	-	-	GO only
TCONS_00075005	XLOC_074532	511	4.94628	8.98903	7.79083	0.861822	0.655433	NOT_CHANGED	NOT_CHANGED	KMER63_C202669__8.0:10-521	511	gi|30699418|ref|NP_849905.1| myb family transcription factor APL	169	1.4e-110	390.336	GO:0010088 phloem development | GO:0010089 xylem development | GO:0006355 regulation of transcription, DNA-dependent	GO:0005667 transcription factor complex	GO:0003700 sequence-specific DNA binding transcription factor activity | GO:0003677 DNA binding	-	pfam14379 Myb_CC_LHEQLE | pfam00249 Myb_DNA-binding	GO & Domain
TCONS_00032134	XLOC_031913	670	2.74957	4.13986	2.79455	0.590376	0.02341	NOT_CHANGED	NOT_CHANGED	KMER39_scaffold67680_Locus_59290_0__6.0_FORK:0-670	670	gi|119331592|gb|ABL63122.1| MYB transcription factor	33	8.65e-06	58.8513	-	-	-	-	-
TCONS_00052781	XLOC_052452	520	8.64441	15.4052	13.2513	0.833578	0.616294	NOT_CHANGED	NOT_CHANGED	KMER51_C464623_12.0:0-520	520	gi|297843776|ref|XP_002889769.1| MYB transcription factor	173	1.95e-106	376.562	GO:0042742 defense response to bacterium | GO:0006355 regulation of transcription, DNA-dependent | GO:0009870 defense response signaling pathway, resistance gene-dependent | GO:0051301 cell division | GO:0010204 defense response signaling pathway, resistance gene-independent | GO:0050832 defense response to fungus	GO:0009507 chloroplast | GO:0005667 transcription factor complex	GO:0003677 DNA binding | GO:0005515 protein binding | GO:0003700 sequence-specific DNA binding transcription factor activity	-	-	GO only
TCONS_00070848	XLOC_070394	1543	11.434	10.7179	9.86474	-0.0933079	-0.212977	NOT_CHANGED	NOT_CHANGED	KMER57_scaffold3269_Locus_1045_1_25.2_COMPLEX:0-1543	1543	gi|297843776|ref|XP_002889769.1| MYB transcription factor	393	4.03e-260	887.564	GO:0042742 defense response to bacterium | GO:0006355 regulation of transcription, DNA-dependent | GO:0009870 defense response signaling pathway, resistance gene-dependent | GO:0051301 cell division | GO:0010204 defense response signaling pathway, resistance gene-independent | GO:0050832 defense response to fungus	GO:0009507 chloroplast | GO:0005667 transcription factor complex	GO:0003677 DNA binding | GO:0005515 protein binding | GO:0003700 sequence-specific DNA binding transcription factor activity	-	pfam13921 Myb_DNA-bind_6 | pfam00249 Myb_DNA-binding	GO & Domain
TCONS_00070849	XLOC_070395	419	20.673	17.3753	12.4348	-0.25071	-0.733364	NOT_CHANGED	NOT_CHANGED	KMER57_scaffold3269_Locus_1045_1_25.2_COMPLEX:1611-2030	419	gi|297843776|ref|XP_002889769.1| MYB transcription factor	139	1.66e-78	283.692	GO:0042742 defense response to bacterium | GO:0006355 regulation of transcription, DNA-dependent | GO:0009870 defense response signaling pathway, resistance gene-dependent | GO:0051301 cell division | GO:0010204 defense response signaling pathway, resistance gene-independent | GO:0050832 defense response to fungus	GO:0009507 chloroplast | GO:0005667 transcription factor complex	GO:0003677 DNA binding | GO:0005515 protein binding | GO:0003700 sequence-specific DNA binding transcription factor activity	-	-	GO only
TCONS_00023494	XLOC_023337	251	25.5643	22.794	15.6078	-0.165476	-0.711863	NOT_CHANGED	NOT_CHANGED	KMER39_scaffold16402_Locus_7979_1_10.6_FORK:0-251	251	gi|14970950|dbj|BAB62110.1| MYB transcription factor Atmyb2	35	6.52e-15	85.9567	GO:0009414 response to water deprivation | GO:0009651 response to salt stress | GO:0009751 response to salicylic acid stimulus | GO:0009737 response to abscisic acid stimulus | GO:0009723 response to ethylene stimulus | GO:0045893 positive regulation of transcription, DNA-dependent | GO:0046686 response to cadmium ion	GO:0005667 transcription factor complex	GO:0005516 calmodulin binding | GO:0003677 DNA binding | GO:0003700 sequence-specific DNA binding transcription factor activity	-	pfam00249 Myb_DNA-binding	GO & Domain
TCONS_00015734	XLOC_015624	576	2.23667	9.32909	2.14885	2.06038	-0.0577876	UP	NOT_CHANGED	KMER33_scaffold49792_Locus_32578_0_24.1_BUBBLE:1-577	576	gi|14970952|dbj|BAB62111.1| MYB transcription factor Atmyb2	181	4.14e-80	289.025	GO:0009414 response to water deprivation | GO:0009651 response to salt stress | GO:0009751 response to salicylic acid stimulus | GO:0009737 response to abscisic acid stimulus | GO:0009723 response to ethylene stimulus | GO:0045893 positive regulation of transcription, DNA-dependent | GO:0046686 response to cadmium ion	GO:0005667 transcription factor complex	GO:0005516 calmodulin binding | GO:0003677 DNA binding | GO:0003700 sequence-specific DNA binding transcription factor activity	-	pfam00249 Myb_DNA-binding | pfam13921 Myb_DNA-bind_6	GO & Domain
TCONS_00076301	XLOC_075823	577	4.66392	32.7202	5.35789	2.81057	0.200122	UP	NOT_CHANGED	KMER63_scaffold17657_Locus_18170_1__9.9_FORK:0-577	577	gi|14970966|dbj|BAB62118.1| MYB transcription factor Atmyb2	145	2.65e-77	279.693	GO:0009414 response to water deprivation | GO:0009651 response to salt stress | GO:0009751 response to salicylic acid stimulus | GO:0009737 response to abscisic acid stimulus | GO:0009723 response to ethylene stimulus | GO:0045893 positive regulation of transcription, DNA-dependent | GO:0046686 response to cadmium ion	GO:0005667 transcription factor complex	GO:0005516 calmodulin binding | GO:0003677 DNA binding | GO:0003700 sequence-specific DNA binding transcription factor activity	-	-	GO only
TCONS_00003472	XLOC_003446	257	17.5197	1.50563	1	-3.54054	-4.13091	DOWN	DOWN	KMER27_C1175402__3.0:0-257	257	gi|15241963|ref|NP_200495.1| myb-like transcription factor family protein	81	1.31e-27	125.504	GO:0006355 regulation of transcription, DNA-dependent	GO:0005667 transcription factor complex	GO:0003700 sequence-specific DNA binding transcription factor activity | GO:0003677 DNA binding	-	-	GO only
TCONS_00042837	XLOC_042554	903	2.25376	3.1413	22.4312	0.479028	3.3151	NOT_CHANGED	UP	KMER45_scaffold37995_Locus_24591_1_45.6_FORK:175-1165	903	gi|15222521|ref|NP_177158.1| myb-like transcription factor-like protein	136	2.62e-52	206.376	GO:0009753 response to jasmonic acid stimulus | GO:0009739 response to gibberellin stimulus | GO:0009651 response to salt stress | GO:0006355 regulation of transcription, DNA-dependent | GO:0009751 response to salicylic acid stimulus | GO:0009733 response to auxin stimulus | GO:0009737 response to abscisic acid stimulus | GO:0009723 response to ethylene stimulus | GO:0046686 response to cadmium i…	GO:0005667 transcription factor complex	GO:0008270 zinc ion binding | GO:0003677 DNA binding | GO:0003700 sequence-specific DNA binding transcription factor activity	-	-	GO only
TCONS_00043402	XLOC_043116	403	4.63264	1.5949	0.49672	-1.53837	-3.22133	NOT_CHANGED	DOWN	KMER45_scaffold40685_Locus_27120_0__5.2_FORK:325-728	403	gi|15222521|ref|NP_177158.1| myb-like transcription factor-like protein	65	1.71e-36	155.72	GO:0009753 response to jasmonic acid stimulus | GO:0009739 response to gibberellin stimulus | GO:0009651 response to salt stress | GO:0006355 regulation of transcription, DNA-dependent | GO:0009751 response to salicylic acid stimulus | GO:0009733 response to auxin stimulus | GO:0009737 response to abscisic acid stimulus | GO:0009723 response to ethylene stimulus | GO:0046686 response to cadmium i…	GO:0005667 transcription factor complex	GO:0008270 zinc ion binding | GO:0003677 DNA binding | GO:0003700 sequence-specific DNA binding transcription factor activity	-	pfam00249 Myb_DNA-binding	GO & Domain
TCONS_00054666	XLOC_054324	322	25.3199	24.8783	473.178	-0.0253838	4.22404	NOT_CHANGED	UP	KMER51_scaffold15789_Locus_8789_0_43.8_BUBBLE:1-323	322	gi|15222521|ref|NP_177158.1| myb-like transcription factor-like protein	90	1.7e-39	163.274	GO:0009753 response to jasmonic acid stimulus | GO:0009739 response to gibberellin stimulus | GO:0009651 response to salt stress | GO:0006355 regulation of transcription, DNA-dependent | GO:0009751 response to salicylic acid stimulus | GO:0009733 response to auxin stimulus | GO:0009737 response to abscisic acid stimulus | GO:0009723 response to ethylene stimulus | GO:0046686 response to cadmium i…	GO:0005667 transcription factor complex	GO:0008270 zinc ion binding | GO:0003677 DNA binding | GO:0003700 sequence-specific DNA binding transcription factor activity	-	-	GO only
TCONS_00063574	XLOC_063164	1109	14.1445	11.8474	142.262	-0.255671	3.33024	NOT_CHANGED	UP	KMER51_scaffold57667_Locus_60433_0_48.8_LINEAR:0-1186	1109	gi|15222521|ref|NP_177158.1| myb-like transcription factor-like protein	106	2.02e-50	201.043	GO:0009753 response to jasmonic acid stimulus | GO:0009739 response to gibberellin stimulus | GO:0009651 response to salt stress | GO:0006355 regulation of transcription, DNA-dependent | GO:0009751 response to salicylic acid stimulus | GO:0009733 response to auxin stimulus | GO:0009737 response to abscisic acid stimulus | GO:0009723 response to ethylene stimulus | GO:0046686 response to cadmium i…	GO:0005667 transcription factor complex	GO:0008270 zinc ion binding | GO:0003677 DNA binding | GO:0003700 sequence-specific DNA binding transcription factor activity	-	-	GO only
TCONS_00004270	XLOC_004244	452	5.53914	2.62076	2.80285	-1.07968	-0.982767	NOT_CHANGED	NOT_CHANGED	KMER27_C1280244__7.0:38-490	452	gi|18416875|ref|NP_568282.1| nuclear transcription factor Y subunit A-1	87	5.09e-26	123.282	GO:0048510 regulation of timing of transition from vegetative to reproductive phase | GO:0006355 regulation of transcription, DNA-dependent | GO:0009793 embryo development ending in seed dormancy	GO:0016602 CCAAT-binding factor complex	GO:0003700 sequence-specific DNA binding transcription factor activity	-	-	GO only
TCONS_00023355	XLOC_023199	989	5.91891	5.76475	3.97205	-0.0380735	-0.575448	NOT_CHANGED	NOT_CHANGED	KMER39_scaffold15162_Locus_7297_1__8.6_COMPLEX:234-1223	989	gi|18416875|ref|NP_568282.1| nuclear transcription factor Y subunit A-1	253	4.61e-118	415.22	GO:0048510 regulation of timing of transition from vegetative to reproductive phase | GO:0009555 pollen development | GO:0045892 negative regulation of transcription, DNA-dependent | GO:0009793 embryo development ending in seed dormancy	GO:0016602 CCAAT-binding factor complex	GO:0003677 DNA binding | GO:0003700 sequence-specific DNA binding transcription factor activity	-	pfam02045 CBFB_NFYA	GO & Domain
TCONS_00041765	XLOC_041490	527	9.15767	5.48974	16.056	-0.738243	0.81006	NOT_CHANGED	NOT_CHANGED	KMER45_scaffold3318_Locus_1476_0_14.6_COMPLEX:384-911	527	gi|18416875|ref|NP_568282.1| nuclear transcription factor Y subunit A-1	112	2.18e-54	211.263	GO:0048510 regulation of timing of transition from vegetative to reproductive phase | GO:0006355 regulation of transcription, DNA-dependent | GO:0009793 embryo development ending in seed dormancy	GO:0016602 CCAAT-binding factor complex	GO:0003677 DNA binding | GO:0003700 sequence-specific DNA binding transcription factor activity	-	pfam02045 CBFB_NFYA	GO & Domain
TCONS_00007466	XLOC_007403	769	9.98028	5.47492	3.19698	-0.866242	-1.64237	NOT_CHANGED	NOT_CHANGED	KMER27_scaffold53728_Locus_44077_1_17.1_FORK:0-769	769	gi|15230027|ref|NP_187220.1| nuclear transcription factor Y subunit A-2	100	2.03e-46	188.157	GO:0009567 double fertilization forming a zygote and endosperm | GO:0006355 regulation of transcription, DNA-dependent	GO:0016602 CCAAT-binding factor complex	GO:0003700 sequence-specific DNA binding transcription factor activity	-	-	GO only
TCONS_00057785	XLOC_057425	628	11.0366	11.9797	7.78883	0.118296	-0.502817	NOT_CHANGED	NOT_CHANGED	KMER51_scaffold31946_Locus_22293_1_27.5_COMPLEX:0-628	628	gi|15230027|ref|NP_187220.1| nuclear transcription factor Y subunit A-2	46	6.56e-17	94.8437	GO:0009567 double fertilization forming a zygote and endosperm | GO:0006355 regulation of transcription, DNA-dependent	GO:0016602 CCAAT-binding factor complex	GO:0003700 sequence-specific DNA binding transcription factor activity	-	-	GO only
TCONS_00060331	XLOC_059948	629	31.4324	20.9845	39.3245	-0.582928	0.323176	NOT_CHANGED	NOT_CHANGED	KMER51_scaffold44120_Locus_35321_1_31.9_FORK:10-639	629	gi|30686189|ref|NP_850235.1| nuclear transcription factor Y subunit A-4	156	7.12e-94	334.793	GO:0048510 regulation of timing of transition from vegetative to reproductive phase | GO:0045892 negative regulation of transcription, DNA-dependent	GO:0016602 CCAAT-binding factor complex	GO:0003677 DNA binding | GO:0003700 sequence-specific DNA binding transcription factor activity	-	pfam02045 CBFB_NFYA	GO & Domain
TCONS_00002471	XLOC_002454	962	1.68123	1.0703	0.530666	-0.651502	-1.66364	NOT_CHANGED	NOT_CHANGED	KMER21_scaffold51290_Locus_72781_1_23.6_COMPLEX:310-1272	962	gi|15221050|ref|NP_175818.1| nuclear transcription factor Y subunit A-5	253	3.21e-99	352.567	GO:0009785 blue light signaling pathway | GO:0009414 response to water deprivation | GO:0009738 abscisic acid mediated signaling pathway | GO:0045892 negative regulation of transcription, DNA-dependent	GO:0016602 CCAAT-binding factor complex	GO:0003677 DNA binding | GO:0003700 sequence-specific DNA binding transcription factor activity	-	pfam02045 CBFB_NFYA	GO & Domain
TCONS_00004977	XLOC_004943	1067	1.99577	1.75311	0.932901	-0.187029	-1.09715	NOT_CHANGED	NOT_CHANGED	KMER27_scaffold11042_Locus_6330_1_19.9_BUBBLE:75-1142	1067	gi|15221050|ref|NP_175818.1| nuclear transcription factor Y subunit A-5	187	8.96e-71	261.919	GO:0009785 blue light signaling pathway | GO:0009414 response to water deprivation | GO:0009738 abscisic acid mediated signaling pathway | GO:0045892 negative regulation of transcription, DNA-dependent	GO:0016602 CCAAT-binding factor complex	GO:0003677 DNA binding | GO:0003700 sequence-specific DNA binding transcription factor activity	-	pfam02045 CBFB_NFYA	GO & Domain
TCONS_00009494	XLOC_009416	349	5.90162	3.49428	8.78541	-0.756116	0.573999	NOT_CHANGED	NOT_CHANGED	KMER27_scaffold8054_Locus_4463_1_19.3_COMPLEX:8-357	349	gi|186511008|ref|NP_190902.2| nuclear transcription factor Y subunit B-10	26	6.87e-06	57.9626	-	-	-	-	-
TCONS_00062990	XLOC_062587	894	8.37258	7.03112	14.4196	-0.251918	0.784287	NOT_CHANGED	NOT_CHANGED	KMER51_scaffold55173_Locus_53576_0_12.7_LINEAR:0-894	894	gi|186511008|ref|NP_190902.2| nuclear transcription factor Y subunit B-10	173	2.12e-90	323.24	GO:0006355 regulation of transcription, DNA-dependent	GO:0005634 nucleus	GO:0043565 sequence-specific DNA binding	-	pfam00808 CBFD_NFYB_HMF	GO & Domain
TCONS_00075264	XLOC_074790	620	12.3411	21.9532	28.8616	0.83096	1.22568	NOT_CHANGED	NOT_CHANGED	KMER63_C230869_46.0:0-874	620	gi|15238156|ref|NP_199575.1| nuclear transcription factor Y subunit B-2	119	2.07e-66	247.7	GO:0006355 regulation of transcription, DNA-dependent	GO:0005667 transcription factor complex	GO:0003700 sequence-specific DNA binding transcription factor activity | GO:0043565 sequence-specific DNA binding	-	-	GO only
TCONS_00001877	XLOC_001865	145	2326.32	2077.35	2427.09	-0.163305	0.061178	NOT_CHANGED	NOT_CHANGED	KMER21_scaffold38314_Locus_43460_0_85.3_LINEAR:0-145	145	gi|15233475|ref|NP_193190.1| nuclear transcription factor Y subunit B-3	42	1.47e-15	84.6236	GO:0006355 regulation of transcription, DNA-dependent	GO:0005667 transcription factor complex	GO:0003700 sequence-specific DNA binding transcription factor activity	-	-	GO only
TCONS_00015537	XLOC_015429	510	7.69233	6.13091	19.2141	-0.327319	1.32067	NOT_CHANGED	NOT_CHANGED	KMER33_scaffold47972_Locus_30816_0_53.5_COMPLEX:26-536	510	gi|15233475|ref|NP_193190.1| nuclear transcription factor Y subunit B-3	155	4.91e-77	278.805	GO:0006355 regulation of transcription, DNA-dependent	GO:0005667 transcription factor complex	GO:0003700 sequence-specific DNA binding transcription factor activity | GO:0043565 sequence-specific DNA binding	-	pfam00808 CBFD_NFYB_HMF	GO & Domain
TCONS_00030145	XLOC_029948	266	57.4527	48.7041	146.913	-0.238331	1.35452	NOT_CHANGED	NOT_CHANGED	KMER39_scaffold5792_Locus_2504_4_35.4_COMPLEX:331-597	266	gi|15233475|ref|NP_193190.1| nuclear transcription factor Y subunit B-3	87	1.49e-52	198.377	GO:0006355 regulation of transcription, DNA-dependent	GO:0005667 transcription factor complex	GO:0003700 sequence-specific DNA binding transcription factor activity | GO:0043565 sequence-specific DNA binding	-	pfam00808 CBFD_NFYB_HMF | pfam00125 Histone	GO & Domain
TCONS_00062848	XLOC_062446	253	83.571	104.62	293.117	0.324084	1.8104	NOT_CHANGED	NOT_CHANGED	KMER51_scaffold54640_Locus_52303_0_40.5_LINEAR:716-969	253	gi|15233475|ref|NP_193190.1| nuclear transcription factor Y subunit B-3	61	6.94e-31	135.28	GO:0006355 regulation of transcription, DNA-dependent	GO:0005667 transcription factor complex	GO:0003700 sequence-specific DNA binding transcription factor activity | GO:0043565 sequence-specific DNA binding	-	pfam00808 CBFD_NFYB_HMF	GO & Domain
TCONS_00076528	XLOC_076049	847	30.3586	32.4274	94.6701	0.0951081	1.6408	NOT_CHANGED	NOT_CHANGED	KMER63_scaffold20800_Locus_23079_1_27.5_COMPLEX:0-847	847	gi|15233475|ref|NP_193190.1| nuclear transcription factor Y subunit B-3	123	1.13e-53	210.375	GO:0006355 regulation of transcription, DNA-dependent	GO:0005667 transcription factor complex	GO:0003700 sequence-specific DNA binding transcription factor activity | GO:0043565 sequence-specific DNA binding	-	pfam00808 CBFD_NFYB_HMF | pfam00125 Histone	GO & Domain
TCONS_00042454	XLOC_042174	602	7.21358	7.62788	15.0758	0.0805667	1.06345	NOT_CHANGED	NOT_CHANGED	KMER45_scaffold36269_Locus_23066_1_20.6_COMPLEX:19-621	602	gi|42570373|ref|NP_850277.2| nuclear transcription factor Y subunit B-8	151	7.74e-78	281.471	GO:0006355 regulation of transcription, DNA-dependent	GO:0005634 nucleus	GO:0043565 sequence-specific DNA binding	-	pfam00808 CBFD_NFYB_HMF | pfam00125 Histone	GO & Domain
TCONS_00020829	XLOC_020688	323	23.1139	9.05943	22.8954	-1.35127	-0.0137029	NOT_CHANGED	NOT_CHANGED	KMER39_C729895_21.0:0-323	323	gi|15228405|ref|NP_190428.1| nuclear transcription factor Y subunit C-1	37	4.69e-15	87.2897	GO:0009738 abscisic acid mediated signaling pathway | GO:0045893 positive regulation of transcription, DNA-dependent	GO:0016602 CCAAT-binding factor complex	GO:0003677 DNA binding | GO:0005515 protein binding | GO:0003700 sequence-specific DNA binding transcription factor activity	-	-	GO only
TCONS_00031803	XLOC_031587	364	2.90465	3.2135	4.30005	0.145781	0.565989	NOT_CHANGED	NOT_CHANGED	KMER39_scaffold66177_Locus_55920_2_34.8_COMPLEX:657-1021	364	gi|15228405|ref|NP_190428.1| nuclear transcription factor Y subunit C-1	52	1.47e-24	117.95	GO:0009738 abscisic acid mediated signaling pathway | GO:0045893 positive regulation of transcription, DNA-dependent	GO:0016602 CCAAT-binding factor complex	GO:0043565 sequence-specific DNA binding | GO:0005515 protein binding | GO:0003700 sequence-specific DNA binding transcription factor activity	-	-	GO only
TCONS_00023644	XLOC_023487	1159	9.71616	11.1217	9.27818	0.194919	-0.0665444	NOT_CHANGED	NOT_CHANGED	KMER39_scaffold17828_Locus_8723_2_43.8_COMPLEX:0-1159	1159	gi|15223986|ref|NP_172371.1| nuclear transcription factor Y subunit C-9	136	6.67e-80	289.025	GO:0006355 regulation of transcription, DNA-dependent	GO:0005829 cytosol | GO:0005667 transcription factor complex	GO:0003700 sequence-specific DNA binding transcription factor activity | GO:0043565 sequence-specific DNA binding	-	pfam00808 CBFD_NFYB_HMF | pfam00125 Histone	GO & Domain
TCONS_00044424	XLOC_044135	363	24.8514	38.7697	45.7352	0.641602	0.879978	NOT_CHANGED	NOT_CHANGED	KMER45_scaffold45533_Locus_31936_0_40.9_LINEAR:0-363	363	gi|15223986|ref|NP_172371.1| nuclear transcription factor Y subunit C-9	44	7.35e-24	115.728	GO:0006355 regulation of transcription, DNA-dependent	GO:0005829 cytosol | GO:0005667 transcription factor complex	GO:0003700 sequence-specific DNA binding transcription factor activity | GO:0003677 DNA binding	-	-	GO only
TCONS_00072380	XLOC_071913	932	8.75569	14.944	5.24774	0.771274	-0.738525	NOT_CHANGED	NOT_CHANGED	KMER57_scaffold42303_Locus_45697_0_23.2_LINEAR:10-942	932	gi|15223986|ref|NP_172371.1| nuclear transcription factor Y subunit C-9	167	9.09e-106	374.34	GO:0006355 regulation of transcription, DNA-dependent	GO:0005829 cytosol | GO:0005667 transcription factor complex	GO:0003700 sequence-specific DNA binding transcription factor activity | GO:0043565 sequence-specific DNA binding	-	pfam00808 CBFD_NFYB_HMF | pfam00125 Histone	GO & Domain
TCONS_00041226	XLOC_040953	1252	9.84761	8.0381	8.17015	-0.292919	-0.269411	NOT_CHANGED	NOT_CHANGED	KMER45_scaffold30326_Locus_18216_0_19.9_LINEAR:0-1252	1252	gi|18398555|ref|NP_564406.1| PLATZ transcription factor domain-containing protein	129	3.08e-67	251.699	-	-	GO:0005488 binding	-	pfam04640 PLATZ	GO & Domain
TCONS_00041362	XLOC_041089	784	19.1793	19.5784	29.4191	0.0297128	0.617203	NOT_CHANGED	NOT_CHANGED	KMER45_scaffold30_Locus_13_0_37.7_COMPLEX:0-784	784	gi|18398555|ref|NP_564406.1| PLATZ transcription factor domain-containing protein	76	8.58e-44	180.159	-	-	GO:0005488 binding	-	pfam04640 PLATZ	GO & Domain
TCONS_00041529	XLOC_041256	311	36.2185	24.233	28.0682	-0.579754	-0.36779	NOT_CHANGED	NOT_CHANGED	KMER45_scaffold31860_Locus_19386_0_27.4_LINEAR:0-311	311	gi|18398555|ref|NP_564406.1| PLATZ transcription factor domain-containing protein	52	1.78e-28	129.503	-	-	GO:0005488 binding	-	-	GO only
TCONS_00073148	XLOC_072678	464	31.3685	22.181	37.0788	-0.499992	0.241278	NOT_CHANGED	NOT_CHANGED	KMER57_scaffold5492_Locus_1821_1_26.7_COMPLEX:0-464	464	gi|18398555|ref|NP_564406.1| PLATZ transcription factor domain-containing protein	131	4.23e-76	275.694	-	-	GO:0005488 binding	-	pfam04640 PLATZ	GO & Domain
TCONS_00073150	XLOC_072680	676	13.89	7.21773	20.5892	-0.94443	0.567841	NOT_CHANGED	NOT_CHANGED	KMER57_scaffold5493_Locus_1821_2_19.7_COMPLEX:0-676	676	gi|18398555|ref|NP_564406.1| PLATZ transcription factor domain-containing protein	123	1.64e-64	242.368	-	-	GO:0005488 binding	-	pfam04640 PLATZ	GO & Domain
TCONS_00014137	XLOC_014036	382	8.23298	40.4463	25.4748	2.29652	1.62958	UP	NOT_CHANGED	KMER33_scaffold35314_Locus_20052_3_37.4_COMPLEX:0-382	382	gi|18411153|ref|NP_565135.1| PLATZ transcription factor domain-containing protein	47	1.86e-20	105.064	-	-	GO:0005488 binding	-	-	GO only
TCONS_00008025	XLOC_007960	795	2.28872	0.582718	1.35886	-1.97367	-0.752144	NOT_CHANGED	NOT_CHANGED	KMER27_scaffold60659_Locus_55039_0__3.8_LINEAR:0-795	795	gi|145336287|ref|NP_174390.2| PLATZ transcription factor family protein	230	1.14e-121	427.218	-	-	-	-	pfam04640 PLATZ | pfam00643 zf-B_box	Domain only
TCONS_00009992	XLOC_009913	423	1.39889	7.81366	1.80925	2.48172	0.371109	UP	NOT_CHANGED	KMER33_C1033044__5.0:0-423	423	gi|42566916|ref|NP_193524.2| PLATZ transcription factor family protein	66	2.41e-27	127.281	-	-	-	-	-
TCONS_00020400	XLOC_020259	257	15.927	4.51688	8.74798	-1.81808	-0.864453	NOT_CHANGED	NOT_CHANGED	KMER39_C680811__4.0:0-257	257	gi|42566916|ref|NP_193524.2| PLATZ transcription factor family protein	78	9.25e-36	149.943	-	-	GO:0005488 binding	-	-	GO only
TCONS_00027198	XLOC_027015	587	22.7003	17.8643	26.0985	-0.345632	0.201256	NOT_CHANGED	NOT_CHANGED	KMER39_scaffold40638_Locus_24369_0_36.6_COMPLEX:0-587	587	gi|42566916|ref|NP_193524.2| PLATZ transcription factor family protein	50	7.32e-24	117.061	-	-	GO:0005488 binding	-	pfam04640 PLATZ	GO & Domain
TCONS_00027199	XLOC_027016	372	31.7494	26.5004	39.8379	-0.260715	0.327412	NOT_CHANGED	NOT_CHANGED	KMER39_scaffold40638_Locus_24369_0_36.6_COMPLEX:680-1052	372	gi|42566916|ref|NP_193524.2| PLATZ transcription factor family protein	86	1.2e-37	158.83	-	-	GO:0005488 binding	-	-	GO only
TCONS_00027200	XLOC_027017	1071	1.29554	0.671256	0.46431	-0.948619	-1.48039	NOT_CHANGED	NOT_CHANGED	KMER39_scaffold40641_Locus_24369_3__8.8_COMPLEX:6-1077	1071	gi|42566916|ref|NP_193524.2| PLATZ transcription factor family protein	108	7.84e-49	196.156	-	-	GO:0005488 binding	-	pfam04640 PLATZ | pfam00643 zf-B_box	GO & Domain
TCONS_00035422	XLOC_035180	349	4.29209	3.49428	3.379	-0.296685	-0.345084	NOT_CHANGED	NOT_CHANGED	KMER45_C543657_13.0:0-349	349	gi|42566916|ref|NP_193524.2| PLATZ transcription factor family protein	71	9.73e-44	176.604	-	-	GO:0005488 binding	-	-	GO only
TCONS_00045369	XLOC_045076	623	8.46786	7.26846	6.9255	-0.220348	-0.290079	NOT_CHANGED	NOT_CHANGED	KMER45_scaffold49756_Locus_36681_0_29.4_LINEAR:0-623	623	gi|42566916|ref|NP_193524.2| PLATZ transcription factor family protein	115	4.2e-66	246.811	-	-	GO:0005488 binding	-	pfam04640 PLATZ	GO & Domain
TCONS_00046729	XLOC_046426	485	1.08295	4.67935	1.41664	2.11134	0.387507	UP	NOT_CHANGED	KMER45_scaffold56081_Locus_44869_0_23.4_LINEAR:0-485	485	gi|42566916|ref|NP_193524.2| PLATZ transcription factor family protein	30	7.74e-09	68.1827	-	-	-	-	-
TCONS_00047497	XLOC_047192	336	3.55227	6.04888	5.92008	0.767927	0.736875	NOT_CHANGED	NOT_CHANGED	KMER45_scaffold59312_Locus_50428_0_11.6_LINEAR:1-337	336	gi|42566916|ref|NP_193524.2| PLATZ transcription factor family protein	75	6.37e-39	161.941	-	-	GO:0005488 binding	-	-	GO only
TCONS_00049315	XLOC_048991	1202	11.7684	10.3037	17.7606	-0.191756	0.593762	NOT_CHANGED	NOT_CHANGED	KMER45_scaffold65968_Locus_68078_0_25.4_LINEAR:0-1202	1202	gi|42566916|ref|NP_193524.2| PLATZ transcription factor family protein	227	9e-137	477.429	-	-	GO:0005488 binding	-	pfam04640 PLATZ	GO & Domain
TCONS_00053687	XLOC_053355	366	6.2125	8.90242	25.4909	0.519024	2.03674	NOT_CHANGED	UP	KMER51_scaffold10954_Locus_5417_0_13.3_LINEAR:0-366	366	gi|42566916|ref|NP_193524.2| PLATZ transcription factor family protein	99	1.12e-65	241.035	-	-	GO:0005488 binding	-	pfam00643 zf-B_box	GO & Domain
TCONS_00064577	XLOC_064157	597	11.5372	10.8634	17.8096	-0.0868174	0.626362	NOT_CHANGED	NOT_CHANGED	KMER51_scaffold9779_Locus_4594_1_43.9_COMPLEX:610-1207	597	gi|42566916|ref|NP_193524.2| PLATZ transcription factor family protein	79	8.31e-35	151.72	-	-	GO:0005488 binding	-	-	GO only
TCONS_00066982	XLOC_066561	463	34.1417	14.6991	24.1734	-1.21581	-0.498114	NOT_CHANGED	NOT_CHANGED	KMER57_C311089_12.0:1-464	463	gi|42566916|ref|NP_193524.2| PLATZ transcription factor family protein	100	2.21e-61	230.815	-	-	GO:0005488 binding	-	pfam00643 zf-B_box	GO & Domain
TCONS_00070054	XLOC_069605	1142	17.9519	17.9093	22.5404	-0.0034276	0.328377	NOT_CHANGED	NOT_CHANGED	KMER57_scaffold27336_Locus_22485_2_38.6_COMPLEX:10-1152	1142	gi|42566916|ref|NP_193524.2| PLATZ transcription factor family protein	98	1.01e-51	205.043	-	-	GO:0005488 binding	-	pfam04640 PLATZ	GO & Domain
TCONS_00004066	XLOC_004040	397	2.39083	2.73077	2.04717	0.191796	-0.223881	NOT_CHANGED	NOT_CHANGED	KMER27_C1264768_13.0:19-416	397	gi|225437154|ref|XP_002280618.1| PREDICTED: heat stress transcription factor A-6b	69	4.4e-06	58.8513	-	-	-	-	pfam00447 HSF_DNA-bind	Domain only
TCONS_00011914	XLOC_011828	789	3.72563	0.980724	1.71586	-1.92557	-1.11855	NOT_CHANGED	NOT_CHANGED	KMER33_scaffold11182_Locus_5335_0__4.4_FORK:414-1203	789	gi|356569659|ref|XP_003553015.1| PREDICTED: probable WRKY transcription factor 20-like	68	2.56e-35	153.942	GO:0045893 positive regulation of transcription, DNA-dependent | GO:0009611 response to wounding | GO:0009961 response to 1-aminocyclopropane-1-carboxylic acid	GO:0005667 transcription factor complex	GO:0003700 sequence-specific DNA binding transcription factor activity | GO:0043565 sequence-specific DNA binding	-	pfam03106 WRKY	GO & Domain
TCONS_00020984	XLOC_020843	334	4.81301	3.82881	3.00395	-0.330043	-0.680079	NOT_CHANGED	NOT_CHANGED	KMER39_C744635__8.0:8-342	334	gi|18398337|ref|NP_564392.1| protein kanadi2 / DNA binding / transcription factor	85	1.39e-43	175.715	GO:0009944 polarity specification of adaxial/abaxial axis | GO:0048481 ovule development | GO:0006355 regulation of transcription, DNA-dependent	GO:0005667 transcription factor complex	GO:0003700 sequence-specific DNA binding transcription factor activity | GO:0003677 DNA binding	-	-	GO only
TCONS_00053143	XLOC_052814	683	5.97701	1.66082	3.34701	-1.84753	-0.836551	NOT_CHANGED	NOT_CHANGED	KMER51_C494897__9.0:5-688	683	gi|18398337|ref|NP_564392.1| protein kanadi2 / DNA binding / transcription factor	214	1.01e-114	404.111	GO:0009944 polarity specification of adaxial/abaxial axis | GO:0048481 ovule development | GO:0006355 regulation of transcription, DNA-dependent	GO:0005667 transcription factor complex	GO:0003700 sequence-specific DNA binding transcription factor activity | GO:0003677 DNA binding	-	-	GO only
TCONS_00067824	XLOC_067401	402	10.4779	4.80599	2.99502	-1.12444	-1.80671	NOT_CHANGED	NOT_CHANGED	KMER57_scaffold10064_Locus_4348_0__5.6_LINEAR:4-406	402	gi|18398337|ref|NP_564392.1| protein kanadi2 / DNA binding / transcription factor	62	1.64e-29	133.946	GO:0009944 polarity specification of adaxial/abaxial axis | GO:0048481 ovule development | GO:0006355 regulation of transcription, DNA-dependent	GO:0005667 transcription factor complex	GO:0003700 sequence-specific DNA binding transcription factor activity | GO:0003677 DNA binding	-	-	GO only
TCONS_00076067	XLOC_075590	489	9.87342	3.46447	4.5405	-1.51092	-1.1207	NOT_CHANGED	NOT_CHANGED	KMER63_scaffold13913_Locus_13093_0__4.0_LINEAR:0-489	489	gi|18398337|ref|NP_564392.1| protein kanadi2 / DNA binding / transcription factor	142	4.27e-74	269.029	GO:0009944 polarity specification of adaxial/abaxial axis | GO:0048481 ovule development | GO:0006355 regulation of transcription, DNA-dependent	GO:0005667 transcription factor complex	GO:0003700 sequence-specific DNA binding transcription factor activity | GO:0003677 DNA binding	-	-	GO only
TCONS_00030130	XLOC_029933	501	14.838	5.18938	7.71368	-1.51566	-0.943805	NOT_CHANGED	NOT_CHANGED	KMER39_scaffold57832_Locus_42282_0_57.8_FORK:1-502	501	gi|15240172|ref|NP_198542.1| protein REVEILLE 2 / DNA binding / transcription factor	110	4.69e-60	227.704	GO:0009753 response to jasmonic acid stimulus | GO:0009739 response to gibberellin stimulus | GO:0009845 seed germination | GO:0009651 response to salt stress | GO:0006355 regulation of transcription, DNA-dependent | GO:0009751 response to salicylic acid stimulus | GO:0009909 regulation of flower development | GO:0007623 circadian rhythm | GO:0009733 response to auxin stimulus | GO:0009737 respon…	GO:0005667 transcription factor complex	GO:0003677 DNA binding | GO:0003700 sequence-specific DNA binding transcription factor activity	-	pfam00249 Myb_DNA-binding | pfam13921 Myb_DNA-bind_6	GO & Domain
TCONS_00034710	XLOC_034468	263	24.0037	11.202	1.58561	-1.0995	-3.92015	NOT_CHANGED	DOWN	KMER45_C484979__7.0:4-267	263	gi|26452593|dbj|BAC43380.1| putative AP2 domain transcription factor	57	4.24e-26	121.06	GO:0055114 oxidation-reduction process | GO:0006355 regulation of transcription, DNA-dependent	GO:0005667 transcription factor complex	GO:0003700 sequence-specific DNA binding transcription factor activity | GO:0003677 DNA binding | GO:0032440 2-alkenal reductase [NAD(P)] activity	-	-	GO only
TCONS_00046783	XLOC_046480	426	6.20738	4.82462	5.35594	-0.363569	-0.212845	NOT_CHANGED	NOT_CHANGED	KMER45_scaffold5627_Locus_2601_1_10.0_COMPLEX:0-426	426	gi|26452593|dbj|BAC43380.1| putative AP2 domain transcription factor	100	1.86e-58	221.483	GO:0055114 oxidation-reduction process | GO:0006355 regulation of transcription, DNA-dependent	GO:0005667 transcription factor complex	GO:0003700 sequence-specific DNA binding transcription factor activity | GO:0003677 DNA binding | GO:0032440 2-alkenal reductase [NAD(P)] activity	-	-	GO only
TCONS_00005164	XLOC_005128	533	2.99577	4.38517	7.58043	0.549706	1.33935	NOT_CHANGED	NOT_CHANGED	KMER27_scaffold14878_Locus_8668_0_13.2_COMPLEX:0-533	533	gi|15221391|ref|NP_172097.1| putative basic-leucine zipper transcription factor bZIP69	105	4.09e-51	201.488	GO:0006355 regulation of transcription, DNA-dependent	GO:0005667 transcription factor complex	GO:0003700 sequence-specific DNA binding transcription factor activity | GO:0043565 sequence-specific DNA binding | GO:0046983 protein dimerization activity	-	-	GO only
TCONS_00006796	XLOC_006742	232	87.5046	24.1194	42.4224	-1.85916	-1.04453	NOT_CHANGED	NOT_CHANGED	KMER27_scaffold43810_Locus_32016_2_27.6_COMPLEX:875-1107	232	gi|51970638|dbj|BAD44011.1| putative bHLH transcription factor (bHLH020)	75	9.72e-15	85.068	-	-	-	-	-
TCONS_00036897	XLOC_036655	721	8.73492	7.72371	6.01248	-0.1775	-0.538834	NOT_CHANGED	NOT_CHANGED	KMER45_C648039__9.0:0-721	721	gi|51970638|dbj|BAD44011.1| putative bHLH transcription factor (bHLH020)	173	1.75e-97	346.79	-	-	-	-	pfam00010 HLH	Domain only
TCONS_00052357	XLOC_052028	417	8.99707	12.5145	3.71823	0.476073	-1.27484	NOT_CHANGED	NOT_CHANGED	KMER51_C433167__5.0:0-417	417	gi|51970638|dbj|BAD44011.1| putative bHLH transcription factor (bHLH020)	100	1.42e-50	198.377	GO:0055114 oxidation-reduction process	-	GO:0032440 2-alkenal reductase [NAD(P)] activity	-	-	GO only
TCONS_00063724	XLOC_063312	1192	3.4832	1.65538	4.48488	-1.07325	0.364656	NOT_CHANGED	NOT_CHANGED	KMER51_scaffold58312_Locus_63252_0_14.5_FORK:0-1192	1192	gi|51970638|dbj|BAD44011.1| putative bHLH transcription factor (bHLH020)	163	3.93e-90	322.351	GO:0055114 oxidation-reduction process	-	GO:0032440 2-alkenal reductase [NAD(P)] activity	-	-	GO only
TCONS_00028230	XLOC_028041	590	2.54583	1	0.517962	-1.34814	-2.29722	NOT_CHANGED	DOWN	KMER39_scaffold46552_Locus_29770_0__5.7_LINEAR:0-590	590	gi|3036794|emb|CAA18484.1| putative bZIP transcription factor	141	2.35e-57	220.595	GO:0010200 response to chitin | GO:0006355 regulation of transcription, DNA-dependent	GO:0005667 transcription factor complex	GO:0003700 sequence-specific DNA binding transcription factor activity | GO:0043565 sequence-specific DNA binding | GO:0046983 protein dimerization activity	-	-	GO only
TCONS_00048845	XLOC_048531	929	7.13724	5.42683	9.29063	-0.395257	0.38041	NOT_CHANGED	NOT_CHANGED	KMER45_scaffold64242_Locus_61887_0_12.1_LINEAR:0-929	929	gi|58743491|gb|AAW81732.1| putative bZIPtranscription factor protein	179	8.8e-112	394.336	GO:0006355 regulation of transcription, DNA-dependent	GO:0005667 transcription factor complex	GO:0003700 sequence-specific DNA binding transcription factor activity | GO:0003677 DNA binding	-	pfam00010 HLH	GO & Domain
TCONS_00071403	XLOC_070945	1683	11.3059	9.80104	8.04734	-0.206069	-0.490492	NOT_CHANGED	NOT_CHANGED	KMER57_scaffold36357_Locus_34441_0_38.7_FORK:0-1683	1683	gi|58743491|gb|AAW81732.1| putative bZIPtranscription factor protein	91	8.92e-51	202.821	-	-	-	-	-
TCONS_00008339	XLOC_008270	509	4.97942	1.44692	1.96029	-1.78299	-1.34491	NOT_CHANGED	NOT_CHANGED	KMER27_scaffold64709_Locus_63307_0__5.0_LINEAR:36-545	509	gi|15236131|ref|NP_194345.1| putative GATA transcription factor 22	76	8.32e-20	103.731	GO:0009910 negative regulation of flower development | GO:0009735 response to cytokinin stimulus | GO:0009416 response to light stimulus | GO:0006355 regulation of transcription, DNA-dependent | GO:0010187 negative regulation of seed germination | GO:0007623 circadian rhythm | GO:0010255 glucose mediated signaling pathway | GO:0010380 regulation of chlorophyll biosynthetic process | GO:0009740 gi…	GO:0005667 transcription factor complex	GO:0044212 transcription regulatory region DNA binding | GO:0005515 protein binding | GO:0003700 sequence-specific DNA binding transcription factor activity	-	-	GO only
TCONS_00008413	XLOC_008344	1184	3.96988	4.52889	1.74687	0.190062	-1.18432	NOT_CHANGED	NOT_CHANGED	KMER27_scaffold65614_Locus_65442_0__9.3_LINEAR:0-1184	1184	gi|15236131|ref|NP_194345.1| putative GATA transcription factor 22	138	5.37e-52	205.931	GO:0009910 negative regulation of flower development | GO:0009735 response to cytokinin stimulus | GO:0009416 response to light stimulus | GO:0006355 regulation of transcription, DNA-dependent | GO:0010187 negative regulation of seed germination | GO:0007623 circadian rhythm | GO:0010255 glucose mediated signaling pathway | GO:0010380 regulation of chlorophyll biosynthetic process | GO:0009740 gi…	GO:0005667 transcription factor complex	GO:0044212 transcription regulatory region DNA binding | GO:0005515 protein binding | GO:0003700 sequence-specific DNA binding transcription factor activity	-	-	GO only
TCONS_00029776	XLOC_029580	239	25.7723	3.88889	5.05319	-2.72839	-2.35055	DOWN	DOWN	KMER39_scaffold55797_Locus_39700_0__7.6_LINEAR:555-794	239	gi|26451187|dbj|BAC42697.1| putative heat shock transcription factor HSF8	39	1.39e-12	78.4027	-	-	-	-	-
TCONS_00012468	XLOC_012381	1025	2.00743	2.68919	3.18615	0.421822	0.666465	NOT_CHANGED	NOT_CHANGED	KMER33_scaffold1735_Locus_762_0_38.9_COMPLEX:20-1186	1025	gi|26451690|dbj|BAC42940.1| putative homeodomain transcription factor KNAT6	97	1.39e-62	237.48	GO:0071369 cellular response to ethylene stimulus | GO:0010089 xylem development | GO:0009727 detection of ethylene stimulus | GO:0045892 negative regulation of transcription, DNA-dependent | GO:2000652 regulation of secondary cell wall biogenesis	GO:0005667 transcription factor complex	GO:0043565 sequence-specific DNA binding | GO:0005515 protein binding | GO:0003700 sequence-specific DNA binding transcription factor activity	-	pfam05920 Homeobox_KN | pfam03790 KNOX1 | pfam00046 Homeobox	GO & Domain
TCONS_00058363	XLOC_057995	439	13.6599	12.8378	7.5982	-0.0895489	-0.846217	NOT_CHANGED	NOT_CHANGED	KMER51_scaffold34806_Locus_25172_1_18.2_COMPLEX:0-439	439	gi|295883125|gb|ADG56764.1| putative MYB transcription factor	128	3.76e-69	252.588	GO:0009753 response to jasmonic acid stimulus | GO:0009739 response to gibberellin stimulus | GO:0046686 response to cadmium ion | GO:0009751 response to salicylic acid stimulus | GO:0009737 response to abscisic acid stimulus | GO:0009723 response to ethylene stimulus | GO:0009651 response to salt stress | GO:0006355 regulation of transcription, DNA-dependent	GO:0005667 transcription factor complex	GO:0003700 sequence-specific DNA binding transcription factor activity | GO:0003677 DNA binding	-	pfam00249 Myb_DNA-binding	GO & Domain
TCONS_00050016	XLOC_049688	457	2.41191	4.28985	5.88958	0.830751	1.28799	NOT_CHANGED	NOT_CHANGED	KMER45_scaffold9931_Locus_5045_0_19.3_LINEAR:0-457	457	gi|327412649|emb|CCA29113.1| putative MYB transcription factor	34	2.89e-13	82.4019	-	-	-	-	-
TCONS_00013449	XLOC_013354	409	5.61579	3.62505	3.37757	-0.631488	-0.733503	NOT_CHANGED	NOT_CHANGED	KMER33_scaffold28794_Locus_15436_0__6.0_LINEAR:32-441	409	gi|21554283|gb|AAM63358.1| putative transcription factor	132	1.75e-68	250.366	GO:0071294 cellular response to zinc ion | GO:0006355 regulation of transcription, DNA-dependent	GO:0005667 transcription factor complex	GO:0003700 sequence-specific DNA binding transcription factor activity | GO:0043565 sequence-specific DNA binding | GO:0046983 protein dimerization activity	-	pfam07716 bZIP_2 | pfam00170 bZIP_1 | pfam04895 DUF651	GO & Domain
TCONS_00018038	XLOC_017911	398	5.15251	1.08736	1.01844	-2.24445	-2.33891	DOWN	DOWN	KMER33_scaffold68228_Locus_57728_0__2.3_LINEAR:0-398	398	gi|238908347|emb|CAZ40332.1| putative transcription factor	127	1.04e-79	287.692	GO:0009957 epidermal cell fate specification | GO:0006355 regulation of transcription, DNA-dependent | GO:0010091 trichome branching	GO:0005667 transcription factor complex	GO:0003677 DNA binding | GO:0005515 protein binding | GO:0003700 sequence-specific DNA binding transcription factor activity	-	-	GO only
TCONS_00051812	XLOC_051483	340	1.14754	4.42511	7.18991	1.94717	2.64743	NOT_CHANGED	UP	KMER51_C394397__3.0:0-340	340	gi|3941422|gb|AAC83587.1| putative transcription factor	112	2.41e-51	198.377	GO:0009753 response to jasmonic acid stimulus | GO:0009739 response to gibberellin stimulus | GO:0009751 response to salicylic acid stimulus | GO:0009733 response to auxin stimulus | GO:0009723 response to ethylene stimulus | GO:0009651 response to salt stress | GO:0006355 regulation of transcription, DNA-dependent	GO:0005667 transcription factor complex	GO:0003700 sequence-specific DNA binding transcription factor activity | GO:0003677 DNA binding	-	-	GO only
TCONS_00064582	XLOC_064162	672	3.86493	1.69776	3.21084	-1.18681	-0.267492	NOT_CHANGED	NOT_CHANGED	KMER51_scaffold9795_Locus_4599_1__5.3_FORK:233-905	672	gi|3941452|gb|AAC83602.1| putative transcription factor	210	1.99e-102	363.231	GO:0009753 response to jasmonic acid stimulus | GO:0009785 blue light signaling pathway | GO:0009739 response to gibberellin stimulus | GO:0006355 regulation of transcription, DNA-dependent | GO:0009751 response to salicylic acid stimulus | GO:0009737 response to abscisic acid stimulus	GO:0005667 transcription factor complex	GO:0003677 DNA binding | GO:0005515 protein binding | GO:0003700 sequence-specific DNA binding transcription factor activity	-	pfam00249 Myb_DNA-binding | pfam13921 Myb_DNA-bind_6	GO & Domain
TCONS_00002175	XLOC_002159	656	9.34204	7.76995	12.1855	-0.265832	0.383356	NOT_CHANGED	NOT_CHANGED	KMER21_scaffold45506_Locus_57140_2_34.4_COMPLEX:18-674	656	gi|3941462|gb|AAC83607.1| putative transcription factor	106	2.61e-34	150.387	GO:0009753 response to jasmonic acid stimulus | GO:0009751 response to salicylic acid stimulus | GO:0009651 response to salt stress | GO:0006355 regulation of transcription, DNA-dependent	GO:0005737 cytoplasm | GO:0005667 transcription factor complex	GO:0003700 sequence-specific DNA binding transcription factor activity | GO:0003677 DNA binding	-	-	GO only
TCONS_00016103	XLOC_015990	617	1.46261	11.4608	1.45344	2.97009	-0.00907361	UP	NOT_CHANGED	KMER33_scaffold52852_Locus_35887_0_27.7_COMPLEX:28-645	617	gi|3941462|gb|AAC83607.1| putative transcription factor	143	4.34e-42	174.382	GO:0009753 response to jasmonic acid stimulus | GO:0009751 response to salicylic acid stimulus | GO:0009651 response to salt stress | GO:0006355 regulation of transcription, DNA-dependent	GO:0005737 cytoplasm | GO:0005667 transcription factor complex	GO:0003700 sequence-specific DNA binding transcription factor activity | GO:0003677 DNA binding	-	-	GO only
TCONS_00006951	XLOC_006893	144	5071.93	3919.99	2659.85	-0.371685	-0.93119	NOT_CHANGED	NOT_CHANGED	KMER27_scaffold46389_Locus_34946_0_59.7_COMPLEX:301-445	144	gi|26450720|dbj|BAC42469.1| putative transcription factor II	46	4.05e-23	106.841	GO:0006352 transcription initiation, DNA-dependent	GO:0005667 transcription factor complex	GO:0003700 sequence-specific DNA binding transcription factor activity	-	pfam03540 TFIID_30kDa	GO & Domain
TCONS_00009819	XLOC_009740	397	45.0273	43.6923	66.5331	-0.0434209	0.563272	NOT_CHANGED	NOT_CHANGED	KMER33_C1018572_62.0:2-399	397	gi|26450720|dbj|BAC42469.1| putative transcription factor II	62	1.67e-33	146.388	GO:0006352 transcription initiation, DNA-dependent	GO:0005667 transcription factor complex	GO:0003700 sequence-specific DNA binding transcription factor activity	-	pfam03540 TFIID_30kDa	GO & Domain
TCONS_00045471	XLOC_045177	416	25.3144	37.7007	34.5524	0.574633	0.448828	NOT_CHANGED	NOT_CHANGED	KMER45_scaffold50292_Locus_37314_0_56.9_LINEAR:0-416	416	gi|26450720|dbj|BAC42469.1| putative transcription factor II	40	1.31e-17	96.1767	GO:0006352 transcription initiation, DNA-dependent	GO:0005667 transcription factor complex	GO:0003700 sequence-specific DNA binding transcription factor activity	-	-	GO only
TCONS_00051083	XLOC_050755	280	147.387	46.7389	196.645	-1.65691	0.415984	NOT_CHANGED	NOT_CHANGED	KMER51_C340161_46.0:0-280	280	gi|26450720|dbj|BAC42469.1| putative transcription factor II	21	0.00016	53.0748	-	-	-	-	-
TCONS_00057223	XLOC_056863	351	17.453	35.922	36.0125	1.04139	1.04502	NOT_CHANGED	NOT_CHANGED	KMER51_scaffold29057_Locus_19626_2_35.8_COMPLEX:405-756	351	gi|26450720|dbj|BAC42469.1| putative transcription factor II	41	4.63e-17	93.955	GO:0006352 transcription initiation, DNA-dependent	GO:0005667 transcription factor complex	GO:0003700 sequence-specific DNA binding transcription factor activity	-	pfam03540 TFIID_30kDa	GO & Domain
TCONS_00053415	XLOC_053086	1106	13.279	47.5425	34.7066	1.84007	1.38606	NOT_CHANGED	NOT_CHANGED	KMER51_C517915_36.0:0-1106	1106	gi|15227812|ref|NP_179913.1| putative WRKY transcription factor 15	301	2.34e-159	552.524	GO:0010200 response to chitin | GO:0006355 regulation of transcription, DNA-dependent	GO:0005667 transcription factor complex	GO:0003700 sequence-specific DNA binding transcription factor activity | GO:0043565 sequence-specific DNA binding | GO:0005516 calmodulin binding	-	pfam03106 WRKY | pfam10533 Plant_zn_clust	GO & Domain
TCONS_00005501	XLOC_005456	426	19.3118	24.6056	12.0509	0.349504	-0.680342	NOT_CHANGED	NOT_CHANGED	KMER27_scaffold21732_Locus_13343_2_35.5_COMPLEX:34-460	426	gi|15241164|ref|NP_200438.1| putative WRKY transcription factor 2	52	3.63e-22	110.84	GO:0030010 establishment of cell polarity | GO:0009942 longitudinal axis specification | GO:0006355 regulation of transcription, DNA-dependent	GO:0005667 transcription factor complex	GO:0003700 sequence-specific DNA binding transcription factor activity	-	-	GO only
TCONS_00059318	XLOC_058940	202	332.154	14.054	45.8525	-4.5628	-2.85678	DOWN	DOWN	KMER51_scaffold39468_Locus_30058_1__7.8_BUBBLE:504-706	202	gi|30687299|ref|NP_849450.1| putative WRKY transcription factor 20	58	3.2e-21	104.175	GO:0045893 positive regulation of transcription, DNA-dependent | GO:0009611 response to wounding | GO:0009961 response to 1-aminocyclopropane-1-carboxylic acid	GO:0005667 transcription factor complex	GO:0003700 sequence-specific DNA binding transcription factor activity | GO:0043565 sequence-specific DNA binding	-	-	GO only
TCONS_00014530	XLOC_014425	378	13.3098	7.77222	13.0224	-0.77609	-0.0314935	NOT_CHANGED	NOT_CHANGED	KMER33_scaffold38651_Locus_22597_3_14.6_COMPLEX:403-781	378	gi|18396971|ref|NP_566236.1| putative WRKY transcription factor 39	123	3.21e-70	256.143	GO:0006355 regulation of transcription, DNA-dependent	GO:0005667 transcription factor complex	GO:0003700 sequence-specific DNA binding transcription factor activity | GO:0043565 sequence-specific DNA binding | GO:0005516 calmodulin binding	-	-	GO only
TCONS_00059140	XLOC_058766	378	16.4154	10.7615	6.79429	-0.609171	-1.27266	NOT_CHANGED	NOT_CHANGED	KMER51_scaffold38575_Locus_29090_1_10.7_COMPLEX:744-1122	378	gi|15234284|ref|NP_192081.1| putative WRKY transcription factor 47	125	2.89e-63	233.481	GO:0006355 regulation of transcription, DNA-dependent	GO:0005667 transcription factor complex	GO:0003700 sequence-specific DNA binding transcription factor activity | GO:0043565 sequence-specific DNA binding	-	-	GO only
TCONS_00004389	XLOC_004363	551	4.14698	9.31109	4.31548	1.16689	0.0574599	NOT_CHANGED	NOT_CHANGED	KMER27_C1286944_24.0:16-567	551	gi|15239913|ref|NP_199763.1| putative WRKY transcription factor 48	154	8.43e-91	324.573	GO:0042742 defense response to bacterium | GO:0010200 response to chitin | GO:0045893 positive regulation of transcription, DNA-dependent	GO:0005667 transcription factor complex	GO:0043565 sequence-specific DNA binding | GO:0003700 sequence-specific DNA binding transcription factor activity	-	pfam03106 WRKY	GO & Domain
TCONS_00074251	XLOC_073778	278	5.49777	16.6835	14.1269	1.6015	1.36153	NOT_CHANGED	NOT_CHANGED	KMER63_C131653__3.0:17-295	278	gi|15239913|ref|NP_199763.1| putative WRKY transcription factor 48	91	3.97e-59	219.262	GO:0042742 defense response to bacterium | GO:0010200 response to chitin | GO:0045893 positive regulation of transcription, DNA-dependent	GO:0005667 transcription factor complex	GO:0043565 sequence-specific DNA binding | GO:0003700 sequence-specific DNA binding transcription factor activity	-	pfam03106 WRKY	GO & Domain
TCONS_00026718	XLOC_026536	379	1.32308	6.54388	2.25217	2.30625	0.767415	UP	NOT_CHANGED	KMER39_scaffold37666_Locus_21891_2__4.0_COMPLEX:365-744	379	gi|22327079|ref|NP_197989.2| putative WRKY transcription factor 50	112	2.39e-58	219.706	GO:0006355 regulation of transcription, DNA-dependent	GO:0005667 transcription factor complex	GO:0003700 sequence-specific DNA binding transcription factor activity | GO:0043565 sequence-specific DNA binding	-	pfam03106 WRKY	GO & Domain
TCONS_00007101	XLOC_007040	852	1.5061	2.84527	1.08517	0.917748	-0.472896	NOT_CHANGED	NOT_CHANGED	KMER27_scaffold48889_Locus_37736_3_19.6_COMPLEX:33-885	852	gi|15222282|ref|NP_177090.1| putative WRKY transcription factor 57	98	2.96e-62	236.147	GO:0006355 regulation of transcription, DNA-dependent	GO:0005667 transcription factor complex	GO:0003700 sequence-specific DNA binding transcription factor activity | GO:0043565 sequence-specific DNA binding	-	pfam03106 WRKY	GO & Domain
TCONS_00024740	XLOC_024570	605	3.0142	3.64692	4.73871	0.274903	0.652719	NOT_CHANGED	NOT_CHANGED	KMER39_scaffold25130_Locus_13139_0__7.7_COMPLEX:688-1293	605	gi|15222282|ref|NP_177090.1| putative WRKY transcription factor 57	93	6.51e-48	192.156	GO:0006355 regulation of transcription, DNA-dependent	GO:0005667 transcription factor complex	GO:0003700 sequence-specific DNA binding transcription factor activity | GO:0043565 sequence-specific DNA binding	-	pfam03106 WRKY	GO & Domain
TCONS_00009983	XLOC_009904	441	0.967243	5.00518	1.25589	2.37147	0.37676	UP	NOT_CHANGED	KMER33_C1032698__3.0:0-441	441	gi|15219685|ref|NP_176829.1| putative WRKY transcription factor 64	138	3.19e-45	182.825	GO:0009738 abscisic acid mediated signaling pathway | GO:0006355 regulation of transcription, DNA-dependent	GO:0005667 transcription factor complex	GO:0003700 sequence-specific DNA binding transcription factor activity | GO:0003677 DNA binding	-	pfam03106 WRKY	GO & Domain
TCONS_00051471	XLOC_051142	305	10.2182	3.75878	12.4377	-1.4428	0.283579	NOT_CHANGED	NOT_CHANGED	KMER51_C368435__4.0:0-305	305	gi|15219685|ref|NP_176829.1| putative WRKY transcription factor 64	53	2.08e-21	107.285	GO:0009738 abscisic acid mediated signaling pathway | GO:0006355 regulation of transcription, DNA-dependent	GO:0005667 transcription factor complex	GO:0003700 sequence-specific DNA binding transcription factor activity	-	pfam03106 WRKY	GO & Domain
TCONS_00003329	XLOC_003303	196	118.314	58.6246	159.266	-1.01304	0.428818	NOT_CHANGED	NOT_CHANGED	KMER27_C1131666_18.0:15-211	196	gi|119720794|gb|ABL97967.1| R2R3-MYB transcription factor	65	2.36e-41	162.829	GO:0006355 regulation of transcription, DNA-dependent | GO:0009751 response to salicylic acid stimulus | GO:0010200 response to chitin | GO:0048527 lateral root development | GO:0009723 response to ethylene stimulus	GO:0005667 transcription factor complex	GO:0003677 DNA binding | GO:0005515 protein binding | GO:0003700 sequence-specific DNA binding transcription factor activity	-	pfam00249 Myb_DNA-binding | pfam13921 Myb_DNA-bind_6	GO & Domain
TCONS_00015854	XLOC_015741	187	23.7334	87.0395	74.2907	1.87475	1.64626	NOT_CHANGED	NOT_CHANGED	KMER33_scaffold50771_Locus_33578_2_29.9_COMPLEX:52-239	187	gi|119720794|gb|ABL97967.1| R2R3-MYB transcription factor	33	2.31e-11	73.5149	-	-	-	-	-
TCONS_00015855	XLOC_015742	674	0.962063	3.38184	6.60777	1.81361	2.77996	NOT_CHANGED	UP	KMER33_scaffold50771_Locus_33578_2_29.9_COMPLEX:325-999	674	gi|119720794|gb|ABL97967.1| R2R3-MYB transcription factor	216	5.7e-136	474.763	GO:0006355 regulation of transcription, DNA-dependent | GO:0009751 response to salicylic acid stimulus | GO:0010200 response to chitin | GO:0048527 lateral root development | GO:0009723 response to ethylene stimulus	GO:0005667 transcription factor complex	GO:0003677 DNA binding | GO:0005515 protein binding | GO:0003700 sequence-specific DNA binding transcription factor activity	-	pfam00249 Myb_DNA-binding | pfam13921 Myb_DNA-bind_6	GO & Domain
TCONS_00027896	XLOC_027707	205	73.6093	29.6413	112.528	-1.31228	0.612324	NOT_CHANGED	NOT_CHANGED	KMER39_scaffold44526_Locus_27843_0_11.0_LINEAR:283-488	205	gi|119720794|gb|ABL97967.1| R2R3-MYB transcription factor	61	6.18e-13	78.8471	-	-	-	-	-
TCONS_00067696	XLOC_067274	982	7.70659	33.5475	45.3761	2.12204	2.55777	UP	UP	KMER57_C369071_28.0:0-982	982	gi|119720794|gb|ABL97967.1| R2R3-MYB transcription factor	264	1.55e-150	523.197	GO:0009753 response to jasmonic acid stimulus | GO:0009739 response to gibberellin stimulus | GO:0009414 response to water deprivation | GO:0009651 response to salt stress | GO:0006355 regulation of transcription, DNA-dependent | GO:0009751 response to salicylic acid stimulus | GO:0009733 response to auxin stimulus | GO:0010200 response to chitin | GO:0009737 response to abscisic acid stimulus | …	GO:0005667 transcription factor complex	GO:0003677 DNA binding | GO:0005515 protein binding | GO:0003700 sequence-specific DNA binding transcription factor activity	-	pfam00249 Myb_DNA-binding | pfam13921 Myb_DNA-bind_6	GO & Domain
TCONS_00027897	XLOC_027708	555	3.02019	7.94179	3.98249	1.39482	0.399031	NOT_CHANGED	NOT_CHANGED	KMER39_scaffold44526_Locus_27843_0_11.0_LINEAR:544-1099	555	gi|2832406|emb|CAA74604.1| R2R3-MYB transcription factor	85	2.47e-50	199.266	GO:0009753 response to jasmonic acid stimulus | GO:0009739 response to gibberellin stimulus | GO:0009414 response to water deprivation | GO:0009651 response to salt stress | GO:0006355 regulation of transcription, DNA-dependent | GO:0009751 response to salicylic acid stimulus | GO:0009733 response to auxin stimulus | GO:0010200 response to chitin | GO:0009737 response to abscisic acid stimulus | …	GO:0005667 transcription factor complex	GO:0003677 DNA binding | GO:0005515 protein binding | GO:0003700 sequence-specific DNA binding transcription factor activity	-	pfam00249 Myb_DNA-binding | pfam13921 Myb_DNA-bind_6	GO & Domain
TCONS_00037380	XLOC_037132	1518	7.61685	13.155	4.14347	0.788345	-0.878355	NOT_CHANGED	NOT_CHANGED	KMER45_scaffold10764_Locus_5565_1_31.5_COMPLEX:0-1518	1518	gi|9758986|dbj|BAB09496.1| regulatory protein NPR1-like; transcription factor inhibitor I kappa B-like	129	2.57e-61	234.37	-	-	-	-	pfam12796 Ank_2 | pfam13857 Ank_5 | pfam13637 Ank_4 | pfam00023 Ank	Domain only
TCONS_00037382	XLOC_037134	144	1950.74	3919.99	177.323	1.00683	-3.45957	NOT_CHANGED	DOWN	KMER45_scaffold10764_Locus_5565_1_31.5_COMPLEX:2006-2150	144	gi|9758986|dbj|BAB09496.1| regulatory protein NPR1-like; transcription factor inhibitor I kappa B-like	47	3.97e-18	92.1776	-	-	-	-	-
TCONS_00037384	XLOC_037136	1761	5.79999	5.22735	3.30438	-0.149971	-0.811671	NOT_CHANGED	NOT_CHANGED	KMER45_scaffold10766_Locus_5565_3_24.7_COMPLEX:0-1761	1761	gi|9758986|dbj|BAB09496.1| regulatory protein NPR1-like; transcription factor inhibitor I kappa B-like	132	1.42e-62	238.369	-	-	-	-	pfam12796 Ank_2 | pfam13857 Ank_5 | pfam13637 Ank_4 | pfam00023 Ank	Domain only
TCONS_00005819	XLOC_005771	428	8.88377	4.30752	6.19395	-1.04431	-0.520312	NOT_CHANGED	NOT_CHANGED	KMER27_scaffold27486_Locus_17496_1_14.7_COMPLEX:5-433	428	gi|297829466|ref|XP_002882615.1| RNA polymerase II transcription factor	114	7.57e-32	141.5	-	-	-	-	-
TCONS_00048268	XLOC_047960	1856	4.38114	6.50389	4.09211	0.569997	-0.0984614	NOT_CHANGED	NOT_CHANGED	KMER45_scaffold62091_Locus_56156_0_13.1_LINEAR:0-1950	1856	gi|297815822|ref|XP_002875794.1| scarecrow transcription factor family protein	277	1.72e-130	456.545	GO:0010200 response to chitin | GO:0006355 regulation of transcription, DNA-dependent	GO:0005667 transcription factor complex	GO:0003700 sequence-specific DNA binding transcription factor activity	-	pfam03514 GRAS	GO & Domain
TCONS_00003041	XLOC_003016	1290	0.826171	1	0.927707	0.275488	0.167229	NOT_CHANGED	NOT_CHANGED	KMER21_scaffold56312_Locus_99697_0_11.2_LINEAR:30-1320	1290	gi|297822633|ref|XP_002879199.1| scarecrow transcription factor family protein	378	2.92e-146	508.978	GO:0045893 positive regulation of transcription, DNA-dependent | GO:0009410 response to xenobiotic stimulus	GO:0005829 cytosol | GO:0005667 transcription factor complex	GO:0003700 sequence-specific DNA binding transcription factor activity	-	-	GO only
TCONS_00019413	XLOC_019280	670	5.49914	4.38338	5.80406	-0.327162	0.0778564	NOT_CHANGED	NOT_CHANGED	KMER33_scaffold75604_Locus_84253_0__9.2_LINEAR:0-670	670	gi|297822633|ref|XP_002879199.1| scarecrow transcription factor family protein	178	2.38e-56	217.929	GO:0010200 response to chitin | GO:0006355 regulation of transcription, DNA-dependent	GO:0005667 transcription factor complex	GO:0003700 sequence-specific DNA binding transcription factor activity	-	-	GO only
TCONS_00053302	XLOC_052973	870	2.81729	5.88907	3.16815	1.06373	0.169333	NOT_CHANGED	NOT_CHANGED	KMER51_C508719__5.0:0-870	870	gi|297822633|ref|XP_002879199.1| scarecrow transcription factor family protein	289	2.83e-181	625.398	GO:0010200 response to chitin | GO:0006355 regulation of transcription, DNA-dependent	GO:0005667 transcription factor complex	GO:0003700 sequence-specific DNA binding transcription factor activity	-	pfam03514 GRAS	GO & Domain
TCONS_00028639	XLOC_028447	714	3.39494	0.447112	0.589766	-2.92468	-2.52517	DOWN	DOWN	KMER39_scaffold4915_Locus_2116_0__3.7_LINEAR:1-715	714	gi|297837101|ref|XP_002886432.1| scarecrow transcription factor family protein	118	5.31e-51	201.932	GO:0006355 regulation of transcription, DNA-dependent	GO:0005667 transcription factor complex	GO:0003700 sequence-specific DNA binding transcription factor activity	-	-	GO only
TCONS_00021506	XLOC_021365	410	0.372509	3.09383	4.8022	3.05405	3.68835	UP	UP	KMER39_C786199__4.0:6-416	410	gi|15231799|ref|NP_188034.1| sequence-specific DNA binding transcription factor	110	9.17e-38	159.719	GO:0010431 seed maturation | GO:0009793 embryo development ending in seed dormancy | GO:0006355 regulation of transcription, DNA-dependent	GO:0005667 transcription factor complex	GO:0003700 sequence-specific DNA binding transcription factor activity	-	-	GO only
TCONS_00022747	XLOC_022595	509	3.23662	12.6605	6.53428	1.96777	1.01354	NOT_CHANGED	NOT_CHANGED	KMER39_scaffold10978_Locus_5182_0_17.9_FORK:6-515	509	gi|15231799|ref|NP_188034.1| sequence-specific DNA binding transcription factor	122	6.05e-39	164.162	GO:0010029 regulation of seed germination | GO:0010431 seed maturation | GO:0048831 regulation of shoot development | GO:0006355 regulation of transcription, DNA-dependent | GO:0009733 response to auxin stimulus | GO:0009793 embryo development ending in seed dormancy	GO:0005730 nucleolus | GO:0005667 transcription factor complex	GO:0043565 sequence-specific DNA binding | GO:0003700 sequence-specific DNA binding transcription factor activity	-	pfam13837 Myb_DNA-bind_4	GO & Domain
TCONS_00022748	XLOC_022596	567	11.0488	10.1603	10.1817	-0.120947	-0.117911	NOT_CHANGED	NOT_CHANGED	KMER39_scaffold10978_Locus_5182_0_17.9_FORK:565-1132	567	gi|15231799|ref|NP_188034.1| sequence-specific DNA binding transcription factor	160	5.43e-39	164.607	GO:0010431 seed maturation | GO:0009793 embryo development ending in seed dormancy | GO:0006355 regulation of transcription, DNA-dependent	GO:0005667 transcription factor complex	GO:0003700 sequence-specific DNA binding transcription factor activity	-	-	GO only
TCONS_00035762	XLOC_035520	390	9.93618	23.6934	11.6726	1.25372	0.232363	NOT_CHANGED	NOT_CHANGED	KMER45_C568415_15.0:0-390	390	gi|15231799|ref|NP_188034.1| sequence-specific DNA binding transcription factor	52	2.23e-13	82.4019	GO:0010431 seed maturation | GO:0009793 embryo development ending in seed dormancy | GO:0006355 regulation of transcription, DNA-dependent	GO:0005667 transcription factor complex	GO:0003700 sequence-specific DNA binding transcription factor activity	-	-	GO only
TCONS_00021273	XLOC_021132	325	0.648872	4.06215	2.4141	2.64624	1.89548	UP	NOT_CHANGED	KMER39_C769455_20.0:3-328	325	gi|15232501|ref|NP_191007.1| sequence-specific DNA binding transcription factor	95	3.26e-40	165.495	GO:0006355 regulation of transcription, DNA-dependent	GO:0005667 transcription factor complex	GO:0003700 sequence-specific DNA binding transcription factor activity	-	-	GO only
TCONS_00038121	XLOC_037869	622	5.41815	1	1.19688	-2.4378	-2.17852	DOWN	DOWN	KMER45_scaffold14726_Locus_7690_0__7.5_COMPLEX:0-622	622	gi|15234741|ref|NP_194770.1| sequence-specific DNA binding transcription factor	125	8.35e-66	245.923	-	GO:0005667 transcription factor complex	GO:0003700 sequence-specific DNA binding transcription factor activity	-	-	GO only
TCONS_00038122	XLOC_037870	323	19.8119	0.823585	1.63539	-4.58831	-3.59866	DOWN	DOWN	KMER45_scaffold14727_Locus_7690_1__8.5_COMPLEX:0-323	323	gi|15234741|ref|NP_194770.1| sequence-specific DNA binding transcription factor	91	5.13e-50	193.934	-	GO:0005667 transcription factor complex	GO:0003700 sequence-specific DNA binding transcription factor activity	-	-	GO only
TCONS_00046245	XLOC_045945	715	13.5528	3.12396	5.1014	-2.11714	-1.40963	DOWN	NOT_CHANGED	KMER45_scaffold53893_Locus_41859_0_14.8_COMPLEX:1-796	715	gi|15234741|ref|NP_194770.1| sequence-specific DNA binding transcription factor	179	4.51e-93	332.127	-	GO:0005667 transcription factor complex	GO:0003700 sequence-specific DNA binding transcription factor activity	-	-	GO only
TCONS_00051749	XLOC_051420	329	19.4367	2.37302	4.67945	-3.03399	-2.05437	DOWN	DOWN	KMER51_C389999__6.0:3-332	329	gi|15234741|ref|NP_194770.1| sequence-specific DNA binding transcription factor	93	2.82e-42	171.716	-	GO:0005667 transcription factor complex	GO:0003700 sequence-specific DNA binding transcription factor activity	-	-	GO only
TCONS_00056652	XLOC_056297	263	12.7078	4.20073	9.51364	-1.597	-0.417645	NOT_CHANGED	NOT_CHANGED	KMER51_scaffold26274_Locus_17089_0__9.8_LINEAR:1322-1585	263	gi|18394964|ref|NP_564136.1| sequence-specific DNA binding transcription factor	30	1.09e-09	69.5157	-	-	-	-	-
TCONS_00027741	XLOC_027554	342	2.82526	1.45712	4.25354	-0.955264	0.59028	NOT_CHANGED	NOT_CHANGED	KMER39_scaffold43603_Locus_27018_3_15.4_COMPLEX:7-349	342	gi|18399118|ref|NP_566386.1| sequence-specific DNA binding transcription factor	48	4.93e-14	84.1793	GO:0006355 regulation of transcription, DNA-dependent	GO:0005667 transcription factor complex	GO:0003700 sequence-specific DNA binding transcription factor activity	-	-	GO only
TCONS_00037652	XLOC_037402	1055	5.63235	5.19455	7.68612	-0.116738	0.448519	NOT_CHANGED	NOT_CHANGED	KMER45_scaffold1238_Locus_520_3_15.8_COMPLEX:0-1055	1055	gi|18401084|ref|NP_564488.1| sequence-specific DNA binding transcription factor	95	1.89e-50	201.043	GO:0042273 ribosomal large subunit biogenesis | GO:0006364 rRNA processing | GO:0006355 regulation of transcription, DNA-dependent	GO:0005737 cytoplasm | GO:0005667 transcription factor complex	GO:0003700 sequence-specific DNA binding transcription factor activity | GO:0003723 RNA binding	-	pfam09377 SBDS_C	GO & Domain
TCONS_00055010	XLOC_054664	454	10.9873	3.90273	11.9179	-1.49328	0.117293	NOT_CHANGED	NOT_CHANGED	KMER51_scaffold1764_Locus_531_2_10.4_COMPLEX:3-457	454	gi|18401084|ref|NP_564488.1| sequence-specific DNA binding transcription factor	97	1.26e-55	213.93	GO:0042273 ribosomal large subunit biogenesis | GO:0006364 rRNA processing | GO:0006355 regulation of transcription, DNA-dependent	GO:0005737 cytoplasm | GO:0005667 transcription factor complex	GO:0003700 sequence-specific DNA binding transcription factor activity | GO:0003723 RNA binding	-	pfam01172 SBDS	GO & Domain
TCONS_00037912	XLOC_037662	546	2.43666	1.62713	2.33478	-0.582575	-0.0616183	NOT_CHANGED	NOT_CHANGED	KMER45_scaffold13665_Locus_7091_0__6.2_LINEAR:633-1179	546	gi|30681119|ref|NP_187615.2| sequence-specific DNA binding transcription factor	136	1.24e-08	67.7383	-	-	-	-	-
TCONS_00032412	XLOC_032187	484	3.80418	2.73852	4.26483	-0.474189	0.164903	NOT_CHANGED	NOT_CHANGED	KMER39_scaffold68956_Locus_62838_0__5.5_LINEAR:634-1118	484	gi|30688985|ref|NP_194855.2| sequence-specific DNA binding transcription factor	132	3.08e-65	242.368	GO:0006355 regulation of transcription, DNA-dependent	-	GO:0003677 DNA binding	-	pfam13837 Myb_DNA-bind_4 | pfam13873 Myb_DNA-bind_5	GO & Domain
TCONS_00057746	XLOC_057386	428	4.1002	3.35029	4.42425	-0.291408	0.109739	NOT_CHANGED	NOT_CHANGED	KMER51_scaffold31787_Locus_22141_1__5.2_FORK:1-429	428	gi|30688985|ref|NP_194855.2| sequence-specific DNA binding transcription factor	62	1.3e-27	128.17	GO:0006355 regulation of transcription, DNA-dependent	-	GO:0003677 DNA binding	-	-	GO only
TCONS_00034603	XLOC_034361	273	9.49728	16.3012	15.0828	0.779392	0.667318	NOT_CHANGED	NOT_CHANGED	KMER45_C476787__9.0:0-273	273	gi|30694843|ref|NP_191422.2| sequence-specific DNA binding transcription factor	42	6.25e-16	89.5115	-	-	-	-	-
TCONS_00042820	XLOC_042537	324	5.23666	9.81564	9.73374	0.906435	0.894347	NOT_CHANGED	NOT_CHANGED	KMER45_scaffold37942_Locus_24532_0_11.5_COMPLEX:286-610	324	gi|30694843|ref|NP_191422.2| sequence-specific DNA binding transcription factor	42	1.93e-16	91.7332	-	-	-	-	-
TCONS_00021954	XLOC_021813	524	3.55588	2.42255	5.29757	-0.55368	0.575124	NOT_CHANGED	NOT_CHANGED	KMER39_C818911__4.0:0-524	524	gi|334185436|ref|NP_001189923.1| sequence-specific DNA binding transcription factor	152	6.67e-77	278.36	GO:0006355 regulation of transcription, DNA-dependent	GO:0005667 transcription factor complex	GO:0003700 sequence-specific DNA binding transcription factor activity | GO:0043565 sequence-specific DNA binding	-	-	GO only
TCONS_00032683	XLOC_032457	617	13.1635	9.27778	11.8698	-0.504692	-0.149248	NOT_CHANGED	NOT_CHANGED	KMER39_scaffold70105_Locus_66280_0_20.8_LINEAR:6-623	617	gi|334185436|ref|NP_001189923.1| sequence-specific DNA binding transcription factor	135	1.3e-64	242.368	GO:0006355 regulation of transcription, DNA-dependent	GO:0005667 transcription factor complex	GO:0003700 sequence-specific DNA binding transcription factor activity | GO:0043565 sequence-specific DNA binding	-	-	GO only
TCONS_00036695	XLOC_036453	583	4.78832	3.2532	2.10964	-0.55766	-1.18252	NOT_CHANGED	NOT_CHANGED	KMER45_C633087__6.0:7-590	583	gi|334185436|ref|NP_001189923.1| sequence-specific DNA binding transcription factor	154	3.03e-73	267.252	GO:0006355 regulation of transcription, DNA-dependent	GO:0005667 transcription factor complex	GO:0003700 sequence-specific DNA binding transcription factor activity | GO:0043565 sequence-specific DNA binding	-	-	GO only
TCONS_00029490	XLOC_029294	633	9.32287	8.16213	9.79878	-0.191828	0.071828	NOT_CHANGED	NOT_CHANGED	KMER39_scaffold54212_Locus_37920_0_29.8_LINEAR:3-636	633	gi|42572475|ref|NP_974333.1| sequence-specific DNA binding transcription factor	131	9.11e-59	225.038	GO:0006355 regulation of transcription, DNA-dependent	GO:0005667 transcription factor complex	GO:0003700 sequence-specific DNA binding transcription factor activity | GO:0043565 sequence-specific DNA binding	-	-	GO only
TCONS_00056219	XLOC_055865	927	4.2528	3.04073	2.08571	-0.483995	-1.02787	NOT_CHANGED	NOT_CHANGED	KMER51_scaffold23911_Locus_15154_3__7.7_COMPLEX:37-964	927	gi|2443887|gb|AAB71480.1| Similar to transcription factor gb|Z46606|1658307 and others	165	5.7e-60	229.482	GO:0009553 embryo sac development	-	GO:0005524 ATP binding | GO:0004386 helicase activity | GO:0003677 DNA binding | GO:0008270 zinc ion binding	-	-	GO only
TCONS_00056221	XLOC_055867	131	717.245	3080.02	254.576	2.1024	-1.49437	UP	NOT_CHANGED	KMER51_scaffold23911_Locus_15154_3__7.7_COMPLEX:1797-1928	131	gi|2443887|gb|AAB71480.1| Similar to transcription factor gb|Z46606|1658307 and others	43	6.61e-08	61.0731	GO:0009553 embryo sac development	-	GO:0005524 ATP binding | GO:0004386 helicase activity | GO:0003677 DNA binding | GO:0008270 zinc ion binding	-	-	GO only
TCONS_00056222	XLOC_055868	156	767.971	632.723	225.569	-0.279478	-1.76748	NOT_CHANGED	NOT_CHANGED	KMER51_scaffold23911_Locus_15154_3__7.7_COMPLEX:2008-2164	156	gi|2443887|gb|AAB71480.1| Similar to transcription factor gb|Z46606|1658307 and others	51	5.52e-25	113.062	GO:0009553 embryo sac development	-	GO:0005524 ATP binding | GO:0004386 helicase activity | GO:0003677 DNA binding | GO:0008270 zinc ion binding	-	-	GO only
TCONS_00017436	XLOC_017315	525	1.18153	1	0.621329	-0.240656	-0.927227	NOT_CHANGED	NOT_CHANGED	KMER33_scaffold63842_Locus_49855_1_11.4_FORK:20-545	525	gi|28317383|tpe|CAD29861.1| TPA: putative basic leucine zipper transcription factor	57	3.62e-21	108.174	GO:0010200 response to chitin	GO:0005667 transcription factor complex	GO:0003700 sequence-specific DNA binding transcription factor activity	-	-	GO only
TCONS_00017846	XLOC_017723	824	3.75537	0.371058	3.40143	-3.33924	-0.142814	DOWN	NOT_CHANGED	KMER33_scaffold66855_Locus_55041_1__6.6_FORK:0-824	824	gi|28317383|tpe|CAD29861.1| TPA: putative basic leucine zipper transcription factor	176	4.35e-61	232.592	GO:0010200 response to chitin	GO:0005667 transcription factor complex	GO:0003700 sequence-specific DNA binding transcription factor activity	-	pfam07716 bZIP_2	GO & Domain
TCONS_00036010	XLOC_035768	430	5.41713	2.37412	3.50872	-1.19014	-0.626584	NOT_CHANGED	NOT_CHANGED	KMER45_C587507__8.0:0-430	430	gi|28317383|tpe|CAD29861.1| TPA: putative basic leucine zipper transcription factor	83	1.31e-27	128.17	GO:0010200 response to chitin	GO:0005667 transcription factor complex	GO:0003700 sequence-specific DNA binding transcription factor activity	-	-	GO only
TCONS_00041710	XLOC_041435	1758	18.01	29.6019	40.5727	0.716892	1.17171	NOT_CHANGED	NOT_CHANGED	KMER45_scaffold32855_Locus_20215_2_50.5_COMPLEX:18-1776	1758	gi|1399005|gb|AAB03378.1| transcription factor	298	8.11e-186	640.506	GO:0009737 response to abscisic acid stimulus | GO:0006355 regulation of transcription, DNA-dependent	GO:0005829 cytosol | GO:0005667 transcription factor complex	GO:0003700 sequence-specific DNA binding transcription factor activity | GO:0043565 sequence-specific DNA binding | GO:0046983 protein dimerization activity	-	pfam07777 MFMR | pfam00170 bZIP_1 | pfam07716 bZIP_2 | pfam11029 DAZAP2	GO & Domain
TCONS_00063764	XLOC_063352	1638	23.1684	39.262	47.0514	0.760975	1.02208	NOT_CHANGED	NOT_CHANGED	KMER51_scaffold58495_Locus_64138_0_48.0_LINEAR:0-1638	1638	gi|1399005|gb|AAB03378.1| transcription factor	370	5.19e-212	727.598	GO:0009637 response to blue light | GO:0009737 response to abscisic acid stimulus | GO:0006355 regulation of transcription, DNA-dependent	GO:0005829 cytosol | GO:0005667 transcription factor complex	GO:0003700 sequence-specific DNA binding transcription factor activity | GO:0043565 sequence-specific DNA binding | GO:0046983 protein dimerization activity	-	pfam07777 MFMR | pfam00170 bZIP_1 | pfam11029 DAZAP2	GO & Domain
TCONS_00057890	XLOC_057527	788	8.62239	8.84097	8.93764	0.0361168	0.0518061	NOT_CHANGED	NOT_CHANGED	KMER51_scaffold32516_Locus_22863_0_32.8_FORK:14-802	788	gi|1399007|gb|AAB03379.1| transcription factor	122	1.41e-68	254.81	GO:0009737 response to abscisic acid stimulus | GO:0006355 regulation of transcription, DNA-dependent	GO:0005829 cytosol | GO:0005667 transcription factor complex	GO:0003700 sequence-specific DNA binding transcription factor activity | GO:0043565 sequence-specific DNA binding | GO:0046983 protein dimerization activity	-	pfam00170 bZIP_1 | pfam07716 bZIP_2	GO & Domain
TCONS_00020753	XLOC_020612	307	4.6185	9.25202	9.39005	1.00234	1.02371	NOT_CHANGED	NOT_CHANGED	KMER39_C721621__7.0:7-314	307	gi|15240966|ref|NP_195758.1| transcription factor	73	4.4e-30	134.391	GO:0006355 regulation of transcription, DNA-dependent	GO:0005730 nucleolus | GO:0005667 transcription factor complex	GO:0042802 identical protein binding | GO:0003700 sequence-specific DNA binding transcription factor activity | GO:0043565 sequence-specific DNA binding	-	-	GO only
TCONS_00022253	XLOC_022109	667	0.976814	3.18517	2.37979	1.70521	1.28468	NOT_CHANGED	NOT_CHANGED	KMER39_C840907__5.0:13-680	667	gi|15240966|ref|NP_195758.1| transcription factor	219	4.02e-115	405.444	GO:0006355 regulation of transcription, DNA-dependent	GO:0005730 nucleolus | GO:0005667 transcription factor complex	GO:0042802 identical protein binding | GO:0003700 sequence-specific DNA binding transcription factor activity | GO:0043565 sequence-specific DNA binding	-	-	GO only
TCONS_00061872	XLOC_061476	725	25.4232	17.5253	18.2852	-0.536706	-0.475469	NOT_CHANGED	NOT_CHANGED	KMER51_scaffold5077_Locus_1683_0_28.3_COMPLEX:0-725	725	gi|1666173|emb|CAA70323.1| transcription factor	119	5.44e-51	201.932	GO:0009651 response to salt stress	GO:0005667 transcription factor complex	GO:0003700 sequence-specific DNA binding transcription factor activity | GO:0005515 protein binding	-	pfam01849 NAC	GO & Domain
TCONS_00028601	XLOC_028409	1353	5.98471	5.10247	7.2795	-0.230086	0.282558	NOT_CHANGED	NOT_CHANGED	KMER39_scaffold48922_Locus_32143_1_15.4_COMPLEX:0-1353	1353	gi|2398525|emb|CAA74050.1| Transcription factor	312	5.89e-159	551.191	GO:0009785 blue light signaling pathway | GO:0009414 response to water deprivation | GO:0009738 abscisic acid mediated signaling pathway | GO:0045892 negative regulation of transcription, DNA-dependent	GO:0016602 CCAAT-binding factor complex	GO:0003677 DNA binding | GO:0003700 sequence-specific DNA binding transcription factor activity	-	pfam02045 CBFB_NFYA	GO & Domain
TCONS_00046280	XLOC_045980	1122	4.72913	3.8101	5.70241	-0.311746	0.269997	NOT_CHANGED	NOT_CHANGED	KMER45_scaffold54121_Locus_42181_0__9.0_LINEAR:6-1128	1122	gi|2398525|emb|CAA74050.1| Transcription factor	316	6.02e-155	537.861	GO:0006355 regulation of transcription, DNA-dependent	GO:0016602 CCAAT-binding factor complex	GO:0003700 sequence-specific DNA binding transcription factor activity	-	pfam02045 CBFB_NFYA	GO & Domain
TCONS_00056811	XLOC_056455	574	1.63562	1.20982	1.3502	-0.435045	-0.276664	NOT_CHANGED	NOT_CHANGED	KMER51_scaffold27149_Locus_17913_0__7.7_LINEAR:22-596	574	gi|2398525|emb|CAA74050.1| Transcription factor	114	2.71e-42	174.827	GO:0006355 regulation of transcription, DNA-dependent	GO:0016602 CCAAT-binding factor complex	GO:0003700 sequence-specific DNA binding transcription factor activity	-	-	GO only
TCONS_00062998	XLOC_062595	347	8.70987	9.8993	6.1645	0.184675	-0.498667	NOT_CHANGED	NOT_CHANGED	KMER51_scaffold55215_Locus_53693_0__4.1_LINEAR:10-357	347	gi|2398525|emb|CAA74050.1| Transcription factor	113	7.68e-58	217.04	GO:0006355 regulation of transcription, DNA-dependent	GO:0016602 CCAAT-binding factor complex	GO:0003700 sequence-specific DNA binding transcription factor activity	-	-	GO only
TCONS_00075109	XLOC_074636	618	3.10042	5.44513	5.79989	0.812503	0.903562	NOT_CHANGED	NOT_CHANGED	KMER63_C214787__5.0:0-618	618	gi|2398525|emb|CAA74050.1| Transcription factor	193	3.25e-97	345.901	GO:0009785 blue light signaling pathway | GO:0009414 response to water deprivation | GO:0009738 abscisic acid mediated signaling pathway | GO:0045892 negative regulation of transcription, DNA-dependent	GO:0016602 CCAAT-binding factor complex	GO:0003677 DNA binding | GO:0003700 sequence-specific DNA binding transcription factor activity	-	pfam02045 CBFB_NFYA	GO & Domain
TCONS_00021390	XLOC_021249	396	4.80743	4.38921	4.11515	-0.131305	-0.224321	NOT_CHANGED	NOT_CHANGED	KMER39_C778547__6.0:3-399	396	gi|295913657|gb|ADG58071.1| transcription factor	33	0.00845	48.1869	-	-	-	-	-
TCONS_00030300	XLOC_030101	637	1.74253	3.13204	2.54289	0.845919	0.545286	NOT_CHANGED	NOT_CHANGED	KMER39_scaffold58764_Locus_43515_1_24.8_FORK:3-640	637	gi|297790181|ref|XP_002862995.1| transcription factor	171	1.51e-74	271.695	-	-	-	-	-
TCONS_00004240	XLOC_004214	455	1.21582	0.86415	9.89274	-0.492576	3.02444	NOT_CHANGED	UP	KMER27_C1278230__8.0:34-489	455	gi|297792083|ref|XP_002863926.1| transcription factor	116	2.24e-47	189.49	GO:0048579 negative regulation of long-day photoperiodism, flowering | GO:0042752 regulation of circadian rhythm | GO:0006355 regulation of transcription, DNA-dependent	GO:0005667 transcription factor complex	GO:0003700 sequence-specific DNA binding transcription factor activity	-	-	GO only
TCONS_00039213	XLOC_038954	225	140.809	7.53843	44.6831	-4.22333	-1.65594	DOWN	NOT_CHANGED	KMER45_scaffold20051_Locus_10955_0_23.7_COMPLEX:0-225	225	gi|297804480|ref|XP_002870124.1| transcription factor	36	1.32e-07	62.4061	-	-	-	-	-
TCONS_00014916	XLOC_014810	1534	2.47082	2.65304	1.51622	0.102657	-0.704511	NOT_CHANGED	NOT_CHANGED	KMER33_scaffold42226_Locus_25539_0_39.1_COMPLEX:1418-2952	1534	gi|297810665|ref|XP_002873216.1| transcription factor	276	3.05e-196	675.165	GO:0006355 regulation of transcription, DNA-dependent	GO:0005667 transcription factor complex	GO:0003700 sequence-specific DNA binding transcription factor activity | GO:0008270 zinc ion binding	-	pfam01422 zf-NF-X1 | pfam12809 Metallothi_Euk2 | pfam12749 Metallothio_Euk | pfam11437 Vanabin-2 | pfam00757 Furin-like | pfam12675 DUF3795 | pfam05522 Metallothionein	GO & Domain
TCONS_00057180	XLOC_056822	2878	5.68383	5.41983	5.02395	-0.0686158	-0.178041	NOT_CHANGED	NOT_CHANGED	KMER51_scaffold28865_Locus_19432_0_20.5_LINEAR:2-2880	2878	gi|297810665|ref|XP_002873216.1| transcription factor	490	0	1140.84	GO:0006355 regulation of transcription, DNA-dependent	GO:0009536 plastid | GO:0005667 transcription factor complex	GO:0003700 sequence-specific DNA binding transcription factor activity | GO:0008270 zinc ion binding	-	pfam01500 Keratin_B2 | pfam01422 zf-NF-X1 | pfam12809 Metallothi_Euk2 | pfam13639 zf-RING_2 | pfam12749 Metallothio_Euk | pfam11437 Vanabin-2 | pfam00757 Furin-like	GO & Domain
TCONS_00016780	XLOC_016661	1161	5.86434	15.4899	7.47024	1.40129	0.349186	NOT_CHANGED	NOT_CHANGED	KMER33_scaffold58290_Locus_42134_1_26.2_FORK:0-1161	1161	gi|297820184|ref|XP_002877975.1| transcription factor	294	1.32e-151	526.752	GO:0006355 regulation of transcription, DNA-dependent	GO:0005667 transcription factor complex	GO:0003700 sequence-specific DNA binding transcription factor activity	-	pfam13837 Myb_DNA-bind_4 | pfam10545 MADF_DNA_bdg	GO & Domain
TCONS_00035149	XLOC_034907	310	10.452	9.9471	10.0495	-0.0714311	-0.0566553	NOT_CHANGED	NOT_CHANGED	KMER45_C522721_14.0:12-322	310	gi|297820694|ref|XP_002878230.1| transcription factor	53	4.32e-22	109.507	-	-	-	-	-
TCONS_00005674	XLOC_005626	510	27.0472	7.93412	14.6548	-1.76934	-0.884106	NOT_CHANGED	NOT_CHANGED	KMER27_scaffold25058_Locus_15756_3_30.0_COMPLEX:207-717	510	gi|297824277|ref|XP_002880021.1| transcription factor	122	2.12e-53	208.153	GO:0006355 regulation of transcription, DNA-dependent	GO:0005667 transcription factor complex	GO:0003700 sequence-specific DNA binding transcription factor activity	-	-	GO only
TCONS_00032413	XLOC_032188	708	22.7067	3.61733	7.55849	-2.65012	-1.58695	DOWN	NOT_CHANGED	KMER39_scaffold68971_Locus_62919_0_28.7_LINEAR:0-708	708	gi|297824277|ref|XP_002880021.1| transcription factor	156	5.17e-67	249.922	GO:0006355 regulation of transcription, DNA-dependent	GO:0005667 transcription factor complex	GO:0003700 sequence-specific DNA binding transcription factor activity	-	-	GO only
TCONS_00067257	XLOC_066836	555	14.0223	6.6711	20.1969	-1.07173	0.526411	NOT_CHANGED	NOT_CHANGED	KMER57_C331193_15.0:0-555	555	gi|297824277|ref|XP_002880021.1| transcription factor	156	5.69e-78	281.915	GO:0006355 regulation of transcription, DNA-dependent	GO:0005667 transcription factor complex	GO:0003700 sequence-specific DNA binding transcription factor activity	-	-	GO only
TCONS_00072842	XLOC_072373	461	26.7007	24.5303	32.0909	-0.122313	0.265287	NOT_CHANGED	NOT_CHANGED	KMER57_scaffold45135_Locus_53784_0_20.8_LINEAR:0-461	461	gi|297828189|ref|XP_002881977.1| transcription factor	134	2.45e-39	165.051	GO:0006355 regulation of transcription, DNA-dependent	GO:0005667 transcription factor complex	GO:0003700 sequence-specific DNA binding transcription factor activity | GO:0003677 DNA binding	-	-	GO only
TCONS_00060776	XLOC_060390	809	10.6792	8.73699	10.7873	-0.289595	0.0145302	NOT_CHANGED	NOT_CHANGED	KMER51_scaffold45993_Locus_37710_0_12.9_LINEAR:0-809	809	gi|297828936|ref|XP_002882350.1| transcription factor	193	6.61e-73	267.696	GO:0006355 regulation of transcription, DNA-dependent	GO:0005667 transcription factor complex	GO:0003700 sequence-specific DNA binding transcription factor activity | GO:0003677 DNA binding	-	pfam00249 Myb_DNA-binding	GO & Domain
TCONS_00010142	XLOC_010063	456	4.23803	3.4442	1.1825	-0.299225	-1.84155	NOT_CHANGED	NOT_CHANGED	KMER33_C1045234__5.0:0-456	456	gi|297829826|ref|XP_002882795.1| transcription factor	149	2.71e-73	266.363	GO:0006355 regulation of transcription, DNA-dependent	-	GO:0003677 DNA binding	-	-	GO only
TCONS_00065590	XLOC_065169	263	8.47189	8.40147	22.1985	-0.0120421	1.38971	NOT_CHANGED	NOT_CHANGED	KMER57_C207229__3.0:0-263	263	gi|297834270|ref|XP_002885017.1| transcription factor	86	1.97e-36	152.165	GO:0010029 regulation of seed germination | GO:0010431 seed maturation | GO:0048831 regulation of shoot development | GO:0006355 regulation of transcription, DNA-dependent | GO:0009733 response to auxin stimulus | GO:0009793 embryo development ending in seed dormancy	GO:0005730 nucleolus | GO:0005667 transcription factor complex	GO:0043565 sequence-specific DNA binding | GO:0003700 sequence-specific DNA binding transcription factor activity	-	pfam13837 Myb_DNA-bind_4	GO & Domain
TCONS_00014719	XLOC_014613	574	3.8846	1.81473	3.78055	-1.09801	-0.0391699	NOT_CHANGED	NOT_CHANGED	KMER33_scaffold40320_Locus_23959_0__6.1_LINEAR:0-574	574	gi|79530151|ref|NP_199371.2| transcription factor	116	4.6e-70	257.92	GO:0006355 regulation of transcription, DNA-dependent	GO:0005634 nucleus	GO:0003677 DNA binding	-	pfam14379 Myb_CC_LHEQLE	GO & Domain
TCONS_00010364	XLOC_010285	585	4.1674	3.82583	2.88572	-0.123375	-0.530216	NOT_CHANGED	NOT_CHANGED	KMER33_C1059744__6.0:0-585	585	gi|18407096|ref|NP_566078.1| transcription factor ABA-INDUCIBLE bHLH-TYPE	188	6.13e-93	331.682	GO:0009611 response to wounding | GO:0009737 response to abscisic acid stimulus | GO:0006355 regulation of transcription, DNA-dependent | GO:0055114 oxidation-reduction process	GO:0005667 transcription factor complex	GO:0003700 sequence-specific DNA binding transcription factor activity | GO:0003677 DNA binding | GO:0032440 2-alkenal reductase [NAD(P)] activity	-	pfam14215 bHLH-MYC_N	GO & Domain
TCONS_00017560	XLOC_017438	1401	3.74571	5.19646	1.51563	0.47229	-1.30532	NOT_CHANGED	NOT_CHANGED	KMER33_scaffold64884_Locus_51492_0__6.9_FORK:0-1401	1401	gi|18407096|ref|NP_566078.1| transcription factor ABA-INDUCIBLE bHLH-TYPE	255	2.52e-116	409.444	GO:2000068 regulation of defense response to insect | GO:0055114 oxidation-reduction process | GO:0009867 jasmonic acid mediated signaling pathway | GO:0009269 response to desiccation | GO:0009611 response to wounding | GO:0009963 positive regulation of flavonoid biosynthetic process | GO:0010200 response to chitin | GO:0009737 response to abscisic acid stimulus | GO:0043619 regulation of transcr…	GO:0005667 transcription factor complex	GO:0003677 DNA binding | GO:0005515 protein binding | GO:0003700 sequence-specific DNA binding transcription factor activity | GO:0032440 2-alkenal reductase [NAD(P)] activity	-	pfam14215 bHLH-MYC_N | pfam00010 HLH	GO & Domain
TCONS_00035589	XLOC_035347	359	8.50682	7.92466	1.90054	-0.102271	-2.16221	NOT_CHANGED	DOWN	KMER45_C556571__6.0:10-369	359	gi|18407096|ref|NP_566078.1| transcription factor ABA-INDUCIBLE bHLH-TYPE	88	1.16e-33	146.388	GO:0009611 response to wounding | GO:0009737 response to abscisic acid stimulus | GO:0006355 regulation of transcription, DNA-dependent | GO:0055114 oxidation-reduction process	GO:0005667 transcription factor complex	GO:0003700 sequence-specific DNA binding transcription factor activity | GO:0003677 DNA binding | GO:0032440 2-alkenal reductase [NAD(P)] activity	-	-	GO only
TCONS_00021102	XLOC_020961	324	12.4371	9.81564	4.86687	-0.341496	-1.35358	NOT_CHANGED	NOT_CHANGED	KMER39_C755359__9.0:23-347	324	gi|15230869|ref|NP_189199.1| transcription factor AIG1	70	5.44e-25	118.839	GO:0009718 anthocyanin biosynthetic process | GO:0006355 regulation of transcription, DNA-dependent | GO:0080147 root hair cell development | GO:0016036 cellular response to phosphate starvation	GO:0005667 transcription factor complex	GO:0003677 DNA binding | GO:0005515 protein binding | GO:0003700 sequence-specific DNA binding transcription factor activity	-	-	GO only
TCONS_00056360	XLOC_056006	599	13.7734	8.53572	13.6701	-0.6903	-0.0108609	NOT_CHANGED	NOT_CHANGED	KMER51_scaffold24713_Locus_15808_1_16.3_FORK:1-600	599	gi|15230869|ref|NP_189199.1| transcription factor AIG1	79	1.53e-24	119.283	GO:0009718 anthocyanin biosynthetic process | GO:0006355 regulation of transcription, DNA-dependent | GO:0080147 root hair cell development | GO:0016036 cellular response to phosphate starvation	GO:0005667 transcription factor complex	GO:0003677 DNA binding | GO:0005515 protein binding | GO:0003700 sequence-specific DNA binding transcription factor activity	-	-	GO only
TCONS_00042980	XLOC_042697	378	6.6549	9.5658	1.13238	0.523469	-2.55506	NOT_CHANGED	DOWN	KMER45_scaffold38636_Locus_25192_0_48.5_COMPLEX:550-928	378	gi|15224328|ref|NP_181299.1| transcription factor AS1	124	7.9e-52	201.043	GO:0009615 response to virus | GO:0009944 polarity specification of adaxial/abaxial axis | GO:0009753 response to jasmonic acid stimulus | GO:0010338 leaf formation | GO:0009739 response to gibberellin stimulus | GO:0009651 response to salt stress | GO:0042742 defense response to bacterium | GO:0009751 response to salicylic acid stimulus | GO:0009733 response to auxin stimulus | GO:0008356 asymme…	GO:0005730 nucleolus | GO:0000793 condensed chromosome | GO:0005667 transcription factor complex	GO:0003677 DNA binding | GO:0003700 sequence-specific DNA binding transcription factor activity | GO:0042803 protein homodimerization activity	-	-	GO only
TCONS_00042981	XLOC_042698	538	22.6926	15.3017	6.27356	-0.56853	-1.85487	NOT_CHANGED	NOT_CHANGED	KMER45_scaffold38637_Locus_25192_1_20.1_COMPLEX:0-538	538	gi|15224328|ref|NP_181299.1| transcription factor AS1	89	1.37e-56	217.929	GO:0009615 response to virus | GO:0009944 polarity specification of adaxial/abaxial axis | GO:0009753 response to jasmonic acid stimulus | GO:0010338 leaf formation | GO:0009739 response to gibberellin stimulus | GO:0009651 response to salt stress | GO:0042742 defense response to bacterium | GO:0009751 response to salicylic acid stimulus | GO:0009733 response to auxin stimulus | GO:0008356 asymme…	GO:0005730 nucleolus | GO:0000793 condensed chromosome | GO:0005667 transcription factor complex	GO:0003677 DNA binding | GO:0003700 sequence-specific DNA binding transcription factor activity | GO:0042803 protein homodimerization activity	-	pfam00249 Myb_DNA-binding | pfam13921 Myb_DNA-bind_6	GO & Domain
TCONS_00042982	XLOC_042699	343	15.7021	10.1383	4.92796	-0.631142	-1.6719	NOT_CHANGED	NOT_CHANGED	KMER45_scaffold38637_Locus_25192_1_20.1_COMPLEX:594-937	343	gi|15224328|ref|NP_181299.1| transcription factor AS1	97	7.11e-29	131.28	GO:0009615 response to virus | GO:0009944 polarity specification of adaxial/abaxial axis | GO:0009753 response to jasmonic acid stimulus | GO:0010338 leaf formation | GO:0009739 response to gibberellin stimulus | GO:0009651 response to salt stress | GO:0042742 defense response to bacterium | GO:0009751 response to salicylic acid stimulus | GO:0009733 response to auxin stimulus | GO:0008356 asymme…	GO:0005730 nucleolus | GO:0000793 condensed chromosome | GO:0005667 transcription factor complex	GO:0003677 DNA binding | GO:0003700 sequence-specific DNA binding transcription factor activity | GO:0042803 protein homodimerization activity	-	-	GO only
TCONS_00072874	XLOC_072405	842	10.0035	11.7328	7.08465	0.230042	-0.497736	NOT_CHANGED	NOT_CHANGED	KMER57_scaffold45298_Locus_54428_0_36.5_LINEAR:632-1474	842	gi|15224328|ref|NP_181299.1| transcription factor AS1	216	3.81e-125	438.771	GO:0009615 response to virus | GO:0009944 polarity specification of adaxial/abaxial axis | GO:0009753 response to jasmonic acid stimulus | GO:0010338 leaf formation | GO:0009739 response to gibberellin stimulus | GO:0009651 response to salt stress | GO:0042742 defense response to bacterium | GO:0009751 response to salicylic acid stimulus | GO:0009733 response to auxin stimulus | GO:0008356 asymme…	GO:0005730 nucleolus | GO:0000793 condensed chromosome | GO:0005667 transcription factor complex	GO:0003677 DNA binding | GO:0003700 sequence-specific DNA binding transcription factor activity | GO:0042803 protein homodimerization activity	-	pfam13921 Myb_DNA-bind_6 | pfam00249 Myb_DNA-binding	GO & Domain
TCONS_00040626	XLOC_040355	777	1.83668	0.40014	1.4012	-2.19852	-0.390437	DOWN	NOT_CHANGED	KMER45_scaffold27366_Locus_16012_0__6.5_COMPLEX:39-816	777	gi|30698967|ref|NP_177524.2| transcription factor BEE 3	128	1.54e-45	185.491	GO:0006355 regulation of transcription, DNA-dependent | GO:2000488 positive regulation of brassinosteroid biosynthetic process	GO:0005667 transcription factor complex	GO:0003677 DNA binding | GO:0003700 sequence-specific DNA binding transcription factor activity	-	pfam00010 HLH	GO & Domain
TCONS_00056215	XLOC_055861	263	18.3558	5.60098	4.75682	-1.71248	-1.94817	NOT_CHANGED	NOT_CHANGED	KMER51_scaffold23903_Locus_15150_1__7.9_BUBBLE:0-263	263	gi|30698967|ref|NP_177524.2| transcription factor BEE 3	68	2.93e-27	124.615	GO:0006355 regulation of transcription, DNA-dependent	GO:0005667 transcription factor complex	GO:0003700 sequence-specific DNA binding transcription factor activity | GO:0003677 DNA binding	-	-	GO only
TCONS_00074855	XLOC_074382	441	12.2517	5.91521	2.93041	-1.05048	-2.06381	NOT_CHANGED	DOWN	KMER63_C187123__6.0:2-443	441	gi|30698967|ref|NP_177524.2| transcription factor BEE 3	147	1.59e-86	310.353	GO:0006355 regulation of transcription, DNA-dependent | GO:2000488 positive regulation of brassinosteroid biosynthetic process	GO:0005667 transcription factor complex	GO:0003677 DNA binding | GO:0003700 sequence-specific DNA binding transcription factor activity	-	pfam00010 HLH	GO & Domain
TCONS_00008033	XLOC_007968	552	8.70493	2.56172	2.29506	-1.76472	-1.9233	NOT_CHANGED	NOT_CHANGED	KMER27_scaffold60774_Locus_55222_0__8.3_LINEAR:1-553	552	gi|30684875|ref|NP_180680.2| transcription factor bHLH10	120	2.28e-51	202.376	GO:0006355 regulation of transcription, DNA-dependent	GO:0005667 transcription factor complex	GO:0003700 sequence-specific DNA binding transcription factor activity | GO:0003677 DNA binding	-	-	GO only
TCONS_00015341	XLOC_015233	614	6.81487	2.47276	4.63587	-1.46256	-0.555846	NOT_CHANGED	NOT_CHANGED	KMER33_scaffold46288_Locus_29183_0__8.2_FORK:0-614	614	gi|30684875|ref|NP_180680.2| transcription factor bHLH10	58	8.33e-13	81.5132	-	-	-	-	-
TCONS_00027798	XLOC_027611	667	2.76764	2.69514	1.29806	-0.0382961	-1.0923	NOT_CHANGED	NOT_CHANGED	KMER39_scaffold43952_Locus_27305_1__9.0_COMPLEX:20-687	667	gi|30684875|ref|NP_180680.2| transcription factor bHLH10	73	2.58e-32	144.167	GO:0006355 regulation of transcription, DNA-dependent	GO:0005667 transcription factor complex	GO:0003700 sequence-specific DNA binding transcription factor activity | GO:0003677 DNA binding	-	-	GO only
TCONS_00012442	XLOC_012356	465	9.05237	6.67289	11.4245	-0.439984	0.335764	NOT_CHANGED	NOT_CHANGED	KMER33_scaffold1702_Locus_741_1_40.3_COMPLEX:787-1252	465	gi|30682847|ref|NP_849383.1| transcription factor bHLH104	39	8.45e-18	97.0654	GO:0006355 regulation of transcription, DNA-dependent	GO:0005667 transcription factor complex	GO:0003700 sequence-specific DNA binding transcription factor activity | GO:0003677 DNA binding	-	-	GO only
TCONS_00004110	XLOC_004084	422	1.4055	1	0.454345	-0.491083	-1.62922	NOT_CHANGED	NOT_CHANGED	KMER27_C1268596__6.0:0-422	422	gi|15217667|ref|NP_174087.1| transcription factor bHLH110	78	1.92e-38	161.941	GO:0006355 regulation of transcription, DNA-dependent	GO:0005667 transcription factor complex	GO:0003700 sequence-specific DNA binding transcription factor activity	-	-	GO only
TCONS_00018272	XLOC_018144	545	7.10967	3.58943	2.34154	-0.986028	-1.60232	NOT_CHANGED	NOT_CHANGED	KMER33_scaffold69753_Locus_61238_0__8.9_LINEAR:11-556	545	gi|15217667|ref|NP_174087.1| transcription factor bHLH110	128	8.61e-74	268.14	GO:0006355 regulation of transcription, DNA-dependent	GO:0005667 transcription factor complex	GO:0003700 sequence-specific DNA binding transcription factor activity	-	pfam00010 HLH	GO & Domain
TCONS_00029426	XLOC_029230	448	5.94533	1.773	1.62739	-1.74556	-1.8692	NOT_CHANGED	NOT_CHANGED	KMER39_scaffold53740_Locus_37372_1__2.8_COMPLEX:14-462	448	gi|15217667|ref|NP_174087.1| transcription factor bHLH110	145	2.62e-79	286.359	GO:0006355 regulation of transcription, DNA-dependent	GO:0005667 transcription factor complex	GO:0003700 sequence-specific DNA binding transcription factor activity	-	-	GO only
TCONS_00055577	XLOC_055230	1168	6.52005	4.96536	4.70044	-0.392985	-0.472087	NOT_CHANGED	NOT_CHANGED	KMER51_scaffold2034_Locus_621_0_43.8_COMPLEX:0-1366	1168	gi|18407276|ref|NP_564782.1| transcription factor bHLH112	159	1.43e-70	261.475	GO:0006355 regulation of transcription, DNA-dependent	GO:0005667 transcription factor complex	GO:0003700 sequence-specific DNA binding transcription factor activity | GO:0003677 DNA binding	-	pfam00010 HLH	GO & Domain
TCONS_00076915	XLOC_076430	774	16.6181	14.6785	18.8389	-0.179051	0.180959	NOT_CHANGED	NOT_CHANGED	KMER63_scaffold25851_Locus_32970_1_14.4_COMPLEX:0-774	774	gi|30696595|ref|NP_849836.1| transcription factor bHLH112	249	1.74e-128	449.879	GO:0006355 regulation of transcription, DNA-dependent	GO:0005667 transcription factor complex	GO:0003700 sequence-specific DNA binding transcription factor activity | GO:0003677 DNA binding	-	-	GO only
TCONS_00047739	XLOC_047433	217	22.3215	6.02432	52.9904	-1.88956	1.2473	NOT_CHANGED	NOT_CHANGED	KMER45_scaffold60182_Locus_52052_0_14.8_LINEAR:27-244	217	gi|15235066|ref|NP_194270.1| transcription factor bHLH118	51	7.65e-15	85.068	GO:0006355 regulation of transcription, DNA-dependent	GO:0005667 transcription factor complex	GO:0003700 sequence-specific DNA binding transcription factor activity | GO:0003677 DNA binding	-	-	GO only
TCONS_00062942	XLOC_062539	747	4.01728	2.31666	3.51014	-0.794173	-0.19469	NOT_CHANGED	NOT_CHANGED	KMER51_scaffold55007_Locus_53178_0_14.2_LINEAR:0-747	747	gi|15235066|ref|NP_194270.1| transcription factor bHLH118	112	3.78e-46	187.269	GO:0006355 regulation of transcription, DNA-dependent	GO:0005667 transcription factor complex	GO:0003700 sequence-specific DNA binding transcription factor activity | GO:0003677 DNA binding	-	pfam00010 HLH	GO & Domain
TCONS_00067470	XLOC_067048	652	1.17833	1.76929	4.02322	0.586427	1.77161	NOT_CHANGED	NOT_CHANGED	KMER57_C348847__9.0:0-652	652	gi|15235066|ref|NP_194270.1| transcription factor bHLH118	156	1.04e-70	260.586	GO:0006355 regulation of transcription, DNA-dependent	GO:0005667 transcription factor complex	GO:0003700 sequence-specific DNA binding transcription factor activity | GO:0003677 DNA binding	-	pfam00010 HLH	GO & Domain
TCONS_00075018	XLOC_074545	532	2.77393	2.02963	3.34541	-0.450715	0.270252	NOT_CHANGED	NOT_CHANGED	KMER63_C204121__5.0:0-532	532	gi|15235066|ref|NP_194270.1| transcription factor bHLH118	142	1.76e-62	235.258	GO:0006355 regulation of transcription, DNA-dependent	GO:0005667 transcription factor complex	GO:0003700 sequence-specific DNA binding transcription factor activity | GO:0003677 DNA binding	-	pfam00010 HLH	GO & Domain
TCONS_00055514	XLOC_055167	1139	8.64474	6.36267	10.9831	-0.44219	0.345391	NOT_CHANGED	NOT_CHANGED	KMER51_scaffold20023_Locus_11969_0_28.9_COMPLEX:1-1140	1139	gi|79313299|ref|NP_001030729.1| transcription factor bHLH121	172	9.99e-88	314.353	GO:0006355 regulation of transcription, DNA-dependent	GO:0005667 transcription factor complex	GO:0003700 sequence-specific DNA binding transcription factor activity | GO:0003677 DNA binding	-	pfam00010 HLH | pfam02183 HALZ	GO & Domain
TCONS_00055515	XLOC_055168	627	27.6577	26.414	44.9496	-0.0663784	0.700627	NOT_CHANGED	NOT_CHANGED	KMER51_scaffold20024_Locus_11969_1_36.3_COMPLEX:0-627	627	gi|79313299|ref|NP_001030729.1| transcription factor bHLH121	205	4.51e-122	428.551	GO:0006355 regulation of transcription, DNA-dependent	GO:0005667 transcription factor complex	GO:0003700 sequence-specific DNA binding transcription factor activity | GO:0003677 DNA binding	-	-	GO only
TCONS_00055516	XLOC_055169	170	969.936	260.951	265.171	-1.89411	-1.87097	NOT_CHANGED	NOT_CHANGED	KMER51_scaffold20024_Locus_11969_1_36.3_COMPLEX:736-906	170	gi|79313299|ref|NP_001030729.1| transcription factor bHLH121	49	2.66e-22	105.952	GO:0006355 regulation of transcription, DNA-dependent	GO:0005667 transcription factor complex	GO:0003700 sequence-specific DNA binding transcription factor activity | GO:0003677 DNA binding	-	pfam00010 HLH	GO & Domain
TCONS_00055517	XLOC_055170	152	816.321	182.797	91.6891	-2.15889	-3.15431	DOWN	DOWN	KMER51_scaffold20026_Locus_11969_3__8.5_COMPLEX:5-157	152	gi|79313299|ref|NP_001030729.1| transcription factor bHLH121	48	2.11e-23	108.174	GO:0006355 regulation of transcription, DNA-dependent	GO:0005667 transcription factor complex	GO:0003700 sequence-specific DNA binding transcription factor activity | GO:0003677 DNA binding	-	pfam00010 HLH	GO & Domain
TCONS_00005313	XLOC_005270	733	1.42239	3.23868	1.32713	1.18709	-0.100007	NOT_CHANGED	NOT_CHANGED	KMER27_scaffold18245_Locus_10790_1_21.9_BUBBLE:560-1293	733	gi|18403381|ref|NP_564583.1| transcription factor bHLH122	164	1.63e-82	297.023	GO:0006355 regulation of transcription, DNA-dependent	GO:0005667 transcription factor complex	GO:0003700 sequence-specific DNA binding transcription factor activity | GO:0003677 DNA binding	-	-	GO only
TCONS_00012890	XLOC_012799	359	3.50281	6.60388	3.16757	0.914801	-0.145136	NOT_CHANGED	NOT_CHANGED	KMER33_scaffold21995_Locus_11279_2_18.6_COMPLEX:0-359	359	gi|18403381|ref|NP_564583.1| transcription factor bHLH122	31	3.62e-09	68.627	-	-	-	-	-
TCONS_00012891	XLOC_012800	426	5.86252	4.82462	4.46328	-0.281106	-0.393417	NOT_CHANGED	NOT_CHANGED	KMER33_scaffold21995_Locus_11279_2_18.6_COMPLEX:445-871	426	gi|18403381|ref|NP_564583.1| transcription factor bHLH122	74	1.02e-38	162.829	GO:0006355 regulation of transcription, DNA-dependent	GO:0005667 transcription factor complex	GO:0003700 sequence-specific DNA binding transcription factor activity | GO:0003677 DNA binding	-	-	GO only
TCONS_00028577	XLOC_028385	353	14.0794	26.6348	11.8481	0.919727	-0.24893	NOT_CHANGED	NOT_CHANGED	KMER39_scaffold48758_Locus_31985_0_52.8_LINEAR:1228-1581	353	gi|18403381|ref|NP_564583.1| transcription factor bHLH122	30	6.63e-09	67.7383	-	-	-	-	-
TCONS_00035677	XLOC_035435	372	8.7426	2.46516	12.8887	-1.82638	0.559972	NOT_CHANGED	NOT_CHANGED	KMER45_C562193__7.0:6-378	372	gi|15232315|ref|NP_188700.1| transcription factor bHLH123	122	1.08e-73	267.696	GO:0006355 regulation of transcription, DNA-dependent	GO:0005667 transcription factor complex	GO:0003700 sequence-specific DNA binding transcription factor activity	-	pfam00010 HLH	GO & Domain
TCONS_00059522	XLOC_059143	503	5.33563	3.31554	7.32971	-0.686415	0.458097	NOT_CHANGED	NOT_CHANGED	KMER51_scaffold40296_Locus_30926_0__3.3_LINEAR:0-503	503	gi|15232315|ref|NP_188700.1| transcription factor bHLH123	149	7.21e-66	244.59	GO:0006355 regulation of transcription, DNA-dependent	GO:0005667 transcription factor complex	GO:0003700 sequence-specific DNA binding transcription factor activity	-	-	GO only
TCONS_00018772	XLOC_018642	401	7.02191	5.90025	1.50494	-0.251087	-2.22216	NOT_CHANGED	DOWN	KMER33_scaffold72626_Locus_69831_0__5.0_LINEAR:6-407	401	gi|22330390|ref|NP_683462.1| transcription factor bHLH125	133	2.8e-60	225.927	GO:0006355 regulation of transcription, DNA-dependent	GO:0005667 transcription factor complex	GO:0003700 sequence-specific DNA binding transcription factor activity | GO:0003677 DNA binding	-	-	GO only
TCONS_00017598	XLOC_017476	167	411.499	181.203	47.1389	-1.18328	-3.1259	NOT_CHANGED	DOWN	KMER33_scaffold65129_Locus_51925_0__7.8_LINEAR:13-180	167	gi|42569174|ref|NP_179600.2| transcription factor bHLH133	54	7.05e-18	92.6219	GO:0006355 regulation of transcription, DNA-dependent	GO:0005634 nucleus	-	-	-	GO only
TCONS_00017599	XLOC_017477	156	921.566	1	225.569	-9.84794	-2.03052	DOWN	DOWN	KMER33_scaffold65129_Locus_51925_0__7.8_LINEAR:245-401	156	gi|42569174|ref|NP_179600.2| transcription factor bHLH133	47	1.03e-16	88.6228	GO:0006355 regulation of transcription, DNA-dependent	GO:0005667 transcription factor complex	GO:0003700 sequence-specific DNA binding transcription factor activity	-	-	GO only
TCONS_00005021	XLOC_004986	599	34.6247	21.3393	14.6827	-0.698289	-1.23768	NOT_CHANGED	NOT_CHANGED	KMER27_scaffold12112_Locus_6980_0_52.8_COMPLEX:12-611	599	gi|15242422|ref|NP_196508.1| transcription factor bHLH143	61	4.95e-28	130.392	GO:0009826 unidimensional cell growth | GO:0006355 regulation of transcription, DNA-dependent	GO:0005667 transcription factor complex	GO:0003700 sequence-specific DNA binding transcription factor activity	-	-	GO only
TCONS_00012623	XLOC_012536	446	16.094	8.93097	4.5116	-0.849634	-1.83481	NOT_CHANGED	NOT_CHANGED	KMER33_scaffold1920_Locus_840_1_45.7_COMPLEX:1717-2163	446	gi|15242422|ref|NP_196508.1| transcription factor bHLH143	61	1.72e-19	102.398	GO:0009826 unidimensional cell growth | GO:0006355 regulation of transcription, DNA-dependent	GO:0005667 transcription factor complex	GO:0003700 sequence-specific DNA binding transcription factor activity	-	-	GO only
TCONS_00037186	XLOC_036939	1311	18.3017	11.1122	10.012	-0.719833	-0.870247	NOT_CHANGED	NOT_CHANGED	KMER45_C669343_25.0:0-1311	1311	gi|18397297|ref|NP_564342.1| transcription factor bHLH144	241	1.53e-123	433.438	GO:0006355 regulation of transcription, DNA-dependent	GO:0005667 transcription factor complex	GO:0003700 sequence-specific DNA binding transcription factor activity	-	-	GO only
TCONS_00056114	XLOC_055761	1789	3.81376	2.4566	1.59126	-0.634551	-1.26104	NOT_CHANGED	NOT_CHANGED	KMER51_scaffold23310_Locus_14649_2_10.1_COMPLEX:8-1867	1789	gi|18397297|ref|NP_564342.1| transcription factor bHLH144	238	4.47e-124	435.216	GO:0006355 regulation of transcription, DNA-dependent	GO:0005667 transcription factor complex	GO:0003700 sequence-specific DNA binding transcription factor activity	-	-	GO only
TCONS_00062307	XLOC_061906	1873	18.3736	13.7972	9.85433	-0.413259	-0.898805	NOT_CHANGED	NOT_CHANGED	KMER51_scaffold52548_Locus_48065_0_24.3_COMPLEX:3-1876	1873	gi|18397297|ref|NP_564342.1| transcription factor bHLH144	235	6.27e-118	414.776	GO:0006355 regulation of transcription, DNA-dependent	GO:0005667 transcription factor complex	GO:0003700 sequence-specific DNA binding transcription factor activity	-	-	GO only
TCONS_00010620	XLOC_010540	875	10.9607	6.7067	7.33764	-0.708665	-0.578952	NOT_CHANGED	NOT_CHANGED	KMER33_C1076074_21.0:0-875	875	gi|18401374|ref|NP_566567.1| transcription factor bHLH147	47	7.76e-05	56.1852	-	-	-	-	-
TCONS_00028790	XLOC_028597	205	206.106	63.5171	84.3964	-1.69817	-1.28813	NOT_CHANGED	NOT_CHANGED	KMER39_scaffold49985_Locus_33291_1_29.6_COMPLEX:0-205	205	gi|18397627|ref|NP_566287.1| transcription factor bHLH148	51	7.24e-20	100.176	GO:0006355 regulation of transcription, DNA-dependent	GO:0005667 transcription factor complex	GO:0003700 sequence-specific DNA binding transcription factor activity | GO:0005515 protein binding	-	-	GO only
TCONS_00028791	XLOC_028598	236	68.846	44.9598	32.6758	-0.614737	-1.07515	NOT_CHANGED	NOT_CHANGED	KMER39_scaffold49985_Locus_33291_1_29.6_COMPLEX:592-828	236	gi|18397627|ref|NP_566287.1| transcription factor bHLH148	58	3.87e-15	86.401	GO:0006355 regulation of transcription, DNA-dependent	GO:0005667 transcription factor complex	GO:0003700 sequence-specific DNA binding transcription factor activity | GO:0005515 protein binding	-	-	GO only
TCONS_00045220	XLOC_044928	252	96.257	49.7972	42.1145	-0.950827	-1.19257	NOT_CHANGED	NOT_CHANGED	KMER45_scaffold49205_Locus_36068_0_23.9_LINEAR:0-252	252	gi|18397627|ref|NP_566287.1| transcription factor bHLH148	62	4.98e-24	114.395	GO:0006355 regulation of transcription, DNA-dependent	GO:0005667 transcription factor complex	GO:0003700 sequence-specific DNA binding transcription factor activity | GO:0005515 protein binding	-	-	GO only
TCONS_00018762	XLOC_018633	855	32.8646	36.4706	19.598	0.1502	-0.745828	NOT_CHANGED	NOT_CHANGED	KMER33_scaffold72584_Locus_69613_0_47.5_LINEAR:0-855	855	gi|18390998|ref|NP_563839.1| transcription factor bHLH149	199	1.42e-75	275.694	GO:0006355 regulation of transcription, DNA-dependent	GO:0005667 transcription factor complex	GO:0003700 sequence-specific DNA binding transcription factor activity	-	-	GO only
TCONS_00012458	XLOC_012371	880	17.3173	4.26858	1.78377	-2.02039	-3.27921	DOWN	DOWN	KMER33_scaffold17254_Locus_8590_0_19.6_FORK:31-911	880	gi|15237959|ref|NP_199495.1| transcription factor bHLH28	193	1.8e-79	287.247	GO:0042538 hyperosmotic salinity response | GO:0006355 regulation of transcription, DNA-dependent | GO:0055114 oxidation-reduction process	GO:0005667 transcription factor complex	GO:0003700 sequence-specific DNA binding transcription factor activity | GO:0003677 DNA binding | GO:0005509 calcium ion binding | GO:0032440 2-alkenal reductase [NAD(P)] activity	-	pfam00010 HLH	GO & Domain
TCONS_00047219	XLOC_046915	1851	3.89615	5.87815	6.37117	0.593313	0.709509	NOT_CHANGED	NOT_CHANGED	KMER45_scaffold58075_Locus_48151_0_31.8_COMPLEX:0-1851	1851	gi|15234929|ref|NP_193376.1| transcription factor bHLH3	380	4.83e-226	774.255	GO:0055114 oxidation-reduction process | GO:0006355 regulation of transcription, DNA-dependent	GO:0005667 transcription factor complex	GO:0003700 sequence-specific DNA binding transcription factor activity | GO:0003677 DNA binding | GO:0032440 2-alkenal reductase [NAD(P)] activity	-	pfam14215 bHLH-MYC_N | pfam00010 HLH	GO & Domain
TCONS_00061729	XLOC_061335	638	4.34615	6.25048	2.30645	0.524229	-0.914064	NOT_CHANGED	NOT_CHANGED	KMER51_scaffold50207_Locus_43928_0_10.6_COMPLEX:0-638	638	gi|15234929|ref|NP_193376.1| transcription factor bHLH3	132	2.15e-60	229.926	GO:0006355 regulation of transcription, DNA-dependent	GO:0005667 transcription factor complex	GO:0003700 sequence-specific DNA binding transcription factor activity | GO:0003677 DNA binding	-	-	GO only
TCONS_00061730	XLOC_061336	1004	7.02462	14.8035	7.92176	1.07545	0.173401	NOT_CHANGED	NOT_CHANGED	KMER51_scaffold50207_Locus_43928_0_10.6_COMPLEX:727-1731	1004	gi|15234929|ref|NP_193376.1| transcription factor bHLH3	164	1.36e-87	313.908	GO:0055114 oxidation-reduction process | GO:0006355 regulation of transcription, DNA-dependent	GO:0005667 transcription factor complex	GO:0003700 sequence-specific DNA binding transcription factor activity | GO:0003677 DNA binding | GO:0032440 2-alkenal reductase [NAD(P)] activity	-	pfam00010 HLH	GO & Domain
TCONS_00062812	XLOC_062410	1671	10.9408	17.3499	21.9325	0.665209	1.00335	NOT_CHANGED	NOT_CHANGED	KMER51_scaffold5450_Locus_1886_0_26.3_LINEAR:0-1671	1671	gi|15234929|ref|NP_193376.1| transcription factor bHLH3	338	9.02e-195	670.277	GO:0055114 oxidation-reduction process | GO:0006355 regulation of transcription, DNA-dependent	GO:0005667 transcription factor complex	GO:0003700 sequence-specific DNA binding transcription factor activity | GO:0003677 DNA binding | GO:0032440 2-alkenal reductase [NAD(P)] activity	-	pfam14215 bHLH-MYC_N | pfam00010 HLH	GO & Domain
TCONS_00067801	XLOC_067378	1584	9.5235	30.7901	18.3415	1.6929	0.945548	NOT_CHANGED	NOT_CHANGED	KMER57_C378441_19.0:0-1584	1584	gi|15234929|ref|NP_193376.1| transcription factor bHLH3	455	5.37e-264	900.45	GO:0055114 oxidation-reduction process | GO:0006355 regulation of transcription, DNA-dependent	GO:0005667 transcription factor complex	GO:0003700 sequence-specific DNA binding transcription factor activity | GO:0003677 DNA binding | GO:0032440 2-alkenal reductase [NAD(P)] activity	-	pfam14215 bHLH-MYC_N | pfam00010 HLH	GO & Domain
TCONS_00004158	XLOC_004132	439	5.20378	5.04343	1.68849	-0.0451547	-1.62383	NOT_CHANGED	NOT_CHANGED	KMER27_C1271982__7.0:2-441	439	gi|22331274|ref|NP_188962.2| transcription factor bHLH34	130	5.82e-32	141.945	-	-	-	-	-
TCONS_00005789	XLOC_005741	1763	5.21805	4.76677	4.91787	-0.130499	-0.0854772	NOT_CHANGED	NOT_CHANGED	KMER27_scaffold27136_Locus_17222_1_39.6_COMPLEX:12-1775	1763	gi|22331274|ref|NP_188962.2| transcription factor bHLH34	91	6.69e-44	181.936	GO:0006355 regulation of transcription, DNA-dependent	GO:0005667 transcription factor complex	GO:0003700 sequence-specific DNA binding transcription factor activity | GO:0003677 DNA binding	-	pfam00010 HLH	GO & Domain
TCONS_00050354	XLOC_050026	222	82.948	34.8397	49.12	-1.25147	-0.755897	NOT_CHANGED	NOT_CHANGED	KMER51_C277977_10.0:0-222	222	gi|22331274|ref|NP_188962.2| transcription factor bHLH34	61	4.3e-17	92.1776	-	-	-	-	-
TCONS_00009544	XLOC_009466	353	16.6867	43.0254	17.7721	1.36649	0.0909155	NOT_CHANGED	NOT_CHANGED	KMER27_scaffold8925_Locus_5039_0_35.7_COMPLEX:250-603	353	gi|18423944|ref|NP_568850.1| transcription factor bHLH35	109	8.32e-57	214.374	GO:0006355 regulation of transcription, DNA-dependent	GO:0005667 transcription factor complex	GO:0003700 sequence-specific DNA binding transcription factor activity | GO:0003677 DNA binding	-	-	GO only
TCONS_00017309	XLOC_017189	304	11.9162	5.68267	9.6587	-1.06828	-0.303023	NOT_CHANGED	NOT_CHANGED	KMER33_scaffold62813_Locus_48288_0__8.5_COMPLEX:0-304	304	gi|15242184|ref|NP_199991.1| transcription factor bHLH36	65	1.54e-30	135.724	GO:0006355 regulation of transcription, DNA-dependent	GO:0005667 transcription factor complex	GO:0003700 sequence-specific DNA binding transcription factor activity | GO:0003677 DNA binding	-	pfam00010 HLH	GO & Domain
TCONS_00032009	XLOC_031791	597	32.1119	7.43288	13.7388	-2.11111	-1.22485	DOWN	NOT_CHANGED	KMER39_scaffold66966_Locus_57623_0_21.8_FORK:4-601	597	gi|30688981|ref|NP_850368.1| transcription factor bHLH48	82	1.08e-42	176.16	GO:0006355 regulation of transcription, DNA-dependent	GO:0005667 transcription factor complex	GO:0003700 sequence-specific DNA binding transcription factor activity | GO:0003677 DNA binding	-	-	GO only
TCONS_00037056	XLOC_036810	898	4.9727	2.3307	5.93755	-1.09327	0.255838	NOT_CHANGED	NOT_CHANGED	KMER45_C659337__5.0:0-898	898	gi|15221563|ref|NP_177058.1| transcription factor bHLH49	49	2.48e-15	90.4002	GO:0006355 regulation of transcription, DNA-dependent | GO:0006144 purine base metabolic process | GO:0006206 pyrimidine base metabolic process	GO:0000418 DNA-directed RNA polymerase IV complex | GO:0000419 DNA-directed RNA polymerase V complex | GO:0005665 DNA-directed RNA polymerase II, core complex | GO:0005730 nucleolus | GO:0005667 transcription factor complex	GO:0003899 DNA-directed RNA polymerase activity | GO:0008270 zinc ion binding | GO:0003677 DNA binding | GO:0003700 sequence-specific DNA binding transcription factor activity	-	-	GO only
TCONS_00037375	XLOC_037127	429	6.8024	0.953423	7.48848	-2.83486	0.138629	DOWN	NOT_CHANGED	KMER45_scaffold10745_Locus_5554_0_27.5_COMPLEX:1442-1930	429	gi|15221563|ref|NP_177058.1| transcription factor bHLH49	96	1.52e-48	192.601	GO:0006355 regulation of transcription, DNA-dependent	GO:0005667 transcription factor complex	GO:0003700 sequence-specific DNA binding transcription factor activity	-	-	GO only
TCONS_00037377	XLOC_037129	427	45.3105	12.4938	35.5494	-1.85863	-0.35002	NOT_CHANGED	NOT_CHANGED	KMER45_scaffold10746_Locus_5554_1_32.4_COMPLEX:1382-1868	427	gi|15221563|ref|NP_177058.1| transcription factor bHLH49	96	1.48e-48	192.601	GO:0006355 regulation of transcription, DNA-dependent	GO:0005667 transcription factor complex	GO:0003700 sequence-specific DNA binding transcription factor activity	-	-	GO only
TCONS_00037378	XLOC_037130	1205	13.9749	10.1569	9.55809	-0.460378	-0.548044	NOT_CHANGED	NOT_CHANGED	KMER45_scaffold10746_Locus_5554_1_32.4_COMPLEX:69-1274	1205	gi|79320926|ref|NP_001031255.1| transcription factor bHLH49	143	8.15e-56	217.484	GO:0006355 regulation of transcription, DNA-dependent	GO:0005667 transcription factor complex	GO:0003700 sequence-specific DNA binding transcription factor activity	-	-	GO only
TCONS_00004499	XLOC_004473	634	3.86073	4.72892	1.62937	0.292637	-1.24456	NOT_CHANGED	NOT_CHANGED	KMER27_C1292358__6.0:0-634	634	gi|15225658|ref|NP_181549.1| transcription factor bHLH51	203	5.4e-88	315.241	GO:0006355 regulation of transcription, DNA-dependent	GO:0005667 transcription factor complex	GO:0003700 sequence-specific DNA binding transcription factor activity | GO:0003677 DNA binding	-	pfam00010 HLH	GO & Domain
TCONS_00024908	XLOC_024738	163	2709.24	587.494	757.159	-2.20524	-1.83922	DOWN	NOT_CHANGED	KMER39_scaffold26221_Locus_13843_1_35.5_COMPLEX:538-701	163	gi|30695836|ref|NP_850745.1| transcription factor bHLH60	51	3.51e-23	108.174	GO:0006355 regulation of transcription, DNA-dependent	GO:0005667 transcription factor complex	GO:0003700 sequence-specific DNA binding transcription factor activity | GO:0003677 DNA binding	-	-	GO only
TCONS_00046714	XLOC_046411	607	3.37387	0.558453	9.92729	-2.5949	1.557	DOWN	NOT_CHANGED	KMER45_scaffold56025_Locus_44799_0__9.2_LINEAR:0-607	607	gi|30695836|ref|NP_850745.1| transcription factor bHLH60	80	7.73e-24	117.061	GO:0006355 regulation of transcription, DNA-dependent	GO:0005667 transcription factor complex	GO:0003700 sequence-specific DNA binding transcription factor activity | GO:0003677 DNA binding	-	-	GO only
TCONS_00046187	XLOC_045887	635	33.6143	24.3794	84.7651	-0.463412	1.3344	NOT_CHANGED	NOT_CHANGED	KMER45_scaffold53599_Locus_41481_0_48.4_LINEAR:10-645	635	gi|22329164|ref|NP_195179.2| transcription factor bHLH63	186	3.5e-73	267.696	-	-	-	-	-
TCONS_00066481	XLOC_066060	366	9.55769	3.81532	12.1385	-1.32486	0.344856	NOT_CHANGED	NOT_CHANGED	KMER57_C274255__5.0:5-371	366	gi|22329164|ref|NP_195179.2| transcription factor bHLH63	116	1.07e-42	173.938	-	-	-	-	-
TCONS_00062723	XLOC_062321	1148	7.53117	0.494406	2.34644	-3.92911	-1.6824	DOWN	NOT_CHANGED	KMER51_scaffold54174_Locus_51355_0__9.6_LINEAR:2-1150	1148	gi|18398703|ref|NP_565434.1| transcription factor bHLH64	215	2.46e-74	272.584	GO:0009735 response to cytokinin stimulus | GO:0006355 regulation of transcription, DNA-dependent	GO:0005667 transcription factor complex	GO:0003700 sequence-specific DNA binding transcription factor activity | GO:0003677 DNA binding	-	pfam00010 HLH	GO & Domain
TCONS_00005442	XLOC_005398	480	3.30912	12.6844	5.40701	1.93854	0.708383	NOT_CHANGED	NOT_CHANGED	KMER27_scaffold20354_Locus_12328_0_21.0_COMPLEX:354-834	480	gi|15224109|ref|NP_180003.1| transcription factor bHLH66	145	7.99e-72	261.475	GO:0006355 regulation of transcription, DNA-dependent | GO:0080147 root hair cell development	GO:0005667 transcription factor complex	GO:0003677 DNA binding | GO:0003700 sequence-specific DNA binding transcription factor activity	-	pfam00010 HLH	GO & Domain
TCONS_00006392	XLOC_006340	247	30.348	5.16454	16.9001	-2.55489	-0.84457	DOWN	NOT_CHANGED	KMER27_scaffold37031_Locus_25420_2_42.3_COMPLEX:611-858	247	gi|15233452|ref|NP_194639.1| transcription factor bHLH68	46	3.42e-21	105.508	GO:0006355 regulation of transcription, DNA-dependent	GO:0005667 transcription factor complex	GO:0003700 sequence-specific DNA binding transcription factor activity	-	-	GO only
TCONS_00038298	XLOC_038043	237	27.6481	20.0947	18.5819	-0.460365	-0.573282	NOT_CHANGED	NOT_CHANGED	KMER45_scaffold15593_Locus_8223_3_26.3_COMPLEX:0-237	237	gi|15233452|ref|NP_194639.1| transcription factor bHLH68	32	2.6e-12	77.514	-	-	-	-	-
TCONS_00042432	XLOC_042152	216	142.426	30.8825	14.935	-2.20535	-3.25344	DOWN	DOWN	KMER45_scaffold36172_Locus_22995_0_12.5_COMPLEX:302-518	216	gi|15233452|ref|NP_194639.1| transcription factor bHLH68	70	1.31e-40	161.941	GO:0006355 regulation of transcription, DNA-dependent	GO:0005667 transcription factor complex	GO:0003700 sequence-specific DNA binding transcription factor activity	-	-	GO only
TCONS_00055322	XLOC_054976	486	31.0218	15.936	14.4699	-0.960993	-1.10023	NOT_CHANGED	NOT_CHANGED	KMER51_scaffold19007_Locus_11097_1_17.3_COMPLEX:0-486	486	gi|15233452|ref|NP_194639.1| transcription factor bHLH68	160	1.33e-91	327.239	GO:0006355 regulation of transcription, DNA-dependent	GO:0005667 transcription factor complex	GO:0003700 sequence-specific DNA binding transcription factor activity	-	-	GO only
TCONS_00061220	XLOC_060831	600	18.699	11.354	8.08057	-0.71976	-1.21043	NOT_CHANGED	NOT_CHANGED	KMER51_scaffold47976_Locus_40466_0_19.2_LINEAR:0-600	600	gi|15233452|ref|NP_194639.1| transcription factor bHLH68	108	2.65e-63	238.369	GO:0006355 regulation of transcription, DNA-dependent	GO:0005667 transcription factor complex	GO:0003700 sequence-specific DNA binding transcription factor activity	-	-	GO only
TCONS_00073565	XLOC_073094	501	8.44228	16.6801	11.4028	0.982423	0.433684	NOT_CHANGED	NOT_CHANGED	KMER57_scaffold7666_Locus_2658_0_26.6_COMPLEX:0-501	501	gi|334182257|ref|NP_001184895.1| transcription factor bHLH7	64	4.21e-34	149.054	GO:0031347 regulation of defense response | GO:0009567 double fertilization forming a zygote and endosperm | GO:0006355 regulation of transcription, DNA-dependent	GO:0005667 transcription factor complex	GO:0003700 sequence-specific DNA binding transcription factor activity | GO:0003677 DNA binding	-	-	GO only
TCONS_00073567	XLOC_073096	479	26.018	24.2598	17.726	-0.100942	-0.553643	NOT_CHANGED	NOT_CHANGED	KMER57_scaffold7669_Locus_2658_3_20.8_COMPLEX:0-479	479	gi|334182257|ref|NP_001184895.1| transcription factor bHLH7	64	3.82e-34	149.054	GO:0031347 regulation of defense response | GO:0009567 double fertilization forming a zygote and endosperm | GO:0006355 regulation of transcription, DNA-dependent	GO:0005667 transcription factor complex	GO:0003700 sequence-specific DNA binding transcription factor activity | GO:0003677 DNA binding	-	-	GO only
TCONS_00032651	XLOC_032425	935	1.84647	0.316698	1.51289	-2.54359	-0.287463	DOWN	NOT_CHANGED	KMER39_scaffold69992_Locus_65900_0__4.0_LINEAR:21-956	935	gi|15226442|ref|NP_182204.1| transcription factor bHLH70	187	1.35e-89	320.574	GO:0006355 regulation of transcription, DNA-dependent	GO:0005667 transcription factor complex	GO:0003700 sequence-specific DNA binding transcription factor activity | GO:0003677 DNA binding	-	pfam00010 HLH	GO & Domain
TCONS_00022343	XLOC_022198	747	15.3765	11.3727	7.02028	-0.435152	-1.13113	NOT_CHANGED	NOT_CHANGED	KMER39_C847057_21.0:13-760	747	gi|22331295|ref|NP_189011.2| transcription factor bHLH77	142	6.25e-40	168.161	-	-	-	-	-
TCONS_00022982	XLOC_022830	1052	2.82621	2.74335	2.37328	-0.04293	-0.251986	NOT_CHANGED	NOT_CHANGED	KMER39_scaffold12520_Locus_6020_0_32.4_COMPLEX:27-1079	1052	gi|22331295|ref|NP_189011.2| transcription factor bHLH77	189	1.65e-79	287.692	GO:0048446 petal morphogenesis | GO:0006355 regulation of transcription, DNA-dependent	GO:0005667 transcription factor complex	GO:0003677 DNA binding | GO:0003700 sequence-specific DNA binding transcription factor activity	-	-	GO only
TCONS_00037160	XLOC_036913	1138	4.48729	3.87153	3.55715	-0.212941	-0.335123	NOT_CHANGED	NOT_CHANGED	KMER45_C666641_17.0:0-1138	1138	gi|22331295|ref|NP_189011.2| transcription factor bHLH77	287	8.43e-91	324.573	GO:0006355 regulation of transcription, DNA-dependent	GO:0005667 transcription factor complex	GO:0003700 sequence-specific DNA binding transcription factor activity | GO:0003677 DNA binding	-	pfam00010 HLH	GO & Domain
TCONS_00046165	XLOC_045865	1632	4.02584	2.80421	2.33064	-0.521695	-0.788564	NOT_CHANGED	NOT_CHANGED	KMER45_scaffold53520_Locus_41380_0__8.5_FORK:0-1632	1632	gi|15239013|ref|NP_199667.1| transcription factor bHLH78	451	2.61e-226	775.144	GO:0006355 regulation of transcription, DNA-dependent	GO:0005667 transcription factor complex	GO:0003700 sequence-specific DNA binding transcription factor activity | GO:0003677 DNA binding	-	pfam00010 HLH	GO & Domain
TCONS_00054807	XLOC_054462	1054	3.52439	3.28451	0.828704	-0.101695	-2.08844	NOT_CHANGED	DOWN	KMER51_scaffold16498_Locus_9309_1__6.8_FORK:8-1062	1054	gi|15239013|ref|NP_199667.1| transcription factor bHLH78	286	9.19e-133	464.099	GO:0006355 regulation of transcription, DNA-dependent	GO:0005667 transcription factor complex	GO:0003700 sequence-specific DNA binding transcription factor activity | GO:0003677 DNA binding	-	pfam00010 HLH	GO & Domain
TCONS_00073162	XLOC_072692	222	71.8882	21.4398	36.84	-1.74546	-0.964482	NOT_CHANGED	NOT_CHANGED	KMER57_scaffold5518_Locus_1834_0_13.4_FORK:844-1066	222	gi|15241896|ref|NP_201067.1| transcription factor bHLH79	59	1.77e-28	126.837	GO:0006355 regulation of transcription, DNA-dependent	GO:0005667 transcription factor complex	GO:0003700 sequence-specific DNA binding transcription factor activity | GO:0003677 DNA binding	-	-	GO only
TCONS_00026580	XLOC_026398	869	9.25475	8.15255	10.4252	-0.182943	0.171809	NOT_CHANGED	NOT_CHANGED	KMER39_scaffold3676_Locus_1542_2_26.9_COMPLEX:0-869	869	gi|15219606|ref|NP_174776.1| transcription factor bHLH80	137	6.95e-45	183.714	GO:0006355 regulation of transcription, DNA-dependent	GO:0005739 mitochondrion | GO:0005667 transcription factor complex	GO:0003700 sequence-specific DNA binding transcription factor activity | GO:0003677 DNA binding	-	-	GO only
TCONS_00040309	XLOC_040039	896	17.5636	14.6909	21.2042	-0.257666	0.271761	NOT_CHANGED	NOT_CHANGED	KMER45_scaffold25888_Locus_14922_0_31.1_COMPLEX:0-896	896	gi|15219606|ref|NP_174776.1| transcription factor bHLH80	210	2.29e-105	373.007	GO:0006355 regulation of transcription, DNA-dependent	GO:0005739 mitochondrion | GO:0005667 transcription factor complex	GO:0003700 sequence-specific DNA binding transcription factor activity | GO:0003677 DNA binding	-	-	GO only
TCONS_00056888	XLOC_056532	384	4.71153	8.7076	11.5039	0.88608	1.28786	NOT_CHANGED	NOT_CHANGED	KMER51_scaffold27551_Locus_18287_3_12.3_COMPLEX:13-397	384	gi|15219606|ref|NP_174776.1| transcription factor bHLH80	124	9.03e-54	206.82	GO:0006355 regulation of transcription, DNA-dependent	GO:0005667 transcription factor complex	GO:0003700 sequence-specific DNA binding transcription factor activity | GO:0003677 DNA binding	-	-	GO only
TCONS_00076757	XLOC_076276	664	16.8796	11.3401	25.9111	-0.573847	0.61829	NOT_CHANGED	NOT_CHANGED	KMER63_scaffold23857_Locus_28783_0__8.2_LINEAR:9-673	664	gi|15219606|ref|NP_174776.1| transcription factor bHLH80	120	1.59e-67	251.255	GO:0006355 regulation of transcription, DNA-dependent	GO:0005667 transcription factor complex	GO:0003700 sequence-specific DNA binding transcription factor activity | GO:0003677 DNA binding	-	-	GO only
TCONS_00002583	XLOC_002563	1585	1.514	0.596614	1.09531	-1.3435	-0.467026	NOT_CHANGED	NOT_CHANGED	KMER21_scaffold52673_Locus_77924_0_14.2_LINEAR:18-1603	1585	gi|145335373|ref|NP_172531.2| transcription factor bHLH90	201	7.42e-86	308.132	GO:0006355 regulation of transcription, DNA-dependent	GO:0005667 transcription factor complex	GO:0003700 sequence-specific DNA binding transcription factor activity | GO:0003677 DNA binding	-	pfam00010 HLH	GO & Domain
TCONS_00055544	XLOC_055197	1200	4.05591	2.1117	3.84234	-0.941621	-0.0780405	NOT_CHANGED	NOT_CHANGED	KMER51_scaffold20184_Locus_12106_1_16.7_COMPLEX:0-1200	1200	gi|18424973|ref|NP_569014.1| transcription factor bHLH93	118	2.49e-58	225.038	GO:0006355 regulation of transcription, DNA-dependent	GO:0005667 transcription factor complex	GO:0003700 sequence-specific DNA binding transcription factor activity | GO:0003677 DNA binding	-	pfam00010 HLH	GO & Domain
TCONS_00021961	XLOC_021820	518	5.31705	5.63477	2.5399	0.0837307	-1.06585	NOT_CHANGED	NOT_CHANGED	KMER39_C819359__9.0:2-520	518	gi|15218391|ref|NP_177366.1| transcription factor bHLH96	164	2.6e-81	293.024	GO:0006355 regulation of transcription, DNA-dependent	GO:0005667 transcription factor complex	GO:0003700 sequence-specific DNA binding transcription factor activity | GO:0003677 DNA binding	-	-	GO only
TCONS_00022076	XLOC_021935	566	6.06255	7.71703	6.89826	0.348121	0.186308	NOT_CHANGED	NOT_CHANGED	KMER39_C827045__9.0:0-566	566	gi|15218391|ref|NP_177366.1| transcription factor bHLH96	129	4.28e-60	228.593	GO:0006355 regulation of transcription, DNA-dependent	GO:0005667 transcription factor complex	GO:0003700 sequence-specific DNA binding transcription factor activity | GO:0003677 DNA binding	-	-	GO only
TCONS_00066807	XLOC_066386	429	15.6455	20.0219	28.1919	0.355831	0.849533	NOT_CHANGED	NOT_CHANGED	KMER57_C298553_14.0:0-429	429	gi|15218391|ref|NP_177366.1| transcription factor bHLH96	140	1.99e-73	266.807	GO:0006355 regulation of transcription, DNA-dependent	GO:0005667 transcription factor complex	GO:0003700 sequence-specific DNA binding transcription factor activity | GO:0003677 DNA binding	-	pfam00010 HLH	GO & Domain
TCONS_00020758	XLOC_020617	286	9.83387	2.20794	3.49804	-2.15506	-1.49121	DOWN	NOT_CHANGED	KMER39_C722209__4.0:29-315	286	gi|22326573|ref|NP_195867.2| Transcription factor DP	65	1.65e-28	129.059	-	-	-	-	-
TCONS_00028348	XLOC_028157	397	6.77401	1.63846	5.11793	-2.04767	-0.40445	DOWN	NOT_CHANGED	KMER39_scaffold47400_Locus_30577_0__5.2_LINEAR:196-593	397	gi|22326573|ref|NP_195867.2| Transcription factor DP	108	8.57e-54	207.264	GO:0006355 regulation of transcription, DNA-dependent	GO:0005667 transcription factor complex	GO:0003700 sequence-specific DNA binding transcription factor activity | GO:0003677 DNA binding	-	-	GO only
TCONS_00045048	XLOC_044756	1251	3.07141	1.78791	1.82801	-0.780627	-0.748627	NOT_CHANGED	NOT_CHANGED	KMER45_scaffold48402_Locus_35102_1_10.9_COMPLEX:0-1251	1251	gi|22326573|ref|NP_195867.2| Transcription factor DP	242	1.42e-137	480.095	GO:0006355 regulation of transcription, DNA-dependent | GO:0000082 G1/S transition of mitotic cell cycle | GO:0042023 DNA endoreduplication	GO:0005667 transcription factor complex | GO:0005737 cytoplasm	GO:0003677 DNA binding | GO:0003700 sequence-specific DNA binding transcription factor activity | GO:0046982 protein heterodimerization activity	-	pfam08781 DP | pfam02319 E2F_TDP	GO & Domain
TCONS_00045049	XLOC_044757	487	5.64436	3.87427	5.62715	-0.542886	-0.00440559	NOT_CHANGED	NOT_CHANGED	KMER45_scaffold48403_Locus_35102_2__5.1_COMPLEX:8-495	487	gi|22326573|ref|NP_195867.2| Transcription factor DP	85	1.99e-40	168.606	-	-	-	-	-
TCONS_00009795	XLOC_009716	386	13.1267	12.0738	5.96133	-0.120624	-1.1388	NOT_CHANGED	NOT_CHANGED	KMER33_C1016746_15.0:9-395	386	gi|30680032|ref|NP_850757.1| Transcription factor DP	95	3.26e-24	117.061	GO:0042023 DNA endoreduplication | GO:0000082 G1/S transition of mitotic cell cycle | GO:0006355 regulation of transcription, DNA-dependent	GO:0005737 cytoplasm | GO:0005634 nucleus	GO:0046982 protein heterodimerization activity	-	-	GO only
TCONS_00019107	XLOC_018977	246	8.31702	1.74655	12.9422	-2.25156	0.637944	DOWN	NOT_CHANGED	KMER33_scaffold74390_Locus_77116_0_21.9_LINEAR:628-874	246	gi|30680032|ref|NP_850757.1| Transcription factor DP	81	8.28e-46	178.382	GO:0006355 regulation of transcription, DNA-dependent | GO:0000082 G1/S transition of mitotic cell cycle | GO:0042023 DNA endoreduplication	GO:0005667 transcription factor complex | GO:0005737 cytoplasm	GO:0003677 DNA binding | GO:0003700 sequence-specific DNA binding transcription factor activity | GO:0046982 protein heterodimerization activity	-	-	GO only
TCONS_00030775	XLOC_030568	417	1.07965	10.5122	6.97169	3.28343	2.69094	UP	UP	KMER39_scaffold61381_Locus_47349_1_42.6_COMPLEX:437-854	417	gi|297802504|ref|XP_002869136.1| transcription factor GBF6	66	6.99e-23	113.062	GO:0009744 response to sucrose stimulus | GO:0006355 regulation of transcription, DNA-dependent | GO:0080149 sucrose induced translational repression	GO:0005667 transcription factor complex	GO:0003677 DNA binding | GO:0003700 sequence-specific DNA binding transcription factor activity | GO:0046982 protein heterodimerization activity	-	-	GO only
TCONS_00055678	XLOC_055331	565	10.6918	18.8781	38.7359	0.820209	1.85717	NOT_CHANGED	NOT_CHANGED	KMER51_scaffold20972_Locus_12730_1_37.0_COMPLEX:216-781	565	gi|297802504|ref|XP_002869136.1| transcription factor GBF6	99	1.45e-34	150.832	GO:0009744 response to sucrose stimulus | GO:0006355 regulation of transcription, DNA-dependent | GO:0080149 sucrose induced translational repression	GO:0005667 transcription factor complex	GO:0043565 sequence-specific DNA binding | GO:0003700 sequence-specific DNA binding transcription factor activity | GO:0046982 protein heterodimerization activity	-	-	GO only
TCONS_00014767	XLOC_014661	1429	7.31927	6.1346	9.21584	-0.25473	0.332416	NOT_CHANGED	NOT_CHANGED	KMER33_scaffold40708_Locus_24257_0_38.5_COMPLEX:0-1429	1429	gi|30686240|ref|NP_181036.2| Transcription factor GTE6	280	1.02e-112	397.446	GO:0016573 histone acetylation | GO:0045893 positive regulation of transcription, DNA-dependent | GO:0010030 positive regulation of seed germination | GO:0042967 acyl-carrier-protein biosynthetic process	GO:0000123 histone acetyltransferase complex	GO:0003677 DNA binding | GO:0004402 histone acetyltransferase activity	-	pfam00439 Bromodomain	GO & Domain
TCONS_00065357	XLOC_064936	197	115.548	11.2707	95.1463	-3.35784	-0.280273	DOWN	NOT_CHANGED	KMER57_C189037__4.0:46-243	197	gi|42571057|ref|NP_973602.1| Transcription factor GTE6	65	4.71e-32	136.168	GO:0016573 histone acetylation | GO:0045893 positive regulation of transcription, DNA-dependent | GO:0010030 positive regulation of seed germination | GO:0042967 acyl-carrier-protein biosynthetic process	GO:0000123 histone acetyltransferase complex	GO:0003677 DNA binding | GO:0004402 histone acetyltransferase activity	-	-	GO only
TCONS_00071323	XLOC_070865	334	10.2276	13.018	12.0158	0.34804	0.232465	NOT_CHANGED	NOT_CHANGED	KMER57_scaffold35863_Locus_33648_2_10.8_COMPLEX:3-337	334	gi|42571057|ref|NP_973602.1| Transcription factor GTE6	111	2.58e-59	220.595	GO:0016573 histone acetylation | GO:0045893 positive regulation of transcription, DNA-dependent | GO:0010030 positive regulation of seed germination | GO:0042967 acyl-carrier-protein biosynthetic process	GO:0000123 histone acetyltransferase complex	GO:0003677 DNA binding | GO:0004402 histone acetyltransferase activity	-	-	GO only
TCONS_00049424	XLOC_049097	916	44.4552	102.651	70.0259	1.20732	0.655536	NOT_CHANGED	NOT_CHANGED	KMER45_scaffold66515_Locus_72466_0_28.0_LINEAR:1077-1993	916	gi|89257503|gb|ABD64993.1| transcription factor Hap3b, putative	185	2.08e-123	432.994	GO:0006355 regulation of transcription, DNA-dependent	GO:0005667 transcription factor complex	GO:0003700 sequence-specific DNA binding transcription factor activity | GO:0043565 sequence-specific DNA binding	-	pfam00808 CBFD_NFYB_HMF | pfam00125 Histone	GO & Domain
TCONS_00054785	XLOC_054441	329	15.0477	8.70106	43.6749	-0.79028	1.53726	NOT_CHANGED	NOT_CHANGED	KMER51_scaffold16348_Locus_9202_2_11.6_COMPLEX:0-329	329	gi|15240189|ref|NP_201507.1| transcription factor HEC1	107	1.03e-50	196.156	GO:0048462 carpel formation | GO:0006355 regulation of transcription, DNA-dependent | GO:0010500 transmitting tissue development | GO:0080126 ovary septum development	GO:0005667 transcription factor complex	GO:0003677 DNA binding | GO:0003700 sequence-specific DNA binding transcription factor activity	-	-	GO only
TCONS_00071910	XLOC_071447	698	5.48821	15.6689	15.623	1.5135	1.50926	NOT_CHANGED	NOT_CHANGED	KMER57_scaffold39564_Locus_40070_1_10.3_FORK:4-702	698	gi|15240189|ref|NP_201507.1| transcription factor HEC1	129	1.19e-57	221.928	GO:0048462 carpel formation | GO:0006355 regulation of transcription, DNA-dependent | GO:0010500 transmitting tissue development | GO:0080126 ovary septum development	GO:0005667 transcription factor complex	GO:0003677 DNA binding | GO:0003700 sequence-specific DNA binding transcription factor activity	-	-	GO only
TCONS_00032902	XLOC_032675	684	10.5162	6.39339	11.4816	-0.71796	0.12671	NOT_CHANGED	NOT_CHANGED	KMER39_scaffold70993_Locus_69147_0_22.8_LINEAR:0-684	684	gi|18378953|ref|NP_563650.1| transcription factor HFR1	96	1.07e-36	157.941	GO:0009785 blue light signaling pathway | GO:0009585 red, far-red light phototransduction | GO:0009642 response to light intensity | GO:0009738 abscisic acid mediated signaling pathway	GO:0005829 cytosol | GO:0005667 transcription factor complex	GO:0003700 sequence-specific DNA binding transcription factor activity | GO:0003677 DNA binding | GO:0003712 transcription cofactor activity | GO:0005515 protein binding	-	pfam00010 HLH	GO & Domain
TCONS_00039723	XLOC_039459	995	22.8314	9.24395	26.323	-1.30444	0.205305	NOT_CHANGED	NOT_CHANGED	KMER45_scaffold23114_Locus_13023_1_39.2_COMPLEX:4-999	995	gi|18378953|ref|NP_563650.1| transcription factor HFR1	284	9.69e-123	430.772	GO:0009642 response to light intensity | GO:0010161 red light signaling pathway | GO:0009585 red, far-red light phototransduction | GO:0009785 blue light signaling pathway | GO:0009738 abscisic acid mediated signaling pathway | GO:0009704 de-etiolation	GO:0005829 cytosol | GO:0005667 transcription factor complex	GO:0003712 transcription cofactor activity | GO:0003677 DNA binding | GO:0005515 protein binding | GO:0003700 sequence-specific DNA binding transcription factor activity	-	pfam00010 HLH	GO & Domain
TCONS_00054106	XLOC_053772	928	14.3979	7.35197	12.6359	-0.969656	-0.18833	NOT_CHANGED	NOT_CHANGED	KMER51_scaffold13007_Locus_6773_1_14.6_FORK:0-928	928	gi|18378953|ref|NP_563650.1| transcription factor HFR1	240	1.11e-96	344.124	GO:0009642 response to light intensity | GO:0010161 red light signaling pathway | GO:0009585 red, far-red light phototransduction | GO:0009785 blue light signaling pathway | GO:0009738 abscisic acid mediated signaling pathway | GO:0009704 de-etiolation	GO:0005829 cytosol | GO:0005667 transcription factor complex	GO:0003712 transcription cofactor activity | GO:0003677 DNA binding | GO:0005515 protein binding | GO:0003700 sequence-specific DNA binding transcription factor activity	-	pfam00010 HLH	GO & Domain
TCONS_00055420	XLOC_055073	642	13.7787	5.68029	13.2566	-1.2784	-0.055729	NOT_CHANGED	NOT_CHANGED	KMER51_scaffold19556_Locus_11553_0_10.9_LINEAR:7-649	642	gi|18378953|ref|NP_563650.1| transcription factor HFR1	209	8.52e-89	317.907	GO:0009642 response to light intensity | GO:0009585 red, far-red light phototransduction | GO:0009785 blue light signaling pathway | GO:0006355 regulation of transcription, DNA-dependent | GO:0009738 abscisic acid mediated signaling pathway	GO:0005829 cytosol | GO:0005667 transcription factor complex	GO:0003712 transcription cofactor activity | GO:0003677 DNA binding | GO:0005515 protein binding | GO:0003700 sequence-specific DNA binding transcription factor activity	-	pfam00010 HLH	GO & Domain
TCONS_00016019	XLOC_015906	516	4.3788	2.12552	5.43138	-1.04272	0.310783	NOT_CHANGED	NOT_CHANGED	KMER33_scaffold52172_Locus_35098_1_17.2_FORK:43-559	516	gi|193237555|dbj|BAG50054.1| transcription factor Homeobox	41	3.17e-12	79.2914	GO:0006355 regulation of transcription, DNA-dependent	GO:0005667 transcription factor complex	GO:0003700 sequence-specific DNA binding transcription factor activity | GO:0000976 transcription regulatory region sequence-specific DNA binding	-	pfam00046 Homeobox	GO & Domain
TCONS_00062309	XLOC_061908	203	128.003	49.7855	29.7547	-1.36238	-2.10499	NOT_CHANGED	DOWN	KMER51_scaffold52552_Locus_48071_0_10.6_FORK:488-691	203	gi|193237555|dbj|BAG50054.1| transcription factor Homeobox	41	4.29e-13	79.2914	GO:0006355 regulation of transcription, DNA-dependent	GO:0005667 transcription factor complex	GO:0003700 sequence-specific DNA binding transcription factor activity | GO:0000976 transcription regulatory region sequence-specific DNA binding	-	pfam00046 Homeobox	GO & Domain
TCONS_00021370	XLOC_021229	393	12.2161	7.78795	3.65652	-0.649468	-1.74024	NOT_CHANGED	NOT_CHANGED	KMER39_C777249_10.0:0-393	393	gi|30684595|ref|NP_850605.1| transcription factor HY5-like protein	125	2.77e-69	253.032	GO:0010224 response to UV-B | GO:0006355 regulation of transcription, DNA-dependent | GO:0080167 response to karrikin	GO:0005667 transcription factor complex	GO:0003700 sequence-specific DNA binding transcription factor activity | GO:0043565 sequence-specific DNA binding | GO:0046983 protein dimerization activity	-	pfam00170 bZIP_1 | pfam07716 bZIP_2	GO & Domain
TCONS_00026148	XLOC_025966	428	19.476	14.837	15.4849	-0.392498	-0.330835	NOT_CHANGED	NOT_CHANGED	KMER39_scaffold34104_Locus_19300_3_30.2_COMPLEX:241-669	428	gi|22331357|ref|NP_189309.2| transcription factor ICE1	96	7.81e-60	225.483	-	-	GO:0003677 DNA binding	-	pfam00010 HLH	GO & Domain
TCONS_00030205	XLOC_030006	1225	2.78383	3.66456	50.8046	0.396569	4.18982	NOT_CHANGED	UP	KMER39_scaffold58211_Locus_42773_1_36.3_COMPLEX:650-1875	1225	gi|297798234|ref|XP_002867001.1| transcription factor IIB family protein	310	2.32e-190	655.613	GO:0006355 regulation of transcription, DNA-dependent | GO:0006352 transcription initiation, DNA-dependent | GO:0006446 regulation of translational initiation	GO:0009527 plastid outer membrane | GO:0005840 ribosome	GO:0003743 translation initiation factor activity | GO:0008270 zinc ion binding | GO:0000182 rDNA binding	-	pfam00382 TFIIB	GO & Domain
TCONS_00063675	XLOC_063264	982	6.45427	5.0694	8.92008	-0.348439	0.466803	NOT_CHANGED	NOT_CHANGED	KMER51_scaffold58114_Locus_62248_0_11.3_LINEAR:0-982	982	gi|297798234|ref|XP_002867001.1| transcription factor IIB family protein	320	1.44e-193	666.278	GO:0006355 regulation of transcription, DNA-dependent | GO:0006352 transcription initiation, DNA-dependent | GO:0006446 regulation of translational initiation	GO:0009527 plastid outer membrane | GO:0005840 ribosome	GO:0003743 translation initiation factor activity | GO:0008270 zinc ion binding | GO:0000182 rDNA binding	-	pfam00382 TFIIB	GO & Domain
TCONS_00001328	XLOC_001321	303	8.83285	9.54648	11.702	0.11209	0.405804	NOT_CHANGED	NOT_CHANGED	KMER21_scaffold20358_Locus_19270_0_57.9_LINEAR:4-307	303	gi|297829888|ref|XP_002882826.1| transcription factor IID-1	60	4.29e-26	121.949	GO:0009753 response to jasmonic acid stimulus | GO:0055114 oxidation-reduction process | GO:0009739 response to gibberellin stimulus | GO:0006367 transcription initiation from RNA polymerase II promoter | GO:0009651 response to salt stress | GO:0006355 regulation of transcription, DNA-dependent | GO:0000723 telomere maintenance | GO:0009751 response to salicylic acid stimulus | GO:0009733 respons…	GO:0000786 nucleosome | GO:0000781 chromosome, telomeric region | GO:0005667 transcription factor complex	GO:0017025 TBP-class protein binding | GO:0003691 double-stranded telomeric DNA binding | GO:0043047 single-stranded telomeric DNA binding | GO:0003700 sequence-specific DNA binding transcription factor activity | GO:0032440 2-alkenal reductase [NAD(P)] activity | GO:0042803 protein homodimerization activity	-	pfam00352 TBP	GO & Domain
TCONS_00042124	XLOC_041846	551	19.2071	17.98	18.9881	-0.0952467	-0.0165442	NOT_CHANGED	NOT_CHANGED	KMER45_scaffold34643_Locus_21683_0_34.9_FORK:0-551	551	gi|297829888|ref|XP_002882826.1| transcription factor IID-1	53	3.69e-25	121.06	GO:0006367 transcription initiation from RNA polymerase II promoter | GO:0006355 regulation of transcription, DNA-dependent | GO:0000723 telomere maintenance	GO:0000781 chromosome, telomeric region | GO:0005634 nucleus	GO:0003691 double-stranded telomeric DNA binding | GO:0005515 protein binding	-	pfam00352 TBP	GO & Domain
TCONS_00074509	XLOC_074036	342	28.2526	28.4139	17.0142	0.00821322	-0.731644	NOT_CHANGED	NOT_CHANGED	KMER63_C154641__8.0:0-342	342	gi|297829888|ref|XP_002882826.1| transcription factor IID-1	58	2.63e-29	132.613	GO:0009753 response to jasmonic acid stimulus | GO:0055114 oxidation-reduction process | GO:0009739 response to gibberellin stimulus | GO:0006367 transcription initiation from RNA polymerase II promoter | GO:0009651 response to salt stress | GO:0006355 regulation of transcription, DNA-dependent | GO:0000723 telomere maintenance | GO:0009751 response to salicylic acid stimulus | GO:0009733 respons…	GO:0000786 nucleosome | GO:0000781 chromosome, telomeric region | GO:0005840 ribosome | GO:0005667 transcription factor complex	GO:0003743 translation initiation factor activity | GO:0017025 TBP-class protein binding | GO:0003691 double-stranded telomeric DNA binding | GO:0043047 single-stranded telomeric DNA binding | GO:0003700 sequence-specific DNA binding transcription factor activity | GO:0032440 2-alkenal reductase [NAD(P)] activity | GO:0042803 protein homodimerization activity	-	pfam00352 TBP	GO & Domain
TCONS_00070973	XLOC_070519	1444	6.8085	9.09294	8.04798	0.41741	0.24129	NOT_CHANGED	NOT_CHANGED	KMER57_scaffold33586_Locus_30254_0_16.4_COMPLEX:12-1456	1444	gi|145358394|ref|NP_197833.2| Transcription factor IIIC, subunit 5	234	9.79e-121	424.107	-	-	-	-	-
TCONS_00020876	XLOC_020735	323	3.30198	6.58868	13.9008	0.996658	2.07376	NOT_CHANGED	UP	KMER39_C734701_31.0:6-329	323	gi|15239706|ref|NP_200279.1| transcription factor ILR3	22	8.4e-06	57.5183	-	-	-	-	-
TCONS_00035166	XLOC_034924	324	50.4029	30.2649	72.1919	-0.735861	0.51833	NOT_CHANGED	NOT_CHANGED	KMER45_C524197_45.0:0-324	324	gi|15239706|ref|NP_200279.1| transcription factor ILR3	29	6.74e-11	73.9592	-	-	-	-	-
TCONS_00036433	XLOC_036191	516	5.10859	3.18827	8.9458	-0.680151	0.808285	NOT_CHANGED	NOT_CHANGED	KMER45_C615655__7.0:0-516	516	gi|15239706|ref|NP_200279.1| transcription factor ILR3	88	1.69e-37	159.719	GO:0006355 regulation of transcription, DNA-dependent	GO:0005667 transcription factor complex	GO:0003700 sequence-specific DNA binding transcription factor activity | GO:0003677 DNA binding	-	-	GO only
TCONS_00037678	XLOC_037428	377	13.836	7.81114	10.8181	-0.824822	-0.35498	NOT_CHANGED	NOT_CHANGED	KMER45_scaffold12552_Locus_6459_1_29.8_COMPLEX:4-381	377	gi|15239706|ref|NP_200279.1| transcription factor ILR3	82	5.47e-41	169.05	GO:0006355 regulation of transcription, DNA-dependent	GO:0005667 transcription factor complex	GO:0003700 sequence-specific DNA binding transcription factor activity | GO:0003677 DNA binding	-	pfam00010 HLH	GO & Domain
TCONS_00052393	XLOC_052064	425	73.1035	53.7695	84.7298	-0.443152	0.212929	NOT_CHANGED	NOT_CHANGED	KMER51_C435837_24.0:5-430	425	gi|15239706|ref|NP_200279.1| transcription factor ILR3	59	5.44e-33	145.055	GO:0006355 regulation of transcription, DNA-dependent	GO:0005667 transcription factor complex	GO:0003700 sequence-specific DNA binding transcription factor activity | GO:0003677 DNA binding	-	-	GO only
TCONS_00059594	XLOC_059215	1117	45.0106	33.3243	34.8419	-0.43369	-0.369441	NOT_CHANGED	NOT_CHANGED	KMER51_scaffold40669_Locus_31321_3_44.4_COMPLEX:9-1126	1117	gi|15239706|ref|NP_200279.1| transcription factor ILR3	116	3.99e-63	239.257	GO:0006355 regulation of transcription, DNA-dependent	GO:0005667 transcription factor complex	GO:0003700 sequence-specific DNA binding transcription factor activity | GO:0003677 DNA binding	-	pfam00010 HLH | pfam06005 DUF904 | pfam12329 TMF_DNA_bd	GO & Domain
TCONS_00068475	XLOC_068041	495	60.6034	55.5176	61.5928	-0.126454	0.023363	NOT_CHANGED	NOT_CHANGED	KMER57_scaffold15405_Locus_9482_1_41.5_COMPLEX:0-495	495	gi|15239706|ref|NP_200279.1| transcription factor ILR3	65	2.02e-31	140.612	GO:0006355 regulation of transcription, DNA-dependent	GO:0005667 transcription factor complex	GO:0003700 sequence-specific DNA binding transcription factor activity | GO:0003677 DNA binding	-	pfam00010 HLH	GO & Domain
TCONS_00062861	XLOC_062459	307	13.8555	5.55121	9.39005	-1.31958	-0.561254	NOT_CHANGED	NOT_CHANGED	KMER51_scaffold54681_Locus_52405_0__4.6_LINEAR:0-307	307	gi|18407829|ref|NP_564814.1| transcription factor jumonji (jmjC) domain-containing protein	101	2.79e-45	179.715	-	GO:0005667 transcription factor complex	GO:0003700 sequence-specific DNA binding transcription factor activity	-	-	GO only
TCONS_00057320	XLOC_056960	719	9.35389	5.7588	10.7084	-0.699798	0.195105	NOT_CHANGED	NOT_CHANGED	KMER51_scaffold29650_Locus_20229_0__8.2_COMPLEX:0-719	719	gi|42567969|ref|NP_197485.2| transcription factor jumonji (jmjC) domain-containing protein	135	2.39e-68	253.921	-	-	-	-	-
TCONS_00057321	XLOC_056961	263	16.9438	8.40147	19.0273	-1.01204	0.167313	NOT_CHANGED	NOT_CHANGED	KMER51_scaffold29650_Locus_20229_0__8.2_COMPLEX:822-1085	263	gi|42567969|ref|NP_197485.2| transcription factor jumonji (jmjC) domain-containing protein	25	0.000199	52.6304	-	-	-	-	-
TCONS_00035167	XLOC_034925	309	14.3287	8.20034	4.60955	-0.805152	-1.63621	NOT_CHANGED	NOT_CHANGED	KMER45_C524581__6.0:15-324	309	gi|334188234|ref|NP_199502.2| transcription factor jumonji and C5HC2 type zinc finger domain-containing protein	96	2.79e-38	159.274	-	-	-	-	-
TCONS_00026299	XLOC_026117	250	35.5614	11.5537	15.9124	-1.62196	-1.16016	NOT_CHANGED	NOT_CHANGED	KMER39_scaffold34932_Locus_19931_0_13.2_COMPLEX:1210-1460	250	gi|15220761|ref|NP_176421.1| transcription factor jumonji domain-containing protein	83	1.47e-35	149.054	-	GO:0005667 transcription factor complex	GO:0003700 sequence-specific DNA binding transcription factor activity | GO:0008270 zinc ion binding	-	-	GO only
TCONS_00051100	XLOC_050771	261	4.40254	8.60217	16.3677	0.966365	1.89444	NOT_CHANGED	NOT_CHANGED	KMER51_C341213__3.0:18-279	261	gi|297808051|ref|XP_002871909.1| transcription factor jumonji domain-containing protein	77	3.25e-37	154.387	-	-	-	-	-
TCONS_00010583	XLOC_010503	769	1.86299	1.21665	2.84176	-0.614706	0.609165	NOT_CHANGED	NOT_CHANGED	KMER33_C1073680__3.0:0-769	769	gi|297814241|ref|XP_002875004.1| transcription factor jumonji domain-containing protein	255	7.35e-117	411.221	-	-	GO:0008270 zinc ion binding | GO:0003677 DNA binding	-	-	GO only
TCONS_00018274	XLOC_018146	502	5.09898	1.84764	2.33989	-1.46452	-1.12377	NOT_CHANGED	NOT_CHANGED	KMER33_scaffold69776_Locus_61303_0__5.0_LINEAR:8-510	502	gi|297814241|ref|XP_002875004.1| transcription factor jumonji domain-containing protein	144	1.14e-34	150.832	-	-	GO:0008270 zinc ion binding | GO:0003677 DNA binding	-	pfam10497 zf-4CXXC_R1 | pfam00097 zf-C3HC4	GO & Domain
TCONS_00021445	XLOC_021304	371	6.94504	1.85841	2.35705	-1.90191	-1.559	NOT_CHANGED	NOT_CHANGED	KMER39_C782685__4.0:3-374	371	gi|297814241|ref|XP_002875004.1| transcription factor jumonji domain-containing protein	99	2.23e-48	190.823	-	-	GO:0008270 zinc ion binding | GO:0003677 DNA binding	-	-	GO only
TCONS_00030933	XLOC_030725	640	6.22931	1.81518	2.06639	-1.77896	-1.59196	NOT_CHANGED	NOT_CHANGED	KMER39_scaffold62081_Locus_48397_0__4.6_LINEAR:15-655	640	gi|297814241|ref|XP_002875004.1| transcription factor jumonji domain-containing protein	102	9.45e-39	164.162	-	-	GO:0008270 zinc ion binding | GO:0003677 DNA binding	-	-	GO only
TCONS_00031035	XLOC_030827	606	3.19449	1.11951	2.73672	-1.51272	-0.223138	NOT_CHANGED	NOT_CHANGED	KMER39_scaffold62651_Locus_49271_0__4.3_LINEAR:0-606	606	gi|297814241|ref|XP_002875004.1| transcription factor jumonji domain-containing protein	88	1.66e-35	153.942	-	-	GO:0008270 zinc ion binding | GO:0003677 DNA binding	-	-	GO only
TCONS_00031286	XLOC_031076	1597	7.6653	5.8312	6.29828	-0.394549	-0.283384	NOT_CHANGED	NOT_CHANGED	KMER39_scaffold63854_Locus_51348_1_15.1_COMPLEX:8-1605	1597	gi|297814241|ref|XP_002875004.1| transcription factor jumonji domain-containing protein	219	9.89e-90	321.018	-	-	GO:0008270 zinc ion binding | GO:0003677 DNA binding	-	pfam10497 zf-4CXXC_R1	GO & Domain
TCONS_00031287	XLOC_031077	1821	8.0759	5.18252	6.92579	-0.639969	-0.221644	NOT_CHANGED	NOT_CHANGED	KMER39_scaffold63854_Locus_51348_1_15.1_COMPLEX:1661-3482	1821	gi|297814241|ref|XP_002875004.1| transcription factor jumonji domain-containing protein	198	6.46e-82	295.69	-	-	GO:0008270 zinc ion binding | GO:0003677 DNA binding	-	pfam02373 JmjC	GO & Domain
TCONS_00071276	XLOC_070818	354	13.9813	8.14893	5.88577	-0.778816	-1.2482	NOT_CHANGED	NOT_CHANGED	KMER57_scaffold35522_Locus_33149_1__8.9_FORK:1122-1476	354	gi|297849196|ref|XP_002892479.1| transcription factor jumonji domain-containing protein	117	1.13e-63	234.37	-	GO:0005667 transcription factor complex	GO:0003700 sequence-specific DNA binding transcription factor activity | GO:0008270 zinc ion binding	-	-	GO only
TCONS_00001136	XLOC_001130	301	13.952	1.94017	0.994318	-2.84622	-3.81062	DOWN	DOWN	KMER21_scaffold11821_Locus_10311_0__5.3_LINEAR:177-478	301	gi|297849570|ref|XP_002892666.1| transcription factor jumonji domain-containing protein	99	4.32e-55	207.264	-	GO:0005667 transcription factor complex	GO:0003700 sequence-specific DNA binding transcription factor activity | GO:0008270 zinc ion binding	-	-	GO only
TCONS_00007529	XLOC_007465	1695	3.05396	2.21349	1.35301	-0.464358	-1.17451	NOT_CHANGED	NOT_CHANGED	KMER27_scaffold54495_Locus_45110_0__5.7_FORK:358-2053	1695	gi|297849570|ref|XP_002892666.1| transcription factor jumonji domain-containing protein	552	0	1092.85	-	GO:0005667 transcription factor complex	GO:0003700 sequence-specific DNA binding transcription factor activity | GO:0008270 zinc ion binding	-	pfam02373 JmjC	GO & Domain
TCONS_00014337	XLOC_014235	199	639.676	156.621	329.981	-2.03006	-0.954958	DOWN	NOT_CHANGED	KMER33_scaffold36824_Locus_21174_3_58.2_COMPLEX:1618-1817	199	gi|297804096|ref|XP_002869932.1| transcription factor jumonji family protein	27	3.62e-07	60.6287	-	-	-	-	-
TCONS_00029352	XLOC_029156	409	4.86701	1.03573	0.48251	-2.23239	-3.3344	DOWN	DOWN	KMER39_scaffold53295_Locus_36817_0__7.8_LINEAR:2003-2412	409	gi|297804096|ref|XP_002869932.1| transcription factor jumonji family protein	120	7.78e-54	207.709	GO:0034720 histone H3-K4 demethylation | GO:0010216 maintenance of DNA methylation | GO:0009910 negative regulation of flower development | GO:0006355 regulation of transcription, DNA-dependent | GO:0048573 photoperiodism, flowering	GO:0005667 transcription factor complex	GO:0032453 histone demethylase activity (H3-K4 specific) | GO:0003677 DNA binding | GO:0003700 sequence-specific DNA binding transcription factor activity	-	-	GO only
TCONS_00056184	XLOC_055830	760	10.5495	4.94177	12.4518	-1.09407	0.23918	NOT_CHANGED	NOT_CHANGED	KMER51_scaffold23663_Locus_14938_3_12.2_COMPLEX:0-760	760	gi|297804096|ref|XP_002869932.1| transcription factor jumonji family protein	122	4.89e-62	235.258	GO:0034720 histone H3-K4 demethylation | GO:0010216 maintenance of DNA methylation | GO:0009910 negative regulation of flower development | GO:0006355 regulation of transcription, DNA-dependent | GO:0048573 photoperiodism, flowering	GO:0005667 transcription factor complex	GO:0032453 histone demethylase activity (H3-K4 specific) | GO:0003677 DNA binding | GO:0003700 sequence-specific DNA binding transcription factor activity	-	-	GO only
TCONS_00057927	XLOC_057564	327	6.37743	2.40473	9.50532	-1.4071	0.57576	NOT_CHANGED	NOT_CHANGED	KMER51_scaffold32703_Locus_23055_0__5.0_LINEAR:8-335	327	gi|297804096|ref|XP_002869932.1| transcription factor jumonji family protein	107	5.28e-63	232.148	GO:0055114 oxidation-reduction process | GO:0034720 histone H3-K4 demethylation | GO:0010216 maintenance of DNA methylation | GO:0009910 negative regulation of flower development | GO:0006355 regulation of transcription, DNA-dependent | GO:0048573 photoperiodism, flowering | GO:0009555 pollen development | GO:0009793 embryo development ending in seed dormancy	GO:0005667 transcription factor complex	GO:0032453 histone demethylase activity (H3-K4 specific) | GO:0008270 zinc ion binding | GO:0016706 oxidoreductase activity, acting on paired donors, with incorporation or reduction of molecular oxygen, 2-oxoglutarate as one donor, and incorporation of one atom each of oxygen into both donors | GO:0003677 DNA binding | GO:0003700 sequence-specific DNA binding transcription factor activity	-	pfam02375 JmjN	GO & Domain
TCONS_00057928	XLOC_057565	243	22.6746	1.82622	16.1146	-3.63414	-0.492709	DOWN	NOT_CHANGED	KMER51_scaffold32703_Locus_23055_0__5.0_LINEAR:760-1003	243	gi|297804096|ref|XP_002869932.1| transcription factor jumonji family protein	79	1.49e-45	177.493	GO:0055114 oxidation-reduction process | GO:0034720 histone H3-K4 demethylation | GO:0010216 maintenance of DNA methylation | GO:0009910 negative regulation of flower development | GO:0006355 regulation of transcription, DNA-dependent | GO:0048573 photoperiodism, flowering | GO:0009555 pollen development | GO:0009793 embryo development ending in seed dormancy	GO:0005667 transcription factor complex	GO:0032453 histone demethylase activity (H3-K4 specific) | GO:0008270 zinc ion binding | GO:0016706 oxidoreductase activity, acting on paired donors, with incorporation or reduction of molecular oxygen, 2-oxoglutarate as one donor, and incorporation of one atom each of oxygen into both donors | GO:0003677 DNA binding | GO:0003700 sequence-specific DNA binding transcription factor activity | GO:00…	-	-	GO only
TCONS_00057930	XLOC_057567	399	2.75971	1.08245	2.02667	-1.35022	-0.445405	NOT_CHANGED	NOT_CHANGED	KMER51_scaffold32703_Locus_23055_0__5.0_LINEAR:2463-2862	399	gi|297804096|ref|XP_002869932.1| transcription factor jumonji family protein	89	2.8e-40	167.273	GO:0010216 maintenance of DNA methylation | GO:0034720 histone H3-K4 demethylation | GO:0009910 negative regulation of flower development | GO:0006355 regulation of transcription, DNA-dependent | GO:0048573 photoperiodism, flowering	GO:0005667 transcription factor complex	GO:0032453 histone demethylase activity (H3-K4 specific) | GO:0003700 sequence-specific DNA binding transcription factor activity	-	-	GO only
TCONS_00076379	XLOC_075901	1542	10.2146	10.9895	39.1115	0.105493	1.93696	NOT_CHANGED	NOT_CHANGED	KMER63_scaffold1858_Locus_633_0_15.8_COMPLEX:13-1611	1542	gi|297804096|ref|XP_002869932.1| transcription factor jumonji family protein	184	2.71e-102	362.787	GO:0034720 histone H3-K4 demethylation | GO:0010216 maintenance of DNA methylation | GO:0009910 negative regulation of flower development | GO:0006355 regulation of transcription, DNA-dependent | GO:0048573 photoperiodism, flowering | GO:0009555 pollen development | GO:0009793 embryo development ending in seed dormancy	GO:0005667 transcription factor complex	GO:0032453 histone demethylase activity (H3-K4 specific) | GO:0003677 DNA binding | GO:0003700 sequence-specific DNA binding transcription factor activity	-	pfam05965 FYRC | pfam02928 zf-C5HC2 | pfam05964 FYRN	GO & Domain
TCONS_00014573	XLOC_014467	209	228.638	11.2197	149.734	-4.34896	-0.610663	DOWN	NOT_CHANGED	KMER33_scaffold3907_Locus_1706_2_15.1_COMPLEX:438-647	209	gi|297823785|ref|XP_002879775.1| transcription factor jumonji family protein	68	5.65e-29	127.726	-	-	-	-	pfam02928 zf-C5HC2	Domain only
TCONS_00014575	XLOC_014469	147	695.627	161.312	293.916	-2.10846	-1.24291	DOWN	NOT_CHANGED	KMER33_scaffold3907_Locus_1706_2_15.1_COMPLEX:1400-1547	147	gi|297823785|ref|XP_002879775.1| transcription factor jumonji family protein	47	4.47e-15	83.2906	-	GO:0005634 nucleus	-	-	-	GO only
TCONS_00025873	XLOC_025692	755	3.41229	2.90765	2.91335	-0.230887	-0.228061	NOT_CHANGED	NOT_CHANGED	KMER39_scaffold32152_Locus_17856_1__5.6_FORK:699-1454	755	gi|297823785|ref|XP_002879775.1| transcription factor jumonji family protein	192	1.04e-79	287.692	-	GO:0005634 nucleus	-	-	pfam02928 zf-C5HC2	GO & Domain
TCONS_00038321	XLOC_038066	643	7.21712	5.41045	6.15724	-0.415675	-0.229139	NOT_CHANGED	NOT_CHANGED	KMER45_scaffold15681_Locus_8279_0__5.4_LINEAR:3-646	643	gi|297823785|ref|XP_002879775.1| transcription factor jumonji family protein	211	7.35e-88	314.797	-	GO:0005634 nucleus	GO:0003677 DNA binding	-	pfam02928 zf-C5HC2	GO & Domain
TCONS_00014249	XLOC_014148	387	9.26294	6.29421	3.23431	-0.557445	-1.51801	NOT_CHANGED	NOT_CHANGED	KMER33_scaffold36139_Locus_20664_0_10.0_LINEAR:6-393	387	gi|297843650|ref|XP_002889706.1| transcription factor jumonji family protein	129	1.97e-75	273.472	-	GO:0005634 nucleus | GO:0009536 plastid	GO:0003677 DNA binding	-	pfam02375 JmjN	GO & Domain
TCONS_00020448	XLOC_020307	210	147.897	14.528	18.1402	-3.34768	-3.02733	DOWN	DOWN	KMER39_C686195__8.0:9-219	210	gi|297843650|ref|XP_002889706.1| transcription factor jumonji family protein	70	5.1e-39	157.053	-	GO:0005634 nucleus	GO:0003677 DNA binding	-	pfam05964 FYRN	GO & Domain
TCONS_00030127	XLOC_029930	508	3.2475	3.26541	1.63886	0.00793462	-0.986637	NOT_CHANGED	NOT_CHANGED	KMER39_scaffold57815_Locus_42258_1__7.4_FORK:12-520	508	gi|297843650|ref|XP_002889706.1| transcription factor jumonji family protein	142	4.54e-52	204.154	-	-	-	-	-
TCONS_00044696	XLOC_044407	571	9.07078	6.70473	0.272219	-0.436047	-5.05839	NOT_CHANGED	DOWN	KMER45_scaffold4673_Locus_2113_2__5.7_COMPLEX:0-571	571	gi|297843650|ref|XP_002889706.1| transcription factor jumonji family protein	164	2.31e-103	366.342	-	GO:0005634 nucleus	GO:0003677 DNA binding	-	pfam02928 zf-C5HC2	GO & Domain
TCONS_00060252	XLOC_059870	1264	7.54849	5.962	3.23123	-0.340392	-1.2241	NOT_CHANGED	NOT_CHANGED	KMER51_scaffold4382_Locus_1417_1__7.0_COMPLEX:14-1278	1264	gi|297843650|ref|XP_002889706.1| transcription factor jumonji family protein	420	2.04e-214	735.596	-	GO:0005634 nucleus | GO:0009536 plastid	GO:0003677 DNA binding	-	pfam02928 zf-C5HC2	GO & Domain
TCONS_00060253	XLOC_059871	907	5.86879	4.76833	2.57358	-0.299579	-1.18929	NOT_CHANGED	NOT_CHANGED	KMER51_scaffold4382_Locus_1417_1__7.0_COMPLEX:1402-2309	907	gi|297843650|ref|XP_002889706.1| transcription factor jumonji family protein	99	7.11e-57	220.15	-	GO:0005634 nucleus	GO:0003677 DNA binding	-	pfam05964 FYRN	GO & Domain
TCONS_00066796	XLOC_066375	426	16.553	8.20186	7.58758	-1.01307	-1.12538	NOT_CHANGED	NOT_CHANGED	KMER57_C297407__8.0:0-426	426	gi|297843650|ref|XP_002889706.1| transcription factor jumonji family protein	139	1.25e-74	270.806	-	GO:0005634 nucleus	GO:0003677 DNA binding	-	pfam05965 FYRC	GO & Domain
TCONS_00004118	XLOC_004092	435	3.64134	0.465611	0.429286	-2.96727	-3.08446	DOWN	DOWN	KMER27_C1269134__3.0:0-435	435	gi|326580862|gb|ADZ96433.1| transcription factor LAS	143	5.4e-88	315.241	GO:0010223 secondary shoot formation | GO:0006355 regulation of transcription, DNA-dependent	GO:0005667 transcription factor complex	GO:0003700 sequence-specific DNA binding transcription factor activity	-	-	GO only
TCONS_00030168	XLOC_029971	1176	7.5437	5.04572	6.42312	-0.580212	-0.231998	NOT_CHANGED	NOT_CHANGED	KMER39_scaffold57985_Locus_42468_0_12.5_LINEAR:0-1176	1176	gi|338224824|gb|AEI89704.1| transcription factor MYB1 protein	308	3.32e-180	621.843	GO:0009753 response to jasmonic acid stimulus | GO:0009739 response to gibberellin stimulus | GO:0009651 response to salt stress | GO:0006355 regulation of transcription, DNA-dependent | GO:0009751 response to salicylic acid stimulus | GO:0009733 response to auxin stimulus | GO:0009737 response to abscisic acid stimulus | GO:0009555 pollen development | GO:0009723 response to ethylene stimulus	GO:0005737 cytoplasm | GO:0005667 transcription factor complex	GO:0003677 DNA binding | GO:0003700 sequence-specific DNA binding transcription factor activity	-	pfam00249 Myb_DNA-binding | pfam13921 Myb_DNA-bind_6	GO & Domain
TCONS_00059100	XLOC_058726	1030	7.43659	8.16098	9.01369	0.134101	0.277477	NOT_CHANGED	NOT_CHANGED	KMER51_scaffold38430_Locus_28983_1__9.9_COMPLEX:252-1282	1030	gi|338224824|gb|AEI89704.1| transcription factor MYB1 protein	285	1.65e-196	676.054	GO:0009751 response to salicylic acid stimulus | GO:0006355 regulation of transcription, DNA-dependent	GO:0005667 transcription factor complex	GO:0003700 sequence-specific DNA binding transcription factor activity | GO:0003677 DNA binding	-	pfam00249 Myb_DNA-binding | pfam13921 Myb_DNA-bind_6	GO & Domain
TCONS_00059548	XLOC_059169	943	0.507306	1.25355	7.34701	1.30509	3.85623	NOT_CHANGED	UP	KMER51_scaffold40475_Locus_31120_1__6.0_FORK:0-943	943	gi|15236236|ref|NP_195225.1| transcription factor MYB32	212	2.39e-97	346.346	GO:0009753 response to jasmonic acid stimulus | GO:0046686 response to cadmium ion | GO:0009751 response to salicylic acid stimulus | GO:0009737 response to abscisic acid stimulus | GO:0009723 response to ethylene stimulus | GO:0009651 response to salt stress | GO:0006355 regulation of transcription, DNA-dependent	GO:0005667 transcription factor complex	GO:0003700 sequence-specific DNA binding transcription factor activity | GO:0003677 DNA binding	-	pfam00249 Myb_DNA-binding | pfam13921 Myb_DNA-bind_6	GO & Domain
TCONS_00072537	XLOC_072070	354	11.3922	5.43262	19.6192	-1.06833	0.78422	NOT_CHANGED	NOT_CHANGED	KMER57_scaffold43276_Locus_48145_0__4.5_LINEAR:0-354	354	gi|148524147|gb|ABQ81932.1| transcription factor MYB4	118	5.12e-69	252.144	GO:0009753 response to jasmonic acid stimulus | GO:0010224 response to UV-B | GO:0009751 response to salicylic acid stimulus | GO:0045892 negative regulation of transcription, DNA-dependent	GO:0005667 transcription factor complex	GO:0003677 DNA binding | GO:0003700 sequence-specific DNA binding transcription factor activity	-	-	GO only
TCONS_00072538	XLOC_072071	307	13.0858	3.70081	13.1461	-1.82209	0.00663274	NOT_CHANGED	NOT_CHANGED	KMER57_scaffold43276_Locus_48145_0__4.5_LINEAR:474-781	307	gi|148524147|gb|ABQ81932.1| transcription factor MYB4	102	3.28e-66	242.812	GO:0009753 response to jasmonic acid stimulus | GO:0045892 negative regulation of transcription, DNA-dependent | GO:0010224 response to UV-B | GO:0009751 response to salicylic acid stimulus	GO:0005667 transcription factor complex	GO:0003700 sequence-specific DNA binding transcription factor activity | GO:0003677 DNA binding	-	pfam00249 Myb_DNA-binding | pfam13921 Myb_DNA-bind_6	GO & Domain
TCONS_00005447	XLOC_005403	884	17.2145	48.8957	33.9893	1.50608	0.981456	NOT_CHANGED	NOT_CHANGED	KMER27_scaffold20423_Locus_12375_0_58.4_COMPLEX:2-886	884	gi|15240708|ref|NP_201531.1| transcription factor MYB44	217	1.81e-91	326.794	GO:0009753 response to jasmonic acid stimulus | GO:0009739 response to gibberellin stimulus | GO:0009414 response to water deprivation | GO:0009651 response to salt stress | GO:0006355 regulation of transcription, DNA-dependent | GO:0009751 response to salicylic acid stimulus | GO:0009733 response to auxin stimulus | GO:0010200 response to chitin | GO:0009737 response to abscisic acid stimulus | …	GO:0005667 transcription factor complex	GO:0003677 DNA binding | GO:0005515 protein binding | GO:0003700 sequence-specific DNA binding transcription factor activity	-	pfam00249 Myb_DNA-binding | pfam13921 Myb_DNA-bind_6	GO & Domain
TCONS_00005448	XLOC_005404	229	103.886	104.374	132.023	0.00676113	0.345788	NOT_CHANGED	NOT_CHANGED	KMER27_scaffold20423_Locus_12375_0_58.4_COMPLEX:992-1221	229	gi|15240708|ref|NP_201531.1| transcription factor MYB44	44	1.17e-22	109.507	GO:0009753 response to jasmonic acid stimulus | GO:0009739 response to gibberellin stimulus | GO:0009414 response to water deprivation | GO:0009651 response to salt stress | GO:0006355 regulation of transcription, DNA-dependent | GO:0009751 response to salicylic acid stimulus | GO:0009733 response to auxin stimulus | GO:0010200 response to chitin | GO:0009737 response to abscisic acid stimulus | …	GO:0005667 transcription factor complex	GO:0003677 DNA binding | GO:0003700 sequence-specific DNA binding transcription factor activity	-	pfam00249 Myb_DNA-binding | pfam13921 Myb_DNA-bind_6	GO & Domain
TCONS_00024862	XLOC_024692	453	4.59691	1.74084	3.58946	-1.40088	-0.356898	NOT_CHANGED	NOT_CHANGED	KMER39_scaffold2599_Locus_1080_0__4.4_LINEAR:17-470	453	gi|334185755|ref|NP_001190018.1| transcription factor MYB48	137	3.65e-75	272.584	GO:0009753 response to jasmonic acid stimulus | GO:0009739 response to gibberellin stimulus | GO:0046686 response to cadmium ion | GO:0010200 response to chitin | GO:0009751 response to salicylic acid stimulus | GO:0009723 response to ethylene stimulus | GO:0006355 regulation of transcription, DNA-dependent	GO:0005667 transcription factor complex	GO:0003700 sequence-specific DNA binding transcription factor activity | GO:0003677 DNA binding	-	pfam00249 Myb_DNA-binding | pfam13921 Myb_DNA-bind_6	GO & Domain
TCONS_00055435	XLOC_055088	731	5.28305	3.46707	4.75758	-0.607654	-0.151143	NOT_CHANGED	NOT_CHANGED	KMER51_scaffold19653_Locus_11629_2_13.2_COMPLEX:8-739	731	gi|30697277|ref|NP_851226.1| transcription factor MYB59	183	7.42e-86	308.132	GO:0009753 response to jasmonic acid stimulus | GO:0009739 response to gibberellin stimulus | GO:0046686 response to cadmium ion | GO:0010200 response to chitin | GO:0009751 response to salicylic acid stimulus | GO:0009723 response to ethylene stimulus | GO:0006355 regulation of transcription, DNA-dependent	GO:0005667 transcription factor complex	GO:0003700 sequence-specific DNA binding transcription factor activity | GO:0003677 DNA binding	-	pfam00249 Myb_DNA-binding | pfam13921 Myb_DNA-bind_6	GO & Domain
TCONS_00067439	XLOC_067017	643	10.3102	7.21393	12.7706	-0.515215	0.308754	NOT_CHANGED	NOT_CHANGED	KMER57_C346963__9.0:13-656	643	gi|30697277|ref|NP_851226.1| transcription factor MYB59	199	2.74e-129	452.545	GO:0009753 response to jasmonic acid stimulus | GO:0009739 response to gibberellin stimulus | GO:0046686 response to cadmium ion | GO:0010200 response to chitin | GO:0009751 response to salicylic acid stimulus | GO:0009723 response to ethylene stimulus | GO:0006355 regulation of transcription, DNA-dependent	GO:0005667 transcription factor complex	GO:0003700 sequence-specific DNA binding transcription factor activity | GO:0003677 DNA binding	-	pfam00249 Myb_DNA-binding | pfam13921 Myb_DNA-bind_6	GO & Domain
TCONS_00026178	XLOC_025996	161	881.745	219.707	36.1022	-2.00478	-4.6102	DOWN	DOWN	KMER39_scaffold34292_Locus_19425_3_24.9_COMPLEX:276-437	161	gi|15223256|ref|NP_174541.1| transcription factor MYC2	46	6.22e-17	89.5115	GO:2000068 regulation of defense response to insect | GO:0055114 oxidation-reduction process | GO:0009867 jasmonic acid mediated signaling pathway | GO:0009269 response to desiccation | GO:0009611 response to wounding | GO:0009963 positive regulation of flavonoid biosynthetic process | GO:0010200 response to chitin | GO:0009737 response to abscisic acid stimulus | GO:0043619 regulation of transcr…	GO:0005667 transcription factor complex	GO:0003677 DNA binding | GO:0005515 protein binding | GO:0003700 sequence-specific DNA binding transcription factor activity | GO:0032440 2-alkenal reductase [NAD(P)] activity	-	-	GO only
TCONS_00046391	XLOC_046089	706	4.94964	3.85796	3.19508	-0.359485	-0.631472	NOT_CHANGED	NOT_CHANGED	KMER45_scaffold54526_Locus_42754_0__5.2_LINEAR:0-706	706	gi|6729485|emb|CAB67641.1| transcription factor NF-Y, CCAAT-binding-like protein	82	1.49e-41	173.049	GO:0006355 regulation of transcription, DNA-dependent	GO:0005667 transcription factor complex	GO:0003700 sequence-specific DNA binding transcription factor activity | GO:0043565 sequence-specific DNA binding	-	pfam00808 CBFD_NFYB_HMF	GO & Domain
TCONS_00047456	XLOC_047152	254	49.3424	15.6449	40.5873	-1.65714	-0.2818	NOT_CHANGED	NOT_CHANGED	KMER45_scaffold59103_Locus_50033_0_21.4_LINEAR:0-254	254	gi|6729485|emb|CAB67641.1| transcription factor NF-Y, CCAAT-binding-like protein	37	2.47e-14	84.1793	GO:0006355 regulation of transcription, DNA-dependent	GO:0005634 nucleus	GO:0043565 sequence-specific DNA binding	-	-	GO only
TCONS_00047457	XLOC_047153	190	558.796	83.2664	410.923	-2.74652	-0.443454	DOWN	NOT_CHANGED	KMER45_scaffold59103_Locus_50033_0_21.4_LINEAR:392-582	190	gi|6729485|emb|CAB67641.1| transcription factor NF-Y, CCAAT-binding-like protein	62	8.44e-33	137.946	GO:0009414 response to water deprivation | GO:0006355 regulation of transcription, DNA-dependent	GO:0016602 CCAAT-binding factor complex	GO:0043565 sequence-specific DNA binding | GO:0005515 protein binding | GO:0003700 sequence-specific DNA binding transcription factor activity	-	-	GO only
TCONS_00048683	XLOC_048369	408	6.77306	0.520109	0.969643	-3.70292	-2.80428	DOWN	DOWN	KMER45_scaffold63714_Locus_60243_0__4.1_LINEAR:0-408	408	gi|15230177|ref|NP_191256.1| transcription factor ORG2	134	2.64e-54	209.042	GO:0009414 response to water deprivation | GO:0006355 regulation of transcription, DNA-dependent	GO:0005667 transcription factor complex	GO:0003700 sequence-specific DNA binding transcription factor activity | GO:0003677 DNA binding | GO:0005515 protein binding	-	pfam00010 HLH	GO & Domain
TCONS_00001967	XLOC_001953	765	2.27852	2.44986	1.60979	0.104602	-0.501225	NOT_CHANGED	NOT_CHANGED	KMER21_scaffold40441_Locus_47017_0_43.7_BUBBLE:876-1641	765	gi|30680909|ref|NP_179608.2| transcription factor PIF1	133	1.94e-61	233.481	GO:0010161 red light signaling pathway | GO:0006783 heme biosynthetic process | GO:0010100 negative regulation of photomorphogenesis | GO:0006355 regulation of transcription, DNA-dependent | GO:0010187 negative regulation of seed germination | GO:0015995 chlorophyll biosynthetic process | GO:0009959 negative gravitropism | GO:0009740 gibberellic acid mediated signaling pathway	GO:0005667 transcription factor complex	GO:0010313 phytochrome binding | GO:0003677 DNA binding | GO:0003700 sequence-specific DNA binding transcription factor activity	-	pfam00010 HLH	GO & Domain
TCONS_00008863	XLOC_008791	519	2.64991	0.702285	1.89897	-1.91581	-0.480726	NOT_CHANGED	NOT_CHANGED	KMER27_scaffold69432_Locus_77902_0_13.0_LINEAR:0-519	519	gi|30680909|ref|NP_179608.2| transcription factor PIF1	83	1.01e-17	97.0654	-	-	-	-	-
TCONS_00053726	XLOC_053394	1242	9.43872	4.95831	6.50177	-0.928743	-0.537759	NOT_CHANGED	NOT_CHANGED	KMER51_scaffold11092_Locus_5504_3_10.6_COMPLEX:23-1265	1242	gi|15217533|ref|NP_172424.1| transcription factor PIF3	260	1.11e-125	440.548	GO:0006355 regulation of transcription, DNA-dependent | GO:0031539 positive regulation of anthocyanin metabolic process | GO:0009740 gibberellic acid mediated signaling pathway | GO:0010017 red or far-red light signaling pathway | GO:0009704 de-etiolation	GO:0005667 transcription factor complex	GO:0003677 DNA binding | GO:0005515 protein binding | GO:0003700 sequence-specific DNA binding transcription factor activity	-	-	GO only
TCONS_00053727	XLOC_053395	1047	2.13233	2.2073	1.90982	0.049852	-0.158994	NOT_CHANGED	NOT_CHANGED	KMER51_scaffold11093_Locus_5504_4_16.4_COMPLEX:489-1536	1047	gi|15217533|ref|NP_172424.1| transcription factor PIF3	299	3.43e-145	505.423	GO:0006355 regulation of transcription, DNA-dependent | GO:0031539 positive regulation of anthocyanin metabolic process | GO:0009740 gibberellic acid mediated signaling pathway | GO:0010017 red or far-red light signaling pathway | GO:0009704 de-etiolation	GO:0005667 transcription factor complex	GO:0003677 DNA binding | GO:0005515 protein binding | GO:0003700 sequence-specific DNA binding transcription factor activity	-	-	GO only
TCONS_00012128	XLOC_012042	407	1.51278	3.13424	2.92293	1.05091	0.950213	NOT_CHANGED	NOT_CHANGED	KMER33_scaffold13393_Locus_6485_0_28.1_COMPLEX:1076-1483	407	gi|30689218|ref|NP_565991.2| transcription factor PIF4	68	6.02e-28	129.059	GO:0010161 red light signaling pathway | GO:0009693 ethylene biosynthetic process | GO:0009704 de-etiolation | GO:0009585 red, far-red light phototransduction	GO:0005667 transcription factor complex	GO:0003700 sequence-specific DNA binding transcription factor activity | GO:0003677 DNA binding | GO:0005515 protein binding	-	-	GO only
TCONS_00017395	XLOC_017274	583	22.944	14.4915	36.3914	-0.66291	0.665481	NOT_CHANGED	NOT_CHANGED	KMER33_scaffold63478_Locus_49292_0_69.7_COMPLEX:0-583	583	gi|30689218|ref|NP_565991.2| transcription factor PIF4	117	1.74e-46	187.713	GO:0010161 red light signaling pathway | GO:0009704 de-etiolation	GO:0005667 transcription factor complex	GO:0003700 sequence-specific DNA binding transcription factor activity | GO:0003677 DNA binding | GO:0005515 protein binding	-	-	GO only
TCONS_00049660	XLOC_049332	249	44.151	13.3882	20.2861	-1.72148	-1.12195	NOT_CHANGED	NOT_CHANGED	KMER45_scaffold8058_Locus_3993_3_19.4_COMPLEX:1103-1352	249	gi|30689218|ref|NP_565991.2| transcription factor PIF4	83	1e-35	149.499	GO:0010161 red light signaling pathway | GO:0009693 ethylene biosynthetic process | GO:0009704 de-etiolation | GO:0009585 red, far-red light phototransduction	GO:0005667 transcription factor complex	GO:0003700 sequence-specific DNA binding transcription factor activity | GO:0003677 DNA binding | GO:0005515 protein binding	-	-	GO only
TCONS_00049663	XLOC_049335	547	10.6011	7.46456	10.4763	-0.506085	-0.0170847	NOT_CHANGED	NOT_CHANGED	KMER45_scaffold8059_Locus_3993_4_13.7_COMPLEX:1078-1625	547	gi|30689218|ref|NP_565991.2| transcription factor PIF4	103	6.06e-45	182.825	GO:0010161 red light signaling pathway | GO:0009704 de-etiolation	GO:0005667 transcription factor complex	GO:0003700 sequence-specific DNA binding transcription factor activity | GO:0003677 DNA binding | GO:0005515 protein binding	-	-	GO only
TCONS_00024836	XLOC_024666	318	26.9521	20.4686	32.3797	-0.396985	0.264692	NOT_CHANGED	NOT_CHANGED	KMER39_scaffold25780_Locus_13531_1_50.3_COMPLEX:0-318	318	gi|30694924|ref|NP_191465.3| transcription factor PIF5	47	2.15e-09	69.0714	GO:0009693 ethylene biosynthetic process | GO:0009585 red, far-red light phototransduction	GO:0005667 transcription factor complex	GO:0003700 sequence-specific DNA binding transcription factor activity | GO:0003677 DNA binding	-	-	GO only
TCONS_00024839	XLOC_024669	319	50.669	41.495	81.1187	-0.288166	0.678931	NOT_CHANGED	NOT_CHANGED	KMER39_scaffold25781_Locus_13531_2_55.5_COMPLEX:48-367	319	gi|30694924|ref|NP_191465.3| transcription factor PIF5	47	2.16e-09	69.0714	GO:0009693 ethylene biosynthetic process | GO:0009585 red, far-red light phototransduction	GO:0005667 transcription factor complex	GO:0003700 sequence-specific DNA binding transcription factor activity | GO:0003677 DNA binding	-	-	GO only
TCONS_00009580	XLOC_009501	376	2.2451	0.603881	1.71779	-1.89444	-0.386226	NOT_CHANGED	NOT_CHANGED	KMER27_scaffold9600_Locus_5465_0_32.6_COMPLEX:33-409	376	gi|145332927|ref|NP_001078329.1| transcription factor PIF6	49	2.25e-10	72.6262	GO:0010017 red or far-red light signaling pathway	GO:0005667 transcription factor complex	GO:0003700 sequence-specific DNA binding transcription factor activity | GO:0005515 protein binding	-	-	GO only
TCONS_00018130	XLOC_018003	1280	5.28134	4.56983	6.27315	-0.208764	0.248286	NOT_CHANGED	NOT_CHANGED	KMER33_scaffold68843_Locus_59053_0_26.7_COMPLEX:0-1280	1280	gi|145332927|ref|NP_001078329.1| transcription factor PIF6	158	2.53e-75	275.694	GO:0010017 red or far-red light signaling pathway	GO:0005667 transcription factor complex	GO:0003700 sequence-specific DNA binding transcription factor activity | GO:0005515 protein binding	-	pfam00010 HLH	GO & Domain
TCONS_00028446	XLOC_028255	1109	1.65433	1.28776	11.5678	-0.361383	2.8058	NOT_CHANGED	UP	KMER39_scaffold48079_Locus_31309_0__8.2_LINEAR:211-1320	1109	gi|145332927|ref|NP_001078329.1| transcription factor PIF6	188	1.77e-79	287.692	GO:0010017 red or far-red light signaling pathway	GO:0005667 transcription factor complex	GO:0003700 sequence-specific DNA binding transcription factor activity | GO:0005515 protein binding	-	pfam00010 HLH	GO & Domain
TCONS_00060533	XLOC_060148	187	237.334	17.4079	106.13	-3.7691	-1.16109	DOWN	NOT_CHANGED	KMER51_scaffold44969_Locus_36406_0__8.0_LINEAR:0-187	187	gi|145332927|ref|NP_001078329.1| transcription factor PIF6	56	1.99e-16	89.0671	GO:0010017 red or far-red light signaling pathway	GO:0005667 transcription factor complex	GO:0003700 sequence-specific DNA binding transcription factor activity | GO:0005515 protein binding	-	-	GO only
TCONS_00060534	XLOC_060149	459	4.78499	3.83345	7.7923	-0.319873	0.703533	NOT_CHANGED	NOT_CHANGED	KMER51_scaffold44969_Locus_36406_0__8.0_LINEAR:258-717	459	gi|145332927|ref|NP_001078329.1| transcription factor PIF6	141	2.73e-55	213.041	GO:0010017 red or far-red light signaling pathway	GO:0005667 transcription factor complex	GO:0003700 sequence-specific DNA binding transcription factor activity | GO:0005515 protein binding	-	pfam00010 HLH	GO & Domain
TCONS_00009575	XLOC_009496	1189	1.13931	0.830147	0.715666	-0.456722	-0.670802	NOT_CHANGED	NOT_CHANGED	KMER27_scaffold9533_Locus_5418_0_26.3_LINEAR:8-1197	1189	gi|42569994|ref|NP_182220.2| transcription factor PIL1	207	1.37e-85	307.243	GO:0010017 red or far-red light signaling pathway	GO:0005667 transcription factor complex	GO:0003700 sequence-specific DNA binding transcription factor activity | GO:0005515 protein binding	-	-	GO only
TCONS_00019629	XLOC_019488	704	6.32506	0.683401	3.40823	-3.21027	-0.892056	DOWN	NOT_CHANGED	KMER33_scaffold8792_Locus_4046_0__9.1_LINEAR:17-721	704	gi|42569994|ref|NP_182220.2| transcription factor PIL1	216	6.13e-93	331.682	-	-	-	-	pfam00010 HLH	Domain only
TCONS_00075028	XLOC_074555	538	6.80777	2.32851	5.0786	-1.54778	-0.422751	NOT_CHANGED	NOT_CHANGED	KMER63_C204977_10.0:0-538	538	gi|42569994|ref|NP_182220.2| transcription factor PIL1	177	2.46e-91	326.35	GO:0006355 regulation of transcription, DNA-dependent	-	-	-	pfam00010 HLH	GO & Domain
TCONS_00047465	XLOC_047161	1209	93.7849	44.3078	77.7652	-1.08179	-0.270231	NOT_CHANGED	NOT_CHANGED	KMER45_scaffold5912_Locus_2768_2_66.5_COMPLEX:24-1233	1209	gi|18402871|ref|NP_565736.1| transcription factor Pur-alpha 1	126	5.15e-77	280.582	GO:0046686 response to cadmium ion	GO:0005737 cytoplasm	GO:0003676 nucleic acid binding	-	pfam04845 PurA	GO & Domain
TCONS_00064581	XLOC_064161	168	510.27	97.6962	46.1215	-2.38489	-3.46775	DOWN	DOWN	KMER51_scaffold9795_Locus_4599_1__5.3_FORK:0-168	168	gi|15228049|ref|NP_181226.1| transcription factor RAX2	55	2.82e-33	137.946	GO:0009753 response to jasmonic acid stimulus | GO:0009785 blue light signaling pathway | GO:0009739 response to gibberellin stimulus | GO:0006355 regulation of transcription, DNA-dependent | GO:0009751 response to salicylic acid stimulus | GO:0009737 response to abscisic acid stimulus	GO:0005667 transcription factor complex	GO:0003677 DNA binding | GO:0005515 protein binding | GO:0003700 sequence-specific DNA binding transcription factor activity	-	pfam00249 Myb_DNA-binding | pfam13921 Myb_DNA-bind_6	GO & Domain
TCONS_00040334	XLOC_040064	656	4.17055	4.01029	4.4311	-0.0565311	0.0874272	NOT_CHANGED	NOT_CHANGED	KMER45_scaffold26011_Locus_15020_0_13.0_FORK:0-656	656	gi|297814818|ref|XP_002875292.1| transcription factor S-II domain-containing protein	103	3.22e-56	217.484	GO:0006354 transcription elongation, DNA-dependent | GO:0006355 regulation of transcription, DNA-dependent	GO:0005667 transcription factor complex	GO:0003700 sequence-specific DNA binding transcription factor activity | GO:0003677 DNA binding | GO:0008270 zinc ion binding	-	pfam01096 TFIIS_C	GO & Domain
TCONS_00013728	XLOC_013632	297	22.3233	18.0451	39.3285	-0.306943	0.817025	NOT_CHANGED	NOT_CHANGED	KMER33_scaffold31816_Locus_17548_0_46.9_COMPLEX:25-322	297	gi|297823741|ref|XP_002879753.1| transcription factor S-II domain-containing protein	35	6.3e-08	64.1835	-	-	-	-	-
TCONS_00022162	XLOC_022021	604	7.55465	10.404	12.7511	0.461701	0.755185	NOT_CHANGED	NOT_CHANGED	KMER39_C834295_14.0:0-604	604	gi|18419937|ref|NP_568010.1| transcription factor SPATULA	187	6.61e-67	249.033	GO:0048440 carpel development | GO:0007623 circadian rhythm | GO:0009409 response to cold | GO:0010154 fruit development | GO:0010187 negative regulation of seed germination | GO:0010114 response to red light	GO:0005667 transcription factor complex	GO:0003700 sequence-specific DNA binding transcription factor activity | GO:0003677 DNA binding | GO:0005515 protein binding	-	-	GO only
TCONS_00034674	XLOC_034432	252	28.5206	16.0636	7.65719	-0.828209	-1.89712	NOT_CHANGED	NOT_CHANGED	KMER45_C482337__5.0:7-259	252	gi|18419937|ref|NP_568010.1| transcription factor SPATULA	80	3.39e-37	153.942	GO:0048440 carpel development | GO:0007623 circadian rhythm | GO:0009409 response to cold | GO:0010154 fruit development | GO:0010187 negative regulation of seed germination | GO:0010114 response to red light	GO:0005667 transcription factor complex	GO:0003700 sequence-specific DNA binding transcription factor activity | GO:0003677 DNA binding | GO:0005515 protein binding	-	-	GO only
TCONS_00046856	XLOC_046553	490	26.8553	22.6389	43.8565	-0.246403	0.707584	NOT_CHANGED	NOT_CHANGED	KMER45_scaffold56560_Locus_45640_0_28.6_LINEAR:0-490	490	gi|18419937|ref|NP_568010.1| transcription factor SPATULA	135	8.43e-64	238.369	GO:0048440 carpel development | GO:0010114 response to red light | GO:0009409 response to cold | GO:0006355 regulation of transcription, DNA-dependent | GO:0010154 fruit development | GO:0010187 negative regulation of seed germination | GO:0007623 circadian rhythm	GO:0005667 transcription factor complex	GO:0003677 DNA binding | GO:0005515 protein binding | GO:0003700 sequence-specific DNA binding transcription factor activity	-	-	GO only
TCONS_00035308	XLOC_035066	324	8.50958	3.27188	0.811145	-1.37897	-3.39106	NOT_CHANGED	DOWN	KMER45_C534509__2.0:13-337	324	gi|79536804|ref|NP_200133.2| transcription factor SPEECHLESS	108	1.45e-57	215.263	-	-	-	-	-
TCONS_00012137	XLOC_012051	1116	6.23785	4.47353	5.96049	-0.479635	-0.0656179	NOT_CHANGED	NOT_CHANGED	KMER33_scaffold13469_Locus_6530_0_12.8_COMPLEX:0-1116	1116	gi|30678498|ref|NP_850501.1| transcription factor TCP13	170	7.35e-88	314.797	GO:0045962 positive regulation of development, heterochronic | GO:0006355 regulation of transcription, DNA-dependent | GO:0009965 leaf morphogenesis | GO:0030154 cell differentiation | GO:0031347 regulation of defense response	GO:0009507 chloroplast | GO:0005667 transcription factor complex	GO:0005515 protein binding | GO:0003700 sequence-specific DNA binding transcription factor activity	-	-	GO only
TCONS_00070282	XLOC_069828	147	1669.5	645.246	26.7196	-1.37149	-5.96537	NOT_CHANGED	DOWN	KMER57_scaffold28790_Locus_24133_0_10.1_COMPLEX:441-588	147	gi|18409345|ref|NP_564973.1| transcription factor TCP15	47	2.87e-24	110.396	GO:0042023 DNA endoreduplication | GO:0007623 circadian rhythm | GO:0008283 cell proliferation | GO:0010229 inflorescence development | GO:0006355 regulation of transcription, DNA-dependent	GO:0005667 transcription factor complex	GO:0003700 sequence-specific DNA binding transcription factor activity	-	-	GO only
TCONS_00002640	XLOC_002620	784	1.42549	2.5709	0.865268	0.850816	-0.720239	NOT_CHANGED	NOT_CHANGED	KMER21_scaffold53369_Locus_81019_0__3.8_LINEAR:92-876	784	gi|186510198|ref|NP_188485.2| transcription factor TCP18	247	1.68e-105	373.451	GO:2000032 regulation of secondary shoot formation | GO:0006355 regulation of transcription, DNA-dependent	GO:0005667 transcription factor complex	GO:0003700 sequence-specific DNA binding transcription factor activity	-	pfam03634 TCP	GO & Domain
TCONS_00036124	XLOC_035882	452	3.38503	0.873588	2.80285	-1.95414	-0.272274	NOT_CHANGED	NOT_CHANGED	KMER45_C595987__5.0:0-452	452	gi|15241596|ref|NP_196450.1| transcription factor TCP21	123	1.82e-59	225.038	GO:0042752 regulation of circadian rhythm | GO:0043433 negative regulation of sequence-specific DNA binding transcription factor activity	GO:0005667 transcription factor complex	GO:0003700 sequence-specific DNA binding transcription factor activity | GO:0005515 protein binding	-	-	GO only
TCONS_00031697	XLOC_031484	149	1	504.535	25.0789	8.97881	4.6484	UP	UP	KMER39_scaffold65726_Locus_54940_0_30.9_LINEAR:502-651	149	gi|15218305|ref|NP_177346.1| transcription factor TCP22	49	4.15e-29	124.615	GO:0006355 regulation of transcription, DNA-dependent	GO:0005667 transcription factor complex	GO:0003700 sequence-specific DNA binding transcription factor activity	-	-	GO only
TCONS_00018426	XLOC_018298	450	5.27509	7.47996	6.05402	0.503835	0.198698	NOT_CHANGED	NOT_CHANGED	KMER33_scaffold70671_Locus_63563_0_11.5_LINEAR:0-450	450	gi|15217857|ref|NP_176107.1| transcription factor TCP8	85	1.23e-36	156.608	GO:0006355 regulation of transcription, DNA-dependent	GO:0005667 transcription factor complex	GO:0003700 sequence-specific DNA binding transcription factor activity | GO:0001047 core promoter binding	-	-	GO only
TCONS_00018427	XLOC_018299	196	59.1572	58.6246	26.5443	-0.0130476	-1.15615	NOT_CHANGED	NOT_CHANGED	KMER33_scaffold70671_Locus_63563_0_11.5_LINEAR:548-744	196	gi|15217857|ref|NP_176107.1| transcription factor TCP8	62	8.58e-27	120.616	GO:0006355 regulation of transcription, DNA-dependent	GO:0005667 transcription factor complex	GO:0003700 sequence-specific DNA binding transcription factor activity | GO:0001047 core promoter binding	-	-	GO only
TCONS_00036612	XLOC_036370	561	4.45274	4.37785	0.55949	-0.0244709	-2.99251	NOT_CHANGED	DOWN	KMER45_C627699__8.0:6-567	561	gi|15217857|ref|NP_176107.1| transcription factor TCP8	108	2.05e-53	208.597	GO:0006355 regulation of transcription, DNA-dependent	GO:0005667 transcription factor complex	GO:0003700 sequence-specific DNA binding transcription factor activity | GO:0001047 core promoter binding	-	-	GO only
TCONS_00053555	XLOC_053223	1366	5.53147	6.45974	8.15239	0.223813	0.55956	NOT_CHANGED	NOT_CHANGED	KMER51_scaffold10208_Locus_4888_3_10.3_COMPLEX:18-1384	1366	gi|15240216|ref|NP_196312.1| transcription factor TGA2	303	3.36e-178	615.178	GO:0009862 systemic acquired resistance, salicylic acid mediated signaling pathway | GO:0009410 response to xenobiotic stimulus | GO:0045892 negative regulation of transcription, DNA-dependent | GO:0045893 positive regulation of transcription, DNA-dependent	GO:0005737 cytoplasm | GO:0005667 transcription factor complex	GO:0042802 identical protein binding | GO:0043565 sequence-specific DNA binding | GO:0046983 protein dimerization activity | GO:0003700 sequence-specific DNA binding transcription factor activity	-	pfam14144 DOG1 | pfam07716 bZIP_2	GO & Domain
TCONS_00073887	XLOC_073415	1355	20.9099	10.0857	9.89349	-1.05187	-1.07963	NOT_CHANGED	NOT_CHANGED	KMER57_scaffold9703_Locus_4057_0_21.0_LINEAR:255-1610	1355	gi|15238046|ref|NP_196565.1| transcription factor TGA4	361	4.38e-215	737.818	GO:0042742 defense response to bacterium | GO:0009409 response to cold | GO:0006355 regulation of transcription, DNA-dependent	GO:0005667 transcription factor complex	GO:0003700 sequence-specific DNA binding transcription factor activity | GO:0043565 sequence-specific DNA binding | GO:0046983 protein dimerization activity | GO:0005516 calmodulin binding	-	pfam14144 DOG1 | pfam07716 bZIP_2	GO & Domain
TCONS_00075330	XLOC_074855	1267	8.08983	3.3031	3.31692	-1.29229	-1.28627	NOT_CHANGED	NOT_CHANGED	KMER63_C238431_10.0:1-1268	1267	gi|15238046|ref|NP_196565.1| transcription factor TGA4	361	1.96e-222	762.257	GO:0042742 defense response to bacterium | GO:0009409 response to cold | GO:0006355 regulation of transcription, DNA-dependent	GO:0005667 transcription factor complex	GO:0003700 sequence-specific DNA binding transcription factor activity | GO:0043565 sequence-specific DNA binding | GO:0046983 protein dimerization activity | GO:0005516 calmodulin binding	-	pfam14144 DOG1 | pfam07716 bZIP_2	GO & Domain
TCONS_00035842	XLOC_035600	398	6.34155	2.71839	2.54609	-1.22208	-1.31655	NOT_CHANGED	NOT_CHANGED	KMER45_C573911__4.0:2-400	398	gi|30682117|ref|NP_566415.3| transcription factor TGA6	85	1.98e-40	167.717	GO:0006355 regulation of transcription, DNA-dependent | GO:0009627 systemic acquired resistance | GO:0009410 response to xenobiotic stimulus | GO:0009863 salicylic acid mediated signaling pathway	GO:0005667 transcription factor complex	GO:0042802 identical protein binding | GO:0043565 sequence-specific DNA binding | GO:0046983 protein dimerization activity | GO:0003700 sequence-specific DNA binding transcription factor activity	-	pfam00170 bZIP_1 | pfam07716 bZIP_2	GO & Domain
TCONS_00045096	XLOC_044804	494	4.98072	3.03091	4.80681	-0.716603	-0.0512745	NOT_CHANGED	NOT_CHANGED	KMER45_scaffold48590_Locus_35305_0__9.3_LINEAR:0-494	494	gi|30682117|ref|NP_566415.3| transcription factor TGA6	43	5.1e-11	75.2923	GO:0009627 systemic acquired resistance | GO:0009410 response to xenobiotic stimulus	GO:0005667 transcription factor complex	GO:0003700 sequence-specific DNA binding transcription factor activity | GO:0003677 DNA binding | GO:0005515 protein binding	-	-	GO only
TCONS_00049565	XLOC_049238	788	18.9178	12.3774	18.219	-0.612036	-0.0543005	NOT_CHANGED	NOT_CHANGED	KMER45_scaffold7532_Locus_3700_2_21.7_COMPLEX:0-788	788	gi|30682117|ref|NP_566415.3| transcription factor TGA6	123	2.24e-73	269.029	GO:0009862 systemic acquired resistance, salicylic acid mediated signaling pathway | GO:0009410 response to xenobiotic stimulus | GO:0045892 negative regulation of transcription, DNA-dependent | GO:0045893 positive regulation of transcription, DNA-dependent	GO:0005737 cytoplasm | GO:0005667 transcription factor complex	GO:0003677 DNA binding | GO:0005515 protein binding | GO:0003700 sequence-specific DNA binding transcription factor activity	-	-	GO only
TCONS_00049566	XLOC_049239	640	9.86307	10.6318	7.57675	0.108277	-0.380458	NOT_CHANGED	NOT_CHANGED	KMER45_scaffold7532_Locus_3700_2_21.7_COMPLEX:1084-1724	640	gi|30682117|ref|NP_566415.3| transcription factor TGA6	56	4.23e-19	101.953	GO:0009627 systemic acquired resistance | GO:0006355 regulation of transcription, DNA-dependent | GO:0009410 response to xenobiotic stimulus	GO:0005667 transcription factor complex	GO:0003700 sequence-specific DNA binding transcription factor activity | GO:0043565 sequence-specific DNA binding | GO:0046983 protein dimerization activity	-	-	GO only
TCONS_00057857	XLOC_057494	1634	7.6749	8.89527	9.87378	0.21289	0.363455	NOT_CHANGED	NOT_CHANGED	KMER51_scaffold32334_Locus_22682_0_13.2_LINEAR:1-1635	1634	gi|30682117|ref|NP_566415.3| transcription factor TGA6	280	4.06e-171	591.627	GO:0009862 systemic acquired resistance, salicylic acid mediated signaling pathway | GO:0009410 response to xenobiotic stimulus | GO:0045892 negative regulation of transcription, DNA-dependent | GO:0045893 positive regulation of transcription, DNA-dependent	GO:0005737 cytoplasm | GO:0005667 transcription factor complex	GO:0042802 identical protein binding | GO:0043565 sequence-specific DNA binding | GO:0046983 protein dimerization activity | GO:0003700 sequence-specific DNA binding transcription factor activity	-	pfam14144 DOG1 | pfam00170 bZIP_1 | pfam07716 bZIP_2	GO & Domain
TCONS_00065732	XLOC_065311	250	22.4599	6.6021	11.9343	-1.76635	-0.912238	NOT_CHANGED	NOT_CHANGED	KMER57_C219885__3.0:21-271	250	gi|30682117|ref|NP_566415.3| transcription factor TGA6	83	1.1e-49	189.49	GO:0009627 systemic acquired resistance | GO:0006355 regulation of transcription, DNA-dependent | GO:0009410 response to xenobiotic stimulus	GO:0005667 transcription factor complex	GO:0003700 sequence-specific DNA binding transcription factor activity | GO:0043565 sequence-specific DNA binding | GO:0046983 protein dimerization activity	-	pfam14144 DOG1	GO & Domain
TCONS_00066973	XLOC_066552	468	4.32915	5.36577	5.27191	0.309701	0.284242	NOT_CHANGED	NOT_CHANGED	KMER57_C310733__5.0:0-468	468	gi|30682117|ref|NP_566415.3| transcription factor TGA6	125	5.81e-74	268.585	GO:0009862 systemic acquired resistance, salicylic acid mediated signaling pathway | GO:0009410 response to xenobiotic stimulus | GO:0045892 negative regulation of transcription, DNA-dependent | GO:0045893 positive regulation of transcription, DNA-dependent	GO:0005737 cytoplasm | GO:0005667 transcription factor complex	GO:0043565 sequence-specific DNA binding | GO:0046983 protein dimerization activity | GO:0003700 sequence-specific DNA binding transcription factor activity	-	-	GO only
TCONS_00070219	XLOC_069767	813	12.4586	12.6455	11.5413	0.0214821	-0.110336	NOT_CHANGED	NOT_CHANGED	KMER57_scaffold28454_Locus_23789_1_15.2_COMPLEX:0-813	813	gi|18411748|ref|NP_565162.1| transcription factor TGA7	127	3.74e-69	256.587	GO:0009862 systemic acquired resistance, salicylic acid mediated signaling pathway | GO:0042742 defense response to bacterium | GO:0006355 regulation of transcription, DNA-dependent	GO:0005667 transcription factor complex	GO:0005516 calmodulin binding | GO:0043565 sequence-specific DNA binding | GO:0046983 protein dimerization activity | GO:0003700 sequence-specific DNA binding transcription factor activity	-	pfam14144 DOG1	GO & Domain
TCONS_00020779	XLOC_020638	265	4.08144	13.6832	3.07507	1.74526	-0.408459	NOT_CHANGED	NOT_CHANGED	KMER39_C724877__8.0:25-290	265	gi|21554403|gb|AAM63508.1| transcription factor TINY, putative	39	1.25e-11	75.7366	GO:0006355 regulation of transcription, DNA-dependent	GO:0005667 transcription factor complex	GO:0003700 sequence-specific DNA binding transcription factor activity | GO:0003677 DNA binding	-	-	GO only
TCONS_00039386	XLOC_039127	528	5.19611	9.18437	0.00950946	0.821749	-9.09385	NOT_CHANGED	DOWN	KMER45_scaffold21047_Locus_11606_0_32.6_COMPLEX:797-1433	528	gi|18411987|ref|NP_567245.1| transcription factor UNE12	93	2.2e-54	211.263	GO:0031347 regulation of defense response | GO:0009567 double fertilization forming a zygote and endosperm | GO:0006355 regulation of transcription, DNA-dependent	GO:0005667 transcription factor complex	GO:0003700 sequence-specific DNA binding transcription factor activity | GO:0003677 DNA binding	-	-	GO only
TCONS_00039387	XLOC_039127	522	16.1761	16.066	24.761	-0.00985304	0.614206	NOT_CHANGED	NOT_CHANGED	KMER45_scaffold21047_Locus_11606_0_32.6_COMPLEX:797-1433	522	gi|18411987|ref|NP_567245.1| transcription factor UNE12	93	2.11e-54	211.263	GO:0031347 regulation of defense response | GO:0009567 double fertilization forming a zygote and endosperm | GO:0006355 regulation of transcription, DNA-dependent	GO:0005667 transcription factor complex	GO:0003700 sequence-specific DNA binding transcription factor activity | GO:0003677 DNA binding	-	-	GO only
TCONS_00026531	XLOC_026349	497	4.40977	2.25185	4.41848	-0.969593	0.00284674	NOT_CHANGED	NOT_CHANGED	KMER39_scaffold36435_Locus_20994_0_13.7_COMPLEX:35-532	497	gi|15234651|ref|NP_194747.1| transcription factor/ transcription regulator	94	1.11e-38	163.274	GO:0006355 regulation of transcription, DNA-dependent	GO:0005667 transcription factor complex	GO:0003700 sequence-specific DNA binding transcription factor activity	-	-	GO only
TCONS_00005022	XLOC_004987	1592	6.67089	4.24045	3.85066	-0.653662	-0.792774	NOT_CHANGED	NOT_CHANGED	KMER27_scaffold12112_Locus_6980_0_52.8_COMPLEX:667-2259	1592	gi|297811035|ref|XP_002873401.1| transcription factor/ transcription regulator	78	1.26e-21	111.729	GO:0009826 unidimensional cell growth | GO:0006355 regulation of transcription, DNA-dependent	GO:0005667 transcription factor complex	GO:0003700 sequence-specific DNA binding transcription factor activity	-	-	GO only
TCONS_00012622	XLOC_012535	1569	13.8959	7.06926	9.30811	-0.975028	-0.578099	NOT_CHANGED	NOT_CHANGED	KMER33_scaffold1920_Locus_840_1_45.7_COMPLEX:35-1604	1569	gi|297811035|ref|XP_002873401.1| transcription factor/ transcription regulator	187	3.97e-79	287.247	GO:0009826 unidimensional cell growth | GO:0006355 regulation of transcription, DNA-dependent	GO:0005667 transcription factor complex	GO:0003700 sequence-specific DNA binding transcription factor activity	-	-	GO only
TCONS_00017922	XLOC_017798	1458	1.60855	3.65362	2.49204	1.18357	0.631566	NOT_CHANGED	NOT_CHANGED	KMER33_scaffold6739_Locus_3030_2_11.8_COMPLEX:0-1516	1458	gi|297850684|ref|XP_002893223.1| transcription factor/ transferase, transferring glycosyl groups	483	9.04e-282	959.549	GO:0008152 metabolic process	-	GO:0050502 cis-zeatin O-beta-D-glucosyltransferase activity | GO:0015020 glucuronosyltransferase activity | GO:0050403 trans-zeatin O-beta-D-glucosyltransferase activity	-	pfam00201 UDPGT	GO & Domain
TCONS_00031961	XLOC_031743	259	18.3308	17.6254	8.45658	-0.0566138	-1.11612	NOT_CHANGED	NOT_CHANGED	KMER39_scaffold66777_Locus_57205_0__7.7_LINEAR:594-853	259	gi|10178012|dbj|BAB11464.1| transcription factor-like protein	46	2.38e-12	77.9584	-	-	-	-	-
TCONS_00045827	XLOC_045529	159	467.254	82.1093	56.9061	-2.50859	-3.03755	DOWN	DOWN	KMER45_scaffold51962_Locus_39292_0_13.0_LINEAR:1484-1643	159	gi|10178012|dbj|BAB11464.1| transcription factor-like protein	53	2.35e-22	105.508	-	GO:0009536 plastid	GO:0008270 zinc ion binding | GO:0016874 ligase activity	-	-	GO only
TCONS_00062727	XLOC_062325	313	8.69699	5.30572	4.4476	-0.712968	-0.967489	NOT_CHANGED	NOT_CHANGED	KMER51_scaffold54186_Locus_51372_0__2.0_LINEAR:25-338	313	gi|11022648|dbj|BAB17029.1| transcription factor-like protein	104	3.97e-59	219.262	GO:0051302 regulation of cell division | GO:0010090 trichome morphogenesis | GO:0051446 positive regulation of meiotic cell cycle | GO:0009733 response to auxin stimulus | GO:0008284 positive regulation of cell proliferation | GO:0045893 positive regulation of transcription, DNA-dependent	GO:0005667 transcription factor complex | GO:0005737 cytoplasm	GO:0003677 DNA binding | GO:0005515 protein binding | GO:0003700 sequence-specific DNA binding transcription factor activity	-	pfam02319 E2F_TDP	GO & Domain
TCONS_00072204	XLOC_071739	303	16.0597	4.77324	9.7517	-1.7504	-0.719719	NOT_CHANGED	NOT_CHANGED	KMER57_scaffold41207_Locus_43199_0__5.4_LINEAR:0-303	303	gi|11022648|dbj|BAB17029.1| transcription factor-like protein	100	1.3e-57	214.374	GO:0051302 regulation of cell division | GO:0010090 trichome morphogenesis | GO:0051446 positive regulation of meiotic cell cycle | GO:0009733 response to auxin stimulus | GO:0008284 positive regulation of cell proliferation | GO:0045893 positive regulation of transcription, DNA-dependent	GO:0005667 transcription factor complex | GO:0005737 cytoplasm	GO:0003677 DNA binding | GO:0005515 protein binding | GO:0003700 sequence-specific DNA binding transcription factor activity	-	pfam12329 TMF_DNA_bd	GO & Domain
TCONS_00014915	XLOC_014809	1215	2.95952	1.73431	1.49431	-0.771001	-0.985884	NOT_CHANGED	NOT_CHANGED	KMER33_scaffold42226_Locus_25539_0_39.1_COMPLEX:0-1215	1215	gi|145357676|ref|NP_196185.3| transcription factor-like protein	164	9.99e-88	314.353	GO:0006355 regulation of transcription, DNA-dependent	GO:0009536 plastid | GO:0005667 transcription factor complex	GO:0003700 sequence-specific DNA binding transcription factor activity | GO:0008270 zinc ion binding	-	pfam02389 Cornifin | pfam01422 zf-NF-X1	GO & Domain
TCONS_00003392	XLOC_003366	231	14.0569	26.8004	12.4648	0.930976	-0.173419	NOT_CHANGED	NOT_CHANGED	KMER27_C1151830__5.0:7-238	231	gi|4938484|emb|CAB43843.1| transcription factor-like protein	41	1.85e-19	99.7315	GO:0007389 pattern specification process | GO:0009733 response to auxin stimulus | GO:0048829 root cap development | GO:0051301 cell division	GO:0005667 transcription factor complex	GO:0003700 sequence-specific DNA binding transcription factor activity | GO:0035198 miRNA binding	-	-	GO only
TCONS_00010123	XLOC_010044	481	9.34118	7.90164	3.23269	-0.241453	-1.53087	NOT_CHANGED	NOT_CHANGED	KMER33_C1043536_10.0:0-481	481	gi|4938484|emb|CAB43843.1| transcription factor-like protein	160	2.68e-104	369.452	GO:0048442 sepal development | GO:0009743 response to carbohydrate stimulus | GO:0006355 regulation of transcription, DNA-dependent | GO:0010154 fruit development | GO:0051301 cell division | GO:0048441 petal development | GO:0031540 regulation of anthocyanin biosynthetic process | GO:0048589 developmental growth | GO:0048829 root cap development | GO:0048366 leaf development | GO:0009738 abscisi…	GO:0005667 transcription factor complex	GO:0035198 miRNA binding | GO:0003677 DNA binding | GO:0046983 protein dimerization activity | GO:0003700 sequence-specific DNA binding transcription factor activity	-	pfam02362 B3	GO & Domain
TCONS_00053812	XLOC_053480	715	10.3119	9.59502	3.92415	-0.103952	-1.39386	NOT_CHANGED	NOT_CHANGED	KMER51_scaffold11559_Locus_5889_1_10.7_COMPLEX:0-715	715	gi|4938484|emb|CAB43843.1| transcription factor-like protein	234	7.13e-152	527.641	GO:0048442 sepal development | GO:0009743 response to carbohydrate stimulus | GO:0006355 regulation of transcription, DNA-dependent | GO:0010154 fruit development | GO:0051301 cell division | GO:0048441 petal development | GO:0031540 regulation of anthocyanin biosynthetic process | GO:0048589 developmental growth | GO:0048829 root cap development | GO:0048366 leaf development | GO:0009738 abscisi…	GO:0005667 transcription factor complex	GO:0035198 miRNA binding | GO:0003677 DNA binding | GO:0046983 protein dimerization activity | GO:0003700 sequence-specific DNA binding transcription factor activity	-	pfam02362 B3	GO & Domain
TCONS_00053813	XLOC_053481	1151	9.87783	7.51647	2.23272	-0.394139	-2.14539	NOT_CHANGED	DOWN	KMER51_scaffold11559_Locus_5889_1_10.7_COMPLEX:796-1947	1151	gi|4938484|emb|CAB43843.1| transcription factor-like protein	161	2.22e-111	393.003	GO:0007389 pattern specification process | GO:0009733 response to auxin stimulus | GO:0048829 root cap development | GO:0051301 cell division	GO:0005667 transcription factor complex	GO:0003700 sequence-specific DNA binding transcription factor activity | GO:0035198 miRNA binding	-	pfam06507 Auxin_resp	GO & Domain
TCONS_00063878	XLOC_063466	301	7.38633	9.70086	9.94318	0.393255	0.42885	NOT_CHANGED	NOT_CHANGED	KMER51_scaffold6194_Locus_2328_2_11.2_COMPLEX:604-905	301	gi|7378623|emb|CAB83299.1| transcription factor-like protein	99	2.92e-59	219.706	GO:0006355 regulation of transcription, DNA-dependent | GO:0000082 G1/S transition of mitotic cell cycle | GO:0042023 DNA endoreduplication	GO:0005667 transcription factor complex | GO:0005737 cytoplasm	GO:0003677 DNA binding | GO:0003700 sequence-specific DNA binding transcription factor activity | GO:0046982 protein heterodimerization activity	-	pfam02319 E2F_TDP	GO & Domain
TCONS_00012892	XLOC_012801	601	2.85476	1.98227	5.03778	-0.526216	0.819419	NOT_CHANGED	NOT_CHANGED	KMER33_scaffold22001_Locus_11283_0_40.3_COMPLEX:572-1173	601	gi|9758401|dbj|BAB08872.1| transcription factor-like; similar to CH6 and COP9 complex subunit 6	129	1.28e-75	274.361	GO:0000338 protein deneddylation | GO:0006511 ubiquitin-dependent protein catabolic process | GO:0009640 photomorphogenesis | GO:0010387 signalosome assembly	GO:0008180 signalosome	GO:0005515 protein binding	-	pfam01398 JAB	GO & Domain
TCONS_00012167	XLOC_012081	1811	9.70519	8.73936	5.02253	-0.151229	-0.950342	NOT_CHANGED	NOT_CHANGED	KMER33_scaffold13788_Locus_6712_0_24.4_COMPLEX:866-2677	1811	gi|18401363|ref|NP_565640.1| transcription factor-related protein	348	1.35e-147	513.421	GO:0010479 stele development | GO:0045893 positive regulation of transcription, DNA-dependent | GO:0010078 maintenance of root meristem identity	GO:0005667 transcription factor complex	GO:0003700 sequence-specific DNA binding transcription factor activity | GO:0042803 protein homodimerization activity	-	-	GO only
TCONS_00064785	XLOC_064364	207	254.233	1	33.1596	-7.99001	-2.93865	DOWN	DOWN	KMER57_C144743__4.0:3-210	207	gi|18401363|ref|NP_565640.1| transcription factor-related protein	68	9.3e-37	150.387	GO:0010479 stele development | GO:0045893 positive regulation of transcription, DNA-dependent | GO:0010078 maintenance of root meristem identity	GO:0005667 transcription factor complex	GO:0003700 sequence-specific DNA binding transcription factor activity | GO:0042803 protein homodimerization activity	-	-	GO only
TCONS_00051418	XLOC_051089	298	14.4295	8.94781	9.22042	-0.689415	-0.646117	NOT_CHANGED	NOT_CHANGED	KMER51_C364869__5.0:0-298	298	gi|18419738|ref|NP_567991.1| winged-helix DNA-binding transcription factor family protein	63	3.93e-06	58.407	-	-	-	-	-
TCONS_00000537	XLOC_000537	495	3.13466	0.377671	1	-3.05311	-1.64831	DOWN	NOT_CHANGED	KMER21_C1452947__4.0:6-501	495	gi|22328148|ref|NP_201411.2| winged-helix DNA-binding transcription factor family protein	145	3.92e-70	256.587	-	-	GO:0005488 binding	-	pfam05383 La	GO & Domain
TCONS_00071275	XLOC_070817	1040	13.1707	10.0134	10.8322	-0.3954	-0.282006	NOT_CHANGED	NOT_CHANGED	KMER57_scaffold35522_Locus_33149_1__8.9_FORK:0-1040	1040	gi|30680933|ref|NP_172380.2| WRC, zf-4CXXC-R1 transcription factor and jumonji domain-containing protein	259	1.04e-137	480.54	-	GO:0005667 transcription factor complex	GO:0003700 sequence-specific DNA binding transcription factor activity | GO:0008270 zinc ion binding	-	pfam02373 JmjC	GO & Domain
TCONS_00013806	XLOC_013709	263	5.64792	22.4039	3.17121	1.98796	-0.832686	NOT_CHANGED	NOT_CHANGED	KMER33_scaffold32449_Locus_17991_2_43.9_COMPLEX:889-1152	263	gi|357482779|ref|XP_003611676.1| WRKY transcription factor	24	0.000516	51.2974	-	-	-	-	-
TCONS_00024567	XLOC_024399	532	2.08044	6.76544	1.52064	1.7013	-0.45221	NOT_CHANGED	NOT_CHANGED	KMER39_scaffold23882_Locus_12387_2_32.8_COMPLEX:710-1242	532	gi|229558096|gb|ACQ76798.1| WRKY transcription factor 11	151	1.11e-67	250.366	GO:0042742 defense response to bacterium | GO:0010200 response to chitin | GO:0006355 regulation of transcription, DNA-dependent	GO:0005667 transcription factor complex	GO:0003700 sequence-specific DNA binding transcription factor activity | GO:0043565 sequence-specific DNA binding | GO:0005516 calmodulin binding	-	-	GO only
TCONS_00024566	XLOC_024398	336	29.0102	62.7572	37.0005	1.11322	0.350985	NOT_CHANGED	NOT_CHANGED	KMER39_scaffold23882_Locus_12387_2_32.8_COMPLEX:0-336	336	gi|297798820|ref|XP_002867294.1| WRKY transcription factor 11	77	7.78e-48	188.157	GO:0042742 defense response to bacterium | GO:0010200 response to chitin | GO:0006355 regulation of transcription, DNA-dependent	GO:0005667 transcription factor complex	GO:0003700 sequence-specific DNA binding transcription factor activity | GO:0043565 sequence-specific DNA binding | GO:0005516 calmodulin binding	-	pfam03106 WRKY	GO & Domain
TCONS_00055065	XLOC_054719	857	27.13	26.4781	19.3846	-0.0350894	-0.484978	NOT_CHANGED	NOT_CHANGED	KMER51_scaffold17830_Locus_10260_0_35.2_COMPLEX:0-857	857	gi|297798820|ref|XP_002867294.1| WRKY transcription factor 11	130	1.39e-55	216.151	GO:0042742 defense response to bacterium | GO:0010200 response to chitin | GO:0006355 regulation of transcription, DNA-dependent	GO:0005667 transcription factor complex	GO:0003700 sequence-specific DNA binding transcription factor activity | GO:0043565 sequence-specific DNA binding | GO:0005516 calmodulin binding	-	pfam10533 Plant_zn_clust	GO & Domain
TCONS_00055066	XLOC_054720	872	14.6056	32.8148	13.5374	1.16783	-0.109571	NOT_CHANGED	NOT_CHANGED	KMER51_scaffold17831_Locus_10260_1_28.9_COMPLEX:3-875	872	gi|297798820|ref|XP_002867294.1| WRKY transcription factor 11	130	1.72e-57	221.928	GO:0042742 defense response to bacterium | GO:0010200 response to chitin | GO:0006355 regulation of transcription, DNA-dependent	GO:0005667 transcription factor complex	GO:0003700 sequence-specific DNA binding transcription factor activity | GO:0043565 sequence-specific DNA binding | GO:0005516 calmodulin binding	-	pfam10533 Plant_zn_clust	GO & Domain
TCONS_00055067	XLOC_054721	190	1475.22	514.738	451.013	-1.51902	-1.70969	NOT_CHANGED	NOT_CHANGED	KMER51_scaffold17831_Locus_10260_1_28.9_COMPLEX:937-1127	190	gi|297798820|ref|XP_002867294.1| WRKY transcription factor 11	62	3.49e-36	147.721	GO:0042742 defense response to bacterium | GO:0010200 response to chitin | GO:0006355 regulation of transcription, DNA-dependent	GO:0005667 transcription factor complex	GO:0003700 sequence-specific DNA binding transcription factor activity | GO:0043565 sequence-specific DNA binding | GO:0005516 calmodulin binding	-	pfam03106 WRKY	GO & Domain
TCONS_00047305	XLOC_047001	414	19.7201	19.77	44.771	0.003646	1.1829	NOT_CHANGED	NOT_CHANGED	KMER45_scaffold58485_Locus_48932_0_36.1_LINEAR:781-1195	414	gi|229558098|gb|ACQ76799.1| WRKY transcription factor 17	70	5.44e-43	175.715	GO:0042742 defense response to bacterium | GO:0010200 response to chitin | GO:0006355 regulation of transcription, DNA-dependent	GO:0005667 transcription factor complex	GO:0003700 sequence-specific DNA binding transcription factor activity | GO:0043565 sequence-specific DNA binding | GO:0005516 calmodulin binding	-	pfam03106 WRKY | pfam10533 Plant_zn_clust	GO & Domain
TCONS_00071892	XLOC_071430	1178	10.9081	17.6247	21.4011	0.692199	0.972285	NOT_CHANGED	NOT_CHANGED	KMER57_scaffold39438_Locus_39865_0_22.2_COMPLEX:0-1178	1178	gi|229558098|gb|ACQ76799.1| WRKY transcription factor 17	199	3.01e-111	392.558	GO:0042742 defense response to bacterium | GO:0010200 response to chitin | GO:0006355 regulation of transcription, DNA-dependent	GO:0005667 transcription factor complex	GO:0003700 sequence-specific DNA binding transcription factor activity | GO:0043565 sequence-specific DNA binding | GO:0005516 calmodulin binding	-	pfam03106 WRKY	GO & Domain
TCONS_00024496	XLOC_024329	1255	31.0945	42.9732	21.6613	0.466778	-0.52154	NOT_CHANGED	NOT_CHANGED	KMER39_scaffold23426_Locus_12120_0_48.1_COMPLEX:0-1255	1255	gi|18417877|ref|NP_567882.1| WRKY transcription factor 18	127	1.76e-69	258.365	GO:0042742 defense response to bacterium | GO:0006355 regulation of transcription, DNA-dependent | GO:0009751 response to salicylic acid stimulus | GO:0050691 regulation of defense response to virus by host | GO:0010200 response to chitin | GO:0050832 defense response to fungus	GO:0005667 transcription factor complex	GO:0042802 identical protein binding | GO:0043565 sequence-specific DNA binding | GO:0003700 sequence-specific DNA binding transcription factor activity	-	pfam03106 WRKY	GO & Domain
TCONS_00023699	XLOC_023541	2114	12.3772	13.691	7.97982	0.145543	-0.633257	NOT_CHANGED	NOT_CHANGED	KMER39_scaffold18172_Locus_8926_0_29.0_COMPLEX:0-2114	2114	gi|229558102|gb|ACQ76801.1| WRKY transcription factor 2	439	5.26e-297	1010.2	GO:0009942 longitudinal axis specification | GO:0006355 regulation of transcription, DNA-dependent | GO:0009409 response to cold | GO:0030010 establishment of cell polarity | GO:0009846 pollen germination	GO:0005667 transcription factor complex	GO:0043565 sequence-specific DNA binding | GO:0003700 sequence-specific DNA binding transcription factor activity	-	pfam03106 WRKY	GO & Domain
TCONS_00053809	XLOC_053477	545	6.88749	6.19992	7.90268	-0.151729	0.198364	NOT_CHANGED	NOT_CHANGED	KMER51_scaffold11531_Locus_5861_2__7.1_COMPLEX:0-545	545	gi|229558102|gb|ACQ76801.1| WRKY transcription factor 2	85	1.87e-34	150.387	GO:0009942 longitudinal axis specification | GO:0006355 regulation of transcription, DNA-dependent | GO:0009409 response to cold | GO:0030010 establishment of cell polarity | GO:0009846 pollen germination	GO:0005667 transcription factor complex	GO:0043565 sequence-specific DNA binding | GO:0003700 sequence-specific DNA binding transcription factor activity	-	-	GO only
TCONS_00022859	XLOC_022707	510	7.44419	6.49155	4.88494	-0.197552	-0.607774	NOT_CHANGED	NOT_CHANGED	KMER39_scaffold11672_Locus_5541_0_11.4_COMPLEX:0-510	510	gi|297810029|ref|XP_002872898.1| WRKY transcription factor 22	159	5.23e-94	335.237	GO:0010150 leaf senescence | GO:0010200 response to chitin | GO:0006355 regulation of transcription, DNA-dependent	GO:0005667 transcription factor complex	GO:0003700 sequence-specific DNA binding transcription factor activity | GO:0043565 sequence-specific DNA binding	-	pfam03106 WRKY	GO & Domain
TCONS_00022860	XLOC_022708	404	0.384059	3.17572	0.494294	3.04768	0.364041	UP	NOT_CHANGED	KMER39_scaffold11673_Locus_5541_1__6.5_COMPLEX:9-413	404	gi|297810029|ref|XP_002872898.1| WRKY transcription factor 22	113	1.96e-57	217.929	GO:0010150 leaf senescence | GO:0010200 response to chitin | GO:0006355 regulation of transcription, DNA-dependent	GO:0005667 transcription factor complex	GO:0003700 sequence-specific DNA binding transcription factor activity | GO:0043565 sequence-specific DNA binding	-	-	GO only
TCONS_00021852	XLOC_021711	487	5.64436	4.64913	2.11018	-0.279849	-1.41944	NOT_CHANGED	NOT_CHANGED	KMER39_C811231__4.0:5-492	487	gi|225381096|gb|ACN89258.1| WRKY transcription factor 24	138	3.89e-92	329.016	GO:0006355 regulation of transcription, DNA-dependent	GO:0005667 transcription factor complex	GO:0003700 sequence-specific DNA binding transcription factor activity | GO:0043565 sequence-specific DNA binding	-	pfam03106 WRKY	GO & Domain
TCONS_00011314	XLOC_011230	275	16.107	12.2827	13.3503	-0.39106	-0.270816	NOT_CHANGED	NOT_CHANGED	KMER33_C938342__6.0:7-282	275	gi|346456314|gb|AEO31519.1| WRKY transcription factor 2-6	46	4.28e-09	67.7383	-	-	-	-	-
TCONS_00004126	XLOC_004100	438	1.30666	0.920505	5.93447	-0.505386	2.18324	NOT_CHANGED	UP	KMER27_C1269916__5.0:1-439	438	gi|209514854|gb|ACI14398.1| WRKY transcription factor 36	124	4.35e-45	182.381	GO:0006355 regulation of transcription, DNA-dependent	GO:0005667 transcription factor complex	GO:0003700 sequence-specific DNA binding transcription factor activity | GO:0043565 sequence-specific DNA binding	-	pfam06391 MAT1	GO & Domain
TCONS_00009978	XLOC_009899	434	1.33005	1	7.76007	-0.41148	2.54459	NOT_CHANGED	UP	KMER33_C1032066__3.0:0-434	434	gi|209514854|gb|ACI14398.1| WRKY transcription factor 36	143	7.58e-82	294.801	GO:0006355 regulation of transcription, DNA-dependent	GO:0005667 transcription factor complex	GO:0003700 sequence-specific DNA binding transcription factor activity | GO:0043565 sequence-specific DNA binding	-	-	GO only
TCONS_00043791	XLOC_043503	676	1.7562	0.962364	5.09423	-0.867803	1.53641	NOT_CHANGED	NOT_CHANGED	KMER45_scaffold42558_Locus_28951_1__5.5_FORK:1-677	676	gi|209514854|gb|ACI14398.1| WRKY transcription factor 36	217	1.32e-122	430.328	GO:0006355 regulation of transcription, DNA-dependent	GO:0005667 transcription factor complex	GO:0003700 sequence-specific DNA binding transcription factor activity | GO:0043565 sequence-specific DNA binding	-	pfam03106 WRKY	GO & Domain
TCONS_00014531	XLOC_014426	222	149.306	18.7598	16.3733	-2.99256	-3.18886	DOWN	DOWN	KMER33_scaffold38651_Locus_22597_3_14.6_COMPLEX:901-1123	222	gi|225381098|gb|ACN89259.1| WRKY transcription factor 39	72	2.88e-30	132.169	GO:0006355 regulation of transcription, DNA-dependent	GO:0005667 transcription factor complex	GO:0003700 sequence-specific DNA binding transcription factor activity | GO:0043565 sequence-specific DNA binding | GO:0005516 calmodulin binding	-	-	GO only
TCONS_00017711	XLOC_017588	355	11.3134	5.40204	10.3964	-1.06646	-0.121949	NOT_CHANGED	NOT_CHANGED	KMER33_scaffold66042_Locus_53512_0_16.2_FORK:2-357	355	gi|225381098|gb|ACN89259.1| WRKY transcription factor 39	64	5.88e-40	165.495	GO:0006355 regulation of transcription, DNA-dependent	GO:0005667 transcription factor complex	GO:0003700 sequence-specific DNA binding transcription factor activity | GO:0043565 sequence-specific DNA binding | GO:0005516 calmodulin binding	-	pfam03106 WRKY	GO & Domain
TCONS_00033654	XLOC_033413	513	3.68518	6.79096	6.77352	0.88188	0.878171	NOT_CHANGED	NOT_CHANGED	KMER39_scaffold8967_Locus_4107_4__7.7_COMPLEX:35-548	513	gi|225381098|gb|ACN89259.1| WRKY transcription factor 39	158	1.11e-96	344.124	GO:0006355 regulation of transcription, DNA-dependent	GO:0005667 transcription factor complex	GO:0003700 sequence-specific DNA binding transcription factor activity | GO:0043565 sequence-specific DNA binding | GO:0005516 calmodulin binding	-	-	GO only
TCONS_00035749	XLOC_035507	371	8.79705	19.2036	2.94631	1.12629	-1.57811	NOT_CHANGED	NOT_CHANGED	KMER45_C567569__8.0:11-382	371	gi|229558112|gb|ACQ76806.1| WRKY transcription factor 40	99	2.39e-60	225.038	GO:0042742 defense response to bacterium | GO:0006355 regulation of transcription, DNA-dependent | GO:0009611 response to wounding | GO:0009751 response to salicylic acid stimulus | GO:0050691 regulation of defense response to virus by host | GO:0010200 response to chitin | GO:0050832 defense response to fungus	GO:0005667 transcription factor complex	GO:0043565 sequence-specific DNA binding | GO:0005515 protein binding | GO:0003700 sequence-specific DNA binding transcription factor activity	-	-	GO only
TCONS_00051803	XLOC_051474	348	5.94451	17.5737	7.48376	1.56379	0.332205	NOT_CHANGED	NOT_CHANGED	KMER51_C393863__5.0:0-348	348	gi|229558112|gb|ACQ76806.1| WRKY transcription factor 40	92	2.61e-48	189.935	GO:0042742 defense response to bacterium | GO:0006355 regulation of transcription, DNA-dependent | GO:0009611 response to wounding | GO:0009751 response to salicylic acid stimulus | GO:0050691 regulation of defense response to virus by host | GO:0010200 response to chitin | GO:0050832 defense response to fungus	GO:0005667 transcription factor complex	GO:0043565 sequence-specific DNA binding | GO:0005515 protein binding | GO:0003700 sequence-specific DNA binding transcription factor activity	-	-	GO only
TCONS_00014270	XLOC_014169	135	581.419	1765.29	589.512	1.60226	0.019943	NOT_CHANGED	NOT_CHANGED	KMER33_scaffold36323_Locus_20795_0_36.1_COMPLEX:0-135	135	gi|229558116|gb|ACQ76808.1| WRKY transcription factor 53	45	2.28e-19	95.288	GO:0010193 response to ozone | GO:0009751 response to salicylic acid stimulus | GO:0010200 response to chitin | GO:0010150 leaf senescence | GO:0031347 regulation of defense response | GO:0045893 positive regulation of transcription, DNA-dependent | GO:0042542 response to hydrogen peroxide | GO:0009816 defense response to bacterium, incompatible interaction	GO:0009507 chloroplast | GO:0005667 transcription factor complex	GO:0043565 sequence-specific DNA binding | GO:0005515 protein binding | GO:0003700 sequence-specific DNA binding transcription factor activity	-	-	GO only
TCONS_00026973	XLOC_026790	126	2913.71	2286.73	402.95	-0.349571	-2.85418	NOT_CHANGED	DOWN	KMER39_scaffold39306_Locus_23286_0_20.4_LINEAR:0-126	126	gi|229558116|gb|ACQ76808.1| WRKY transcription factor 53	41	8.92e-23	104.619	GO:0010193 response to ozone | GO:0009751 response to salicylic acid stimulus | GO:0010200 response to chitin | GO:0010150 leaf senescence | GO:0031347 regulation of defense response | GO:0045893 positive regulation of transcription, DNA-dependent | GO:0042542 response to hydrogen peroxide | GO:0009816 defense response to bacterium, incompatible interaction	GO:0009507 chloroplast | GO:0005667 transcription factor complex	GO:0043565 sequence-specific DNA binding | GO:0005515 protein binding | GO:0003700 sequence-specific DNA binding transcription factor activity	-	-	GO only
TCONS_00010325	XLOC_010246	560	4.67813	1.25408	2.24416	-1.8993	-1.05976	NOT_CHANGED	NOT_CHANGED	KMER33_C1057538__3.0:1-561	560	gi|297825043|ref|XP_002880404.1| WRKY transcription factor 59	176	2.44e-93	333.015	GO:0009409 response to cold | GO:0070370 cellular heat acclimation | GO:0009651 response to salt stress | GO:0006355 regulation of transcription, DNA-dependent	GO:0005667 transcription factor complex	GO:0003700 sequence-specific DNA binding transcription factor activity | GO:0043565 sequence-specific DNA binding | GO:0005515 protein binding	-	pfam03106 WRKY	GO & Domain
TCONS_00030637	XLOC_030433	326	8.36237	4.8418	9.58026	-0.788368	0.196153	NOT_CHANGED	NOT_CHANGED	KMER39_scaffold60642_Locus_46226_0__6.1_LINEAR:244-570	326	gi|18407554|ref|NP_564792.1| WRKY transcription factor 6	108	2.03e-69	253.477	GO:0010200 response to chitin | GO:0045892 negative regulation of transcription, DNA-dependent | GO:0016036 cellular response to phosphate starvation | GO:0080169 cellular response to boron-containing substance deprivation	GO:0005667 transcription factor complex	GO:0044212 transcription regulatory region DNA binding | GO:0043565 sequence-specific DNA binding | GO:0005515 protein binding | GO:0003700 sequence-specific DNA binding transcription factor activity	-	pfam03106 WRKY	GO & Domain
TCONS_00046947	XLOC_046644	786	14.3345	12.6151	5.51884	-0.18434	-1.37705	NOT_CHANGED	NOT_CHANGED	KMER45_scaffold56985_Locus_46359_0_45.7_LINEAR:313-1099	786	gi|229558120|gb|ACQ76810.1| WRKY transcription factor 70	113	4.42e-60	229.482	GO:0009864 induced systemic resistance, jasmonic acid mediated signaling pathway | GO:0009862 systemic acquired resistance, salicylic acid mediated signaling pathway | GO:0010200 response to chitin | GO:0045892 negative regulation of transcription, DNA-dependent | GO:0050832 defense response to fungus	GO:0005667 transcription factor complex	GO:0043565 sequence-specific DNA binding | GO:0005515 protein binding | GO:0003700 sequence-specific DNA binding transcription factor activity	-	pfam03106 WRKY	GO & Domain
TCONS_00057851	XLOC_057488	482	13.6864	9.05706	6.44251	-0.595628	-1.08705	NOT_CHANGED	NOT_CHANGED	KMER51_scaffold32297_Locus_22650_0_14.5_LINEAR:470-952	482	gi|229558120|gb|ACQ76810.1| WRKY transcription factor 70	126	4.35e-61	230.37	GO:0009864 induced systemic resistance, jasmonic acid mediated signaling pathway | GO:0009862 systemic acquired resistance, salicylic acid mediated signaling pathway | GO:0010200 response to chitin | GO:0045892 negative regulation of transcription, DNA-dependent | GO:0050832 defense response to fungus	GO:0005667 transcription factor complex	GO:0043565 sequence-specific DNA binding | GO:0005515 protein binding | GO:0003700 sequence-specific DNA binding transcription factor activity	-	pfam03106 WRKY	GO & Domain
TCONS_00072775	XLOC_072307	916	16.7497	12.5065	7.34143	-0.421457	-1.19	NOT_CHANGED	NOT_CHANGED	KMER57_scaffold44778_Locus_52498_0_25.1_LINEAR:0-916	916	gi|229558120|gb|ACQ76810.1| WRKY transcription factor 70	168	3.36e-80	289.469	GO:0009864 induced systemic resistance, jasmonic acid mediated signaling pathway | GO:0009862 systemic acquired resistance, salicylic acid mediated signaling pathway | GO:0010200 response to chitin | GO:0045892 negative regulation of transcription, DNA-dependent | GO:0050832 defense response to fungus	GO:0005667 transcription factor complex	GO:0043565 sequence-specific DNA binding | GO:0005515 protein binding | GO:0003700 sequence-specific DNA binding transcription factor activity	-	pfam03106 WRKY	GO & Domain
TCONS_00031658	XLOC_031445	1271	18.0809	22.8178	13.1237	0.335693	-0.462292	NOT_CHANGED	NOT_CHANGED	KMER39_scaffold65493_Locus_54469_0_32.5_COMPLEX:0-1271	1271	gi|206574940|gb|ACI14383.1| WRKY1-1 transcription factor	166	2.63e-108	382.783	GO:0009863 salicylic acid mediated signaling pathway | GO:0045893 positive regulation of transcription, DNA-dependent	GO:0005667 transcription factor complex	GO:0008270 zinc ion binding | GO:0043565 sequence-specific DNA binding | GO:0003700 sequence-specific DNA binding transcription factor activity	-	pfam03106 WRKY	GO & Domain
TCONS_00031659	XLOC_031446	479	14.1161	14.3172	8.68214	0.0204078	-0.701219	NOT_CHANGED	NOT_CHANGED	KMER39_scaffold65493_Locus_54469_0_32.5_COMPLEX:1429-1908	479	gi|206574940|gb|ACI14383.1| WRKY1-1 transcription factor	84	5.04e-41	170.383	-	-	-	-	-
TCONS_00031660	XLOC_031447	158	240.718	434.596	19.4584	0.852331	-3.62888	NOT_CHANGED	DOWN	KMER39_scaffold65494_Locus_54469_1_20.7_COMPLEX:522-680	158	gi|206574940|gb|ACI14383.1| WRKY1-1 transcription factor	49	1.22e-24	112.173	GO:0009863 salicylic acid mediated signaling pathway | GO:0045893 positive regulation of transcription, DNA-dependent	GO:0005667 transcription factor complex	GO:0003700 sequence-specific DNA binding transcription factor activity | GO:0008270 zinc ion binding	-	-	GO only
TCONS_00064446	XLOC_064027	262	33.1019	29.7522	11.2755	-0.153918	-1.55372	NOT_CHANGED	NOT_CHANGED	KMER51_scaffold9073_Locus_4037_0_13.2_COMPLEX:325-587	262	gi|206574940|gb|ACI14383.1| WRKY1-1 transcription factor	78	2.97e-26	121.505	GO:0009863 salicylic acid mediated signaling pathway | GO:0045893 positive regulation of transcription, DNA-dependent	GO:0005667 transcription factor complex	GO:0003700 sequence-specific DNA binding transcription factor activity | GO:0008270 zinc ion binding	-	-	GO only
TCONS_00064447	XLOC_064028	1360	7.24137	7.60841	5.4049	0.0713323	-0.421995	NOT_CHANGED	NOT_CHANGED	KMER51_scaffold9073_Locus_4037_0_13.2_COMPLEX:675-2035	1360	gi|206574940|gb|ACI14383.1| WRKY1-1 transcription factor	314	3.08e-165	572.076	GO:0009863 salicylic acid mediated signaling pathway | GO:0045893 positive regulation of transcription, DNA-dependent	GO:0005667 transcription factor complex	GO:0008270 zinc ion binding | GO:0043565 sequence-specific DNA binding | GO:0003700 sequence-specific DNA binding transcription factor activity	-	pfam03106 WRKY	GO & Domain
TCONS_00037243	XLOC_036995	209	324.907	37.3991	455.442	-3.11895	0.487241	DOWN	NOT_CHANGED	KMER45_scaffold10018_Locus_5111_0_37.0_FORK:0-209	209	gi|206574942|gb|ACI14384.1| WRKY11-1 transcription factor	53	1e-29	129.947	GO:0042742 defense response to bacterium | GO:0010200 response to chitin | GO:0006355 regulation of transcription, DNA-dependent	GO:0005667 transcription factor complex	GO:0003700 sequence-specific DNA binding transcription factor activity | GO:0043565 sequence-specific DNA binding | GO:0005516 calmodulin binding	-	-	GO only
TCONS_00037244	XLOC_036996	769	9.84721	10.5443	26.4639	0.0986764	1.42624	NOT_CHANGED	NOT_CHANGED	KMER45_scaffold10018_Locus_5111_0_37.0_FORK:363-1132	769	gi|206574942|gb|ACI14384.1| WRKY11-1 transcription factor	226	5.35e-148	514.755	GO:0042742 defense response to bacterium | GO:0010200 response to chitin | GO:0006355 regulation of transcription, DNA-dependent	GO:0005667 transcription factor complex	GO:0003700 sequence-specific DNA binding transcription factor activity | GO:0043565 sequence-specific DNA binding | GO:0005516 calmodulin binding	-	pfam10533 Plant_zn_clust	GO & Domain
TCONS_00062880	XLOC_062478	1088	19.3954	20.2887	19.8111	0.0649619	0.0305945	NOT_CHANGED	NOT_CHANGED	KMER51_scaffold54736_Locus_52531_0_26.3_LINEAR:0-1088	1088	gi|206574942|gb|ACI14384.1| WRKY11-1 transcription factor	217	8.53e-118	414.331	GO:0042742 defense response to bacterium | GO:0010200 response to chitin | GO:0006355 regulation of transcription, DNA-dependent	GO:0005667 transcription factor complex	GO:0003700 sequence-specific DNA binding transcription factor activity | GO:0043565 sequence-specific DNA binding | GO:0005516 calmodulin binding	-	pfam03106 WRKY | pfam10533 Plant_zn_clust	GO & Domain
TCONS_00067730	XLOC_067308	1082	15.9472	28.3804	16.5069	0.831592	0.0497661	NOT_CHANGED	NOT_CHANGED	KMER57_C372215_27.0:0-1082	1082	gi|206574942|gb|ACI14384.1| WRKY11-1 transcription factor	314	7.76e-165	570.743	GO:0042742 defense response to bacterium | GO:0010200 response to chitin | GO:0006355 regulation of transcription, DNA-dependent	GO:0005667 transcription factor complex	GO:0003700 sequence-specific DNA binding transcription factor activity | GO:0043565 sequence-specific DNA binding | GO:0005516 calmodulin binding	-	pfam03106 WRKY | pfam10533 Plant_zn_clust	GO & Domain
TCONS_00047304	XLOC_047000	372	26.6879	27.733	51.555	0.0554179	0.949927	NOT_CHANGED	NOT_CHANGED	KMER45_scaffold58485_Locus_48932_0_36.1_LINEAR:329-701	372	gi|206574946|gb|ACI14386.1| WRKY17-1 transcription factor	122	6.06e-66	241.924	GO:0042742 defense response to bacterium | GO:0010200 response to chitin | GO:0006355 regulation of transcription, DNA-dependent	GO:0005667 transcription factor complex	GO:0003700 sequence-specific DNA binding transcription factor activity | GO:0043565 sequence-specific DNA binding | GO:0005516 calmodulin binding	-	-	GO only
TCONS_00011913	XLOC_011827	323	9.90594	2.47075	3.27078	-2.00334	-1.59866	DOWN	NOT_CHANGED	KMER33_scaffold11182_Locus_5335_0__4.4_FORK:1-324	323	gi|206574948|gb|ACI14387.1| WRKY20-1 transcription factor	77	5e-34	146.833	GO:0045893 positive regulation of transcription, DNA-dependent | GO:0009611 response to wounding | GO:0009961 response to 1-aminocyclopropane-1-carboxylic acid	GO:0005667 transcription factor complex	GO:0003700 sequence-specific DNA binding transcription factor activity | GO:0043565 sequence-specific DNA binding	-	-	GO only
TCONS_00036353	XLOC_036111	489	11.2077	8.85364	3.84196	-0.340148	-1.54458	NOT_CHANGED	NOT_CHANGED	KMER45_C610093_11.0:5-494	489	gi|206574948|gb|ACI14387.1| WRKY20-1 transcription factor	162	5.7e-107	378.339	GO:0009942 longitudinal axis specification | GO:0009611 response to wounding | GO:0030010 establishment of cell polarity | GO:0009961 response to 1-aminocyclopropane-1-carboxylic acid | GO:0045893 positive regulation of transcription, DNA-dependent	GO:0005667 transcription factor complex	GO:0043565 sequence-specific DNA binding | GO:0003700 sequence-specific DNA binding transcription factor activity	-	pfam03106 WRKY	GO & Domain
TCONS_00074624	XLOC_074151	369	21.0979	18.778	13.1165	-0.168056	-0.685717	NOT_CHANGED	NOT_CHANGED	KMER63_C165527__5.0:1-370	369	gi|206574948|gb|ACI14387.1| WRKY20-1 transcription factor	122	3.01e-82	296.134	GO:0045893 positive regulation of transcription, DNA-dependent | GO:0009611 response to wounding | GO:0009961 response to 1-aminocyclopropane-1-carboxylic acid	GO:0005667 transcription factor complex	GO:0003700 sequence-specific DNA binding transcription factor activity | GO:0043565 sequence-specific DNA binding	-	pfam03106 WRKY	GO & Domain
TCONS_00020805	XLOC_020664	275	23.01	22.1089	14.6853	-0.0576337	-0.647888	NOT_CHANGED	NOT_CHANGED	KMER39_C727465_14.0:18-293	275	gi|206574950|gb|ACI14388.1| WRKY21-1 transcription factor	46	2.82e-24	115.728	GO:0006355 regulation of transcription, DNA-dependent	GO:0005667 transcription factor complex	GO:0003700 sequence-specific DNA binding transcription factor activity | GO:0043565 sequence-specific DNA binding | GO:0005516 calmodulin binding	-	pfam03106 WRKY	GO & Domain
TCONS_00062547	XLOC_062145	917	3.89222	3.56845	7.61317	-0.125296	0.967904	NOT_CHANGED	NOT_CHANGED	KMER51_scaffold53452_Locus_49873_0__6.6_LINEAR:0-917	917	gi|206574950|gb|ACI14388.1| WRKY21-1 transcription factor	172	7.13e-74	270.806	GO:0006355 regulation of transcription, DNA-dependent	GO:0005667 transcription factor complex	GO:0003700 sequence-specific DNA binding transcription factor activity | GO:0043565 sequence-specific DNA binding | GO:0005516 calmodulin binding	-	pfam10533 Plant_zn_clust	GO & Domain
TCONS_00018110	XLOC_017983	644	1.20008	3.34215	2.50287	1.47765	1.06045	NOT_CHANGED	NOT_CHANGED	KMER33_scaffold68708_Locus_58767_1_10.6_COMPLEX:0-644	644	gi|206574952|gb|ACI14389.1| WRKY22-1 transcription factor	117	1.46e-64	242.368	GO:0010150 leaf senescence | GO:0010200 response to chitin | GO:0006355 regulation of transcription, DNA-dependent	GO:0005667 transcription factor complex	GO:0003700 sequence-specific DNA binding transcription factor activity | GO:0043565 sequence-specific DNA binding	-	pfam03106 WRKY	GO & Domain
[truncated: 95 more rows]
