# Supplementary material for: Global insights into high temperature and drought stress regulated genes by RNA-Seq in economically important oilseed crop Brassica juncea
Source: BMC Plant Biol. 2015 Jan 21;15:9. doi: 10.1186/s12870-014-0405-1 (PMC4310166; doi:10.1186/s12870-014-0405-1)
Supplement: Additional file 10: Table S9. — List of identified kinases with their respective IDs, length, relative fold change, best BLASTx hit to protein database and gene ontologies. [file 12870_2014_405_MOESM10_ESM.xlsx]

## Sheet: Sheet1
Additional table 9: List of identified kinases with their respective IDs, length, relative fold change, best BLASTx hit to protein database and gene ontologies.
Transcript_ID	gene_id	length	BC_q1_FPKM	BDS_q2_FPKM	BHS_q3_FPKM	log2(foldChange)_BDS_BC	log2(foldChange)_BHS_BC	Regulation[BDS]	Regulation[BHTS]	locus	sequence length	best hit to nr	hit length	E-value	Bit score	GO Biological Process	GO Cellular Component	GO Molecular Function	Enzyme	Domain	annotation type	GI	ACCESSION	DESCRIPTION	SPECIES	TAXONOMY_ID	AA_LENGTH	Gene_ontology	KO_NUMBER	KO_Desc	Number_of_Pathways	KEGG_Pathway
TCONS_00022583	XLOC_022433	1388	5.61747	6.24325	8.08663	0.152377	0.525618	NOT_CHANGED	NOT_CHANGED	KMER39_C861713_27.0:3-1391	1388	gi|297850114|ref|XP_002892938.1| pfkB-type carbohydrate kinase family protein	374	5.36e-206	707.602	GO:0006014 D-ribose metabolic process | GO:0016310 phosphorylation | GO:0006098 pentose-phosphate shunt	GO:0009570 chloroplast stroma	GO:0004747 ribokinase activity	-	pfam00294 PfkB	GO & Domain	297850114	gnl|REF_WGS:ADBK|ARALYDRAFT_312683	pfkB-type carbohydrate kinase family protein [Arabidopsis lyrata subsp. lyrata]	Arabidopsis lyrata subsp. lyrata	81972	380	GO:0004747 ; GO:0006014 ; GO:0016310 ; GO:0006098 ; GO:0009570	K00852	rbsK, RBKS; ribokinase [EC:2.7.1.15]	1	ko00030:-:Pentose phosphate pathway
TCONS_00039636	XLOC_039372	987	31.2979	44.7501	46.3726	0.515825	0.567207	NOT_CHANGED	NOT_CHANGED	KMER45_scaffold22621_Locus_12655_0_54.6_COMPLEX:4-991	987	gi|297792239|ref|XP_002864004.1| xylulose kinase	289	5.77e-163	564.522	GO:0005997 xylulose metabolic process | GO:0016310 phosphorylation	GO:0005829 cytosol	GO:0004856 xylulokinase activity	-	pfam00370 FGGY_N	GO & Domain	297792239	gnl|REF_WGS:ADBK|ARALYDRAFT_495023	xylulose kinase [Arabidopsis lyrata subsp. lyrata]	Arabidopsis lyrata subsp. lyrata	81972	564	GO:0004856 ; GO:0005997 ; GO:0016310 ; GO:0005829	K00854	xylB, XYLB; xylulokinase [EC:2.7.1.17]	2	ko00040:-:Pentose and glucuronate interconversions##ko01100:-:Metabolic pathways
TCONS_00055901	XLOC_055551	1226	3.43976	5.72041	4.0407	0.733811	0.232297	NOT_CHANGED	NOT_CHANGED	KMER51_scaffold22114_Locus_13656_2_34.0_COMPLEX:0-1226	1226	gi|297832776|ref|XP_002884270.1| GHMP kinase family protein	192	1.66e-107	380.116	GO:0016310 phosphorylation	GO:0005737 cytoplasm	GO:0016301 kinase activity | GO:0005524 ATP binding | GO:0016773 phosphotransferase activity, alcohol group as acceptor	-	-	GO only	297832776	gnl|REF_WGS:ADBK|ARALYDRAFT_477351	GHMP kinase family protein [Arabidopsis lyrata subsp. lyrata]	Arabidopsis lyrata subsp. lyrata	81972	362	GO:0016301 ; GO:0005524 ; GO:0016773 ; GO:0016310 ; GO:0005737	K16190	GLCAK; glucuronokinase [EC:2.7.1.43]	4	ko00053:-:Ascorbate and aldarate metabolism##ko00040:-:Pentose and glucuronate interconversions##ko00520:-:Amino sugar and nucleotide sugar metabolism##ko01100:-:Metabolic pathways
TCONS_00069273	XLOC_068833	1411	9.71962	5.8351	5.76196	-0.736143	-0.75434	NOT_CHANGED	NOT_CHANGED	KMER57_scaffold21791_Locus_16200_2_15.3_COMPLEX:0-1411	1411	gi|18410746|ref|NP_567051.1| guanylate kinase	198	4.1e-111	392.114	GO:0016310 phosphorylation | GO:0006163 purine nucleotide metabolic process | GO:0006144 purine base metabolic process	-	GO:0004385 guanylate kinase activity	-	pfam00625 Guanylate_kin	GO & Domain	18410746	gnl|REF_TAIR|AT3G57550.1	guanylate kinase [Arabidopsis thaliana]	Arabidopsis thaliana	3702	389	GO:0004385 ; GO:0016310 ; GO:0006163 ; GO:0006144	K00942	E2.7.4.8, gmk; guanylate kinase [EC:2.7.4.8]	2	ko00230:-:Purine metabolism##ko01100:-:Metabolic pathways
TCONS_00077036	XLOC_076551	987	2.3928	3.70448	38.7937	0.630571	4.01905	NOT_CHANGED	UP	KMER63_scaffold27389_Locus_36537_0_20.9_LINEAR:0-1060	987	gi|18397500|ref|NP_566276.1| guanylate kinase	226	3.57e-108	382.338	GO:0006163 purine nucleotide metabolic process | GO:0016310 phosphorylation | GO:0006144 purine base metabolic process	GO:0005739 mitochondrion	GO:0004385 guanylate kinase activity | GO:0005524 ATP binding	2.7.4.8	pfam00625 Guanylate_kin | pfam13207 AAA_17 | pfam13238 AAA_18	GO & Enzyme & Domain	18397500	gnl|REF_TAIR|AT3G06200.1	putative guanylate kinase [Arabidopsis thaliana]	Arabidopsis thaliana	3702	282	GO:0004385 ; GO:0005524 ; GO:0006163 ; GO:0016310 ; GO:0006144 ; GO:0005739	K00942	E2.7.4.8, gmk; guanylate kinase [EC:2.7.4.8]	2	ko00230:-:Purine metabolism##ko01100:-:Metabolic pathways
TCONS_00075823	XLOC_075348	690	10.0746	10.0629	4.74269	-0.00167643	-1.08695	NOT_CHANGED	NOT_CHANGED	KMER63_scaffold10033_Locus_8168_0_12.1_LINEAR:3-693	690	gi|297798022|ref|XP_002866895.1| aps-kinase 2	219	2.34e-130	456.1	GO:0055114 oxidation-reduction process | GO:0000103 sulfate assimilation | GO:0010439 regulation of glucosinolate biosynthetic process | GO:0048232 male gamete generation | GO:0016310 phosphorylation | GO:0019344 cysteine biosynthetic process | GO:0006144 purine base metabolic process	GO:0009507 chloroplast	GO:0004020 adenylylsulfate kinase activity | GO:0016491 oxidoreductase activity | GO:0005524 ATP binding	2.7.1.25	pfam01583 APS_kinase | pfam13671 AAA_33 | pfam13207 AAA_17	GO & Enzyme & Domain	297798022	gnl|REF_WGS:ADBK|ARALYDRAFT_912483	aps-kinase 2 [Arabidopsis lyrata subsp. lyrata]	Arabidopsis lyrata subsp. lyrata	81972	292	GO:0004020 ; GO:0016491 ; GO:0005524 ; GO:0055114 ; GO:0000103 ; GO:0010439 ; GO:0048232 ; GO:0016310 ; GO:0019344 ; GO:0006144 ; GO:0009507	K00860	cysC; adenylylsulfate kinase [EC:2.7.1.25]	4	ko00230:-:Purine metabolism##ko01100:-:Metabolic pathways##ko01120:-:Microbial metabolism in diverse environments##ko00920:-:Sulfur metabolism
TCONS_00045577	XLOC_045280	1197	10.9993	4.70648	4.36098	-1.22469	-1.33469	NOT_CHANGED	NOT_CHANGED	KMER45_scaffold50764_Locus_37846_0_34.7_COMPLEX:0-1197	1197	gi|297798022|ref|XP_002866895.1| aps-kinase 2	183	4.66e-116	408.555	GO:0055114 oxidation-reduction process | GO:0000103 sulfate assimilation | GO:0010439 regulation of glucosinolate biosynthetic process | GO:0048232 male gamete generation | GO:0016310 phosphorylation | GO:0019344 cysteine biosynthetic process | GO:0006144 purine base metabolic process	GO:0009507 chloroplast	GO:0004020 adenylylsulfate kinase activity | GO:0016491 oxidoreductase activity | GO:0005524 ATP binding	2.7.1.25	pfam01583 APS_kinase | pfam13671 AAA_33 | pfam13207 AAA_17 | pfam13238 AAA_18	GO & Enzyme & Domain	297798022	gnl|REF_WGS:ADBK|ARALYDRAFT_912483	aps-kinase 2 [Arabidopsis lyrata subsp. lyrata]	Arabidopsis lyrata subsp. lyrata	81972	292	GO:0004020 ; GO:0016491 ; GO:0005524 ; GO:0055114 ; GO:0000103 ; GO:0010439 ; GO:0048232 ; GO:0016310 ; GO:0019344 ; GO:0006144 ; GO:0009507	K00860	cysC; adenylylsulfate kinase [EC:2.7.1.25]	4	ko00230:-:Purine metabolism##ko01100:-:Metabolic pathways##ko01120:-:Microbial metabolism in diverse environments##ko00920:-:Sulfur metabolism
TCONS_00054368	XLOC_054029	700	5.92127	6.19768	4.85005	0.0658216	-0.287907	NOT_CHANGED	NOT_CHANGED	KMER51_scaffold14193_Locus_7531_1__5.6_COMPLEX:3-703	700	gi|297850138|ref|XP_002892950.1| nucleoside diphosphate kinase family protein	180	2.17e-86	309.909	GO:0006165 nucleoside diphosphate phosphorylation | GO:0006228 UTP biosynthetic process | GO:0006183 GTP biosynthetic process | GO:0006241 CTP biosynthetic process | GO:0006144 purine base metabolic process | GO:0006206 pyrimidine base metabolic process	GO:0016023 cytoplasmic membrane-bounded vesicle	GO:0004550 nucleoside diphosphate kinase activity | GO:0005524 ATP binding	2.7.4.6	pfam00334 NDK	GO & Enzyme & Domain	297850138	gnl|REF_WGS:ADBK|ARALYDRAFT_471946	nucleoside diphosphate kinase family protein [Arabidopsis lyrata subsp. lyrata]	Arabidopsis lyrata subsp. lyrata	81972	181	GO:0004550 ; GO:0046872 ; GO:0005524 ; GO:0006165 ; GO:0006228 ; GO:0006183 ; GO:0006241 ; GO:0006144 ; GO:0006206 ; GO:0016023	K00940	E2.7.4.6, ndk; nucleoside-diphosphate kinase [EC:2.7.4.6]	4	ko00230:-:Purine metabolism##ko01110:-:Biosynthesis of secondary metabolites##ko00240:-:Pyrimidine metabolism##ko01100:-:Metabolic pathways
TCONS_00008202	XLOC_008134	577	13.3834	10.8067	8.57263	-0.308519	-0.642635	NOT_CHANGED	NOT_CHANGED	KMER27_scaffold62929_Locus_59458_0_21.1_LINEAR:0-577	577	gi|297850138|ref|XP_002892950.1| nucleoside diphosphate kinase family protein	139	3.57e-79	285.914	GO:0006165 nucleoside diphosphate phosphorylation | GO:0006228 UTP biosynthetic process | GO:0006183 GTP biosynthetic process | GO:0006241 CTP biosynthetic process | GO:0006144 purine base metabolic process | GO:0006206 pyrimidine base metabolic process	GO:0016023 cytoplasmic membrane-bounded vesicle	GO:0004550 nucleoside diphosphate kinase activity | GO:0046872 metal ion binding | GO:0005524 ATP binding	2.7.4.6	pfam00334 NDK	GO & Enzyme & Domain	297850138	gnl|REF_WGS:ADBK|ARALYDRAFT_471946	nucleoside diphosphate kinase family protein [Arabidopsis lyrata subsp. lyrata]	Arabidopsis lyrata subsp. lyrata	81972	181	GO:0004550 ; GO:0046872 ; GO:0005524 ; GO:0006165 ; GO:0006228 ; GO:0006183 ; GO:0006241 ; GO:0006144 ; GO:0006206 ; GO:0016023	K00940	E2.7.4.6, ndk; nucleoside-diphosphate kinase [EC:2.7.4.6]	4	ko00230:-:Purine metabolism##ko01110:-:Biosynthesis of secondary metabolites##ko00240:-:Pyrimidine metabolism##ko01100:-:Metabolic pathways
TCONS_00062934	XLOC_062531	944	23.3043	14.8665	17.2559	-0.648531	-0.433506	NOT_CHANGED	NOT_CHANGED	KMER51_scaffold54970_Locus_53086_0_33.9_LINEAR:0-944	944	gi|21832064|dbj|BAC05487.1| nucloside diphosphate kinase 2	152	1.75e-97	346.79	GO:0006165 nucleoside diphosphate phosphorylation | GO:0006228 UTP biosynthetic process | GO:0006183 GTP biosynthetic process | GO:0006241 CTP biosynthetic process | GO:0006144 purine base metabolic process | GO:0006206 pyrimidine base metabolic process	GO:0009507 chloroplast	GO:0004550 nucleoside diphosphate kinase activity | GO:0046872 metal ion binding | GO:0005524 ATP binding	2.7.4.6	pfam00334 NDK	GO & Enzyme & Domain	21832064	BAC05487.1	nucloside diphosphate kinase 2 [Brassica rapa]	Brassica rapa	3711	230	GO:0004550 ; GO:0046872 ; GO:0005524 ; GO:0006165 ; GO:0009651 ; GO:0006228 ; GO:0006183 ; GO:0046686 ; GO:0006241 ; GO:0006144 ; GO:0006206 ; GO:0005829 ; GO:0005777 ; GO:0009506 ; GO:0005774 ; GO:0009507 ; GO:0005886 ; GO:0048046	K00940	E2.7.4.6, ndk; nucleoside-diphosphate kinase [EC:2.7.4.6]	4	ko00230:-:Purine metabolism##ko01110:-:Biosynthesis of secondary metabolites##ko00240:-:Pyrimidine metabolism##ko01100:-:Metabolic pathways
TCONS_00075135	XLOC_074662	645	36.4326	27.7062	28.3779	-0.395021	-0.360462	NOT_CHANGED	NOT_CHANGED	KMER63_C217369_28.0:0-645	645	gi|19570344|dbj|BAB86292.1| nucleoside diphosphate kinase 1	148	2.77e-98	349.456	GO:0006241 CTP biosynthetic process | GO:0009585 red, far-red light phototransduction | GO:0009651 response to salt stress | GO:0006165 nucleoside diphosphate phosphorylation | GO:0006183 GTP biosynthetic process | GO:0006228 UTP biosynthetic process | GO:0046686 response to cadmium ion | GO:0006144 purine base metabolic process | GO:0006206 pyrimidine base metabolic process	GO:0005774 vacuolar membrane | GO:0048046 apoplast | GO:0009507 chloroplast | GO:0005777 peroxisome | GO:0005829 cytosol | GO:0009506 plasmodesma | GO:0005886 plasma membrane	GO:0004550 nucleoside diphosphate kinase activity | GO:0046872 metal ion binding | GO:0005524 ATP binding	2.7.4.6 | 2.7.13.3	pfam00334 NDK	GO & Enzyme & Domain	19570344	BAB86292.1	nucleoside diphosphate kinase 1 [Brassica rapa]	Brassica rapa	3711	148	GO:0004550 ; GO:0046872 ; GO:0005524 ; GO:0006241 ; GO:0009585 ; GO:0009651 ; GO:0006165 ; GO:0006183 ; GO:0006228 ; GO:0046686 ; GO:0006144 ; GO:0006206 ; GO:0005774 ; GO:0048046 ; GO:0009507 ; GO:0005777 ; GO:0005829 ; GO:0009506 ; GO:0005886	K00940	E2.7.4.6, ndk; nucleoside-diphosphate kinase [EC:2.7.4.6]	4	ko00230:-:Purine metabolism##ko01110:-:Biosynthesis of secondary metabolites##ko00240:-:Pyrimidine metabolism##ko01100:-:Metabolic pathways
TCONS_00026081	XLOC_025899	874	1.56817	2.23878	3.89921	0.513631	1.3141	NOT_CHANGED	NOT_CHANGED	KMER39_scaffold33415_Locus_18789_0_10.9_COMPLEX:0-874	874	gi|18416233|ref|NP_567690.1| nucleoside diphosphate kinase IV	135	1.91e-81	293.468	GO:0006165 nucleoside diphosphate phosphorylation | GO:0006979 response to oxidative stress | GO:0006228 UTP biosynthetic process | GO:0006183 GTP biosynthetic process | GO:0006241 CTP biosynthetic process | GO:0006144 purine base metabolic process | GO:0006206 pyrimidine base metabolic process	GO:0005829 cytosol | GO:0005743 mitochondrial inner membrane | GO:0009543 chloroplast thylakoid lumen	GO:0004550 nucleoside diphosphate kinase activity | GO:0008270 zinc ion binding | GO:0050897 cobalt ion binding | GO:0005524 ATP binding	2.7.4.6	pfam00334 NDK	GO & Enzyme & Domain	18416233	gnl|REF_TAIR|AT4G23900.1	nucleoside diphosphate kinase IV [Arabidopsis thaliana]	Arabidopsis thaliana	3702	237	GO:0004550 ; GO:0008270 ; GO:0050897 ; GO:0005524 ; GO:0006165 ; GO:0006979 ; GO:0006228 ; GO:0006183 ; GO:0006241 ; GO:0006144 ; GO:0006206 ; GO:0005829 ; GO:0005743 ; GO:0009543	K00940	E2.7.4.6, ndk; nucleoside-diphosphate kinase [EC:2.7.4.6]	4	ko00230:-:Purine metabolism##ko01110:-:Biosynthesis of secondary metabolites##ko00240:-:Pyrimidine metabolism##ko01100:-:Metabolic pathways
TCONS_00044246	XLOC_043957	942	34.2392	9.57085	9.26425	-1.83893	-1.8859	NOT_CHANGED	NOT_CHANGED	KMER45_scaffold44750_Locus_31107_0_50.3_COMPLEX:1-943	942	gi|79329010|ref|NP_001031966.1| adenylate kinase family protein	190	3.5e-112	395.669	GO:0046939 nucleotide phosphorylation | GO:0006144 purine base metabolic process | GO:0046034 ATP metabolic process	GO:0009941 chloroplast envelope | GO:0009535 chloroplast thylakoid membrane	GO:0004017 adenylate kinase activity | GO:0005524 ATP binding	2.7.4.3	pfam00406 ADK | pfam05191 ADK_lid	GO & Enzyme & Domain	79329010	gnl|REF_TAIR|AT5G35170.2	adenylate kinase family protein [Arabidopsis thaliana]	Arabidopsis thaliana	3702	580	GO:0004017 ; GO:0005524 ; GO:0046939 ; GO:0006144 ; GO:0046034 ; GO:0009941 ; GO:0009535	K00939	E2.7.4.3, adk; adenylate kinase [EC:2.7.4.3]	3	ko00230:-:Purine metabolism##ko01110:-:Biosynthesis of secondary metabolites##ko01100:-:Metabolic pathways
TCONS_00027445	XLOC_027259	847	31.9933	35.4731	60.3014	0.148956	0.914422	NOT_CHANGED	NOT_CHANGED	KMER39_scaffold42074_Locus_25690_0_67.0_FORK:0-847	847	gi|15240663|ref|NP_199848.1| adenylate kinase 2	163	5.7e-107	378.339	GO:0046939 nucleotide phosphorylation | GO:0006169 adenosine salvage | GO:0080094 response to trehalose-6-phosphate stimulus | GO:0007165 signal transduction | GO:0046686 response to cadmium ion | GO:0006144 purine base metabolic process | GO:0046034 ATP metabolic process | GO:0006206 pyrimidine base metabolic process	GO:0005829 cytosol | GO:0005739 mitochondrion | GO:0009506 plasmodesma | GO:0005774 vacuolar membrane | GO:0009507 chloroplast | GO:0005634 nucleus | GO:0005886 plasma membrane | GO:0048046 apoplast	GO:0004001 adenosine kinase activity | GO:0005507 copper ion binding | GO:0004017 adenylate kinase activity | GO:0004712 protein serine/threonine/tyrosine kinase activity | GO:0005524 ATP binding | GO:0046899 nucleoside triphosphate adenylate kinase activity	2.7.4.3	pfam00406 ADK | pfam05191 ADK_lid | pfam13207 AAA_17	GO & Enzyme & Domain	15240663	gnl|REF_TAIR|AT5G50370.1	adenylate kinase 2 [Arabidopsis thaliana]	Arabidopsis thaliana	3702	248	GO:0004001 ; GO:0005507 ; GO:0004017 ; GO:0004712 ; GO:0005524 ; GO:0046899 ; GO:0046939 ; GO:0006169 ; GO:0080094 ; GO:0007165 ; GO:0046686 ; GO:0006144 ; GO:0046034 ; GO:0006206 ; GO:0005829 ; GO:0005739 ; GO:0009506 ; GO:0005774 ; GO:0009507 ; GO:0005634 ; GO:0005886 ; GO:0048046	K00939	E2.7.4.3, adk; adenylate kinase [EC:2.7.4.3]	3	ko00230:-:Purine metabolism##ko01110:-:Biosynthesis of secondary metabolites##ko01100:-:Metabolic pathways
TCONS_00063572	XLOC_063162	1204	28.6511	10.1668	17.6245	-1.49472	-0.701008	NOT_CHANGED	NOT_CHANGED	KMER51_scaffold57658_Locus_60396_0_38.4_LINEAR:0-1204	1204	gi|15238822|ref|NP_199595.1| adenosine monophosphate kinase	278	2.57e-141	492.537	GO:0046939 nucleotide phosphorylation | GO:0006144 purine base metabolic process | GO:0046034 ATP metabolic process	GO:0009570 chloroplast stroma	GO:0004017 adenylate kinase activity | GO:0005524 ATP binding	2.7.4.3	pfam00406 ADK | pfam13207 AAA_17 | pfam13238 AAA_18 | pfam05191 ADK_lid | pfam13671 AAA_33 | pfam02223 Thymidylate_kin	GO & Enzyme & Domain	15238822	gnl|REF_TAIR|AT5G47840.1	adenosine monophosphate kinase [Arabidopsis thaliana]	Arabidopsis thaliana	3702	283	GO:0004017 ; GO:0005524 ; GO:0046939 ; GO:0006144 ; GO:0046034 ; GO:0009570	K00939	E2.7.4.3, adk; adenylate kinase [EC:2.7.4.3]	3	ko00230:-:Purine metabolism##ko01110:-:Biosynthesis of secondary metabolites##ko01100:-:Metabolic pathways
TCONS_00064551	XLOC_064132	952	2.7062	3.25235	5.91487	0.265214	1.12808	NOT_CHANGED	NOT_CHANGED	KMER51_scaffold9670_Locus_4517_1_19.7_COMPLEX:0-952	952	gi|15238822|ref|NP_199595.1| adenosine monophosphate kinase	214	1.56e-119	420.108	GO:0046939 nucleotide phosphorylation | GO:0006144 purine base metabolic process | GO:0046034 ATP metabolic process	GO:0009570 chloroplast stroma	GO:0004017 adenylate kinase activity | GO:0005524 ATP binding	2.7.4.3	pfam00406 ADK | pfam13207 AAA_17 | pfam05191 ADK_lid | pfam02223 Thymidylate_kin	GO & Enzyme & Domain	15238822	gnl|REF_TAIR|AT5G47840.1	adenosine monophosphate kinase [Arabidopsis thaliana]	Arabidopsis thaliana	3702	283	GO:0004017 ; GO:0005524 ; GO:0046939 ; GO:0006144 ; GO:0046034 ; GO:0009570	K00939	E2.7.4.3, adk; adenylate kinase [EC:2.7.4.3]	3	ko00230:-:Purine metabolism##ko01110:-:Biosynthesis of secondary metabolites##ko01100:-:Metabolic pathways
TCONS_00068092	XLOC_067666	838	39.6769	42.3122	33.1103	0.0927744	-0.261019	NOT_CHANGED	NOT_CHANGED	KMER57_scaffold12201_Locus_6370_0_29.0_COMPLEX:0-838	838	gi|30690246|ref|NP_850868.1| Uridylate kinase	190	4.51e-93	332.127	GO:0009173 pyrimidine ribonucleoside monophosphate metabolic process | GO:0046939 nucleotide phosphorylation | GO:0006206 pyrimidine base metabolic process	GO:0005829 cytosol	GO:0009041 uridylate kinase activity | GO:0005524 ATP binding | GO:0004127 cytidylate kinase activity | GO:0046899 nucleoside triphosphate adenylate kinase activity	2.7.4.3	pfam00406 ADK | pfam13207 AAA_17 | pfam13238 AAA_18 | pfam13671 AAA_33 | pfam06414 Zeta_toxin	GO & Enzyme & Domain	30690246	gnl|REF_TAIR|AT5G26667.2	Uridylate kinase [Arabidopsis thaliana]	Arabidopsis thaliana	3702	202	GO:0009041 ; GO:0005524 ; GO:0004127 ; GO:0046899 ; GO:0009173 ; GO:0046939 ; GO:0006206 ; GO:0005829	K13800	CMPK1, UMPK; UMP-CMP kinase [EC:2.7.4.- 2.7.4.14]	2	ko00240:-:Pyrimidine metabolism##ko01100:-:Metabolic pathways
TCONS_00071063	XLOC_070608	810	3.96704	3.98232	5.46764	0.00554621	0.462855	NOT_CHANGED	NOT_CHANGED	KMER57_scaffold34184_Locus_31141_0__8.0_LINEAR:0-810	810	gi|297793501|ref|XP_002864635.1| thymidylate kinase family protein	217	1.19e-113	400.557	GO:0006233 dTDP biosynthetic process | GO:0016310 phosphorylation | GO:0006206 pyrimidine base metabolic process	GO:0005829 cytosol | GO:0005739 mitochondrion | GO:0005654 nucleoplasm	GO:0005524 ATP binding | GO:0004798 thymidylate kinase activity	2.7.4.9	pfam02223 Thymidylate_kin	GO & Enzyme & Domain	297793501	gnl|REF_WGS:ADBK|ARALYDRAFT_919174	thymidylate kinase family protein [Arabidopsis lyrata subsp. lyrata]	Arabidopsis lyrata subsp. lyrata	81972	263	GO:0005524 ; GO:0004798 ; GO:0006233 ; GO:0016310 ; GO:0006206 ; GO:0005829 ; GO:0005739 ; GO:0005654	K00943	E2.7.4.9, tmk; dTMP kinase [EC:2.7.4.9]	2	ko00240:-:Pyrimidine metabolism##ko01100:-:Metabolic pathways
TCONS_00057407	XLOC_057047	1260	22.3777	29.3661	26.2335	0.39209	0.229349	NOT_CHANGED	NOT_CHANGED	KMER51_scaffold30138_Locus_20695_0_35.7_LINEAR:2-1262	1260	gi|15230160|ref|NP_188498.1| uridylate kinase	150	1.54e-92	330.349	GO:0008652 cellular amino acid biosynthetic process | GO:0006221 pyrimidine nucleotide biosynthetic process | GO:0016310 phosphorylation	GO:0009507 chloroplast	GO:0005524 ATP binding | GO:0033862 UMP kinase activity	-	pfam00696 AA_kinase	GO & Domain	15230160	gnl|REF_TAIR|AT3G18680.1	uridylate kinase-like protein [Arabidopsis thaliana]	Arabidopsis thaliana	3702	339	GO:0033862 ; GO:0008652 ; GO:0016310 ; GO:0006221 ; GO:0009507	K09903	pyrH; uridylate kinase [EC:2.7.4.22]	2	ko00240:-:Pyrimidine metabolism##ko01100:-:Metabolic pathways
TCONS_00072696	XLOC_072228	1345	47.9533	33.8043	37.4465	-0.504423	-0.356799	NOT_CHANGED	NOT_CHANGED	KMER57_scaffold44173_Locus_50647_0_37.9_COMPLEX:0-1345	1345	gi|297838313|ref|XP_002887038.1| pfkB-type carbohydrate kinase family protein	305	3.62e-193	664.945	GO:0016310 phosphorylation | GO:0006014 D-ribose metabolic process | GO:0005982 starch metabolic process | GO:0005985 sucrose metabolic process | GO:0006000 fructose metabolic process | GO:0006013 mannose metabolic process | GO:0006098 pentose-phosphate shunt	-	GO:0008865 fructokinase activity | GO:0004747 ribokinase activity	2.7.1.4	pfam00294 PfkB	GO & Enzyme & Domain	297838313	gnl|REF_WGS:ADBK|ARALYDRAFT_475745	pfkB-type carbohydrate kinase family protein [Arabidopsis lyrata subsp. lyrata]	Arabidopsis lyrata subsp. lyrata	81972	387	GO:0008865 ; GO:0004747 ; GO:0016310 ; GO:0006014 ; GO:0005982 ; GO:0005985 ; GO:0006000 ; GO:0006013 ; GO:0006098	K00847	E2.7.1.4, scrK; fructokinase [EC:2.7.1.4]	4	ko00500:-:Starch and sucrose metabolism##ko00520:-:Amino sugar and nucleotide sugar metabolism##ko00051:-:Fructose and mannose metabolism##ko01100:-:Metabolic pathways
TCONS_00067523	XLOC_067101	729	6.16344	3.04468	3.82044	-1.01745	-0.689997	NOT_CHANGED	NOT_CHANGED	KMER57_C354445__8.0:0-729	729	gi|297826579|ref|XP_002881172.1| pfkB-type carbohydrate kinase family protein	243	1.51e-154	536.528	GO:0006014 D-ribose metabolic process | GO:0016310 phosphorylation | GO:0006098 pentose-phosphate shunt | GO:0005982 starch metabolic process | GO:0005985 sucrose metabolic process | GO:0006000 fructose metabolic process | GO:0006013 mannose metabolic process	GO:0009506 plasmodesma | GO:0005886 plasma membrane | GO:0005829 cytosol	GO:0004747 ribokinase activity | GO:0005524 ATP binding | GO:0008865 fructokinase activity	2.7.1.4	pfam00294 PfkB	GO & Enzyme & Domain	297826579	gnl|REF_WGS:ADBK|ARALYDRAFT_482071	pfkB-type carbohydrate kinase family protein [Arabidopsis lyrata subsp. lyrata]	Arabidopsis lyrata subsp. lyrata	81972	325	GO:0004747 ; GO:0008865 ; GO:0006014 ; GO:0016310 ; GO:0006098 ; GO:0005982 ; GO:0005985 ; GO:0006000 ; GO:0006013 ; GO:0009506 ; GO:0005886 ; GO:0005829	K00847	E2.7.1.4, scrK; fructokinase [EC:2.7.1.4]	4	ko00500:-:Starch and sucrose metabolism##ko00520:-:Amino sugar and nucleotide sugar metabolism##ko00051:-:Fructose and mannose metabolism##ko01100:-:Metabolic pathways
TCONS_00074374	XLOC_073901	303	19.2717	8.59184	13.6524	-1.16544	-0.497329	NOT_CHANGED	NOT_CHANGED	KMER63_C141421_10.0:7-310	303	gi|42567011|ref|NP_193878.2| riboflavin kinase	101	1.54e-63	233.925	GO:0009231 riboflavin biosynthetic process | GO:0016310 phosphorylation | GO:0046487 glyoxylate metabolic process	-	GO:0008531 riboflavin kinase activity | GO:0008967 phosphoglycolate phosphatase activity | GO:0016779 nucleotidyltransferase activity	2.7.1.26	pfam01687 Flavokinase	GO & Enzyme & Domain	42567011	gnl|REF_TAIR|AT4G21470.1	bifunctional riboflavin kinase/FMN hydrolase [Arabidopsis thaliana]	Arabidopsis thaliana	3702	379	GO:0008531 ; GO:0008967 ; GO:0016779 ; GO:0009231 ; GO:0016310 ; GO:0046487	K00861	RFK, FMN1; riboflavin kinase [EC:2.7.1.26]	2	ko00740:-:Riboflavin metabolism##ko01100:-:Metabolic pathways
TCONS_00071277	XLOC_070819	1013	20.3745	14.3569	21.8858	-0.50502	0.10323	NOT_CHANGED	NOT_CHANGED	KMER57_scaffold35525_Locus_33150_2_28.9_COMPLEX:0-1013	1013	gi|92111351|gb|ABE73472.1| putative pyridoxal kinase splice variant 1	147	1.36e-87	313.908	GO:0042538 hyperosmotic salinity response | GO:0009443 pyridoxal 5'-phosphate salvage | GO:0010054 trichoblast differentiation | GO:0016310 phosphorylation | GO:0008615 pyridoxine biosynthetic process	GO:0005829 cytosol	GO:0008478 pyridoxal kinase activity	2.7.1.35	-	GO & Enzyme	92111351	ABE73472.1	putative pyridoxal kinase splice variant 1 [Brassica napus]	Brassica napus	3708	334	GO:0008478 ; GO:0042538 ; GO:0009443 ; GO:0010054 ; GO:0016310 ; GO:0008615 ; GO:0005829	K00868	pdxK, pdxY; pyridoxine kinase [EC:2.7.1.35]	2	ko00750:-:Vitamin B6 metabolism##ko01100:-:Metabolic pathways
TCONS_00032214	XLOC_031993	649	3.55919	1.52618	2.02503	-1.22162	-0.813606	NOT_CHANGED	NOT_CHANGED	KMER39_scaffold68041_Locus_60274_0__4.0_LINEAR:24-673	649	gi|15225886|ref|NP_180318.1| dephospho-CoA kinase	205	4.1e-111	392.114	GO:0015937 coenzyme A biosynthetic process | GO:0016310 phosphorylation | GO:0015940 pantothenate biosynthetic process	GO:0005773 vacuole | GO:0005777 peroxisome | GO:0009507 chloroplast	GO:0005524 ATP binding | GO:0004140 dephospho-CoA kinase activity	-	pfam01121 CoaE	GO & Domain	15225886	gnl|REF_TAIR|AT2G27490.1	dephospho-CoA kinase [Arabidopsis thaliana]	Arabidopsis thaliana	3702	232	GO:0005524 ; GO:0004140 ; GO:0015937 ; GO:0016310 ; GO:0015940 ; GO:0005773 ; GO:0005777 ; GO:0009507	K00859	coaE; dephospho-CoA kinase [EC:2.7.1.24]	2	ko00770:-:Pantothenate and CoA biosynthesis##ko01100:-:Metabolic pathways
TCONS_00059774	XLOC_059392	294	8.0044	10.2828	4.27076	0.361368	-0.9063	NOT_CHANGED	NOT_CHANGED	KMER51_scaffold41453_Locus_32128_0__3.0_LINEAR:0-294	294	gi|15233801|ref|NP_194729.1| Dihydropterin pyrophosphokinase / Dihydropteroate synthase	96	4.23e-54	204.154	GO:0046656 folic acid biosynthetic process	-	GO:0004156 dihydropteroate synthase activity | GO:0003848 2-amino-4-hydroxy-6-hydroxymethyldihydropteridine diphosphokinase activity	-	-	GO only	15233801	gnl|REF_TAIR|AT4G30000.1	Dihydropterin pyrophosphokinase / Dihydropteroate synthase [Arabidopsis thaliana]	Arabidopsis thaliana	3702	554	GO:0016301 ; GO:0004156 ; GO:0003848 ; GO:0016310 ; GO:0046656	K13941	folKP; 2-amino-4-hydroxy-6-hydroxymethyldihydropteridine diphosphokinase / dihydropteroate synthase [EC:2.7.6.3 2.5.1.15]	2	ko00790:-:Folate biosynthesis##ko01100:-:Metabolic pathways
TCONS_00060214	XLOC_059832	886	24.0949	23.1938	30.0592	-0.0549886	0.319079	NOT_CHANGED	NOT_CHANGED	KMER51_scaffold43668_Locus_34780_2_40.1_COMPLEX:290-1176	886	gi|377657567|gb|AFB74217.1| phytol kinase	125	2.4e-74	272.139	GO:0010189 vitamin E biosynthetic process | GO:0016310 phosphorylation | GO:0008654 phospholipid biosynthetic process | GO:0046486 glycerolipid metabolic process	GO:0031969 chloroplast membrane | GO:0016021 integral to membrane	GO:0004605 phosphatidate cytidylyltransferase activity | GO:0010276 phytol kinase activity	-	-	GO only	377657567	AFB74217.1	phytol kinase [Brassica napus]	Brassica napus	3708	307	GO:0004605 ; GO:0010276 ; GO:0010189 ; GO:0016310 ; GO:0008654 ; GO:0046486 ; GO:0031969 ; GO:0016021	K15892	FOLK; farnesol kinase [EC:2.7.1.-]	1	ko00900:-:Terpenoid backbone biosynthesis
TCONS_00018108	XLOC_017981	506	5.78446	11.316	6.92811	0.96811	0.26028	NOT_CHANGED	NOT_CHANGED	KMER33_scaffold68705_Locus_58765_0_57.1_LINEAR:10-516	506	gi|377657567|gb|AFB74217.1| phytol kinase	123	1.46e-73	267.252	GO:0010189 vitamin E biosynthetic process | GO:0016310 phosphorylation | GO:0008654 phospholipid biosynthetic process | GO:0046486 glycerolipid metabolic process	GO:0031969 chloroplast membrane | GO:0016021 integral to membrane	GO:0004605 phosphatidate cytidylyltransferase activity | GO:0010276 phytol kinase activity	-	-	GO only	377657567	AFB74217.1	phytol kinase [Brassica napus]	Brassica napus	3708	307	GO:0004605 ; GO:0010276 ; GO:0010189 ; GO:0016310 ; GO:0008654 ; GO:0046486 ; GO:0031969 ; GO:0016021	K15892	FOLK; farnesol kinase [EC:2.7.1.-]	1	ko00900:-:Terpenoid backbone biosynthesis
TCONS_00062647	XLOC_062245	353	20.8584	17.0736	25.6708	-0.288861	0.2995	NOT_CHANGED	NOT_CHANGED	KMER51_scaffold53814_Locus_50666_0_28.2_LINEAR:911-1264	353	gi|15237702|ref|NP_200664.1| putative phytol kinase 2	117	5.06e-71	258.809	GO:0048440 carpel development | GO:0016487 farnesol metabolic process | GO:0009737 response to abscisic acid stimulus | GO:0016310 phosphorylation | GO:0008654 phospholipid biosynthetic process | GO:0046486 glycerolipid metabolic process	GO:0005739 mitochondrion | GO:0016020 membrane	GO:0052670 geraniol kinase activity | GO:0052669 CTP:2-trans,-6-trans-farnesol kinase activity | GO:0016301 kinase activity | GO:0004605 phosphatidate cytidylyltransferase activity | GO:0052671 geranylgeraniol kinase activity	-	-	GO only	15237702	gnl|REF_TAIR|AT5G58560.1	farnesol kinase [Arabidopsis thaliana]	Arabidopsis thaliana	3702	307	GO:0052670 ; GO:0052669 ; GO:0016301 ; GO:0004605 ; GO:0052671 ; GO:0048440 ; GO:0016487 ; GO:0009737 ; GO:0016310 ; GO:0008654 ; GO:0046486 ; GO:0005739 ; GO:0016020	K15892	FOLK; farnesol kinase [EC:2.7.1.-]	1	ko00900:-:Terpenoid backbone biosynthesis
TCONS_00076727	XLOC_076246	514	9.54991	5.70171	5.4659	-0.744092	-0.805028	NOT_CHANGED	NOT_CHANGED	KMER63_scaffold23604_Locus_28276_0__8.1_FORK:4-518	514	gi|15225820|ref|NP_180261.1| 4-diphosphocytidyl-2-C-methyl-D-erythritol kinase	162	1.32e-93	333.904	GO:0016310 phosphorylation | GO:0016114 terpenoid biosynthetic process | GO:0006694 steroid biosynthetic process	GO:0009509 chromoplast | GO:0009507 chloroplast	GO:0050515 4-(cytidine 5'-diphospho)-2-C-methyl-D-erythritol kinase activity | GO:0005524 ATP binding	-	-	GO only	15225820	gnl|REF_TAIR|AT2G26930.1	4-diphosphocytidyl-2-C-methyl-D-erythritol kinase [Arabidopsis thaliana]	Arabidopsis thaliana	3702	383	GO:0050515 ; GO:0005524 ; GO:0016310 ; GO:0016114 ; GO:0006694 ; GO:0009507	K00919	ispE; 4-diphosphocytidyl-2-C-methyl-D-erythritol kinase [EC:2.7.1.148]	3	ko00900:-:Terpenoid backbone biosynthesis##ko01110:-:Biosynthesis of secondary metabolites##ko01100:-:Metabolic pathways
TCONS_00062046	XLOC_061646	839	17.7375	9.06615	16.292	-0.968241	-0.122639	NOT_CHANGED	NOT_CHANGED	KMER51_scaffold514_Locus_147_0_20.7_COMPLEX:0-839	839	gi|356552443|ref|XP_003544577.1| PREDICTED: uridine kinase-like protein 4-like	226	5.23e-94	335.237	GO:0006222 UMP biosynthetic process | GO:0016310 phosphorylation | GO:0006206 pyrimidine base metabolic process	GO:0005829 cytosol	GO:0004845 uracil phosphoribosyltransferase activity | GO:0004849 uridine kinase activity | GO:0016773 phosphotransferase activity, alcohol group as acceptor | GO:0005524 ATP binding	-	-	GO only	356552443	XP_003544577.1	PREDICTED: uridine kinase-like protein 4-like [Glycine max]	Glycine max	3847	478	GO:0004845 ; GO:0004849 ; GO:0016773 ; GO:0005524 ; GO:0006222 ; GO:0016310 ; GO:0006206 ; GO:0005829	K00876	udk, UCK; uridine kinase [EC:2.7.1.48]	3	ko00983:-:Drug metabolism - other enzymes##ko00240:-:Pyrimidine metabolism##ko01100:-:Metabolic pathways
TCONS_00062134	XLOC_061734	956	21.2344	19.5679	29.5518	-0.117914	0.476843	NOT_CHANGED	NOT_CHANGED	KMER51_scaffold51876_Locus_46871_0_21.7_FORK:340-1296	956	gi|18402794|ref|NP_564555.1| S-methyl-5-thioribose kinase	310	2.58e-199	685.385	GO:0019509 L-methionine salvage from methylthioadenosine | GO:0071281 cellular response to iron ion | GO:0071369 cellular response to ethylene stimulus | GO:0016310 phosphorylation | GO:0071732 cellular response to nitric oxide	GO:0005829 cytosol	GO:0042802 identical protein binding | GO:0046522 S-methyl-5-thioribose kinase activity	2.7.1.100	pfam01636 APH	GO & Enzyme & Domain	18402794	gnl|REF_TAIR|AT1G49820.1	S-methyl-5-thioribose kinase [Arabidopsis thaliana]	Arabidopsis thaliana	3702	420	GO:0042802 ; GO:0046522 ; GO:0019509 ; GO:0071281 ; GO:0071369 ; GO:0016310 ; GO:0071732 ; GO:0005829	K00899	mtnK; 5-methylthioribose kinase [EC:2.7.1.100]	2	ko01100:-:Metabolic pathways##ko00270:-:Cysteine and methionine metabolism
TCONS_00059326	XLOC_058948	1509	13.9084	14.0548	11.357	0.0151065	-0.292375	NOT_CHANGED	NOT_CHANGED	KMER51_scaffold39497_Locus_30084_0_23.5_LINEAR:0-1509	1509	gi|18402794|ref|NP_564555.1| S-methyl-5-thioribose kinase	294	9.81e-179	616.955	GO:0019509 L-methionine salvage from methylthioadenosine | GO:0071281 cellular response to iron ion | GO:0071369 cellular response to ethylene stimulus | GO:0016310 phosphorylation | GO:0071732 cellular response to nitric oxide	GO:0005829 cytosol	GO:0042802 identical protein binding | GO:0046522 S-methyl-5-thioribose kinase activity	2.7.1.100	pfam01636 APH	GO & Enzyme & Domain	18402794	gnl|REF_TAIR|AT1G49820.1	S-methyl-5-thioribose kinase [Arabidopsis thaliana]	Arabidopsis thaliana	3702	420	GO:0042802 ; GO:0046522 ; GO:0019509 ; GO:0071281 ; GO:0071369 ; GO:0016310 ; GO:0071732 ; GO:0005829	K00899	mtnK; 5-methylthioribose kinase [EC:2.7.1.100]	2	ko01100:-:Metabolic pathways##ko00270:-:Cysteine and methionine metabolism
TCONS_00040822	XLOC_040550	947	19.1729	20.8879	19.8932	0.123599	0.0532068	NOT_CHANGED	NOT_CHANGED	KMER45_scaffold28230_Locus_16630_1_35.3_COMPLEX:0-947	947	gi|22331608|ref|NP_190090.2| dolichol kinase	259	1.06e-164	570.298	-	GO:0016021 integral to membrane	GO:0004168 dolichol kinase activity	-	pfam01148 CTP_transf_1	GO & Domain	22331608	gnl|REF_TAIR|AT3G45040.1	putative dolichol kinase [Arabidopsis thaliana]	Arabidopsis thaliana	3702	569	GO:0004168 ; GO:0016021	K00902	E2.7.1.108; dolichol kinase [EC:2.7.1.108]	2	ko01100:-:Metabolic pathways##ko00510:-:N-Glycan biosynthesis
TCONS_00072853	XLOC_072384	1129	3.88394	3.40387	2.17672	-0.190345	-0.835365	NOT_CHANGED	NOT_CHANGED	KMER57_scaffold45184_Locus_53975_0__6.6_LINEAR:2-1131	1129	gi|75214621|gb|ABA18093.1| putative galactokinase protein	191	4.02e-115	405.444	GO:0019566 arabinose metabolic process | GO:0016310 phosphorylation | GO:0006396 RNA processing | GO:0009117 nucleotide metabolic process | GO:0006012 galactose metabolic process	GO:0009506 plasmodesma | GO:0005829 cytosol	GO:0009702 L-arabinokinase activity | GO:0005524 ATP binding | GO:0004335 galactokinase activity	-	pfam00288 GHMP_kinases_N	GO & Domain	75214621	ABA18093.1	putative galactokinase protein [Olimarabidopsis pumila]	Olimarabidopsis pumila	74718	965	GO:0005524 ; GO:0004335 ; GO:0016310 ; GO:0006012	K12446	E2.7.1.46; L-arabinokinase [EC:2.7.1.46]	3	ko01110:-:Biosynthesis of secondary metabolites##ko00520:-:Amino sugar and nucleotide sugar metabolism##ko01100:-:Metabolic pathways
TCONS_00046410	XLOC_046108	1326	340.258	775.214	446.787	1.18797	0.392958	NOT_CHANGED	NOT_CHANGED	KMER45_scaffold545_Locus_231_2_53.9_COMPLEX:0-1326	1326	gi|15235730|ref|NP_195500.1| phosphoenolpyruvate carboxykinase	332	8.11e-215	736.93	GO:0009965 leaf morphogenesis | GO:0016310 phosphorylation | GO:0009817 defense response to fungus, incompatible interaction | GO:0006094 gluconeogenesis | GO:0046686 response to cadmium ion | GO:0016036 cellular response to phosphate starvation | GO:0006099 tricarboxylic acid cycle | GO:0015976 carbon utilization	GO:0005829 cytosol | GO:0005730 nucleolus | GO:0016020 membrane	GO:0004612 phosphoenolpyruvate carboxykinase (ATP) activity | GO:0003677 DNA binding | GO:0005524 ATP binding | GO:0016301 kinase activity	-	pfam01293 PEPCK_ATP	GO & Domain	15235730	gnl|REF_TAIR|AT4G37870.1	phosphoenolpyruvate carboxykinase [ATP] [Arabidopsis thaliana]	Arabidopsis thaliana	3702	671	GO:0004612 ; GO:0003677 ; GO:0005524 ; GO:0016301 ; GO:0009965 ; GO:0016310 ; GO:0009817 ; GO:0006094 ; GO:0046686 ; GO:0016036 ; GO:0006099 ; GO:0015976 ; GO:0005829 ; GO:0005730 ; GO:0016020	K01610	E4.1.1.49, pckA; phosphoenolpyruvate carboxykinase (ATP) [EC:4.1.1.49]	8	ko01200:-:Carbon metabolism##ko00020:-:Citrate cycle (TCA cycle)##ko00010:-:Glycolysis / Gluconeogenesis##ko01100:-:Metabolic pathways##ko00620:-:Pyruvate metabolism##ko00710:-:Carbon fixation in photosynthetic organisms##ko01110:-:Biosynthesis of secondary metabolites##ko01120:-:Microbial metabolism in diverse environments
TCONS_00040857	XLOC_040585	516	13.1364	7.08506	3.83392	-0.890718	-1.77668	NOT_CHANGED	NOT_CHANGED	KMER45_scaffold28361_Locus_16756_0_10.8_LINEAR:24-540	516	gi|186500841|ref|NP_001118331.1| gluconokinase	113	1.03e-62	235.703	GO:0016310 phosphorylation | GO:0006098 pentose-phosphate shunt | GO:0000162 tryptophan biosynthetic process | GO:0006571 tyrosine biosynthetic process | GO:0009094 L-phenylalanine biosynthetic process | GO:0019521 D-gluconate metabolic process	-	GO:0050661 NADP binding | GO:0004765 shikimate kinase activity | GO:0046316 gluconokinase activity | GO:0005524 ATP binding | GO:0004616 phosphogluconate dehydrogenase (decarboxylating) activity	-	pfam01202 SKI | pfam13207 AAA_17 | pfam13671 AAA_33 | pfam01583 APS_kinase | pfam13238 AAA_18	GO & Domain	186500841	gnl|REF_TAIR|AT2G16790.2	gluconokinase domain-containing protein [Arabidopsis thaliana]	Arabidopsis thaliana	3702	187	GO:0050661 ; GO:0004765 ; GO:0046316 ; GO:0005524 ; GO:0004616 ; GO:0016310 ; GO:0006098 ; GO:0000162 ; GO:0006571 ; GO:0009094 ; GO:0019521	K00851	E2.7.1.12, gntK, idnK; gluconokinase [EC:2.7.1.12]	5	ko01200:-:Carbon metabolism##ko00030:-:Pentose phosphate pathway##ko01110:-:Biosynthesis of secondary metabolites##ko01100:-:Metabolic pathways##ko01120:-:Microbial metabolism in diverse environments
TCONS_00013621	XLOC_013525	1709	4.81092	17.1544	7.97578	1.83419	0.729313	NOT_CHANGED	NOT_CHANGED	KMER33_scaffold30640_Locus_16729_2_31.2_COMPLEX:0-1709	1709	gi|15238818|ref|NP_199592.1| 6-phosphofructokinase 2	441	8.48e-265	903.116	GO:0016310 phosphorylation | GO:0006096 glycolysis | GO:0006000 fructose metabolic process | GO:0006012 galactose metabolic process | GO:0006013 mannose metabolic process | GO:0006094 gluconeogenesis | GO:0006098 pentose-phosphate shunt	GO:0005945 6-phosphofructokinase complex | GO:0009536 plastid	GO:0003872 6-phosphofructokinase activity | GO:0005524 ATP binding	-	pfam00365 PFK	GO & Domain	15238818	gnl|REF_TAIR|AT5G47810.1	6-phosphofructokinase 2 [Arabidopsis thaliana]	Arabidopsis thaliana	3702	444	GO:0003872 ; GO:0005524 ; GO:0016310 ; GO:0006096 ; GO:0006000 ; GO:0006012 ; GO:0006013 ; GO:0006094 ; GO:0006098 ; GO:0005945 ; GO:0009536	K00850	pfkA, PFK; 6-phosphofructokinase 1 [EC:2.7.1.11]	10	ko01200:-:Carbon metabolism##ko00052:-:Galactose metabolism##ko00030:-:Pentose phosphate pathway##ko00010:-:Glycolysis / Gluconeogenesis##ko00051:-:Fructose and mannose metabolism##ko01100:-:Metabolic pathways##ko01230:-:Biosynthesis of amino acids##ko01110:-:Biosynthesis of secondary metabolites##ko00680:-:Methane metabolism##ko01120:-:Microbial metabolism in diverse environments
TCONS_00073086	XLOC_072616	1565	37.2566	51.5296	28.5248	0.467905	-0.385279	NOT_CHANGED	NOT_CHANGED	KMER57_scaffold5098_Locus_1681_1_35.9_COMPLEX:14-1672	1565	gi|18141293|gb|AAL60584.1|AF454962_1 hexokinase	262	1.24e-163	566.743	GO:0012501 programmed cell death | GO:0009750 response to fructose stimulus | GO:0010255 glucose mediated signaling pathway | GO:0006096 glycolysis | GO:0016310 phosphorylation | GO:0009747 hexokinase-dependent signaling | GO:0005982 starch metabolic process | GO:0005985 sucrose metabolic process | GO:0006012 galactose metabolic process | GO:0006094 gluconeogenesis | GO:0019872 streptomycin biosy…	GO:0005739 mitochondrion | GO:0009536 plastid | GO:0005774 vacuolar membrane | GO:0005634 nucleus	GO:0008270 zinc ion binding | GO:0005524 ATP binding | GO:0005515 protein binding | GO:0004340 glucokinase activity | GO:0008865 fructokinase activity	2.7.1.1	pfam00349 Hexokinase_1 | pfam03727 Hexokinase_2	GO & Enzyme & Domain	18141293	AAL60584.1	hexokinase [Brassica oleracea]	Brassica oleracea	3712	499	GO:0008270 ; GO:0005524 ; GO:0005515 ; GO:0004340 ; GO:0008865 ; GO:0012501 ; GO:0009750 ; GO:0010255 ; GO:0006096 ; GO:0016310 ; GO:0009747 ; GO:0005982 ; GO:0005985 ; GO:0006012 ; GO:0006094 ; GO:0019872 ; GO:0006000 ; GO:0006013 ; GO:0005739 ; GO:0009536 ; GO:0005774 ; GO:0005634	K00844	HK; hexokinase [EC:2.7.1.1]	15	ko01200:-:Carbon metabolism##ko00500:-:Starch and sucrose metabolism##ko00052:-:Galactose metabolism##ko00010:-:Glycolysis / Gluconeogenesis##ko04066:-:HIF-1 signaling pathway##ko00520:-:Amino sugar and nucleotide sugar metabolism##ko00051:-:Fructose and mannose metabolism##ko04930:-:Type II diabetes mellitus##ko01100:-:Metabolic pathways##ko00521:-:Streptomycin biosynthesis##ko04910:-:Insulin si…
TCONS_00075295	XLOC_074820	969	9.40641	13.4878	25.3718	0.519939	1.43151	NOT_CHANGED	NOT_CHANGED	KMER63_C234007__7.0:9-978	969	gi|15222973|ref|NP_175463.1| hexokinase	318	3.05e-196	675.165	GO:0009409 response to cold | GO:0016310 phosphorylation | GO:0006096 glycolysis | GO:0009651 response to salt stress | GO:0005982 starch metabolic process | GO:0005985 sucrose metabolic process | GO:0006012 galactose metabolic process | GO:0006094 gluconeogenesis | GO:0019872 streptomycin biosynthetic process | GO:0006000 fructose metabolic process | GO:0006013 mannose metabolic process	GO:0009536 plastid | GO:0005739 mitochondrion	GO:0004340 glucokinase activity | GO:0005524 ATP binding | GO:0008865 fructokinase activity	2.7.1.1	pfam03727 Hexokinase_2	GO & Enzyme & Domain	15222973	gnl|REF_TAIR|AT1G50460.1	hexokinase-like 1 [Arabidopsis thaliana]	Arabidopsis thaliana	3702	498	GO:0004340 ; GO:0005524 ; GO:0008865 ; GO:0009409 ; GO:0009651 ; GO:0005982 ; GO:0005985 ; GO:0006012 ; GO:0006094 ; GO:0006096 ; GO:0019872 ; GO:0006000 ; GO:0006013 ; GO:0009536 ; GO:0005739	K00844	HK; hexokinase [EC:2.7.1.1]	15	ko01200:-:Carbon metabolism##ko00500:-:Starch and sucrose metabolism##ko00052:-:Galactose metabolism##ko00010:-:Glycolysis / Gluconeogenesis##ko04066:-:HIF-1 signaling pathway##ko00520:-:Amino sugar and nucleotide sugar metabolism##ko00051:-:Fructose and mannose metabolism##ko04930:-:Type II diabetes mellitus##ko01100:-:Metabolic pathways##ko00521:-:Streptomycin biosynthesis##ko04910:-:Insulin si…
TCONS_00033386	XLOC_033145	786	3.09935	2.36534	4.65652	-0.389918	0.587286	NOT_CHANGED	NOT_CHANGED	KMER39_scaffold72807_Locus_78875_0__5.6_LINEAR:0-786	786	gi|297852464|ref|XP_002894113.1| dihydroxyacetone kinase family protein	236	2.92e-146	508.978	GO:0006071 glycerol metabolic process | GO:0016310 phosphorylation | GO:0046486 glycerolipid metabolic process	-	GO:0005524 ATP binding | GO:0004371 glycerone kinase activity	-	pfam02733 Dak1	GO & Domain	297852464	gnl|REF_WGS:ADBK|ARALYDRAFT_336963	dihydroxyacetone kinase family protein [Arabidopsis lyrata subsp. lyrata]	Arabidopsis lyrata subsp. lyrata	81972	593	GO:0005524 ; GO:0004371 ; GO:0006071 ; GO:0016310 ; GO:0046486	K00863	E2.7.1.29, DAK1, DAK2; dihydroxyacetone kinase [EC:2.7.1.29]	6	ko01200:-:Carbon metabolism##ko00561:-:Glycerolipid metabolism##ko04622:-:RIG-I-like receptor signaling pathway##ko01100:-:Metabolic pathways##ko00680:-:Methane metabolism##ko01120:-:Microbial metabolism in diverse environments
TCONS_00075187	XLOC_074714	715	95.459	108.446	117.136	0.184024	0.295231	NOT_CHANGED	NOT_CHANGED	KMER63_C222949_49.0:0-715	715	gi|79325125|ref|NP_001031647.1| pyruvate, phosphate dikinase 1	238	1.79e-151	526.308	GO:0008610 lipid biosynthetic process | GO:0009416 response to light stimulus | GO:0019252 starch biosynthetic process | GO:0016310 phosphorylation | GO:0015979 photosynthesis | GO:0006090 pyruvate metabolic process | GO:0015976 carbon utilization	GO:0005829 cytosol | GO:0009570 chloroplast stroma | GO:0005634 nucleus	GO:0050242 pyruvate, phosphate dikinase activity | GO:0046872 metal ion binding | GO:0016874 ligase activity | GO:0005524 ATP binding | GO:0016301 kinase activity	-	pfam00391 PEP-utilizers	GO & Domain	79325125	gnl|REF_TAIR|AT4G15530.3	pyruvate, phosphate dikinase 1 [Arabidopsis thaliana]	Arabidopsis thaliana	3702	857	GO:0016874 ; GO:0050242 ; GO:0016301 ; GO:0005524 ; GO:0016310 ; GO:0006090 ; GO:0015976 ; GO:0009570 ; GO:0005634 ; GO:0005829	K01006	ppdK; pyruvate,orthophosphate dikinase [EC:2.7.9.1]	5	ko01200:-:Carbon metabolism##ko01100:-:Metabolic pathways##ko00620:-:Pyruvate metabolism##ko01120:-:Microbial metabolism in diverse environments##ko00710:-:Carbon fixation in photosynthetic organisms
TCONS_00077669	XLOC_077174	801	399.729	138.507	213.4	-1.52906	-0.905462	NOT_CHANGED	NOT_CHANGED	KMER63_scaffold8956_Locus_6864_0_54.7_COMPLEX:0-801	801	gi|15222551|ref|NP_174486.1| phosphoribulokinase	157	1.74e-99	353.455	GO:0019253 reductive pentose-phosphate cycle | GO:0042742 defense response to bacterium | GO:0009409 response to cold | GO:0016310 phosphorylation | GO:0015976 carbon utilization	GO:0005829 cytosol | GO:0009941 chloroplast envelope | GO:0009535 chloroplast thylakoid membrane | GO:0009570 chloroplast stroma | GO:0010319 stromule | GO:0048046 apoplast	GO:0005524 ATP binding | GO:0005515 protein binding | GO:0008974 phosphoribulokinase activity	-	-	GO only	15222551	gnl|REF_TAIR|AT1G32060.1	phosphoribulokinase [Arabidopsis thaliana]	Arabidopsis thaliana	3702	395	GO:0005524 ; GO:0005515 ; GO:0008974 ; GO:0042742 ; GO:0009409 ; GO:0009058 ; GO:0005975 ; GO:0016310 ; GO:0015976 ; GO:0005829 ; GO:0009941 ; GO:0009535 ; GO:0009570 ; GO:0010319 ; GO:0048046	K00855	PRK, prkB; phosphoribulokinase [EC:2.7.1.19]	4	ko01200:-:Carbon metabolism##ko01100:-:Metabolic pathways##ko01120:-:Microbial metabolism in diverse environments##ko00710:-:Carbon fixation in photosynthetic organisms
TCONS_00057069	XLOC_056713	1225	4.17574	6.75652	2.46624	0.694248	-0.759719	NOT_CHANGED	NOT_CHANGED	KMER51_scaffold28334_Locus_18966_0_15.1_LINEAR:0-1225	1225	gi|297832328|ref|XP_002884046.1| homoserine kinase	370	1.44e-222	762.702	GO:0009088 threonine biosynthetic process | GO:0009086 methionine biosynthetic process | GO:0009620 response to fungus | GO:0009617 response to bacterium | GO:0016310 phosphorylation | GO:0006544 glycine metabolic process | GO:0006563 L-serine metabolic process	GO:0009570 chloroplast stroma	GO:0004413 homoserine kinase activity | GO:0005524 ATP binding	2.7.1.39	pfam08544 GHMP_kinases_C | pfam00288 GHMP_kinases_N	GO & Enzyme & Domain	297832328	gnl|REF_WGS:ADBK|ARALYDRAFT_480610	homoserine kinase [Arabidopsis lyrata subsp. lyrata]	Arabidopsis lyrata subsp. lyrata	81972	370	GO:0004413 ; GO:0005524 ; GO:0009088 ; GO:0009086 ; GO:0009620 ; GO:0009617 ; GO:0016310 ; GO:0006544 ; GO:0006563 ; GO:0009570	K00872	thrB1; homoserine kinase [EC:2.7.1.39]	4	ko01230:-:Biosynthesis of amino acids##ko00260:-:Glycine, serine and threonine metabolism##ko01100:-:Metabolic pathways##ko01120:-:Microbial metabolism in diverse environments
TCONS_00032155	XLOC_031934	1175	9.24676	10.7028	4.66672	0.210968	-0.986539	NOT_CHANGED	NOT_CHANGED	KMER39_scaffold67790_Locus_59563_1_22.3_COMPLEX:331-1506	1175	gi|297832328|ref|XP_002884046.1| homoserine kinase	237	1.41e-139	486.76	GO:0009088 threonine biosynthetic process | GO:0009086 methionine biosynthetic process | GO:0009620 response to fungus | GO:0009617 response to bacterium | GO:0016310 phosphorylation | GO:0006544 glycine metabolic process | GO:0006563 L-serine metabolic process	GO:0009570 chloroplast stroma	GO:0004413 homoserine kinase activity | GO:0005524 ATP binding	2.7.1.39	pfam08544 GHMP_kinases_C | pfam00288 GHMP_kinases_N	GO & Enzyme & Domain	297832328	gnl|REF_WGS:ADBK|ARALYDRAFT_480610	homoserine kinase [Arabidopsis lyrata subsp. lyrata]	Arabidopsis lyrata subsp. lyrata	81972	370	GO:0004413 ; GO:0005524 ; GO:0009088 ; GO:0009086 ; GO:0009620 ; GO:0009617 ; GO:0016310 ; GO:0006544 ; GO:0006563 ; GO:0009570	K00872	thrB1; homoserine kinase [EC:2.7.1.39]	4	ko01230:-:Biosynthesis of amino acids##ko00260:-:Glycine, serine and threonine metabolism##ko01100:-:Metabolic pathways##ko01120:-:Microbial metabolism in diverse environments
TCONS_00063073	XLOC_062669	873	3.47762	4.82891	2.25289	0.473597	-0.626323	NOT_CHANGED	NOT_CHANGED	KMER51_scaffold55546_Locus_54398_0__7.2_LINEAR:598-1471	873	gi|297832328|ref|XP_002884046.1| homoserine kinase	203	5.58e-111	391.67	GO:0009088 threonine biosynthetic process | GO:0009086 methionine biosynthetic process | GO:0009620 response to fungus | GO:0009617 response to bacterium | GO:0016310 phosphorylation | GO:0006544 glycine metabolic process | GO:0006563 L-serine metabolic process	GO:0009570 chloroplast stroma	GO:0004413 homoserine kinase activity | GO:0005524 ATP binding	2.7.1.39	pfam08544 GHMP_kinases_C | pfam00288 GHMP_kinases_N	GO & Enzyme & Domain	297832328	gnl|REF_WGS:ADBK|ARALYDRAFT_480610	homoserine kinase [Arabidopsis lyrata subsp. lyrata]	Arabidopsis lyrata subsp. lyrata	81972	370	GO:0004413 ; GO:0005524 ; GO:0009088 ; GO:0009086 ; GO:0009620 ; GO:0009617 ; GO:0016310 ; GO:0006544 ; GO:0006563 ; GO:0009570	K00872	thrB1; homoserine kinase [EC:2.7.1.39]	4	ko01230:-:Biosynthesis of amino acids##ko00260:-:Glycine, serine and threonine metabolism##ko01100:-:Metabolic pathways##ko01120:-:Microbial metabolism in diverse environments
TCONS_00043248	XLOC_042962	666	5.22111	7.36543	4.55296	0.496413	-0.197552	NOT_CHANGED	NOT_CHANGED	KMER45_scaffold3995_Locus_1803_0_14.9_COMPLEX:652-1318	666	gi|297820558|ref|XP_002878162.1| aspartate/glutamate/uridylate kinase family protein	157	6.07e-95	338.348	GO:0042450 arginine biosynthetic process via ornithine | GO:0016310 phosphorylation | GO:0006561 proline biosynthetic process | GO:0000051 urea cycle intermediate metabolic process | GO:0006537 glutamate biosynthetic process	GO:0009534 chloroplast thylakoid	GO:0034618 arginine binding | GO:0003991 acetylglutamate kinase activity | GO:0005515 protein binding | GO:0004349 glutamate 5-kinase activity	-	pfam00696 AA_kinase	GO & Domain	297820558	gnl|REF_WGS:ADBK|ARALYDRAFT_486205	aspartate/glutamate/uridylate kinase family protein [Arabidopsis lyrata subsp. lyrata]	Arabidopsis lyrata subsp. lyrata	81972	346	GO:0005524 ; GO:0034618 ; GO:0003991 ; GO:0005515 ; GO:0004349 ; GO:0042450 ; GO:0016310 ; GO:0006561 ; GO:0000051 ; GO:0006537 ; GO:0009534	K00930	argB; acetylglutamate kinase [EC:2.7.2.8]	5	ko01230:-:Biosynthesis of amino acids##ko00330:-:Arginine and proline metabolism##ko01210:-:2-Oxocarboxylic acid metabolism##ko01110:-:Biosynthesis of secondary metabolites##ko01100:-:Metabolic pathways
TCONS_00062055	XLOC_061655	1072	19.6693	3.88893	11.9423	-2.3385	-0.719865	DOWN	NOT_CHANGED	KMER51_scaffold51545_Locus_46257_1_24.6_BUBBLE:1-1073	1072	gi|297797940|ref|XP_002866854.1| shikimate kinase family protein	195	1.07e-104	370.785	GO:0016310 phosphorylation | GO:0019632 shikimate metabolic process | GO:0000162 tryptophan biosynthetic process | GO:0006571 tyrosine biosynthetic process | GO:0009094 L-phenylalanine biosynthetic process	GO:0009507 chloroplast	GO:0004765 shikimate kinase activity | GO:0005524 ATP binding	2.7.1.71	pfam01202 SKI | pfam13238 AAA_18	GO & Enzyme & Domain	297797940	gnl|REF_WGS:ADBK|ARALYDRAFT_490732	shikimate kinase family protein [Arabidopsis lyrata subsp. lyrata]	Arabidopsis lyrata subsp. lyrata	81972	299	GO:0004765 ; GO:0019632 ; GO:0000162 ; GO:0006571 ; GO:0009094 ; GO:0009507	K00891	E2.7.1.71, aroK, aroL; shikimate kinase [EC:2.7.1.71]	4	ko01230:-:Biosynthesis of amino acids##ko01110:-:Biosynthesis of secondary metabolites##ko00400:-:Phenylalanine, tyrosine and tryptophan biosynthesis##ko01100:-:Metabolic pathways
TCONS_00060861	XLOC_060474	1634	2.40167	3.624	1.62212	0.593545	-0.566157	NOT_CHANGED	NOT_CHANGED	KMER51_scaffold46380_Locus_38264_0_17.8_FORK:0-1634	1634	gi|297846214|ref|XP_002890988.1| ribose-phosphate pyrophosphokinase 2	233	3.98e-146	508.534	GO:0016310 phosphorylation | GO:0009156 ribonucleoside monophosphate biosynthetic process | GO:0009116 nucleoside metabolic process | GO:0006098 pentose-phosphate shunt | GO:0006144 purine base metabolic process	GO:0009507 chloroplast	GO:0016301 kinase activity | GO:0004749 ribose phosphate diphosphokinase activity | GO:0005524 ATP binding | GO:0000287 magnesium ion binding	2.7.6.1	pfam13793 Pribosyltran_N | pfam00156 Pribosyltran	GO & Enzyme & Domain	297846214	gnl|REF_WGS:ADBK|ARALYDRAFT_473426	ribose-phosphate pyrophosphokinase 2 [Arabidopsis lyrata subsp. lyrata]	Arabidopsis lyrata subsp. lyrata	81972	400	GO:0004749 ; GO:0000287 ; GO:0009156 ; GO:0009116 ; GO:0006098 ; GO:0006144	K00948	PRPS, prsA; ribose-phosphate pyrophosphokinase [EC:2.7.6.1]	7	ko01230:-:Biosynthesis of amino acids##ko01200:-:Carbon metabolism##ko00230:-:Purine metabolism##ko00030:-:Pentose phosphate pathway##ko01110:-:Biosynthesis of secondary metabolites##ko01100:-:Metabolic pathways##ko01120:-:Microbial metabolism in diverse environments
TCONS_00024622	XLOC_024454	1657	5.80595	4.21634	4.58134	-0.461541	-0.341763	NOT_CHANGED	NOT_CHANGED	KMER39_scaffold24249_Locus_12611_0_26.7_COMPLEX:5-1662	1657	gi|30693065|ref|NP_851100.1| Serine/threonine-protein kinase Rio1	135	2.19e-84	303.244	GO:0016310 phosphorylation | GO:0009069 serine family amino acid metabolic process	-	GO:0005524 ATP binding | GO:0004674 protein serine/threonine kinase activity	-	pfam01163 RIO1	GO & Domain	30693065	gnl|REF_TAIR|AT5G37350.1	Serine/threonine-protein kinase Rio1 [Arabidopsis thaliana]	Arabidopsis thaliana	3702	531	GO:0005524 ; GO:0004674 ; GO:0009069 ; GO:0016310 ; GO:0005739	K07178	RIOK1; RIO kinase 1 [EC:2.7.11.1]	1	ko03008:-:Ribosome biogenesis in eukaryotes
TCONS_00019610	XLOC_019469	790	18.083	19.7783	12.5046	0.129284	-0.532175	NOT_CHANGED	NOT_CHANGED	KMER33_scaffold859_Locus_349_0_41.7_COMPLEX:1-791	790	gi|15224659|ref|NP_180071.1| RIO kinase 1	259	4.38e-157	544.97	GO:0016310 phosphorylation | GO:0009069 serine family amino acid metabolic process	-	GO:0005524 ATP binding | GO:0004674 protein serine/threonine kinase activity	-	-	GO only	15224659	gnl|REF_TAIR|AT2G24990.1	RIO kinase 1 [Arabidopsis thaliana]	Arabidopsis thaliana	3702	537	GO:0005524 ; GO:0004674 ; GO:0016310 ; GO:0009069	K07178	RIOK1; RIO kinase 1 [EC:2.7.11.1]	1	ko03008:-:Ribosome biogenesis in eukaryotes
TCONS_00052881	XLOC_052552	550	10.0696	12.2335	8.07853	0.280831	-0.317842	NOT_CHANGED	NOT_CHANGED	KMER51_C472147_13.0:3-553	550	gi|255570797|ref|XP_002526351.1| Adenylate kinase isoenzyme, putative	174	9.78e-92	327.683	GO:0016310 phosphorylation	GO:0005739 mitochondrion	GO:0016301 kinase activity	2.7.4.3	pfam13238 AAA_18 | pfam13207 AAA_17	GO & Enzyme & Domain	255570797	gnl|REF_WGS:AASG02|cds.RCOM_1399370A	Adenylate kinase isoenzyme, putative [Ricinus communis]	Ricinus communis	3988	177	GO:0016301 ; GO:0016310 ; GO:0005739	K14535	TAF9, FAP7; transcription initiation factor TFIID subunit 9 / adenylate kinase [EC:2.7.4.3]	2	ko03022:-:Basal transcription factors##ko03008:-:Ribosome biogenesis in eukaryotes
TCONS_00042060	XLOC_041782	1210	4.68456	2.90452	4.30489	-0.689614	-0.121937	NOT_CHANGED	NOT_CHANGED	KMER45_scaffold34363_Locus_21458_0__8.0_COMPLEX:22-1232	1210	gi|297850194|ref|XP_002892978.1| cyclin-dependent kinase D1_3	217	3.05e-138	482.317	GO:0030154 cell differentiation | GO:0000079 regulation of cyclin-dependent protein kinase activity | GO:0009069 serine family amino acid metabolic process	GO:0005737 cytoplasm | GO:0005634 nucleus	GO:0008353 RNA polymerase II carboxy-terminal domain kinase activity | GO:0005524 ATP binding | GO:0005515 protein binding	2.7.11.22 | 2.7.11.23	pfam00069 Pkinase | pfam07714 Pkinase_Tyr	GO & Enzyme & Domain	297850194	gnl|REF_WGS:ADBK|ARALYDRAFT_472021	cyclin-dependent kinase D1_3 [Arabidopsis lyrata subsp. lyrata]	Arabidopsis lyrata subsp. lyrata	81972	393	GO:0008353 ; GO:0005515 ; GO:0005524 ; GO:0030154 ; GO:0051726 ; GO:0006468 ; GO:0009069 ; GO:0005634	K02202	CDK7; cyclin-dependent kinase 7 [EC:2.7.11.22 2.7.11.23]	3	ko03022:-:Basal transcription factors##ko03420:-:Nucleotide excision repair##ko04110:-:Cell cycle
TCONS_00072729	XLOC_072261	1045	25.5602	20.6028	27.399	-0.311059	0.100224	NOT_CHANGED	NOT_CHANGED	KMER57_scaffold44442_Locus_51441_1_28.7_COMPLEX:0-1045	1045	gi|89257694|gb|ABD65181.1| casein kinase II beta chain, putative	277	1.09e-158	550.303	GO:0045859 regulation of protein kinase activity	GO:0005956 protein kinase CK2 complex	GO:0016301 kinase activity | GO:0019887 protein kinase regulator activity	-	pfam01214 CK_II_beta	GO & Domain	89257694	gnl|tigr|D_54	casein kinase II beta chain, putative [Brassica oleracea]	Brassica oleracea	3712	285	GO:0004674 ; GO:0005515 ; GO:0019887 ; GO:0042753 ; GO:0071900 ; GO:0048573 ; GO:0009069 ; GO:0005956 ; GO:0005737 ; GO:0005634	K03115	CSNK2B; casein kinase II subunit beta	9	ko04064:-:NF-kappa B signaling pathway##ko05169:-:Epstein-Barr virus infection##ko05162:-:Measles##ko04530:-:Tight junction##ko04520:-:Adherens junction##ko03008:-:Ribosome biogenesis in eukaryotes##ko05168:-:Herpes simplex infection##ko04310:-:Wnt signaling pathway##ko04712:-:Circadian rhythm - plant
TCONS_00054663	XLOC_054321	1203	14.3774	11.8143	12.6015	-0.283269	-0.190207	NOT_CHANGED	NOT_CHANGED	KMER51_scaffold15787_Locus_8787_2_30.3_COMPLEX:225-1428	1203	gi|15227778|ref|NP_179889.1| casein kinase 2, alpha polypeptide	314	3.82e-183	631.619	GO:0006468 protein phosphorylation | GO:0009069 serine family amino acid metabolic process	GO:0005829 cytosol	GO:0008353 RNA polymerase II carboxy-terminal domain kinase activity | GO:0005524 ATP binding	2.7.11.1	pfam00069 Pkinase | pfam07714 Pkinase_Tyr	GO & Enzyme & Domain	15227778	gnl|REF_TAIR|AT2G23070.1	casein kinase 2, alpha polypeptide [Arabidopsis thaliana]	Arabidopsis thaliana	3702	432	GO:0008353 ; GO:0005524 ; GO:0006468 ; GO:0009069 ; GO:0005829	K03097	CSNK2A; casein kinase II subunit alpha [EC:2.7.11.1]	9	ko04064:-:NF-kappa B signaling pathway##ko05169:-:Epstein-Barr virus infection##ko05162:-:Measles##ko04530:-:Tight junction##ko04520:-:Adherens junction##ko03008:-:Ribosome biogenesis in eukaryotes##ko05168:-:Herpes simplex infection##ko04310:-:Wnt signaling pathway##ko04712:-:Circadian rhythm - plant
TCONS_00052034	XLOC_051705	346	15.9031	24.1837	9.65453	0.604727	-0.72003	NOT_CHANGED	NOT_CHANGED	KMER51_C409913_11.0:28-374	346	gi|15241456|ref|NP_196409.1| diacylglycerol kinase1	115	4.27e-74	269.029	GO:0035556 intracellular signal transduction | GO:0007205 activation of protein kinase C activity by G-protein coupled receptor protein signaling pathway | GO:0009395 phospholipid catabolic process | GO:0046486 glycerolipid metabolic process	GO:0005622 intracellular	GO:0005509 calcium ion binding | GO:0004143 diacylglycerol kinase activity	-	pfam00609 DAGK_acc	GO & Domain	15241456	gnl|REF_TAIR|AT5G07920.1	diacylglycerol kinase1 [Arabidopsis thaliana]	Arabidopsis thaliana	3702	728	GO:0005509 ; GO:0004143 ; GO:0035556 ; GO:0007205 ; GO:0009395 ; GO:0046486 ; GO:0005622	K00901	E2.7.1.107, DGK, dgkA; diacylglycerol kinase (ATP dependent) [EC:2.7.1.107]	4	ko04070:-:Phosphatidylinositol signaling system##ko00561:-:Glycerolipid metabolism##ko00564:-:Glycerophospholipid metabolism##ko01100:-:Metabolic pathways
TCONS_00062370	XLOC_061969	1358	6.99492	8.02777	3.23107	0.198692	-1.1143	NOT_CHANGED	NOT_CHANGED	KMER51_scaffold52832_Locus_48646_1_10.2_FORK:0-1358	1358	gi|297807703|ref|XP_002871735.1| inositol 1,3,4-trisphosphate 5/6-kinase	320	2.08e-181	625.842	GO:0032957 inositol trisphosphate metabolic process | GO:0052746 inositol phosphorylation	GO:0005829 cytosol	GO:0052726 inositol-1,3,4-trisphosphate 5-kinase activity | GO:0047325 inositol tetrakisphosphate 1-kinase activity | GO:0005524 ATP binding | GO:0000287 magnesium ion binding | GO:0052725 inositol-1,3,4-trisphosphate 6-kinase activity	2.7.1.134 | 2.7.1.159	pfam05770 Ins134_P3_kin | pfam13535 ATP-grasp_4	GO & Enzyme & Domain	297807703	gnl|REF_WGS:ADBK|ARALYDRAFT_488533	inositol 1,3,4-trisphosphate 5/6-kinase [Arabidopsis lyrata subsp. lyrata]	Arabidopsis lyrata subsp. lyrata	81972	320	GO:0052726 ; GO:0047325 ; GO:0005524 ; GO:0000287 ; GO:0052725 ; GO:0032957 ; GO:0052746 ; GO:0005829	K00913	ITPK1; inositol-1,3,4-trisphosphate 5/6-kinase / inositol-tetrakisphosphate 1-kinase [EC:2.7.1.159 2.7.1.134]	3	ko04070:-:Phosphatidylinositol signaling system##ko00562:-:Inositol phosphate metabolism##ko01100:-:Metabolic pathways
TCONS_00039351	XLOC_039092	613	10.1554	5.50762	6.84832	-0.882746	-0.568425	NOT_CHANGED	NOT_CHANGED	KMER45_scaffold20875_Locus_11496_0_13.0_LINEAR:0-613	613	gi|22330126|ref|NP_175359.2| phosphatidylinositol 4-kinase alpha	63	1.7e-36	157.053	GO:0046854 phosphatidylinositol phosphorylation | GO:0006661 phosphatidylinositol biosynthetic process | GO:0048015 phosphatidylinositol-mediated signaling	GO:0009507 chloroplast	GO:0035004 phosphatidylinositol 3-kinase activity | GO:0035091 phosphatidylinositol binding | GO:0004430 1-phosphatidylinositol 4-kinase activity	2.7.1.67	-	GO & Enzyme	22330126	gnl|REF_TAIR|AT1G49340.2	phosphatidylinositol 4-kinase alpha [Arabidopsis thaliana]	Arabidopsis thaliana	3702	2028	GO:0035004 ; GO:0005488 ; GO:0004430 ; GO:0046854 ; GO:0048015	K00888	PI4K; phosphatidylinositol 4-kinase [EC:2.7.1.67]	3	ko04070:-:Phosphatidylinositol signaling system##ko00562:-:Inositol phosphate metabolism##ko01100:-:Metabolic pathways
TCONS_00037138	XLOC_036891	1079	8.21506	10.7779	8.05154	0.391733	-0.0290064	NOT_CHANGED	NOT_CHANGED	KMER45_C665349_15.0:0-1079	1079	gi|21592823|gb|AAM64773.1| putative inositol hexaphosphate kinase	282	2.24e-167	579.185	GO:0010264 myo-inositol hexakisphosphate biosynthetic process | GO:0006355 regulation of transcription, DNA-dependent | GO:0009860 pollen tube growth | GO:0016310 phosphorylation | GO:0009846 pollen germination	GO:0005829 cytosol | GO:0005634 nucleus | GO:0005886 plasma membrane	GO:0000823 inositol-1,4,5-trisphosphate 6-kinase activity | GO:0008440 inositol-1,4,5-trisphosphate 3-kinase activity | GO:0051765 inositol tetrakisphosphate kinase activity | GO:0052725 inositol-1,3,4-trisphosphate 6-kinase activity	2.7.1.151 | 2.7.1.140	pfam03770 IPK	GO & Enzyme & Domain	21592823	AAM64773.1	putative inositol hexaphosphate kinase [Arabidopsis thaliana]	Arabidopsis thaliana	3702	286	GO:0000823 ; GO:0008440 ; GO:0051765 ; GO:0052725 ; GO:0010264 ; GO:0006355 ; GO:0009860 ; GO:0016310 ; GO:0009846 ; GO:0005829 ; GO:0005634 ; GO:0005886	K00915	IPK2; 1D-myo-Inositol-tetrakisphosphate 5-kinase / inositol-polyphosphate multikinase [EC:2.7.1.140 2.7.1.151]	3	ko04070:-:Phosphatidylinositol signaling system##ko00562:-:Inositol phosphate metabolism##ko01100:-:Metabolic pathways
TCONS_00053502	XLOC_053171	1639	6.8156	4.59659	6.60652	-0.568277	-0.0449501	NOT_CHANGED	NOT_CHANGED	KMER51_C523891_26.0:0-1639	1639	gi|18422256|ref|NP_568613.1| inositol-pentakisphosphate 2-kinase	443	3.36e-236	808.026	GO:0010264 myo-inositol hexakisphosphate biosynthetic process | GO:0042742 defense response to bacterium | GO:0016310 phosphorylation | GO:0030001 metal ion transport | GO:0050832 defense response to fungus | GO:0051607 defense response to virus | GO:0030643 cellular phosphate ion homeostasis	-	GO:0035299 inositol pentakisphosphate 2-kinase activity | GO:0046872 metal ion binding | GO:0005524 ATP binding | GO:0032942 inositol tetrakisphosphate 2-kinase activity	-	pfam06090 Ins_P5_2-kin	GO & Domain	18422256	gnl|REF_TAIR|AT5G42810.1	inositol-pentakisphosphate 2-kinase 1 [Arabidopsis thaliana]	Arabidopsis thaliana	3702	451	GO:0035299 ; GO:0046872 ; GO:0005524 ; GO:0032942 ; GO:0010264 ; GO:0042742 ; GO:0016310 ; GO:0030001 ; GO:0050832 ; GO:0051607 ; GO:0030643	K10572	IPPK; inositol-pentakisphosphate 2-kinase [EC:2.7.1.158]	3	ko04070:-:Phosphatidylinositol signaling system##ko00562:-:Inositol phosphate metabolism##ko01100:-:Metabolic pathways
TCONS_00067320	XLOC_066898	580	21.119	12.8118	11.4287	-0.721068	-0.88588	NOT_CHANGED	NOT_CHANGED	KMER57_C335729_10.0:1-581	580	gi|15237610|ref|NP_201212.1| phosphatidylinositol 4-kinase beta 1	123	4.14e-80	289.025	GO:0048768 root hair cell tip growth | GO:0006661 phosphatidylinositol biosynthetic process | GO:0009860 pollen tube growth	GO:0005829 cytosol | GO:0030659 cytoplasmic vesicle membrane | GO:0035619 root hair tip | GO:0005634 nucleus	GO:0017137 Rab GTPase binding | GO:0004430 1-phosphatidylinositol 4-kinase activity | GO:0043424 protein histidine kinase binding	2.7.1.67	-	GO & Enzyme	15237610	gnl|REF_TAIR|AT5G64070.1	phosphatidylinositol 4-OH kinase beta1 [Arabidopsis thaliana]	Arabidopsis thaliana	3702	1121	GO:0017137 ; GO:0004430 ; GO:0043424 ; GO:0035004 ; GO:0048768 ; GO:0048015 ; GO:0006661 ; GO:0009860 ; GO:0046854 ; GO:0005829 ; GO:0030659 ; GO:0035619 ; GO:0005634	K00888	PI4K; phosphatidylinositol 4-kinase [EC:2.7.1.67]	3	ko04070:-:Phosphatidylinositol signaling system##ko00562:-:Inositol phosphate metabolism##ko01100:-:Metabolic pathways
TCONS_00049198	XLOC_048881	1268	13.072	21.6705	10.2255	0.729253	-0.354308	NOT_CHANGED	NOT_CHANGED	KMER45_scaffold65526_Locus_66054_0_25.1_LINEAR:0-1268	1268	gi|15237403|ref|NP_197178.1| inositol-tetrakisphosphate 1-kinase 1	319	1.25e-190	656.502	GO:0032957 inositol trisphosphate metabolic process | GO:0052746 inositol phosphorylation	GO:0005829 cytosol	GO:0052726 inositol-1,3,4-trisphosphate 5-kinase activity | GO:0047325 inositol tetrakisphosphate 1-kinase activity | GO:0005524 ATP binding | GO:0000287 magnesium ion binding | GO:0052725 inositol-1,3,4-trisphosphate 6-kinase activity	2.7.1.134 | 2.7.1.159	pfam05770 Ins134_P3_kin	GO & Enzyme & Domain	15237403	gnl|REF_TAIR|AT5G16760.1	inositol-tetrakisphosphate 1-kinase 1 [Arabidopsis thaliana]	Arabidopsis thaliana	3702	319	GO:0052726 ; GO:0047325 ; GO:0005524 ; GO:0000287 ; GO:0052725 ; GO:0032957 ; GO:0052746 ; GO:0005829	K00913	ITPK1; inositol-1,3,4-trisphosphate 5/6-kinase / inositol-tetrakisphosphate 1-kinase [EC:2.7.1.159 2.7.1.134]	3	ko04070:-:Phosphatidylinositol signaling system##ko00562:-:Inositol phosphate metabolism##ko01100:-:Metabolic pathways
TCONS_00041407	XLOC_041134	2333	11.7304	11.6322	5.73812	-0.0121282	-1.0316	NOT_CHANGED	NOT_CHANGED	KMER45_scaffold31203_Locus_18847_2_31.3_COMPLEX:687-3020	2333	gi|15232786|ref|NP_187603.1| phosphatidylinositol-4-phosphate 5-kinase 9	636	0	1297.25	GO:0046854 phosphatidylinositol phosphorylation | GO:0005975 carbohydrate metabolic process | GO:0006520 cellular amino acid metabolic process	GO:0016020 membrane | GO:0005634 nucleus | GO:0005829 cytosol	GO:0005515 protein binding | GO:0016308 1-phosphatidylinositol-4-phosphate 5-kinase activity | GO:0005524 ATP binding	2.7.1.68	pfam01504 PIP5K | pfam02493 MORN	GO & Enzyme & Domain	15232786	gnl|REF_TAIR|AT3G09920.1	phosphatidyl inositol monophosphate 5 kinase [Arabidopsis thaliana]	Arabidopsis thaliana	3702	815	GO:0005515 ; GO:0016308 ; GO:0005524 ; GO:0046854 ; GO:0005975 ; GO:0006520 ; GO:0016020 ; GO:0005634 ; GO:0005829	K00889	E2.7.1.68, PIP5K; 1-phosphatidylinositol-4-phosphate 5-kinase [EC:2.7.1.68]	6	ko04070:-:Phosphatidylinositol signaling system##ko00562:-:Inositol phosphate metabolism##ko04144:-:Endocytosis##ko04810:-:Regulation of actin cytoskeleton##ko04666:-:Fc gamma R-mediated phagocytosis##ko01100:-:Metabolic pathways
TCONS_00039097	XLOC_038838	907	12.4845	4.43948	4.2893	-1.49168	-1.54132	NOT_CHANGED	NOT_CHANGED	KMER45_scaffold19491_Locus_10616_3_12.5_COMPLEX:814-1721	907	gi|15217451|ref|NP_177897.1| phosphatidylinositol-4-phosphate 5-kinase 2	286	2.78e-185	638.728	GO:0048768 root hair cell tip growth | GO:0009958 positive gravitropism | GO:0010311 lateral root formation | GO:0046854 phosphatidylinositol phosphorylation | GO:0003006 developmental process involved in reproduction	GO:0016324 apical plasma membrane | GO:0005737 cytoplasm	GO:0003785 actin monomer binding | GO:0051015 actin filament binding | GO:0016308 1-phosphatidylinositol-4-phosphate 5-kinase activity | GO:0005524 ATP binding	-	pfam01504 PIP5K	GO & Domain	15217451	gnl|REF_TAIR|AT1G77740.1	phosphatidylinositol-4-phosphate 5-kinase 2 [Arabidopsis thaliana]	Arabidopsis thaliana	3702	754	GO:0003785 ; GO:0051015 ; GO:0016308 ; GO:0005524 ; GO:0009958 ; GO:0040007 ; GO:0010311 ; GO:0046854 ; GO:0003006 ; GO:0005886	K00889	E2.7.1.68, PIP5K; 1-phosphatidylinositol-4-phosphate 5-kinase [EC:2.7.1.68]	6	ko04070:-:Phosphatidylinositol signaling system##ko00562:-:Inositol phosphate metabolism##ko04144:-:Endocytosis##ko04810:-:Regulation of actin cytoskeleton##ko04666:-:Fc gamma R-mediated phagocytosis##ko01100:-:Metabolic pathways
TCONS_00067274	XLOC_066853	557	10.7242	10.1119	5.09171	-0.0848159	-1.07465	NOT_CHANGED	NOT_CHANGED	KMER57_C332521__6.0:7-564	557	gi|42563125|ref|NP_177257.3| 1-phosphatidylinositol-4-phosphate 5-kinase	182	7.35e-117	411.221	GO:0046854 phosphatidylinositol phosphorylation | GO:0044267 cellular protein metabolic process	-	GO:0046872 metal ion binding | GO:0016788 hydrolase activity, acting on ester bonds | GO:0005524 ATP binding | GO:0000285 1-phosphatidylinositol-3-phosphate 5-kinase activity	-	pfam01504 PIP5K	GO & Domain	42563125	gnl|REF_TAIR|AT1G71010.1	1-phosphatidylinositol-4-phosphate 5-kinase [Arabidopsis thaliana]	Arabidopsis thaliana	3702	1648	GO:0005524 ; GO:0000285 ; GO:0046854 ; GO:0044267	K00921	PIKFYVE, FAB1; 1-phosphatidylinositol-3-phosphate 5-kinase [EC:2.7.1.150]	4	ko04070:-:Phosphatidylinositol signaling system##ko00562:-:Inositol phosphate metabolism##ko04810:-:Regulation of actin cytoskeleton##ko04145:-:Phagosome
TCONS_00069663	XLOC_069222	1153	7.09694	4.91873	2.86462	-0.528911	-1.30885	NOT_CHANGED	NOT_CHANGED	KMER57_scaffold24611_Locus_19318_0__4.8_LINEAR:252-1405	1153	gi|297846424|ref|XP_002891093.1| phosphatidylinositol-4-phosphate 5-kinase family protein	285	6.48e-141	491.204	GO:0046854 phosphatidylinositol phosphorylation | GO:0044267 cellular protein metabolic process	-	GO:0016308 1-phosphatidylinositol-4-phosphate 5-kinase activity | GO:0005524 ATP binding | GO:0000285 1-phosphatidylinositol-3-phosphate 5-kinase activity	-	-	GO only	297846424	gnl|REF_WGS:ADBK|ARALYDRAFT_473583	phosphatidylinositol-4-phosphate 5-kinase family protein [Arabidopsis lyrata subsp. lyrata]	Arabidopsis lyrata subsp. lyrata	81972	1450	GO:0046872 ; GO:0016308 ; GO:0005524 ; GO:0000285 ; GO:0046854 ; GO:0044267	K00921	PIKFYVE, FAB1; 1-phosphatidylinositol-3-phosphate 5-kinase [EC:2.7.1.150]	4	ko04070:-:Phosphatidylinositol signaling system##ko00562:-:Inositol phosphate metabolism##ko04810:-:Regulation of actin cytoskeleton##ko04145:-:Phagosome
TCONS_00047664	XLOC_047359	1025	9.76341	9.05833	6.24976	-0.10814	-0.643584	NOT_CHANGED	NOT_CHANGED	KMER45_scaffold59903_Locus_51515_0_10.6_LINEAR:709-1734	1025	gi|24711346|gb|AAN62481.1| phosphatidylinositol 3-kinase	330	2.27e-194	668.944	GO:0009651 response to salt stress | GO:0048015 phosphatidylinositol-mediated signaling | GO:0072593 reactive oxygen species metabolic process | GO:0046854 phosphatidylinositol phosphorylation | GO:0006897 endocytosis | GO:0055046 microgametogenesis	GO:0005942 phosphatidylinositol 3-kinase complex	GO:0005488 binding | GO:0016303 1-phosphatidylinositol-3-kinase activity	-	pfam00613 PI3Ka	GO & Domain	24711346	AAN62481.1	phosphatidylinositol 3-kinase [Brassica napus]	Brassica napus	3708	813	GO:0005488 ; GO:0016303 ; GO:0009651 ; GO:0048015 ; GO:0072593 ; GO:0046854 ; GO:0006897 ; GO:0055046 ; GO:0005942	K00914	PIK3C3, VPS34; phosphatidylinositol 3-kinase [EC:2.7.1.137]	6	ko04070:-:Phosphatidylinositol signaling system##ko00562:-:Inositol phosphate metabolism##ko05152:-:Tuberculosis##ko04145:-:Phagosome##ko04140:-:Regulation of autophagy##ko01100:-:Metabolic pathways
TCONS_00054492	XLOC_054151	877	7.58256	10.9744	9.40627	0.533385	0.310938	NOT_CHANGED	NOT_CHANGED	KMER51_scaffold14795_Locus_8030_3_11.2_COMPLEX:0-877	877	gi|24711346|gb|AAN62481.1| phosphatidylinositol 3-kinase	236	5.89e-159	551.191	GO:0009651 response to salt stress | GO:0048015 phosphatidylinositol-mediated signaling | GO:0072593 reactive oxygen species metabolic process | GO:0046854 phosphatidylinositol phosphorylation | GO:0006897 endocytosis | GO:0055046 microgametogenesis	GO:0005942 phosphatidylinositol 3-kinase complex	GO:0005488 binding | GO:0016303 1-phosphatidylinositol-3-kinase activity	-	pfam00454 PI3_PI4_kinase	GO & Domain	24711346	AAN62481.1	phosphatidylinositol 3-kinase [Brassica napus]	Brassica napus	3708	813	GO:0005488 ; GO:0016303 ; GO:0009651 ; GO:0048015 ; GO:0072593 ; GO:0046854 ; GO:0006897 ; GO:0055046 ; GO:0005942	K00914	PIK3C3, VPS34; phosphatidylinositol 3-kinase [EC:2.7.1.137]	6	ko04070:-:Phosphatidylinositol signaling system##ko00562:-:Inositol phosphate metabolism##ko05152:-:Tuberculosis##ko04145:-:Phagosome##ko04140:-:Regulation of autophagy##ko01100:-:Metabolic pathways
TCONS_00040138	XLOC_039871	1623	3.20962	3.4026	2.20323	0.0842351	-0.542782	NOT_CHANGED	NOT_CHANGED	KMER45_scaffold25044_Locus_14357_0__8.1_COMPLEX:0-1623	1623	gi|297794581|ref|XP_002865175.1| kinase family protein	431	1.52e-241	825.8	GO:0006468 protein phosphorylation | GO:0007047 cellular cell wall organization | GO:0009742 brassinosteroid mediated signaling pathway | GO:0009069 serine family amino acid metabolic process | GO:0005982 starch metabolic process | GO:0005985 sucrose metabolic process	GO:0005576 extracellular region | GO:0005886 plasma membrane	GO:0004674 protein serine/threonine kinase activity | GO:0004872 receptor activity | GO:0004713 protein tyrosine kinase activity | GO:0005524 ATP binding | GO:0004650 polygalacturonase activity	-	pfam00069 Pkinase | pfam07714 Pkinase_Tyr	GO & Domain	297794581	gnl|REF_WGS:ADBK|ARALYDRAFT_494321	kinase family protein [Arabidopsis lyrata subsp. lyrata]	Arabidopsis lyrata subsp. lyrata	81972	489	GO:0004674 ; GO:0004872 ; GO:0004713 ; GO:0005524 ; GO:0004650 ; GO:0006468 ; GO:0007047 ; GO:0009742 ; GO:0009069 ; GO:0005982 ; GO:0005985 ; GO:0005576 ; GO:0005886	K14500	BSK; BR-signaling kinase [EC:2.7.11.1]	1	ko04075:-:Plant hormone signal transduction
TCONS_00071197	XLOC_070739	1246	39.0445	55.1231	60.129	0.497538	0.622942	NOT_CHANGED	NOT_CHANGED	KMER57_scaffold35004_Locus_32395_0_38.7_LINEAR:0-1246	1246	gi|18418600|ref|NP_567980.1| BR-signaling kinase 1	363	9.22e-249	849.794	GO:0006468 protein phosphorylation | GO:0009737 response to abscisic acid stimulus | GO:0009742 brassinosteroid mediated signaling pathway	GO:0009506 plasmodesma | GO:0005773 vacuole | GO:0005886 plasma membrane	GO:0004672 protein kinase activity | GO:0004872 receptor activity | GO:0005524 ATP binding | GO:0005515 protein binding	2.7.11.1	pfam00069 Pkinase | pfam07714 Pkinase_Tyr | pfam13414 TPR_11	GO & Enzyme & Domain	18418600	gnl|REF_TAIR|AT4G35230.1	BR-signaling kinase 1 [Arabidopsis thaliana]	Arabidopsis thaliana	3702	512	GO:0004672 ; GO:0004872 ; GO:0005524 ; GO:0005515 ; GO:0006468 ; GO:0009737 ; GO:0009742 ; GO:0009506 ; GO:0005773 ; GO:0005886	K14500	BSK; BR-signaling kinase [EC:2.7.11.1]	1	ko04075:-:Plant hormone signal transduction
TCONS_00014233	XLOC_014132	989	7.15997	5.76475	6.15027	-0.312695	-0.219304	NOT_CHANGED	NOT_CHANGED	KMER33_scaffold36011_Locus_20564_0_37.5_LINEAR:0-989	989	gi|15227774|ref|NP_179885.1| serine/threonine-protein kinase SRK2J	327	1.01e-201	693.383	GO:0006468 protein phosphorylation | GO:0009737 response to abscisic acid stimulus | GO:0009651 response to salt stress | GO:0009069 serine family amino acid metabolic process	GO:0005634 nucleus | GO:0005829 cytosol	GO:0005515 protein binding | GO:0005524 ATP binding | GO:0004674 protein serine/threonine kinase activity	2.7.11.1	pfam00069 Pkinase | pfam07714 Pkinase_Tyr	GO & Enzyme & Domain	15227774	gnl|REF_TAIR|AT2G23030.1	serine/threonine-protein kinase SNRK2.9 [Arabidopsis thaliana]	Arabidopsis thaliana	3702	339	GO:0005515 ; GO:0005524 ; GO:0004674 ; GO:0006468 ; GO:0009737 ; GO:0009651 ; GO:0009069 ; GO:0005634 ; GO:0005829	K14498	SNRK2; serine/threonine-protein kinase SRK2 [EC:2.7.11.1]	1	ko04075:-:Plant hormone signal transduction
TCONS_00029598	XLOC_029402	289	12.2967	2.14864	9.01674	-2.51678	-0.447593	DOWN	NOT_CHANGED	KMER39_scaffold54892_Locus_38696_0__3.2_LINEAR:0-289	289	gi|240254494|ref|NP_179656.4| catalytic domain of protein kinase and Mad3-BUB1-I domain-containing protein	95	3.42e-58	216.151	GO:0006468 protein phosphorylation | GO:0009069 serine family amino acid metabolic process	-	GO:0005524 ATP binding | GO:0004674 protein serine/threonine kinase activity	-	-	GO only	240254494	gnl|REF_TAIR|AT2G20635.1	protein kinase and Mad3-BUB1-I domain-containing protein [Arabidopsis thaliana]	Arabidopsis thaliana	3702	525	GO:0005524 ; GO:0004674 ; GO:0006468 ; GO:0009069	K02178	BUB1; checkpoint serine/threonine-protein kinase [EC:2.7.11.1]	5	ko04113:-:Meiosis - yeast##ko04111:-:Cell cycle - yeast##ko04914:-:Progesterone-mediated oocyte maturation##ko04110:-:Cell cycle##ko04114:-:Oocyte meiosis
TCONS_00025788	XLOC_025607	975	12.249	6.46756	13.9574	-0.921371	0.188366	NOT_CHANGED	NOT_CHANGED	KMER39_scaffold31681_Locus_17526_2_23.9_COMPLEX:2-977	975	gi|30696733|ref|NP_568840.3| protein kinase C substrate 80K-H	130	3.06e-76	277.916	-	-	-	-	pfam07915 PRKCSH	Domain only	30696733	gnl|REF_TAIR|AT5G56360.1	glucosidase II beta subunit protein PSL4 [Arabidopsis thaliana]	Arabidopsis thaliana	3702	647	GO:0016023	K08288	PRKCSH; protein kinase C substrate 80K-H	1	ko04141:-:Protein processing in endoplasmic reticulum
TCONS_00027289	XLOC_027105	598	6.32908	1.9964	3.55298	-1.66459	-0.832966	NOT_CHANGED	NOT_CHANGED	KMER39_scaffold41186_Locus_24844_1_14.3_COMPLEX:583-1181	598	gi|30696733|ref|NP_568840.3| protein kinase C substrate 80K-H	132	1.77e-75	273.917	-	GO:0016023 cytoplasmic membrane-bounded vesicle	-	-	pfam12999 PRKCSH-like	GO & Domain	30696733	gnl|REF_TAIR|AT5G56360.1	glucosidase II beta subunit protein PSL4 [Arabidopsis thaliana]	Arabidopsis thaliana	3702	647	GO:0016023	K08288	PRKCSH; protein kinase C substrate 80K-H	1	ko04141:-:Protein processing in endoplasmic reticulum
TCONS_00067809	XLOC_067386	1722	11.3092	10.175	5.78125	-0.152468	-0.968044	NOT_CHANGED	NOT_CHANGED	KMER57_C378989_15.0:0-1722	1722	gi|189166076|gb|ACD79975.1| serine/threonine-protein kinase ATPK19/ATPK2	451	1.17e-291	992.431	GO:0006468 protein phosphorylation | GO:0009651 response to salt stress | GO:0009409 response to cold | GO:0009408 response to heat | GO:0045727 positive regulation of translation | GO:0007165 signal transduction | GO:0009069 serine family amino acid metabolic process	GO:0005840 ribosome | GO:0005634 nucleus	GO:0005524 ATP binding | GO:0004697 protein kinase C activity | GO:0005515 protein binding	2.7.11.1	pfam00069 Pkinase | pfam07714 Pkinase_Tyr | pfam00433 Pkinase_C	GO & Enzyme & Domain	189166076	ACD79975.1	serine/threonine-protein kinase ATPK19/ATPK2 [Brassica rapa]	Brassica rapa	3711	458	GO:0004674 ; GO:0005515 ; GO:0006468 ; GO:0009651 ; GO:0009409 ; GO:0009408 ; GO:0045727 ; GO:0009069 ; GO:0005737 ; GO:0005634	K04688	RPS6KB; p70 ribosomal S6 kinase [EC:2.7.11.1]	9	ko04150:-:mTOR signaling pathway##ko04066:-:HIF-1 signaling pathway##ko04666:-:Fc gamma R-mediated phagocytosis##ko05221:-:Acute myeloid leukemia##ko04350:-:TGF-beta signaling pathway##ko04910:-:Insulin signaling pathway##ko05205:-:Proteoglycans in cancer##ko04151:-:PI3K-Akt signaling pathway##ko04012:-:ErbB signaling pathway
TCONS_00077085	XLOC_076600	1707	9.18773	14.5101	10.6708	0.659277	0.215888	NOT_CHANGED	NOT_CHANGED	KMER63_scaffold2792_Locus_984_0_31.4_BUBBLE:0-1707	1707	gi|15231959|ref|NP_187484.1| serine/threonine protein kinase 2	368	5.03e-218	747.594	GO:0006468 protein phosphorylation | GO:0009651 response to salt stress | GO:0009409 response to cold | GO:0009408 response to heat | GO:0045727 positive regulation of translation | GO:0007165 signal transduction | GO:0009069 serine family amino acid metabolic process	GO:0005840 ribosome | GO:0005634 nucleus	GO:0005524 ATP binding | GO:0004697 protein kinase C activity | GO:0005515 protein binding	2.7.11.1	pfam00069 Pkinase | pfam07714 Pkinase_Tyr | pfam00433 Pkinase_C	GO & Enzyme & Domain	15231959	gnl|REF_TAIR|AT3G08720.1	serine/threonine protein kinase 2 [Arabidopsis thaliana]	Arabidopsis thaliana	3702	471	GO:0005524 ; GO:0004697 ; GO:0005515 ; GO:0006468 ; GO:0009651 ; GO:0009409 ; GO:0009408 ; GO:0045727 ; GO:0007165 ; GO:0009069 ; GO:0005840 ; GO:0005634	K04688	RPS6KB; p70 ribosomal S6 kinase [EC:2.7.11.1]	9	ko04150:-:mTOR signaling pathway##ko04066:-:HIF-1 signaling pathway##ko04666:-:Fc gamma R-mediated phagocytosis##ko05221:-:Acute myeloid leukemia##ko04350:-:TGF-beta signaling pathway##ko04910:-:Insulin signaling pathway##ko05205:-:Proteoglycans in cancer##ko04151:-:PI3K-Akt signaling pathway##ko04012:-:ErbB signaling pathway
TCONS_00037115	XLOC_036868	1032	3.43784	6.73811	2.79482	0.970842	-0.298747	NOT_CHANGED	NOT_CHANGED	KMER45_C664049__7.0:0-1032	1032	gi|15232491|ref|NP_188759.1| mitogen-activated protein kinase kinase 5	321	3.7e-189	651.614	GO:0010227 floral organ abscission | GO:2000037 regulation of stomatal complex patterning | GO:0000187 activation of MAPK activity | GO:2000038 regulation of stomatal complex development | GO:0009814 defense response, incompatible interaction | GO:0000165 MAPKKK cascade | GO:0009069 serine family amino acid metabolic process	GO:0005737 cytoplasm | GO:0005634 nucleus	GO:0004708 MAP kinase kinase activity | GO:0004674 protein serine/threonine kinase activity | GO:0005524 ATP binding	2.7.11.1	pfam00069 Pkinase | pfam07714 Pkinase_Tyr | pfam01636 APH	GO & Enzyme & Domain	15232491	gnl|REF_TAIR|AT3G21220.1	mitogen-activated protein kinase kinase 5 [Arabidopsis thaliana]	Arabidopsis thaliana	3702	348	GO:0004708 ; GO:0004674 ; GO:0005524 ; GO:0010227 ; GO:2000037 ; GO:0000187 ; GO:2000038 ; GO:0009814 ; GO:0000165 ; GO:0009069 ; GO:0005737 ; GO:0005634	K13413	MKK4_5P; mitogen-activated protein kinase kinase 4/5, plant [EC:2.7.12.2]	1	ko04626:-:Plant-pathogen interaction
TCONS_00062674	XLOC_062272	1940	13.7513	12.7282	13.4859	-0.11154	-0.0281162	NOT_CHANGED	NOT_CHANGED	KMER51_scaffold53928_Locus_50853_0_27.8_COMPLEX:0-1940	1940	gi|15220142|ref|NP_178161.1| glycerol kinase	436	5.85e-277	943.552	GO:0002237 response to molecule of bacterial origin | GO:0019563 glycerol catabolic process | GO:0006072 glycerol-3-phosphate metabolic process | GO:0016310 phosphorylation | GO:0010188 response to microbial phytotoxin | GO:0080167 response to karrikin | GO:0046486 glycerolipid metabolic process	GO:0005829 cytosol	GO:0019200 carbohydrate kinase activity | GO:0005488 binding | GO:0004370 glycerol kinase activity	2.7.1.30	pfam00370 FGGY_N | pfam02782 FGGY_C	GO & Enzyme & Domain	15220142	gnl|REF_TAIR|AT1G80460.1	glycerol kinase-like protein [Arabidopsis thaliana]	Arabidopsis thaliana	3702	522	GO:0019200 ; GO:0004370 ; GO:0002237 ; GO:0019563 ; GO:0006072 ; GO:0016310 ; GO:0010188 ; GO:0080167 ; GO:0046486 ; GO:0005829	K00864	E2.7.1.30, glpK; glycerol kinase [EC:2.7.1.30]	4	ko04626:-:Plant-pathogen interaction##ko00561:-:Glycerolipid metabolism##ko03320:-:PPAR signaling pathway##ko01100:-:Metabolic pathways
TCONS_00061357	XLOC_060965	1215	11.0242	10.7527	7.27232	-0.035975	-0.600186	NOT_CHANGED	NOT_CHANGED	KMER51_scaffold48535_Locus_41231_0_13.1_LINEAR:0-1215	1215	gi|22331739|ref|NP_190753.2| calcium-dependent protein kinase 13	344	1.67e-223	765.812	GO:0006468 protein phosphorylation | GO:0009069 serine family amino acid metabolic process	-	GO:0004683 calmodulin-dependent protein kinase activity | GO:0005509 calcium ion binding | GO:0005524 ATP binding	2.7.11.1	pfam00069 Pkinase | pfam07714 Pkinase_Tyr	GO & Enzyme & Domain	22331739	gnl|REF_TAIR|AT3G51850.1	calcium-dependent protein kinase 13 [Arabidopsis thaliana]	Arabidopsis thaliana	3702	528	GO:0004683 ; GO:0005509 ; GO:0005524 ; GO:0006468 ; GO:0009069	K13412	CPK; calcium-dependent protein kinase [EC:2.7.11.1]	2	ko04626:-:Plant-pathogen interaction##ko05145:-:Toxoplasmosis
TCONS_00070732	XLOC_070278	1143	17.0559	13.2938	17.7988	-0.359517	0.0615091	NOT_CHANGED	NOT_CHANGED	KMER57_scaffold32026_Locus_28178_3_24.0_COMPLEX:0-1143	1143	gi|15239742|ref|NP_197446.1| calcium-dependent protein kinase 19	293	2.32e-190	655.613	GO:0006468 protein phosphorylation | GO:0009069 serine family amino acid metabolic process	GO:0005886 plasma membrane	GO:0004683 calmodulin-dependent protein kinase activity | GO:0005509 calcium ion binding | GO:0005524 ATP binding	2.7.11.1	pfam00069 Pkinase | pfam07714 Pkinase_Tyr	GO & Enzyme & Domain	15239742	gnl|REF_TAIR|AT5G19450.1	calcium-dependent protein kinase 19 [Arabidopsis thaliana]	Arabidopsis thaliana	3702	533	GO:0004683 ; GO:0005509 ; GO:0005524 ; GO:0006468 ; GO:0009069 ; GO:0005886	K13412	CPK; calcium-dependent protein kinase [EC:2.7.11.1]	2	ko04626:-:Plant-pathogen interaction##ko05145:-:Toxoplasmosis
TCONS_00038319	XLOC_038064	1041	8.85941	7.91812	5.04902	-0.162053	-0.811207	NOT_CHANGED	NOT_CHANGED	KMER45_scaffold15672_Locus_8272_1_11.4_COMPLEX:1200-2241	1041	gi|15238353|ref|NP_196107.1| calcium dependent protein kinase 1	330	5.31e-208	714.268	GO:0046777 protein autophosphorylation | GO:0009069 serine family amino acid metabolic process	GO:0005789 endoplasmic reticulum membrane | GO:0005777 peroxisome	GO:0004683 calmodulin-dependent protein kinase activity | GO:0005515 protein binding | GO:0005509 calcium ion binding | GO:0005524 ATP binding	2.7.11.1	pfam00069 Pkinase | pfam13833 EF_hand_6 | pfam13499 EF_hand_5 | pfam00036 efhand | pfam13405 EF_hand_4 | pfam13202 EF_hand_3	GO & Enzyme & Domain	15238353	gnl|REF_TAIR|AT5G04870.1	calcium dependent protein kinase 1 [Arabidopsis thaliana]	Arabidopsis thaliana	3702	610	GO:0004683 ; GO:0005515 ; GO:0005509 ; GO:0005524 ; GO:0046777 ; GO:0009069 ; GO:0005789 ; GO:0005777	K13412	CPK; calcium-dependent protein kinase [EC:2.7.11.1]	2	ko04626:-:Plant-pathogen interaction##ko05145:-:Toxoplasmosis
TCONS_00063616	XLOC_063206	1510	2.1733	1.53046	2.47038	-0.505922	0.184846	NOT_CHANGED	NOT_CHANGED	KMER51_scaffold57838_Locus_61027_0__7.9_LINEAR:0-1510	1510	gi|15237791|ref|NP_197748.1| calmodulin-like domain protein kinase 9	332	3.62e-193	664.945	GO:0009789 positive regulation of abscisic acid mediated signaling pathway | GO:0046777 protein autophosphorylation | GO:0009069 serine family amino acid metabolic process	GO:0005829 cytosol | GO:0005886 plasma membrane	GO:0005509 calcium ion binding | GO:0005524 ATP binding | GO:0005515 protein binding | GO:0004683 calmodulin-dependent protein kinase activity	2.7.11.1	pfam00069 Pkinase | pfam13499 EF_hand_5 | pfam13833 EF_hand_6 | pfam13405 EF_hand_4 | pfam00036 efhand | pfam13202 EF_hand_3	GO & Enzyme & Domain	15237791	gnl|REF_TAIR|AT5G23580.1	calmodulin-like domain protein kinase 9 [Arabidopsis thaliana]	Arabidopsis thaliana	3702	490	GO:0004683 ; GO:0005509 ; GO:0005524 ; GO:0006468 ; GO:0009069	K13412	CPK; calcium-dependent protein kinase [EC:2.7.11.1]	2	ko04626:-:Plant-pathogen interaction##ko05145:-:Toxoplasmosis
TCONS_00008586	XLOC_008517	1879	7.48336	3.24324	4.518	-1.20625	-0.728002	NOT_CHANGED	NOT_CHANGED	KMER27_scaffold67461_Locus_70806_0_16.6_LINEAR:0-1879	1879	gi|15234656|ref|NP_193925.1| calcium-dependent protein kinase 15	414	4.34e-246	840.907	GO:0006468 protein phosphorylation | GO:0009069 serine family amino acid metabolic process	GO:0009506 plasmodesma | GO:0005886 plasma membrane	GO:0004683 calmodulin-dependent protein kinase activity | GO:0005509 calcium ion binding | GO:0005524 ATP binding | GO:0019903 protein phosphatase binding	2.7.11.1 | 2.7.11.17	pfam00069 Pkinase | pfam07714 Pkinase_Tyr | pfam13499 EF_hand_5 | pfam13833 EF_hand_6 | pfam00036 efhand | pfam13405 EF_hand_4	GO & Enzyme & Domain	15234656	gnl|REF_TAIR|AT4G21940.1	calcium-dependent protein kinase 15 [Arabidopsis thaliana]	Arabidopsis thaliana	3702	554	GO:0004683 ; GO:0005509 ; GO:0005524 ; GO:0019903 ; GO:0006468 ; GO:0009069 ; GO:0009506 ; GO:0005886	K13412	CPK; calcium-dependent protein kinase [EC:2.7.11.1]	2	ko04626:-:Plant-pathogen interaction##ko05145:-:Toxoplasmosis
TCONS_00053667	XLOC_053335	996	8.23155	7.32751	11.9385	-0.167841	0.536386	NOT_CHANGED	NOT_CHANGED	KMER51_scaffold10864_Locus_5352_0_11.4_BUBBLE:9-1005	996	gi|15218451|ref|NP_172492.1| mitogen-activated protein kinase 1	211	3.54e-139	485.427	GO:0000165 MAPKKK cascade | GO:0006468 protein phosphorylation | GO:0009734 auxin mediated signaling pathway | GO:0007178 transmembrane receptor protein serine/threonine kinase signaling pathway | GO:0009069 serine family amino acid metabolic process	-	GO:0004707 MAP kinase activity | GO:0005524 ATP binding	2.7.11.24 | 2.7.11.1	pfam00069 Pkinase | pfam07714 Pkinase_Tyr	GO & Enzyme & Domain	15218451	gnl|REF_TAIR|AT1G10210.1	mitogen-activated protein kinase 1 [Arabidopsis thaliana]	Arabidopsis thaliana	3702	370	GO:0004707 ; GO:0005524 ; GO:0000165 ; GO:0006468 ; GO:0009734 ; GO:0007178 ; GO:0009069	K04371	MAPK1_3; mitogen-activated protein kinase 1/3 [EC:2.7.11.24]	74	ko04724:-:Glutamatergic synapse##ko05164:-:Influenza A##ko04810:-:Regulation of actin cytoskeleton##ko04664:-:Fc epsilon RI signaling pathway##ko05203:-:Viral carcinogenesis##ko05218:-:Melanoma##ko04062:-:Chemokine signaling pathway##ko05213:-:Endometrial cancer##ko04915:-:Estrogen signaling pathway##ko04650:-:Natural killer cell mediated cytotoxicity##ko04722:-:Neurotrophin signaling pathway##ko…
TCONS_00033401	XLOC_033160	1375	15.1897	17.8311	8.26211	0.231302	-0.878511	NOT_CHANGED	NOT_CHANGED	KMER39_scaffold72869_Locus_80518_0_31.8_LINEAR:1664-3039	1375	gi|240255645|ref|NP_567018.4| mitogen-activated protein kinase phosphatase 1	307	4.62e-176	608.068	GO:0016310 phosphorylation | GO:0035335 peptidyl-tyrosine dephosphorylation | GO:0006570 tyrosine metabolic process	-	GO:0016301 kinase activity | GO:0004725 protein tyrosine phosphatase activity | GO:0008138 protein tyrosine/serine/threonine phosphatase activity	3.1.3.16 | 3.1.3.48	pfam00782 DSPc	GO & Enzyme & Domain	240255645	gnl|REF_TAIR|AT3G55270.1	mitogen-activated protein kinase phosphatase 1 [Arabidopsis thaliana]	Arabidopsis thaliana	3702	784	GO:0016301 ; GO:0004725 ; GO:0008138 ; GO:0016310 ; GO:0035335 ; GO:0006570	K05766	SSH; slingshot	1	ko04810:-:Regulation of actin cytoskeleton
TCONS_00067706	XLOC_067284	1007	20.9945	18.2205	12.7781	-0.204449	-0.716338	NOT_CHANGED	NOT_CHANGED	KMER57_C370005_18.0:0-1007	1007	gi|62900625|sp|Q9SCY5.1|KINB2_ARATH RecName: Full=SNF1-related protein kinase regulatory subunit beta-2; Short=AKIN subunit beta-2; Short=AKINB2; Short=AKINbeta2	282	1.25e-161	560.078	GO:0016310 phosphorylation | GO:0006691 leukotriene metabolic process | GO:0006693 prostaglandin metabolic process | GO:0006749 glutathione metabolic process | GO:0019530 taurine metabolic process	-	GO:0003840 gamma-glutamyltransferase activity | GO:0016301 kinase activity	-	pfam04739 AMPKBI | pfam07223 DUF1421	GO & Domain	62900625	Q9SCY5.1	RecName: Full=SNF1-related protein kinase regulatory subunit beta-2; Short=AKIN subunit beta-2; Short=AKINB2; Short=AKINbeta2	Arabidopsis thaliana	3702	289	GO:0003840 ; GO:0016301 ; GO:0016310 ; GO:0006691 ; GO:0006693 ; GO:0006749 ; GO:0019530	K07199	PRKAB; 5'-AMP-activated protein kinase, regulatory beta subunit	6	ko04932:-:Non-alcoholic fatty liver disease (NAFLD)##ko04920:-:Adipocytokine signaling pathway##ko04910:-:Insulin signaling pathway##ko05410:-:Hypertrophic cardiomyopathy (HCM)##ko04710:-:Circadian rhythm##ko04068:-:FoxO signaling pathway
TCONS_00039251	XLOC_038992	1018	10.7684	7.27847	18.4152	-0.565097	0.774093	NOT_CHANGED	NOT_CHANGED	KMER45_scaffold20328_Locus_11095_1_28.6_COMPLEX:252-1270	1018	gi|297808177|ref|XP_002871972.1| AMP-activated protein kinase	208	1.1e-127	447.213	GO:0016310 phosphorylation | GO:0043562 cellular response to nitrogen levels | GO:0009069 serine family amino acid metabolic process	-	GO:0004679 AMP-activated protein kinase activity | GO:0005515 protein binding	-	pfam04739 AMPKBI	GO & Domain	297808177	gnl|REF_WGS:ADBK|ARALYDRAFT_489028	AMP-activated protein kinase [Arabidopsis lyrata subsp. lyrata]	Arabidopsis lyrata subsp. lyrata	81972	319	GO:0004679 ; GO:0005515 ; GO:0016310 ; GO:0043562 ; GO:0009069	K07199	PRKAB; 5'-AMP-activated protein kinase, regulatory beta subunit	6	ko04932:-:Non-alcoholic fatty liver disease (NAFLD)##ko04920:-:Adipocytokine signaling pathway##ko04910:-:Insulin signaling pathway##ko05410:-:Hypertrophic cardiomyopathy (HCM)##ko04710:-:Circadian rhythm##ko04068:-:FoxO signaling pathway
TCONS_00063867	XLOC_063455	1431	2.0095	2.29681	5.01119	0.192795	1.31832	NOT_CHANGED	NOT_CHANGED	KMER51_scaffold6158_Locus_2304_0__7.4_LINEAR:0-1431	1431	gi|334186771|ref|NP_001190787.1| Diacylglycerol kinase family protein	448	5.09e-245	837.353	GO:0009845 seed germination | GO:0009737 response to abscisic acid stimulus | GO:0007205 activation of protein kinase C activity by G-protein coupled receptor protein signaling pathway | GO:0009395 phospholipid catabolic process | GO:0046486 glycerolipid metabolic process | GO:0006687 glycosphingolipid metabolic process	GO:0009705 plant-type vacuole membrane	GO:0004143 diacylglycerol kinase activity | GO:0017050 D-erythro-sphingosine kinase activity | GO:0008481 sphinganine kinase activity | GO:0001729 ceramide kinase activity	-	pfam00781 DAGK_cat	GO & Domain	334186771	gnl|REF_TAIR|AT4G21534.1	Diacylglycerol kinase family protein [Arabidopsis thaliana]	Arabidopsis thaliana	3702	481	GO:0004143 ; GO:0017050 ; GO:0008481 ; GO:0001729 ; GO:0009845 ; GO:0009737 ; GO:0007205 ; GO:0009395 ; GO:0046486 ; GO:0006687 ; GO:0009705	K04718	SPHK; sphingosine kinase [EC:2.7.1.91]	6	ko05152:-:Tuberculosis##ko04020:-:Calcium signaling pathway##ko04666:-:Fc gamma R-mediated phagocytosis##ko00600:-:Sphingolipid metabolism##ko01100:-:Metabolic pathways##ko04370:-:VEGF signaling pathway
TCONS_00072849	XLOC_072380	1648	6.87633	9.62639	10.3371	0.485356	0.588121	NOT_CHANGED	NOT_CHANGED	KMER57_scaffold45174_Locus_53916_0_13.0_LINEAR:6-1654	1648	gi|297804000|ref|XP_002869884.1| D-erythro-sphingosine kinase	478	4.35e-275	937.331	GO:0009845 seed germination | GO:0009737 response to abscisic acid stimulus | GO:0007205 activation of protein kinase C activity by G-protein coupled receptor protein signaling pathway | GO:0009395 phospholipid catabolic process | GO:0046486 glycerolipid metabolic process | GO:0006687 glycosphingolipid metabolic process	GO:0009705 plant-type vacuole membrane	GO:0004143 diacylglycerol kinase activity | GO:0017050 D-erythro-sphingosine kinase activity | GO:0008481 sphinganine kinase activity | GO:0001729 ceramide kinase activity	-	pfam00781 DAGK_cat	GO & Domain	297804000	gnl|REF_WGS:ADBK|ARALYDRAFT_492730	D-erythro-sphingosine kinase [Arabidopsis lyrata subsp. lyrata]	Arabidopsis lyrata subsp. lyrata	81972	1273	GO:0004143 ; GO:0017050 ; GO:0008481 ; GO:0001729 ; GO:0009845 ; GO:0009737 ; GO:0007205 ; GO:0009395 ; GO:0046486 ; GO:0006687 ; GO:0009705	K04718	SPHK; sphingosine kinase [EC:2.7.1.91]	6	ko05152:-:Tuberculosis##ko04020:-:Calcium signaling pathway##ko04666:-:Fc gamma R-mediated phagocytosis##ko00600:-:Sphingolipid metabolism##ko01100:-:Metabolic pathways##ko04370:-:VEGF signaling pathway
TCONS_00039325	XLOC_039066	1364	34.535	28.5112	30.4068	-0.27653	-0.183665	NOT_CHANGED	NOT_CHANGED	KMER45_scaffold20674_Locus_11363_1_52.3_FORK:0-1364	1364	gi|326466971|gb|ADZ75456.1| mitogen-associated protein kinase kinase 1	198	3.32e-122	428.995	GO:0009651 response to salt stress | GO:0009631 cold acclimation | GO:0000187 activation of MAPK activity | GO:0009814 defense response, incompatible interaction | GO:0000165 MAPKKK cascade | GO:0009069 serine family amino acid metabolic process	GO:0005737 cytoplasm | GO:0005886 plasma membrane	GO:0004708 MAP kinase kinase activity | GO:0004674 protein serine/threonine kinase activity | GO:0005524 ATP binding | GO:0005515 protein binding	2.7.12.2 | 2.7.11.1	pfam00069 Pkinase | pfam07714 Pkinase_Tyr	GO & Enzyme & Domain	326466971	ADZ75456.1	mitogen-associated protein kinase kinase 1 [Brassica napus]	Brassica napus	3708	364	GO:0004708 ; GO:0004674 ; GO:0005524 ; GO:0005515 ; GO:0009651 ; GO:0009631 ; GO:0000187 ; GO:0009814 ; GO:0000165 ; GO:0009069 ; GO:0005737 ; GO:0005886	K04368	MAP2K1, MEK1; mitogen-activated protein kinase kinase 1 [EC:2.7.12.2]	55	ko05164:-:Influenza A##ko04810:-:Regulation of actin cytoskeleton##ko04664:-:Fc epsilon RI signaling pathway##ko04620:-:Toll-like receptor signaling pathway##ko05206:-:MicroRNAs in cancer##ko04540:-:Gap junction##ko05218:-:Melanoma##ko05200:-:Pathways in cancer##ko04062:-:Chemokine signaling pathway##ko05213:-:Endometrial cancer##ko04915:-:Estrogen signaling pathway##ko04650:-:Natural killer cell…
TCONS_00026098	XLOC_025916	661	14.8474	7.93768	9.20453	-0.903421	-0.689794	NOT_CHANGED	NOT_CHANGED	KMER39_scaffold33620_Locus_18943_2_31.4_COMPLEX:0-661	661	gi|323435845|gb|ADX66729.1| mitogen-activated protein kinase kinase 2	184	2.44e-122	429.439	GO:0009611 response to wounding | GO:0042542 response to hydrogen peroxide | GO:0009414 response to water deprivation | GO:0009693 ethylene biosynthetic process | GO:0009873 ethylene mediated signaling pathway | GO:0010120 camalexin biosynthetic process | GO:0009651 response to salt stress | GO:0042742 defense response to bacterium | GO:0046777 protein autophosphorylation | GO:0000165 MAPKKK casc…	-	GO:0004708 MAP kinase kinase activity | GO:0005515 protein binding | GO:0030295 protein kinase activator activity | GO:0004674 protein serine/threonine kinase activity | GO:0005524 ATP binding	-	pfam00069 Pkinase | pfam07714 Pkinase_Tyr	GO & Domain	323435845	ADX66729.1	mitogen-activated protein kinase kinase 2 [Brassica napus]	Brassica napus	3708	355	GO:0004708 ; GO:0004674 ; GO:0005524 ; GO:0005515 ; GO:0009414 ; GO:0042742 ; GO:0009611 ; GO:0002237 ; GO:0000187 ; GO:0042542 ; GO:0009814 ; GO:0000165 ; GO:0009069	K04368	MAP2K1, MEK1; mitogen-activated protein kinase kinase 1 [EC:2.7.12.2]	55	ko05164:-:Influenza A##ko04810:-:Regulation of actin cytoskeleton##ko04664:-:Fc epsilon RI signaling pathway##ko04620:-:Toll-like receptor signaling pathway##ko05206:-:MicroRNAs in cancer##ko04540:-:Gap junction##ko05218:-:Melanoma##ko05200:-:Pathways in cancer##ko04062:-:Chemokine signaling pathway##ko05213:-:Endometrial cancer##ko04915:-:Estrogen signaling pathway##ko04650:-:Natural killer cell…
TCONS_00076962	XLOC_076477	589	20.4205	10.4917	14.7998	-0.96077	-0.464441	NOT_CHANGED	NOT_CHANGED	KMER63_scaffold26498_Locus_34406_0__9.0_LINEAR:0-589	589	gi|323435845|gb|ADX66729.1| mitogen-activated protein kinase kinase 2	187	2.46e-120	422.774	GO:0009611 response to wounding | GO:0042542 response to hydrogen peroxide | GO:0009414 response to water deprivation | GO:0009693 ethylene biosynthetic process | GO:0009873 ethylene mediated signaling pathway | GO:0010120 camalexin biosynthetic process | GO:0009651 response to salt stress | GO:0042742 defense response to bacterium | GO:0046777 protein autophosphorylation | GO:0000165 MAPKKK casc…	-	GO:0004708 MAP kinase kinase activity | GO:0005515 protein binding | GO:0030295 protein kinase activator activity | GO:0004674 protein serine/threonine kinase activity | GO:0005524 ATP binding	-	pfam00069 Pkinase | pfam07714 Pkinase_Tyr	GO & Domain	323435845	ADX66729.1	mitogen-activated protein kinase kinase 2 [Brassica napus]	Brassica napus	3708	355	GO:0004708 ; GO:0004674 ; GO:0005524 ; GO:0005515 ; GO:0009414 ; GO:0042742 ; GO:0009611 ; GO:0002237 ; GO:0000187 ; GO:0042542 ; GO:0009814 ; GO:0000165 ; GO:0009069	K04368	MAP2K1, MEK1; mitogen-activated protein kinase kinase 1 [EC:2.7.12.2]	55	ko05164:-:Influenza A##ko04810:-:Regulation of actin cytoskeleton##ko04664:-:Fc epsilon RI signaling pathway##ko04620:-:Toll-like receptor signaling pathway##ko05206:-:MicroRNAs in cancer##ko04540:-:Gap junction##ko05218:-:Melanoma##ko05200:-:Pathways in cancer##ko04062:-:Chemokine signaling pathway##ko05213:-:Endometrial cancer##ko04915:-:Estrogen signaling pathway##ko04650:-:Natural killer cell…
TCONS_00041355	XLOC_041082	852	0.347561	0.533487	0.930147	0.618187	1.42019	NOT_CHANGED	NOT_CHANGED	KMER45_scaffold30976_Locus_18676_0__6.0_COMPLEX:1-853	852	gi|56748564|sp|Q9M3G7.1|ATM_ARATH RecName: Full=Serine/threonine-protein kinase ATM; AltName: Full=Ataxia telangiectasia mutated homolog; Short=AtATM	266	4.02e-173	598.292	GO:0016310 phosphorylation | GO:0009069 serine family amino acid metabolic process	-	GO:0005524 ATP binding | GO:0004674 protein serine/threonine kinase activity	2.7.11.1	pfam00454 PI3_PI4_kinase | pfam02260 FATC	GO & Enzyme & Domain	56748564	Q9M3G7.1	RecName: Full=Serine/threonine-protein kinase ATM; AltName: Full=Ataxia telangiectasia mutated homolog; Short=AtATM	Arabidopsis thaliana	3702	3856	GO:0005524 ; GO:0004674 ; GO:0016310 ; GO:0009069	K04728	ATM, TEL1; ataxia telangiectasia mutated family protein [EC:2.7.11.1]	8	ko05202:-:Transcriptional misregulation in cancer##ko04064:-:NF-kappa B signaling pathway##ko05206:-:MicroRNAs in cancer##ko04210:-:Apoptosis##ko04115:-:p53 signaling pathway##ko04110:-:Cell cycle##ko05166:-:HTLV-I infection##ko04068:-:FoxO signaling pathway
TCONS_00002673	XLOC_002653	672	1.93246	1.45522	2.35461	-0.409201	0.28505	NOT_CHANGED	NOT_CHANGED	KMER21_scaffold53716_Locus_82626_1_15.7_FORK:294-966	672	gi|56748564|sp|Q9M3G7.1|ATM_ARATH RecName: Full=Serine/threonine-protein kinase ATM; AltName: Full=Ataxia telangiectasia mutated homolog; Short=AtATM	224	3.98e-146	508.534	GO:0016310 phosphorylation | GO:0009069 serine family amino acid metabolic process	-	GO:0005524 ATP binding | GO:0004674 protein serine/threonine kinase activity	2.7.11.1	pfam00454 PI3_PI4_kinase	GO & Enzyme & Domain	56748564	Q9M3G7.1	RecName: Full=Serine/threonine-protein kinase ATM; AltName: Full=Ataxia telangiectasia mutated homolog; Short=AtATM	Arabidopsis thaliana	3702	3856	GO:0005524 ; GO:0004674 ; GO:0016310 ; GO:0009069	K04728	ATM, TEL1; ataxia telangiectasia mutated family protein [EC:2.7.11.1]	8	ko05202:-:Transcriptional misregulation in cancer##ko04064:-:NF-kappa B signaling pathway##ko05206:-:MicroRNAs in cancer##ko04210:-:Apoptosis##ko04115:-:p53 signaling pathway##ko04110:-:Cell cycle##ko05166:-:HTLV-I infection##ko04068:-:FoxO signaling pathway
TCONS_00070886	XLOC_070432	1184	7.32902	5.1248	3.28823	-0.516125	-1.15631	NOT_CHANGED	NOT_CHANGED	KMER57_scaffold33023_Locus_29501_0_22.4_COMPLEX:2-1186	1184	gi|1236190|gb|AAA92823.1| cyclin dependent protein kinase homolog; similar to moth bean p34cdc2 protein, PIR Accession Number JQ2243	214	1.44e-135	473.43	GO:0006468 protein phosphorylation | GO:0000910 cytokinesis | GO:0009409 response to cold | GO:0009555 pollen development | GO:0042023 DNA endoreduplication | GO:0008284 positive regulation of cell proliferation | GO:0040020 regulation of meiosis | GO:0009793 embryo development ending in seed dormancy | GO:0009069 serine family amino acid metabolic process	GO:0005829 cytosol | GO:0010005 cortical microtubule, transverse to long axis | GO:0016023 cytoplasmic membrane-bounded vesicle | GO:0009574 preprophase band | GO:0005634 nucleus | GO:0005886 plasma membrane	GO:0005524 ATP binding | GO:0005515 protein binding | GO:0004693 cyclin-dependent protein kinase activity	-	pfam00069 Pkinase	GO & Domain	1236190	AAA92823.1	cyclin dependent protein kinase homolog; similar to moth bean p34cdc2 protein, PIR Accession Number JQ2243 [Brassica napus]	Brassica napus	3708	294	GO:0005524 ; GO:0005515 ; GO:0004693 ; GO:0006468 ; GO:0000910 ; GO:0009409 ; GO:0009555 ; GO:0042023 ; GO:0008284 ; GO:0040020 ; GO:0009793 ; GO:0009069 ; GO:0005829 ; GO:0010005 ; GO:0016023 ; GO:0009574 ; GO:0005634 ; GO:0005886	K02206	CDK2; cyclin-dependent kinase 2 [EC:2.7.11.22]	14	ko05215:-:Prostate cancer##ko05169:-:Epstein-Barr virus infection##ko05162:-:Measles##ko05203:-:Viral carcinogenesis##ko04914:-:Progesterone-mediated oocyte maturation##ko05168:-:Herpes simplex infection##ko05222:-:Small cell lung cancer##ko05200:-:Pathways in cancer##ko04115:-:p53 signaling pathway##ko04151:-:PI3K-Akt signaling pathway##ko04110:-:Cell cycle##ko04068:-:FoxO signaling pathway##ko0…
TCONS_00035862	XLOC_035620	404	18.4348	4.76359	13.3459	-1.95231	-0.466035	NOT_CHANGED	NOT_CHANGED	KMER45_C575955_16.0:0-404	404	gi|15226297|ref|NP_180364.1| cyclin-dependent kinases regulatory subunit 2	74	6.79e-43	175.271	GO:0007049 cell cycle | GO:0009069 serine family amino acid metabolic process | GO:0045859 regulation of protein kinase activity	GO:0005737 cytoplasm | GO:0005634 nucleus	GO:0004693 cyclin-dependent protein kinase activity | GO:0016538 cyclin-dependent protein kinase regulator activity | GO:0005515 protein binding	-	pfam01111 CKS	GO & Domain	15226297	gnl|REF_TAIR|AT2G27970.1	cyclin-dependent kinases regulatory subunit 2 [Arabidopsis thaliana]	Arabidopsis thaliana	3702	83	GO:0004693 ; GO:0016538 ; GO:0005515 ; GO:0007049 ; GO:0009069 ; GO:0045859 ; GO:0005737 ; GO:0005634	K02219	CKS1; cyclin-dependent kinase regulatory subunit CKS1	3	ko05222:-:Small cell lung cancer##ko05200:-:Pathways in cancer##ko04111:-:Cell cycle - yeast
TCONS_00011755	XLOC_011671	308	25.9035	1.83624	10.2342	-3.81832	-1.33975	DOWN	NOT_CHANGED	KMER33_C994420__9.0:4-312	308	gi|15226297|ref|NP_180364.1| cyclin-dependent kinases regulatory subunit 2	74	3.29e-42	170.828	GO:0007049 cell cycle | GO:0009069 serine family amino acid metabolic process | GO:0045859 regulation of protein kinase activity	GO:0005737 cytoplasm | GO:0005634 nucleus	GO:0004693 cyclin-dependent protein kinase activity | GO:0016538 cyclin-dependent protein kinase regulator activity | GO:0005515 protein binding	-	pfam01111 CKS	GO & Domain	15226297	gnl|REF_TAIR|AT2G27970.1	cyclin-dependent kinases regulatory subunit 2 [Arabidopsis thaliana]	Arabidopsis thaliana	3702	83	GO:0004693 ; GO:0016538 ; GO:0005515 ; GO:0007049 ; GO:0009069 ; GO:0045859 ; GO:0005737 ; GO:0005634	K02219	CKS1; cyclin-dependent kinase regulatory subunit CKS1	3	ko05222:-:Small cell lung cancer##ko05200:-:Pathways in cancer##ko04111:-:Cell cycle - yeast
TCONS_00011869	XLOC_011783	3067	10.2513	5.64662	6.10422	-0.860347	-0.747928	NOT_CHANGED	NOT_CHANGED	KMER33_scaffold10542_Locus_4962_0_24.6_COMPLEX:264-3331	3067	gi|9972372|gb|AAG10622.1|AC008030_22 Putative receptor-like serine/threonine kinase - partial protein	276	3.93e-148	515.199	GO:0006468 protein phosphorylation | GO:0055114 oxidation-reduction process | GO:0007178 transmembrane receptor protein serine/threonine kinase signaling pathway | GO:0009069 serine family amino acid metabolic process	-	GO:0005524 ATP binding | GO:0004709 MAP kinase kinase kinase activity | GO:0032440 2-alkenal reductase [NAD(P)] activity	2.7.11.1	pfam00069 Pkinase | pfam07714 Pkinase_Tyr | pfam11721 Malectin	GO & Enzyme & Domain	9972372	AAG10622.1	Putative receptor-like serine/threonine kinase - partial protein [Arabidopsis thaliana]	Arabidopsis thaliana	3702	1013	GO:0016023	-	-	-	-
TCONS_00044922	XLOC_044632	890	27.8906	4.54538	5.71333	-2.61731	-2.28738	DOWN	DOWN	KMER45_scaffold47855_Locus_34450_1_16.2_COMPLEX:0-890	890	gi|9972372|gb|AAG10622.1|AC008030_22 Putative receptor-like serine/threonine kinase - partial protein	290	6.34e-145	504.534	GO:0006468 protein phosphorylation | GO:0055114 oxidation-reduction process | GO:0007178 transmembrane receptor protein serine/threonine kinase signaling pathway | GO:0009069 serine family amino acid metabolic process	-	GO:0005524 ATP binding | GO:0004709 MAP kinase kinase kinase activity | GO:0032440 2-alkenal reductase [NAD(P)] activity	2.7.11.1	pfam00069 Pkinase | pfam07714 Pkinase_Tyr	GO & Enzyme & Domain	9972372	AAG10622.1	Putative receptor-like serine/threonine kinase - partial protein [Arabidopsis thaliana]	Arabidopsis thaliana	3702	1013	GO:0016023	-	-	-	-
TCONS_00070622	XLOC_070168	900	10.1321	4.31646	2.59929	-1.23101	-1.96274	NOT_CHANGED	NOT_CHANGED	KMER57_scaffold31339_Locus_27256_1_22.1_COMPLEX:2165-3065	900	gi|9972372|gb|AAG10622.1|AC008030_22 Putative receptor-like serine/threonine kinase - partial protein	232	6.4e-114	401.445	GO:0006468 protein phosphorylation | GO:0055114 oxidation-reduction process | GO:0007178 transmembrane receptor protein serine/threonine kinase signaling pathway | GO:0009069 serine family amino acid metabolic process	-	GO:0004715 non-membrane spanning protein tyrosine kinase activity | GO:0005524 ATP binding | GO:0004709 MAP kinase kinase kinase activity | GO:0032440 2-alkenal reductase [NAD(P)] activity	2.7.11.1	-	GO & Enzyme	9972372	AAG10622.1	Putative receptor-like serine/threonine kinase - partial protein [Arabidopsis thaliana]	Arabidopsis thaliana	3702	1013	GO:0016023	-	-	-	-
TCONS_00010536	XLOC_010456	719	5.55387	1.77194	13.2394	-1.64816	1.25327	NOT_CHANGED	NOT_CHANGED	KMER33_C1070392_15.0:8-727	719	gi|9972372|gb|AAG10622.1|AC008030_22 Putative receptor-like serine/threonine kinase - partial protein	168	1.33e-91	327.239	GO:0006468 protein phosphorylation | GO:0055114 oxidation-reduction process | GO:0007178 transmembrane receptor protein serine/threonine kinase signaling pathway | GO:0009069 serine family amino acid metabolic process	-	GO:0004707 MAP kinase activity | GO:0005524 ATP binding | GO:0004709 MAP kinase kinase kinase activity | GO:0032440 2-alkenal reductase [NAD(P)] activity	2.7.11.1	-	GO & Enzyme	9972372	AAG10622.1	Putative receptor-like serine/threonine kinase - partial protein [Arabidopsis thaliana]	Arabidopsis thaliana	3702	1013	GO:0016023	-	-	-	-
TCONS_00021656	XLOC_021515	433	6.68012	2.34627	10.824	-1.5095	0.696288	NOT_CHANGED	NOT_CHANGED	KMER39_C797007__9.0:3-436	433	gi|9972372|gb|AAG10622.1|AC008030_22 Putative receptor-like serine/threonine kinase - partial protein	144	6.47e-83	298.356	GO:0006468 protein phosphorylation | GO:0055114 oxidation-reduction process | GO:0009069 serine family amino acid metabolic process	-	GO:0005524 ATP binding | GO:0032440 2-alkenal reductase [NAD(P)] activity | GO:0004674 protein serine/threonine kinase activity	-	pfam07714 Pkinase_Tyr | pfam00069 Pkinase	GO & Domain	9972372	AAG10622.1	Putative receptor-like serine/threonine kinase - partial protein [Arabidopsis thaliana]	Arabidopsis thaliana	3702	1013	GO:0016023	-	-	-	-
TCONS_00063044	XLOC_062640	804	16.9051	0.3829	7.02786	-5.46435	-1.2663	DOWN	NOT_CHANGED	KMER51_scaffold55419_Locus_54094_0_11.8_LINEAR:12-816	804	gi|9972372|gb|AAG10622.1|AC008030_22 Putative receptor-like serine/threonine kinase - partial protein	154	7.58e-82	294.801	GO:0006468 protein phosphorylation | GO:0007178 transmembrane receptor protein serine/threonine kinase signaling pathway | GO:0009069 serine family amino acid metabolic process	-	GO:0005524 ATP binding | GO:0004709 MAP kinase kinase kinase activity	2.7.11.1	-	GO & Enzyme	9972372	AAG10622.1	Putative receptor-like serine/threonine kinase - partial protein [Arabidopsis thaliana]	Arabidopsis thaliana	3702	1013	GO:0016023	-	-	-	-
TCONS_00010149	XLOC_010070	485	3.79032	1	1.77079	-1.92232	-1.09793	NOT_CHANGED	NOT_CHANGED	KMER33_C1045918_10.0:10-495	485	gi|9972372|gb|AAG10622.1|AC008030_22 Putative receptor-like serine/threonine kinase - partial protein	157	2.66e-64	239.702	-	GO:0016023 cytoplasmic membrane-bounded vesicle	-	-	pfam11721 Malectin	GO & Domain	9972372	AAG10622.1	Putative receptor-like serine/threonine kinase - partial protein [Arabidopsis thaliana]	Arabidopsis thaliana	3702	1013	GO:0016023	-	-	-	-
TCONS_00033721	XLOC_033479	751	17.1877	8.15635	5.13533	-1.07538	-1.74285	NOT_CHANGED	NOT_CHANGED	KMER39_scaffold9466_Locus_4407_2_16.7_COMPLEX:0-751	751	gi|9972372|gb|AAG10622.1|AC008030_22 Putative receptor-like serine/threonine kinase - partial protein	138	5.76e-60	229.037	GO:0006468 protein phosphorylation | GO:0055114 oxidation-reduction process | GO:0007178 transmembrane receptor protein serine/threonine kinase signaling pathway | GO:0009069 serine family amino acid metabolic process	-	GO:0005524 ATP binding | GO:0004709 MAP kinase kinase kinase activity | GO:0032440 2-alkenal reductase [NAD(P)] activity	2.7.11.1	-	GO & Enzyme	9972372	AAG10622.1	Putative receptor-like serine/threonine kinase - partial protein [Arabidopsis thaliana]	Arabidopsis thaliana	3702	1013	GO:0016023	-	-	-	-
TCONS_00027540	XLOC_027354	660	1.98405	1	4.83189	-0.988448	1.28414	NOT_CHANGED	NOT_CHANGED	KMER39_scaffold42526_Locus_26093_0__5.0_LINEAR:0-660	660	gi|9972372|gb|AAG10622.1|AC008030_22 Putative receptor-like serine/threonine kinase - partial protein	75	4.57e-30	137.057	GO:0006468 protein phosphorylation | GO:0055114 oxidation-reduction process | GO:0009069 serine family amino acid metabolic process	-	GO:0005524 ATP binding | GO:0032440 2-alkenal reductase [NAD(P)] activity | GO:0004674 protein serine/threonine kinase activity	-	pfam13855 LRR_8	GO & Domain	9972372	AAG10622.1	Putative receptor-like serine/threonine kinase - partial protein [Arabidopsis thaliana]	Arabidopsis thaliana	3702	1013	GO:0016023	-	-	-	-
TCONS_00033723	XLOC_033481	344	29.4994	9.35765	8.3896	-1.65647	-1.81401	NOT_CHANGED	NOT_CHANGED	KMER39_scaffold9466_Locus_4407_2_16.7_COMPLEX:1072-1416	344	gi|9972372|gb|AAG10622.1|AC008030_22 Putative receptor-like serine/threonine kinase - partial protein	50	5.57e-21	106.397	-	-	-	-	-	-	9972372	AAG10622.1	Putative receptor-like serine/threonine kinase - partial protein [Arabidopsis thaliana]	Arabidopsis thaliana	3702	1013	GO:0016023	-	-	-	-
TCONS_00033722	XLOC_033480	150	1061.6	340.758	97.2895	-1.63942	-3.44781	NOT_CHANGED	DOWN	KMER39_scaffold9466_Locus_4407_2_16.7_COMPLEX:858-1008	150	gi|9972372|gb|AAG10622.1|AC008030_22 Putative receptor-like serine/threonine kinase - partial protein	50	1.1e-22	105.952	-	-	-	-	-	-	9972372	AAG10622.1	Putative receptor-like serine/threonine kinase - partial protein [Arabidopsis thaliana]	Arabidopsis thaliana	3702	1013	GO:0016023	-	-	-	-
TCONS_00039179	XLOC_038920	354	5.17827	0.679077	0.653974	-2.93082	-2.98517	DOWN	DOWN	KMER45_scaffold19854_Locus_10817_0__2.3_LINEAR:216-570	354	gi|9972372|gb|AAG10622.1|AC008030_22 Putative receptor-like serine/threonine kinase - partial protein	46	2.8e-10	72.1818	-	-	-	-	pfam12799 LRR_4	Domain only	9972372	AAG10622.1	Putative receptor-like serine/threonine kinase - partial protein [Arabidopsis thaliana]	Arabidopsis thaliana	3702	1013	GO:0016023	-	-	-	-
TCONS_00029071	XLOC_028877	327	131.375	56.9118	49.1108	-1.20689	-1.41958	NOT_CHANGED	NOT_CHANGED	KMER39_scaffold51573_Locus_34902_0_39.2_FORK:0-327	327	gi|9972372|gb|AAG10622.1|AC008030_22 Putative receptor-like serine/threonine kinase - partial protein	50	2.86e-08	65.5166	-	-	-	-	-	-	9972372	AAG10622.1	Putative receptor-like serine/threonine kinase - partial protein [Arabidopsis thaliana]	Arabidopsis thaliana	3702	1013	GO:0016023	-	-	-	-
TCONS_00005626	XLOC_005580	1028	5.2729	0.705187	1.58731	-2.90252	-1.73201	DOWN	NOT_CHANGED	KMER27_scaffold24233_Locus_15157_0__6.6_LINEAR:198-1226	1028	gi|9972370|gb|AAG10620.1|AC008030_20 Putative receptor-like serine/threonine kinase	313	1.07e-191	660.057	-	-	-	2.7.11.1	pfam00069 Pkinase | pfam07714 Pkinase_Tyr	Enzym & Domain	9972370	AAG10620.1	Putative receptor-like serine/threonine kinase [Arabidopsis thaliana]	Arabidopsis thaliana	3702	940	-	-	-	-	-
TCONS_00013416	XLOC_013321	248	90.6226	35.6408	33.1157	-1.34634	-1.45236	NOT_CHANGED	NOT_CHANGED	KMER33_scaffold28377_Locus_15168_1_47.9_FORK:1-249	248	gi|9967775|emb|CAC06395.1| aspartate kinase	82	4.34e-49	187.713	GO:0016310 phosphorylation | GO:0006544 glycine metabolic process | GO:0006563 L-serine metabolic process | GO:0006566 threonine metabolic process | GO:0009085 lysine biosynthetic process	GO:0009570 chloroplast stroma	GO:0004072 aspartate kinase activity | GO:0016597 amino acid binding	-	-	GO only	9967775	CAC06395.1	aspartate kinase [Arabidopsis thaliana]	Arabidopsis thaliana	3702	544	GO:0004072 ; GO:0016597 ; GO:0016310 ; GO:0006544 ; GO:0006563 ; GO:0006566 ; GO:0009085 ; GO:0009570	-	-	-	-
TCONS_00023359	XLOC_023203	112	3536.3	4269.52	2265.3	0.271833	-0.642539	NOT_CHANGED	NOT_CHANGED	KMER39_scaffold15186_Locus_7308_2_43.8_COMPLEX:1577-1689	112	gi|9967775|emb|CAC06395.1| aspartate kinase	36	1.47e-14	79.7358	GO:0016310 phosphorylation | GO:0006544 glycine metabolic process | GO:0006563 L-serine metabolic process | GO:0006566 threonine metabolic process | GO:0009085 lysine biosynthetic process	GO:0009570 chloroplast stroma	GO:0004072 aspartate kinase activity | GO:0016597 amino acid binding	-	-	GO only	9967775	CAC06395.1	aspartate kinase [Arabidopsis thaliana]	Arabidopsis thaliana	3702	544	GO:0004072 ; GO:0016597 ; GO:0016310 ; GO:0006544 ; GO:0006563 ; GO:0006566 ; GO:0009085 ; GO:0009570	-	-	-	-
TCONS_00018471	XLOC_018343	2946	11.5198	0.433338	1.95246	-4.73248	-2.56075	DOWN	DOWN	KMER33_scaffold70930_Locus_64277_0_34.9_LINEAR:0-2946	2946	gi|9802795|gb|AAF99864.1|AC015448_14 Putative protein kinase	855	0	1465.66	GO:0006468 protein phosphorylation	GO:0009506 plasmodesma | GO:0005886 plasma membrane	GO:0016301 kinase activity	2.7.11.1	pfam12819 Malectin_like | pfam00069 Pkinase | pfam07714 Pkinase_Tyr | pfam13855 LRR_8 | pfam12799 LRR_4	GO & Enzyme & Domain	9802795	AAF99864.1	Putative protein kinase [Arabidopsis thaliana]	Arabidopsis thaliana	3702	875	GO:0016301 ; GO:0006468 ; GO:0009506 ; GO:0005886	-	-	-	-
TCONS_00016211	XLOC_016098	947	21.5948	49.4139	33.426	1.19423	0.630287	NOT_CHANGED	NOT_CHANGED	KMER33_scaffold53824_Locus_36904_2_49.1_COMPLEX:36-983	947	gi|9798601|dbj|BAB11738.1| serine/threonine protein kinase	130	1.14e-78	285.026	GO:0042538 hyperosmotic salinity response | GO:0009414 response to water deprivation | GO:0009409 response to cold | GO:0007275 multicellular organismal development | GO:0006468 protein phosphorylation | GO:0007165 signal transduction | GO:0010540 basipetal auxin transport | GO:0009069 serine family amino acid metabolic process	-	GO:0004683 calmodulin-dependent protein kinase activity | GO:0005515 protein binding | GO:0005524 ATP binding	2.7.11.1	pfam00069 Pkinase | pfam03822 NAF	GO & Enzyme & Domain	9798601	BAB11738.1	serine/threonine protein kinase [Arabidopsis thaliana]	Arabidopsis thaliana	3702	429	GO:0004683 ; GO:0005515 ; GO:0005524 ; GO:0042538 ; GO:0009414 ; GO:0009409 ; GO:0007275 ; GO:0006468 ; GO:0007165 ; GO:0010540 ; GO:0009069	-	-	-	-
TCONS_00016212	XLOC_016099	500	31.8321	37.9255	37.0142	0.252686	0.217597	NOT_CHANGED	NOT_CHANGED	KMER33_scaffold53824_Locus_36904_2_49.1_COMPLEX:1069-1569	500	gi|9798601|dbj|BAB11738.1| serine/threonine protein kinase	94	8.15e-48	191.268	GO:0009788 negative regulation of abscisic acid mediated signaling pathway | GO:0006468 protein phosphorylation | GO:0009409 response to cold | GO:0009069 serine family amino acid metabolic process	-	GO:0005524 ATP binding | GO:0005515 protein binding | GO:0004683 calmodulin-dependent protein kinase activity	-	pfam08648 DUF1777	GO & Domain	9798601	BAB11738.1	serine/threonine protein kinase [Arabidopsis thaliana]	Arabidopsis thaliana	3702	429	GO:0004683 ; GO:0005515 ; GO:0005524 ; GO:0042538 ; GO:0009414 ; GO:0009409 ; GO:0007275 ; GO:0006468 ; GO:0007165 ; GO:0010540 ; GO:0009069	-	-	-	-
TCONS_00054264	XLOC_053929	403	5.0187	7.97449	3.47704	0.668079	-0.529454	NOT_CHANGED	NOT_CHANGED	KMER51_scaffold13772_Locus_7254_0__4.6_LINEAR:253-656	403	gi|9798601|dbj|BAB11738.1| serine/threonine protein kinase	75	8.61e-30	134.835	GO:0009409 response to cold | GO:0006468 protein phosphorylation | GO:0007165 signal transduction | GO:0009069 serine family amino acid metabolic process	-	GO:0005515 protein binding | GO:0005524 ATP binding | GO:0004674 protein serine/threonine kinase activity	-	-	GO only	9798601	BAB11738.1	serine/threonine protein kinase [Arabidopsis thaliana]	Arabidopsis thaliana	3702	429	GO:0004683 ; GO:0005515 ; GO:0005524 ; GO:0042538 ; GO:0009414 ; GO:0009409 ; GO:0007275 ; GO:0006468 ; GO:0007165 ; GO:0010540 ; GO:0009069	-	-	-	-
TCONS_00016576	XLOC_016461	348	11.889	3.51475	7.48376	-1.75813	-0.667792	NOT_CHANGED	NOT_CHANGED	KMER33_scaffold56748_Locus_40279_0__8.5_LINEAR:1685-2033	348	gi|9758832|dbj|BAB09504.1| receptor-like protein kinase	110	1.62e-54	207.709	-	-	-	2.7.11.1	-	Enzyme only	9758832	BAB09504.1	receptor-like protein kinase [Arabidopsis thaliana]	Arabidopsis thaliana	3702	770	-	-	-	-	-
TCONS_00056854	XLOC_056498	1162	46.7873	42.0363	25.7508	-0.154481	-0.8615	NOT_CHANGED	NOT_CHANGED	KMER51_scaffold2740_Locus_849_2_37.4_COMPLEX:1202-2364	1162	gi|9758733|dbj|BAB09171.1| serine/threonine-protein kinase Mak (male germ cell-associated kinase)-like protein	178	5.88e-101	358.343	GO:0006468 protein phosphorylation | GO:0009069 serine family amino acid metabolic process	-	GO:0008353 RNA polymerase II carboxy-terminal domain kinase activity | GO:0005524 ATP binding	-	-	GO only	9758733	BAB09171.1	serine/threonine-protein kinase Mak (male germ cell-associated kinase)-like protein [Arabidopsis thaliana]	Arabidopsis thaliana	3702	530	GO:0005524 ; GO:0004674 ; GO:0006468 ; GO:0009069	-	-	-	-
TCONS_00038544	XLOC_038289	304	35.7485	20.8365	34.7713	-0.77877	-0.0399857	NOT_CHANGED	NOT_CHANGED	KMER45_scaffold16609_Locus_8882_0_29.7_COMPLEX:1128-1613	304	gi|9758733|dbj|BAB09171.1| serine/threonine-protein kinase Mak (male germ cell-associated kinase)-like protein	101	6.13e-64	235.258	GO:0006468 protein phosphorylation | GO:0009069 serine family amino acid metabolic process	-	GO:0008353 RNA polymerase II carboxy-terminal domain kinase activity | GO:0005524 ATP binding	-	-	GO only	9758733	BAB09171.1	serine/threonine-protein kinase Mak (male germ cell-associated kinase)-like protein [Arabidopsis thaliana]	Arabidopsis thaliana	3702	530	GO:0005524 ; GO:0004674 ; GO:0006468 ; GO:0009069	-	-	-	-
TCONS_00056853	XLOC_056497	255	74.8623	32.4317	34.4279	-1.20683	-1.12066	NOT_CHANGED	NOT_CHANGED	KMER51_scaffold2740_Locus_849_2_37.4_COMPLEX:891-1146	255	gi|9758733|dbj|BAB09171.1| serine/threonine-protein kinase Mak (male germ cell-associated kinase)-like protein	47	2.82e-22	109.063	GO:0006468 protein phosphorylation | GO:0009069 serine family amino acid metabolic process	-	GO:0005524 ATP binding | GO:0004674 protein serine/threonine kinase activity	-	-	GO only	9758733	BAB09171.1	serine/threonine-protein kinase Mak (male germ cell-associated kinase)-like protein [Arabidopsis thaliana]	Arabidopsis thaliana	3702	530	GO:0005524 ; GO:0004674 ; GO:0006468 ; GO:0009069	-	-	-	-
TCONS_00038546	XLOC_038291	149	1552.37	1081.15	652.051	-0.521906	-1.25142	NOT_CHANGED	NOT_CHANGED	KMER45_scaffold16609_Locus_8882_0_29.7_COMPLEX:869-1018	149	gi|9758733|dbj|BAB09171.1| serine/threonine-protein kinase Mak (male germ cell-associated kinase)-like protein	48	2.97e-22	104.619	GO:0006468 protein phosphorylation | GO:0009069 serine family amino acid metabolic process	-	GO:0005524 ATP binding | GO:0004674 protein serine/threonine kinase activity	-	-	GO only	9758733	BAB09171.1	serine/threonine-protein kinase Mak (male germ cell-associated kinase)-like protein [Arabidopsis thaliana]	Arabidopsis thaliana	3702	530	GO:0005524 ; GO:0004674 ; GO:0006468 ; GO:0009069	-	-	-	-
TCONS_00029201	XLOC_029006	126	2913.71	3715.93	671.583	0.350866	-2.11722	NOT_CHANGED	DOWN	KMER39_scaffold52429_Locus_35846_1_37.0_COMPLEX:885-1011	126	gi|9758733|dbj|BAB09171.1| serine/threonine-protein kinase Mak (male germ cell-associated kinase)-like protein	42	6.09e-21	99.2872	GO:0006468 protein phosphorylation | GO:0009069 serine family amino acid metabolic process	-	GO:0005524 ATP binding | GO:0004674 protein serine/threonine kinase activity	-	-	GO only	9758733	BAB09171.1	serine/threonine-protein kinase Mak (male germ cell-associated kinase)-like protein [Arabidopsis thaliana]	Arabidopsis thaliana	3702	530	GO:0005524 ; GO:0004674 ; GO:0006468 ; GO:0009069	-	-	-	-
TCONS_00047680	XLOC_047375	803	2.25782	0.191756	1.84368	-3.55759	-0.292342	DOWN	NOT_CHANGED	KMER45_scaffold59979_Locus_51675_0__7.9_COMPLEX:14-817	803	gi|9758682|dbj|BAB09221.1| receptor-like protein kinase	233	1.24e-134	470.319	GO:0006468 protein phosphorylation	GO:0016023 cytoplasmic membrane-bounded vesicle | GO:0005886 plasma membrane	GO:0016301 kinase activity	2.7.11.1	-	GO & Enzyme	9758682	BAB09221.1	receptor-like protein kinase [Arabidopsis thaliana]	Arabidopsis thaliana	3702	570	GO:0016301 ; GO:0006468 ; GO:0016023 ; GO:0005886	-	-	-	-
TCONS_00047681	XLOC_047376	509	5.9753	2.5321	1.96029	-1.23868	-1.60794	NOT_CHANGED	NOT_CHANGED	KMER45_scaffold59979_Locus_51675_0__7.9_COMPLEX:886-1395	509	gi|9758682|dbj|BAB09221.1| receptor-like protein kinase	164	4.42e-97	345.457	GO:0006468 protein phosphorylation | GO:0055114 oxidation-reduction process | GO:0007165 signal transduction | GO:0009069 serine family amino acid metabolic process	GO:0016023 cytoplasmic membrane-bounded vesicle | GO:0016021 integral to membrane	GO:0004872 receptor activity | GO:0005524 ATP binding | GO:0032440 2-alkenal reductase [NAD(P)] activity | GO:0004674 protein serine/threonine kinase activity	-	-	GO only	9758682	BAB09221.1	receptor-like protein kinase [Arabidopsis thaliana]	Arabidopsis thaliana	3702	570	GO:0016301 ; GO:0006468 ; GO:0016023 ; GO:0005886	-	-	-	-
TCONS_00049691	XLOC_049363	882	7.19406	3.23491	1.77855	-1.15308	-2.0161	NOT_CHANGED	DOWN	KMER45_scaffold8199_Locus_4066_1__8.7_COMPLEX:2767-3649	882	gi|9758624|dbj|BAB09286.1| receptor protein kinase-like protein	155	1.53e-94	337.014	GO:0006468 protein phosphorylation | GO:0007169 transmembrane receptor protein tyrosine kinase signaling pathway | GO:0055114 oxidation-reduction process | GO:0009069 serine family amino acid metabolic process	GO:0016021 integral to membrane	GO:0004872 receptor activity | GO:0005524 ATP binding | GO:0032440 2-alkenal reductase [NAD(P)] activity | GO:0004674 protein serine/threonine kinase activity	2.7.11.1	pfam07714 Pkinase_Tyr	GO & Enzyme & Domain	9758624	BAB09286.1	receptor protein kinase-like protein [Arabidopsis thaliana]	Arabidopsis thaliana	3702	1015	GO:0004872 ; GO:0005524 ; GO:0032440 ; GO:0004674 ; GO:0006468 ; GO:0007169 ; GO:0055114 ; GO:0009069 ; GO:0016021	-	-	-	-
TCONS_00044948	XLOC_044656	195	423.514	24.4162	18.0909	-4.1165	-4.54907	DOWN	DOWN	KMER45_scaffold47987_Locus_34597_1__5.5_COMPLEX:2-197	195	gi|9758472|dbj|BAB09001.1| disease resistance protein kinase Pto-like protein	64	3.75e-35	145.055	GO:0006468 protein phosphorylation | GO:0009069 serine family amino acid metabolic process | GO:0007165 signal transduction	-	GO:0005524 ATP binding | GO:0004674 protein serine/threonine kinase activity | GO:0004872 receptor activity	-	-	GO only	9758472	BAB09001.1	disease resistance protein kinase Pto-like protein [Arabidopsis thaliana]	Arabidopsis thaliana	3702	340	GO:0005524 ; GO:0004674 ; GO:0004872 ; GO:0006468 ; GO:0009069 ; GO:0007165	-	-	-	-
TCONS_00059213	XLOC_058836	1543	34.5252	24.6864	12.8769	-0.483933	-1.42286	NOT_CHANGED	NOT_CHANGED	KMER51_scaffold38882_Locus_29422_0_33.7_COMPLEX:0-1543	1543	gi|9758325|dbj|BAB08799.1| SNF1 related protein kinase-like protein	221	1.99e-131	459.655	GO:0006468 protein phosphorylation | GO:0007165 signal transduction | GO:0009069 serine family amino acid metabolic process	-	GO:0004683 calmodulin-dependent protein kinase activity | GO:0005524 ATP binding	2.7.11.1	pfam00069 Pkinase | pfam03822 NAF	GO & Enzyme & Domain	9758325	BAB08799.1	SNF1 related protein kinase-like protein [Arabidopsis thaliana]	Arabidopsis thaliana	3702	412	GO:0004683 ; GO:0005524 ; GO:0006468 ; GO:0007165 ; GO:0009069	-	-	-	-
TCONS_00060900	XLOC_060513	2255	8.36094	7.21823	5.46362	-0.21202	-0.613808	NOT_CHANGED	NOT_CHANGED	KMER51_scaffold46663_Locus_38644_1_20.6_COMPLEX:0-2255	2255	gi|9757944|dbj|BAB08432.1| MAP kinase	425	1.41e-226	776.032	GO:0046777 protein autophosphorylation | GO:0048573 photoperiodism, flowering | GO:0009911 positive regulation of flower development | GO:0007178 transmembrane receptor protein serine/threonine kinase signaling pathway | GO:0009069 serine family amino acid metabolic process	GO:0005634 nucleus	GO:0005524 ATP binding | GO:0004709 MAP kinase kinase kinase activity	-	pfam00069 Pkinase	GO & Domain	9757944	BAB08432.1	MAP kinase [Arabidopsis thaliana]	Arabidopsis thaliana	3702	608	GO:0004674 ; GO:0005524 ; GO:0046777 ; GO:0048573 ; GO:0009911 ; GO:0009069 ; GO:0005634	-	-	-	-
TCONS_00032328	XLOC_032103	2188	20.7837	19.4524	15.9255	-0.0955043	-0.384114	NOT_CHANGED	NOT_CHANGED	KMER39_scaffold6858_Locus_3005_0_45.9_COMPLEX:2-2190	2188	gi|9757944|dbj|BAB08432.1| MAP kinase	135	2.49e-89	319.685	GO:0046777 protein autophosphorylation | GO:0048573 photoperiodism, flowering | GO:0009911 positive regulation of flower development | GO:0009069 serine family amino acid metabolic process	GO:0005634 nucleus	GO:0004674 protein serine/threonine kinase activity | GO:0005524 ATP binding	2.7.11.1	pfam07714 Pkinase_Tyr	GO & Enzyme & Domain	9757944	BAB08432.1	MAP kinase [Arabidopsis thaliana]	Arabidopsis thaliana	3702	608	GO:0004674 ; GO:0005524 ; GO:0046777 ; GO:0048573 ; GO:0009911 ; GO:0009069 ; GO:0005634	-	-	-	-
TCONS_00024645	XLOC_024477	2358	3.01093	0.385128	1.03121	-2.9668	-1.54587	DOWN	NOT_CHANGED	KMER39_scaffold24432_Locus_12716_1_14.6_COMPLEX:512-2870	2358	gi|9757802|dbj|BAB08300.1| receptor protein kinase-like protein	630	0	1245.71	GO:0006468 protein phosphorylation | GO:0055114 oxidation-reduction process	-	GO:0004672 protein kinase activity | GO:0005524 ATP binding | GO:0032440 2-alkenal reductase [NAD(P)] activity	-	pfam00069 Pkinase | pfam07714 Pkinase_Tyr | pfam13855 LRR_8 | pfam12799 LRR_4	GO & Domain	9757802	BAB08300.1	receptor protein kinase-like protein [Arabidopsis thaliana]	Arabidopsis thaliana	3702	812	GO:0004672 ; GO:0005524 ; GO:0032440 ; GO:0006468 ; GO:0055114	-	-	-	-
TCONS_00008746	XLOC_008675	388	6.28007	1.70845	2.14479	-1.87809	-1.54994	NOT_CHANGED	NOT_CHANGED	KMER27_scaffold68660_Locus_74902_0__5.0_LINEAR:0-388	388	gi|9757802|dbj|BAB08300.1| receptor protein kinase-like protein	129	1.73e-70	257.031	GO:0006468 protein phosphorylation | GO:0055114 oxidation-reduction process	-	GO:0004672 protein kinase activity | GO:0005524 ATP binding | GO:0032440 2-alkenal reductase [NAD(P)] activity	-	pfam13855 LRR_8 | pfam12799 LRR_4	GO & Domain	9757802	BAB08300.1	receptor protein kinase-like protein [Arabidopsis thaliana]	Arabidopsis thaliana	3702	812	GO:0004672 ; GO:0005524 ; GO:0032440 ; GO:0006468 ; GO:0055114	-	-	-	-
TCONS_00056196	XLOC_055842	401	19.8954	13.4097	16.0526	-0.569158	-0.309628	NOT_CHANGED	NOT_CHANGED	KMER51_scaffold23733_Locus_15009_2_15.1_COMPLEX:877-1278	401	gi|9757757|dbj|BAB08238.1| serine/threonine-protein kinase-like protein	128	4.54e-56	213.93	GO:0006468 protein phosphorylation | GO:0009069 serine family amino acid metabolic process	-	GO:0005524 ATP binding | GO:0004683 calmodulin-dependent protein kinase activity	-	-	GO only	9757757	BAB08238.1	serine/threonine-protein kinase-like protein [Arabidopsis thaliana]	Arabidopsis thaliana	3702	402	GO:0016301 ; GO:0006468	-	-	-	-
TCONS_00033681	XLOC_033440	401	22.236	9.65496	12.5411	-1.20356	-0.826233	NOT_CHANGED	NOT_CHANGED	KMER39_scaffold918_Locus_364_2_17.0_COMPLEX:492-893	401	gi|9757757|dbj|BAB08238.1| serine/threonine-protein kinase-like protein	77	5.53e-45	181.492	GO:0006468 protein phosphorylation | GO:0009069 serine family amino acid metabolic process	-	GO:0005524 ATP binding | GO:0004683 calmodulin-dependent protein kinase activity	-	-	GO only	9757757	BAB08238.1	serine/threonine-protein kinase-like protein [Arabidopsis thaliana]	Arabidopsis thaliana	3702	402	GO:0016301 ; GO:0006468	-	-	-	-
TCONS_00033680	XLOC_033439	428	15.0341	7.65781	4.86668	-0.973235	-1.62723	NOT_CHANGED	NOT_CHANGED	KMER39_scaffold918_Locus_364_2_17.0_COMPLEX:2-430	428	gi|9757757|dbj|BAB08238.1| serine/threonine-protein kinase-like protein	87	5.32e-39	163.718	GO:0006468 protein phosphorylation | GO:0009069 serine family amino acid metabolic process	-	GO:0005524 ATP binding | GO:0004683 calmodulin-dependent protein kinase activity	-	-	GO only	9757757	BAB08238.1	serine/threonine-protein kinase-like protein [Arabidopsis thaliana]	Arabidopsis thaliana	3702	402	GO:0016301 ; GO:0006468	-	-	-	-
TCONS_00001300	XLOC_001293	184	302.741	20.1719	44.8925	-3.90767	-2.75354	DOWN	DOWN	KMER21_scaffold19385_Locus_18096_0_59.5_LINEAR:205-389	184	gi|9757757|dbj|BAB08238.1| serine/threonine-protein kinase-like protein	58	1.43e-29	128.17	GO:0006468 protein phosphorylation	-	GO:0016301 kinase activity	-	-	GO only	9757757	BAB08238.1	serine/threonine-protein kinase-like protein [Arabidopsis thaliana]	Arabidopsis thaliana	3702	402	GO:0016301 ; GO:0006468	-	-	-	-
TCONS_00020593	XLOC_020452	262	20.149	2.83355	12.8863	-2.83003	-0.64487	DOWN	NOT_CHANGED	KMER39_C703057_10.0:31-293	262	gi|9757757|dbj|BAB08238.1| serine/threonine-protein kinase-like protein	46	5.35e-15	86.401	-	-	-	-	-	-	9757757	BAB08238.1	serine/threonine-protein kinase-like protein [Arabidopsis thaliana]	Arabidopsis thaliana	3702	402	GO:0016301 ; GO:0006468	-	-	-	-
TCONS_00003629	XLOC_003603	292	29.157	23.0167	20.723	-0.341161	-0.492609	NOT_CHANGED	NOT_CHANGED	KMER27_C1210219_34.0:0-292	292	gi|967125|gb|AAC49405.1| calcium dependent protein kinase	26	1.47e-06	59.74	-	-	-	-	-	-	967125	AAC49405.1	calcium dependent protein kinase [Vigna radiata]	Vigna radiata	157791	487	-	-	-	-	-
TCONS_00018675	XLOC_018547	345	18.7835	16.4571	6.94339	-0.190756	-1.43575	NOT_CHANGED	NOT_CHANGED	KMER33_scaffold72119_Locus_67967_0_14.9_FORK:2-347	345	gi|9454581|gb|AAF87904.1|AC015447_14 Similar to protein kinases	114	8.13e-56	211.263	GO:0006950 response to stress | GO:0006468 protein phosphorylation | GO:0009069 serine family amino acid metabolic process	GO:0005964 phosphorylase kinase complex	GO:0005524 ATP binding | GO:0004689 phosphorylase kinase activity	-	-	GO only	9454581	AAF87904.1	Similar to protein kinases [Arabidopsis thaliana]	Arabidopsis thaliana	3702	705	GO:0005524 ; GO:0004689 ; GO:0006950 ; GO:0006468 ; GO:0009069 ; GO:0005964	-	-	-	-
TCONS_00025002	XLOC_024832	528	2.34073	4.4477	6.46442	0.926101	1.46556	NOT_CHANGED	NOT_CHANGED	KMER39_scaffold26799_Locus_14243_3_52.3_COMPLEX:410-938	528	gi|9294590|dbj|BAB02871.1| dihydroxyacetone/glycerone kinase-like protein	68	9.19e-36	154.387	GO:0006071 glycerol metabolic process | GO:0016310 phosphorylation | GO:0046486 glycerolipid metabolic process	-	GO:0005524 ATP binding | GO:0004371 glycerone kinase activity	-	-	GO only	9294590	BAB02871.1	dihydroxyacetone/glycerone kinase-like protein [Arabidopsis thaliana]	Arabidopsis thaliana	3702	618	GO:0005524 ; GO:0004371 ; GO:0006071 ; GO:0016310 ; GO:0046486	-	-	-	-
TCONS_00069478	XLOC_069037	378	10.2042	16.1423	15.2872	0.661683	0.583161	NOT_CHANGED	NOT_CHANGED	KMER57_scaffold23360_Locus_17935_0_16.5_COMPLEX:2058-2436	378	gi|9294590|dbj|BAB02871.1| dihydroxyacetone/glycerone kinase-like protein	50	1.55e-23	114.839	GO:0006071 glycerol metabolic process | GO:0016310 phosphorylation | GO:0046486 glycerolipid metabolic process	-	GO:0005524 ATP binding | GO:0004371 glycerone kinase activity	-	-	GO only	9294590	BAB02871.1	dihydroxyacetone/glycerone kinase-like protein [Arabidopsis thaliana]	Arabidopsis thaliana	3702	618	GO:0005524 ; GO:0004371 ; GO:0006071 ; GO:0016310 ; GO:0046486	-	-	-	-
TCONS_00025001	XLOC_024831	309	36.953	23.6899	40.564	-0.641419	0.134508	NOT_CHANGED	NOT_CHANGED	KMER39_scaffold26799_Locus_14243_3_52.3_COMPLEX:1-310	309	gi|9294590|dbj|BAB02871.1| dihydroxyacetone/glycerone kinase-like protein	44	1e-18	98.8428	GO:0006071 glycerol metabolic process | GO:0016310 phosphorylation | GO:0046486 glycerolipid metabolic process	-	GO:0005524 ATP binding | GO:0004371 glycerone kinase activity	-	-	GO only	9294590	BAB02871.1	dihydroxyacetone/glycerone kinase-like protein [Arabidopsis thaliana]	Arabidopsis thaliana	3702	618	GO:0005524 ; GO:0004371 ; GO:0006071 ; GO:0016310 ; GO:0046486	-	-	-	-
TCONS_00059137	XLOC_058763	420	15.9628	5.4383	9.16924	-1.55349	-0.79984	NOT_CHANGED	NOT_CHANGED	KMER51_scaffold38571_Locus_29084_0__8.7_LINEAR:261-681	420	gi|9294588|dbj|BAB02869.1| Ser-Thr protein kinase-like protein	139	7.27e-90	321.462	GO:0006629 lipid metabolic process | GO:0046777 protein autophosphorylation | GO:0009069 serine family amino acid metabolic process	GO:0005886 plasma membrane | GO:0005829 cytosol	GO:0004712 protein serine/threonine/tyrosine kinase activity | GO:0005524 ATP binding | GO:0004674 protein serine/threonine kinase activity	-	pfam07714 Pkinase_Tyr	GO & Domain	9294588	BAB02869.1	Ser-Thr protein kinase-like protein [Arabidopsis thaliana]	Arabidopsis thaliana	3702	1266	GO:0005524 ; GO:0004674 ; GO:0009069 ; GO:0016310 ; GO:0005829 ; GO:0005886	-	-	-	-
TCONS_00009461	XLOC_009383	641	2.24425	1.03501	0.458157	-1.11659	-2.29232	NOT_CHANGED	DOWN	KMER27_scaffold7475_Locus_4115_3_10.8_COMPLEX:16-657	641	gi|9294588|dbj|BAB02869.1| Ser-Thr protein kinase-like protein	175	2.37e-55	214.818	GO:0009069 serine family amino acid metabolic process | GO:0016310 phosphorylation	GO:0005829 cytosol | GO:0005886 plasma membrane	GO:0005524 ATP binding | GO:0004674 protein serine/threonine kinase activity	-	-	GO only	9294588	BAB02869.1	Ser-Thr protein kinase-like protein [Arabidopsis thaliana]	Arabidopsis thaliana	3702	1266	GO:0005524 ; GO:0004674 ; GO:0009069 ; GO:0016310 ; GO:0005829 ; GO:0005886	-	-	-	-
TCONS_00019001	XLOC_018871	1298	5.12558	2.35527	2.21028	-1.12182	-1.21349	NOT_CHANGED	NOT_CHANGED	KMER33_scaffold7396_Locus_3334_1_14.4_COMPLEX:1414-2712	1298	gi|9294588|dbj|BAB02869.1| Ser-Thr protein kinase-like protein	91	1.42e-48	195.711	GO:0006468 protein phosphorylation | GO:0009069 serine family amino acid metabolic process	GO:0005886 plasma membrane | GO:0005829 cytosol	GO:0004712 protein serine/threonine/tyrosine kinase activity | GO:0005524 ATP binding | GO:0004674 protein serine/threonine kinase activity	-	-	GO only	9294588	BAB02869.1	Ser-Thr protein kinase-like protein [Arabidopsis thaliana]	Arabidopsis thaliana	3702	1266	GO:0005524 ; GO:0004674 ; GO:0009069 ; GO:0016310 ; GO:0005829 ; GO:0005886	-	-	-	-
TCONS_00062795	XLOC_062393	449	15.58	5.74103	4.86261	-1.44031	-1.67989	NOT_CHANGED	NOT_CHANGED	KMER51_scaffold54442_Locus_51874_0__9.4_LINEAR:652-1101	449	gi|9294489|dbj|BAB02708.1| IRE homolog; protein kinase-like protein	149	2.41e-95	339.681	GO:0006468 protein phosphorylation | GO:0007165 signal transduction | GO:0009069 serine family amino acid metabolic process	-	GO:0004697 protein kinase C activity | GO:0005524 ATP binding	-	-	GO only	9294489	BAB02708.1	IRE homolog; protein kinase-like protein [Arabidopsis thaliana]	Arabidopsis thaliana	3702	1398	GO:0004697 ; GO:0005524 ; GO:0006468 ; GO:0007165 ; GO:0009069	-	-	-	-
TCONS_00007717	XLOC_007652	444	4.13754	0.449897	1.65399	-3.20111	-1.32282	DOWN	NOT_CHANGED	KMER27_scaffold56776_Locus_48432_0__3.4_LINEAR:23-467	444	gi|9294449|dbj|BAB02668.1| receptor kinase 1	91	1.19e-45	184.158	GO:0048544 recognition of pollen | GO:0006468 protein phosphorylation | GO:0080167 response to karrikin | GO:0007169 transmembrane receptor protein tyrosine kinase signaling pathway | GO:0009069 serine family amino acid metabolic process	GO:0009505 plant-type cell wall	GO:0005529 sugar binding | GO:0004715 non-membrane spanning protein tyrosine kinase activity | GO:0004714 transmembrane receptor protein tyrosine kinase activity | GO:0005524 ATP binding | GO:0004674 protein serine/threonine kinase activity	-	pfam01453 B_lectin	GO & Domain	9294449	BAB02668.1	receptor kinase 1 [Arabidopsis thaliana]	Arabidopsis thaliana	3702	805	GO:0005529 ; GO:0004715 ; GO:0004714 ; GO:0005524 ; GO:0004674 ; GO:0048544 ; GO:0006468 ; GO:0080167 ; GO:0007169 ; GO:0009069 ; GO:0009505	-	-	-	-
TCONS_00011153	XLOC_011069	255	23.2905	6.17747	10.872	-1.91465	-1.09912	NOT_CHANGED	NOT_CHANGED	KMER33_C911848_10.0:0-255	255	gi|9294449|dbj|BAB02668.1| receptor kinase 1	59	1.03e-23	113.506	GO:0006468 protein phosphorylation | GO:0009069 serine family amino acid metabolic process	-	GO:0005529 sugar binding | GO:0005524 ATP binding | GO:0004674 protein serine/threonine kinase activity	-	pfam11883 DUF3403	GO & Domain	9294449	BAB02668.1	receptor kinase 1 [Arabidopsis thaliana]	Arabidopsis thaliana	3702	805	GO:0005529 ; GO:0004715 ; GO:0004714 ; GO:0005524 ; GO:0004674 ; GO:0048544 ; GO:0006468 ; GO:0080167 ; GO:0007169 ; GO:0009069 ; GO:0009505	-	-	-	-
TCONS_00047274	XLOC_046970	1033	6.86731	7.85194	5.09747	0.193304	-0.429964	NOT_CHANGED	NOT_CHANGED	KMER45_scaffold58368_Locus_48683_0_10.2_LINEAR:3-1036	1033	gi|9294393|dbj|BAB02403.1| mitogen-activated protein kinase	281	8.72e-143	497.425	GO:0000165 MAPKKK cascade | GO:0006468 protein phosphorylation | GO:0007178 transmembrane receptor protein serine/threonine kinase signaling pathway | GO:0009069 serine family amino acid metabolic process	-	GO:0004707 MAP kinase activity | GO:0005515 protein binding | GO:0005524 ATP binding	-	-	GO only	9294393	BAB02403.1	mitogen-activated protein kinase [Arabidopsis thaliana]	Arabidopsis thaliana	3702	593	GO:0004707 ; GO:0005515 ; GO:0005524 ; GO:0000165 ; GO:0006468 ; GO:0007178 ; GO:0009069	-	-	-	-
TCONS_00072761	XLOC_072293	1063	13.6872	13.5464	13.9412	-0.0149178	0.0265274	NOT_CHANGED	NOT_CHANGED	KMER57_scaffold44702_Locus_52232_0_13.9_LINEAR:0-1063	1063	gi|9294393|dbj|BAB02403.1| mitogen-activated protein kinase	300	1.89e-112	396.557	GO:0006468 protein phosphorylation | GO:0007178 transmembrane receptor protein serine/threonine kinase signaling pathway | GO:0009069 serine family amino acid metabolic process	-	GO:0004707 MAP kinase activity | GO:0005524 ATP binding	2.7.11.24	-	GO & Enzyme	9294393	BAB02403.1	mitogen-activated protein kinase [Arabidopsis thaliana]	Arabidopsis thaliana	3702	593	GO:0004707 ; GO:0005515 ; GO:0005524 ; GO:0000165 ; GO:0006468 ; GO:0007178 ; GO:0009069	-	-	-	-
TCONS_00056585	XLOC_056230	966	13.5754	14.2997	7.65451	0.0749902	-0.826613	NOT_CHANGED	NOT_CHANGED	KMER51_scaffold25941_Locus_16806_0_15.0_LINEAR:3-969	966	gi|9294282|dbj|BAB02184.1| protein kinase	162	1.28e-99	353.9	GO:0006468 protein phosphorylation | GO:0007178 transmembrane receptor protein serine/threonine kinase signaling pathway | GO:0009069 serine family amino acid metabolic process	GO:0005886 plasma membrane	GO:0005524 ATP binding | GO:0004709 MAP kinase kinase kinase activity	2.7.11.1	-	GO & Enzyme	9294282	BAB02184.1	protein kinase [Arabidopsis thaliana]	Arabidopsis thaliana	3702	483	GO:0005524 ; GO:0004674 ; GO:0006468 ; GO:0009069 ; GO:0005886	-	-	-	-
TCONS_00022692	XLOC_022540	773	15.987	15.7102	14.9916	-0.0251977	-0.0927449	NOT_CHANGED	NOT_CHANGED	KMER39_scaffold10648_Locus_5016_4_20.5_COMPLEX:0-773	773	gi|9294282|dbj|BAB02184.1| protein kinase	157	2.49e-89	319.685	GO:0006468 protein phosphorylation | GO:0007178 transmembrane receptor protein serine/threonine kinase signaling pathway | GO:0009069 serine family amino acid metabolic process	GO:0005886 plasma membrane	GO:0005524 ATP binding | GO:0004709 MAP kinase kinase kinase activity	2.7.11.1	-	GO & Enzyme	9294282	BAB02184.1	protein kinase [Arabidopsis thaliana]	Arabidopsis thaliana	3702	483	GO:0005524 ; GO:0004674 ; GO:0006468 ; GO:0009069 ; GO:0005886	-	-	-	-
TCONS_00018491	XLOC_018363	860	10.985	7.90854	8.57626	-0.474052	-0.357114	NOT_CHANGED	NOT_CHANGED	KMER33_scaffold71056_Locus_64632_0_20.0_LINEAR:289-1149	860	gi|9294282|dbj|BAB02184.1| protein kinase	109	1.24e-64	243.257	GO:0006468 protein phosphorylation | GO:0007178 transmembrane receptor protein serine/threonine kinase signaling pathway | GO:0009069 serine family amino acid metabolic process	GO:0005886 plasma membrane	GO:0005524 ATP binding | GO:0004709 MAP kinase kinase kinase activity	2.7.11.1	-	GO & Enzyme	9294282	BAB02184.1	protein kinase [Arabidopsis thaliana]	Arabidopsis thaliana	3702	483	GO:0005524 ; GO:0004674 ; GO:0006468 ; GO:0009069 ; GO:0005886	-	-	-	-
TCONS_00022693	XLOC_022541	178	372.845	27.6593	138.132	-3.75274	-1.43253	DOWN	NOT_CHANGED	KMER39_scaffold10648_Locus_5016_4_20.5_COMPLEX:1069-1247	178	gi|9294282|dbj|BAB02184.1| protein kinase	58	3.32e-33	138.39	GO:0006468 protein phosphorylation | GO:0009069 serine family amino acid metabolic process	GO:0005886 plasma membrane	GO:0004713 protein tyrosine kinase activity | GO:0005524 ATP binding | GO:0004674 protein serine/threonine kinase activity	-	-	GO only	9294282	BAB02184.1	protein kinase [Arabidopsis thaliana]	Arabidopsis thaliana	3702	483	GO:0005524 ; GO:0004674 ; GO:0006468 ; GO:0009069 ; GO:0005886	-	-	-	-
TCONS_00004247	XLOC_004221	490	4.25431	3.8371	1.39227	-0.148909	-1.61149	NOT_CHANGED	NOT_CHANGED	KMER27_C1278498_11.0:0-490	490	gi|9294282|dbj|BAB02184.1| protein kinase	40	2.2e-16	92.6219	GO:0006468 protein phosphorylation | GO:0009069 serine family amino acid metabolic process	GO:0005886 plasma membrane	GO:0005524 ATP binding | GO:0004674 protein serine/threonine kinase activity	-	-	GO only	9294282	BAB02184.1	protein kinase [Arabidopsis thaliana]	Arabidopsis thaliana	3702	483	GO:0005524 ; GO:0004674 ; GO:0006468 ; GO:0009069 ; GO:0005886	-	-	-	-
TCONS_00022694	XLOC_022542	301	16.4141	1.94017	10.9375	-3.08068	-0.585653	DOWN	NOT_CHANGED	KMER39_scaffold10648_Locus_5016_4_20.5_COMPLEX:1701-2002	301	gi|9294282|dbj|BAB02184.1| protein kinase	47	8.85e-08	63.7392	-	-	-	-	-	-	9294282	BAB02184.1	protein kinase [Arabidopsis thaliana]	Arabidopsis thaliana	3702	483	GO:0005524 ; GO:0004674 ; GO:0006468 ; GO:0009069 ; GO:0005886	-	-	-	-
TCONS_00032784	XLOC_032558	732	27.7897	12.3292	16.1454	-1.17247	-0.783427	NOT_CHANGED	NOT_CHANGED	KMER39_scaffold70511_Locus_67524_0_32.1_LINEAR:0-732	732	gi|9294059|dbj|BAB02016.1| MAP kinase	130	2.95e-86	309.465	GO:0006468 protein phosphorylation | GO:0009738 abscisic acid mediated signaling pathway | GO:0000165 MAPKKK cascade | GO:0007178 transmembrane receptor protein serine/threonine kinase signaling pathway | GO:0009069 serine family amino acid metabolic process	GO:0005829 cytosol | GO:0005739 mitochondrion | GO:0005634 nucleus	GO:0004707 MAP kinase activity | GO:0005524 ATP binding	-	-	GO only	9294059	BAB02016.1	MAP kinase [Arabidopsis thaliana]	Arabidopsis thaliana	3702	619	GO:0004707 ; GO:0005524 ; GO:0006468 ; GO:0009738 ; GO:0000165 ; GO:0007178 ; GO:0009069 ; GO:0005829 ; GO:0005739 ; GO:0005634	-	-	-	-
TCONS_00008538	XLOC_008469	177	469.281	29.221	166.406	-4.00537	-1.49574	DOWN	NOT_CHANGED	KMER27_scaffold67042_Locus_69504_0_11.5_LINEAR:691-868	177	gi|9293898|dbj|BAB01801.1| MAP (mitogen activated protein) kinase-like protein	58	1.27e-30	130.836	GO:0006468 protein phosphorylation | GO:0007178 transmembrane receptor protein serine/threonine kinase signaling pathway | GO:0009069 serine family amino acid metabolic process	-	GO:0005524 ATP binding | GO:0004709 MAP kinase kinase kinase activity	-	-	GO only	9293898	BAB01801.1	MAP (mitogen activated protein) kinase-like protein [Arabidopsis thaliana]	Arabidopsis thaliana	3702	571	GO:0005524 ; GO:0004709 ; GO:0006468 ; GO:0007178 ; GO:0009069	-	-	-	-
TCONS_00037444	XLOC_037196	256	19.5287	15.2475	10.6815	-0.357023	-0.870482	NOT_CHANGED	NOT_CHANGED	KMER45_scaffold1108_Locus_464_1__9.0_COMPLEX:435-691	256	gi|9279736|dbj|BAB01326.1| receptor-like kinase	84	1.45e-49	189.49	GO:0006468 protein phosphorylation | GO:0009069 serine family amino acid metabolic process	GO:0016021 integral to membrane	GO:0005524 ATP binding | GO:0004674 protein serine/threonine kinase activity	-	-	GO only	9279736	BAB01326.1	receptor-like kinase [Arabidopsis thaliana]	Arabidopsis thaliana	3702	630	GO:0004872 ; GO:0005524 ; GO:0004703 ; GO:0032440 ; GO:0006468 ; GO:0055114 ; GO:0007165 ; GO:0009069 ; GO:0016021	-	-	-	-
TCONS_00037443	XLOC_037195	344	13.9148	6.47837	15.3809	-1.10292	0.14452	NOT_CHANGED	NOT_CHANGED	KMER45_scaffold1108_Locus_464_1__9.0_COMPLEX:4-348	344	gi|9279736|dbj|BAB01326.1| receptor-like kinase	57	3.69e-28	129.059	GO:0006468 protein phosphorylation | GO:0055114 oxidation-reduction process | GO:0007165 signal transduction | GO:0009069 serine family amino acid metabolic process	GO:0016021 integral to membrane	GO:0004872 receptor activity | GO:0005524 ATP binding | GO:0004703 G-protein coupled receptor kinase activity | GO:0032440 2-alkenal reductase [NAD(P)] activity	2.7.11.1	-	GO & Enzyme	9279736	BAB01326.1	receptor-like kinase [Arabidopsis thaliana]	Arabidopsis thaliana	3702	630	GO:0004872 ; GO:0005524 ; GO:0004703 ; GO:0032440 ; GO:0006468 ; GO:0055114 ; GO:0007165 ; GO:0009069 ; GO:0016021	-	-	-	-
TCONS_00051475	XLOC_051146	313	10.1465	5.30572	2.66856	-0.935362	-1.92685	NOT_CHANGED	NOT_CHANGED	KMER51_C368711__3.0:0-313	313	gi|9279736|dbj|BAB01326.1| receptor-like kinase	53	4.92e-17	93.5106	GO:0006468 protein phosphorylation | GO:0055114 oxidation-reduction process | GO:0007165 signal transduction | GO:0009069 serine family amino acid metabolic process	GO:0016023 cytoplasmic membrane-bounded vesicle | GO:0016021 integral to membrane	GO:0004872 receptor activity | GO:0004713 protein tyrosine kinase activity | GO:0005524 ATP binding | GO:0032440 2-alkenal reductase [NAD(P)] activity | GO:0004674 protein serine/threonine kinase activity	-	pfam08263 LRRNT_2 | pfam12799 LRR_4 | pfam13855 LRR_8	GO & Domain	9279736	BAB01326.1	receptor-like kinase [Arabidopsis thaliana]	Arabidopsis thaliana	3702	630	GO:0004872 ; GO:0005524 ; GO:0004703 ; GO:0032440 ; GO:0006468 ; GO:0055114 ; GO:0007165 ; GO:0009069 ; GO:0016021	-	-	-	-
TCONS_00024369	XLOC_024203	539	18.0988	10.2835	13.9995	-0.815563	-0.370519	NOT_CHANGED	NOT_CHANGED	KMER39_scaffold22666_Locus_11653_1_48.0_COMPLEX:0-539	539	gi|92111351|gb|ABE73472.1| putative pyridoxal kinase splice variant 1	163	4.17e-70	257.476	GO:0042538 hyperosmotic salinity response | GO:0009443 pyridoxal 5'-phosphate salvage | GO:0010054 trichoblast differentiation | GO:0016310 phosphorylation | GO:0008615 pyridoxine biosynthetic process	GO:0005829 cytosol	GO:0008478 pyridoxal kinase activity	2.7.1.35	-	GO & Enzyme	92111351	ABE73472.1	putative pyridoxal kinase splice variant 1 [Brassica napus]	Brassica napus	3708	334	GO:0008478 ; GO:0042538 ; GO:0009443 ; GO:0010054 ; GO:0016310 ; GO:0008615 ; GO:0005829	-	-	-	-
TCONS_00024370	XLOC_024204	579	20.1679	11.0516	10.6593	-0.867806	-0.919948	NOT_CHANGED	NOT_CHANGED	KMER39_scaffold22666_Locus_11653_1_48.0_COMPLEX:650-1229	579	gi|92111351|gb|ABE73472.1| putative pyridoxal kinase splice variant 1	76	1.1e-38	163.718	GO:0042538 hyperosmotic salinity response | GO:0009443 pyridoxal 5'-phosphate salvage | GO:0010054 trichoblast differentiation | GO:0008615 pyridoxine biosynthetic process	GO:0005829 cytosol	GO:0008478 pyridoxal kinase activity	-	-	GO only	92111351	ABE73472.1	putative pyridoxal kinase splice variant 1 [Brassica napus]	Brassica napus	3708	334	GO:0008478 ; GO:0042538 ; GO:0009443 ; GO:0010054 ; GO:0016310 ; GO:0008615 ; GO:0005829	-	-	-	-
TCONS_00038318	XLOC_038063	1145	6.68052	7.68706	5.02875	0.202472	-0.409761	NOT_CHANGED	NOT_CHANGED	KMER45_scaffold15672_Locus_8272_1_11.4_COMPLEX:0-1145	1145	gi|92110522|gb|ABE73345.1| putative calcium-dependent protein kinase 2	219	2.15e-117	412.998	GO:0046777 protein autophosphorylation | GO:0009069 serine family amino acid metabolic process	GO:0005789 endoplasmic reticulum membrane | GO:0005777 peroxisome	GO:0004683 calmodulin-dependent protein kinase activity | GO:0005515 protein binding | GO:0005509 calcium ion binding | GO:0005524 ATP binding	-	-	GO only	92110522	ABE73345.1	putative calcium-dependent protein kinase 2 [Isatis tinctoria]	Isatis tinctoria	161756	625	GO:0004683 ; GO:0005515 ; GO:0005509 ; GO:0005524 ; GO:0046777 ; GO:0009069 ; GO:0005789 ; GO:0005777	-	-	-	-
TCONS_00039122	XLOC_038863	1295	13.9116	14.2769	26.1343	0.0373944	0.909656	NOT_CHANGED	NOT_CHANGED	KMER45_scaffold19644_Locus_10700_3_40.8_COMPLEX:0-1295	1295	gi|89257694|gb|ABD65181.1| casein kinase II beta chain, putative	199	5.52e-113	398.335	GO:0042753 positive regulation of circadian rhythm | GO:0071900 regulation of protein serine/threonine kinase activity | GO:0048573 photoperiodism, flowering | GO:0009069 serine family amino acid metabolic process	GO:0005956 protein kinase CK2 complex | GO:0005737 cytoplasm | GO:0005634 nucleus	GO:0004674 protein serine/threonine kinase activity | GO:0005515 protein binding | GO:0019887 protein kinase regulator activity	-	pfam01214 CK_II_beta	GO & Domain	89257694	gnl|tigr|D_54	casein kinase II beta chain, putative [Brassica oleracea]	Brassica oleracea	3712	285	GO:0004674 ; GO:0005515 ; GO:0019887 ; GO:0042753 ; GO:0071900 ; GO:0048573 ; GO:0009069 ; GO:0005956 ; GO:0005737 ; GO:0005634	-	-	-	-
TCONS_00055173	XLOC_054827	1193	10.5146	13.23	21.0781	0.331419	1.00335	NOT_CHANGED	NOT_CHANGED	KMER51_scaffold18303_Locus_10573_0_25.7_LINEAR:237-1430	1193	gi|89257694|gb|ABD65181.1| casein kinase II beta chain, putative	176	1.11e-96	344.124	GO:0042752 regulation of circadian rhythm | GO:0071900 regulation of protein serine/threonine kinase activity	GO:0005956 protein kinase CK2 complex | GO:0005667 transcription factor complex	GO:0019887 protein kinase regulator activity | GO:0008134 transcription factor binding	-	-	GO only	89257694	gnl|tigr|D_54	casein kinase II beta chain, putative [Brassica oleracea]	Brassica oleracea	3712	285	GO:0004674 ; GO:0005515 ; GO:0019887 ; GO:0042753 ; GO:0071900 ; GO:0048573 ; GO:0009069 ; GO:0005956 ; GO:0005737 ; GO:0005634	-	-	-	-
TCONS_00015966	XLOC_015853	335	2.38719	10.6527	3.72729	2.15783	0.642814	UP	NOT_CHANGED	KMER33_scaffold51669_Locus_34564_0__5.0_LINEAR:253-588	335	gi|89257586|gb|ABD65075.1| kinase domain containing protein	111	8.25e-66	241.479	GO:0006468 protein phosphorylation | GO:0009069 serine family amino acid metabolic process	GO:0005886 plasma membrane	GO:0005524 ATP binding | GO:0004674 protein serine/threonine kinase activity	-	-	GO only	89257586	gnl|tigr|E_26	kinase domain containing protein [Brassica oleracea]	Brassica oleracea	3712	396	GO:0005524 ; GO:0004674 ; GO:0006468 ; GO:0009069 ; GO:0005886	-	-	-	-
TCONS_00047994	XLOC_047686	459	22.1306	11.9263	14.8054	-0.891896	-0.579919	NOT_CHANGED	NOT_CHANGED	KMER45_scaffold61162_Locus_54065_0_13.6_LINEAR:1-460	459	gi|89257558|gb|ABD65048.1| Casein kinase II beta chain, putative	153	5.88e-101	358.343	GO:0042753 positive regulation of circadian rhythm | GO:0071900 regulation of protein serine/threonine kinase activity | GO:0048573 photoperiodism, flowering | GO:0009069 serine family amino acid metabolic process	GO:0005956 protein kinase CK2 complex | GO:0005737 cytoplasm | GO:0005634 nucleus	GO:0004674 protein serine/threonine kinase activity | GO:0005515 protein binding | GO:0019887 protein kinase regulator activity	-	pfam01214 CK_II_beta	GO & Domain	89257558	gnl|tigr|A_64	Casein kinase II beta chain, putative [Brassica oleracea]	Brassica oleracea	3712	276	GO:0019887 ; GO:0005515 ; GO:0071900 ; GO:0005956	-	-	-	-
TCONS_00047000	XLOC_046697	596	8.86813	6.59094	10.4576	-0.428146	0.23785	NOT_CHANGED	NOT_CHANGED	KMER45_scaffold57168_Locus_46701_0_12.7_LINEAR:602-1198	596	gi|89257558|gb|ABD65048.1| Casein kinase II beta chain, putative	135	1.64e-80	290.358	GO:0071900 regulation of protein serine/threonine kinase activity	GO:0005956 protein kinase CK2 complex	GO:0019887 protein kinase regulator activity | GO:0016301 kinase activity | GO:0005515 protein binding	-	-	GO only	89257558	gnl|tigr|A_64	Casein kinase II beta chain, putative [Brassica oleracea]	Brassica oleracea	3712	276	GO:0019887 ; GO:0005515 ; GO:0071900 ; GO:0005956	-	-	-	-
TCONS_00007112	XLOC_007051	854	2.88734	3.01416	5.25473	0.062015	0.863876	NOT_CHANGED	NOT_CHANGED	KMER27_scaffold49073_Locus_37973_0_14.8_COMPLEX:0-854	854	gi|89257558|gb|ABD65048.1| Casein kinase II beta chain, putative	83	3.16e-53	209.042	GO:0071900 regulation of protein serine/threonine kinase activity	GO:0005956 protein kinase CK2 complex	GO:0019887 protein kinase regulator activity | GO:0005515 protein binding	-	-	GO only	89257558	gnl|tigr|A_64	Casein kinase II beta chain, putative [Brassica oleracea]	Brassica oleracea	3712	276	GO:0019887 ; GO:0005515 ; GO:0071900 ; GO:0005956	-	-	-	-
TCONS_00046999	XLOC_046696	156	511.981	1	102.532	-8.99995	-2.32002	DOWN	DOWN	KMER45_scaffold57168_Locus_46701_0_12.7_LINEAR:363-519	156	gi|89257558|gb|ABD65048.1| Casein kinase II beta chain, putative	51	3.6e-30	128.17	GO:0042753 positive regulation of circadian rhythm | GO:0071900 regulation of protein serine/threonine kinase activity | GO:0048573 photoperiodism, flowering | GO:0009069 serine family amino acid metabolic process	GO:0005956 protein kinase CK2 complex | GO:0005737 cytoplasm | GO:0005634 nucleus	GO:0004674 protein serine/threonine kinase activity | GO:0005515 protein binding | GO:0019887 protein kinase regulator activity	-	-	GO only	89257558	gnl|tigr|A_64	Casein kinase II beta chain, putative [Brassica oleracea]	Brassica oleracea	3712	276	GO:0019887 ; GO:0005515 ; GO:0071900 ; GO:0005956	-	-	-	-
TCONS_00046998	XLOC_046695	227	84.7439	16.8861	35.0257	-2.32727	-1.2747	DOWN	NOT_CHANGED	KMER45_scaffold57168_Locus_46701_0_12.7_LINEAR:0-227	227	gi|89257558|gb|ABD65048.1| Casein kinase II beta chain, putative	38	3.31e-19	98.8428	GO:0042752 regulation of circadian rhythm | GO:0071900 regulation of protein serine/threonine kinase activity	GO:0005956 protein kinase CK2 complex | GO:0005667 transcription factor complex	GO:0019887 protein kinase regulator activity | GO:0008134 transcription factor binding	-	-	GO only	89257558	gnl|tigr|A_64	Casein kinase II beta chain, putative [Brassica oleracea]	Brassica oleracea	3712	276	GO:0019887 ; GO:0005515 ; GO:0071900 ; GO:0005956	-	-	-	-
TCONS_00047995	XLOC_047687	219	144.976	8.6107	36.091	-4.07354	-2.0061	DOWN	DOWN	KMER45_scaffold61162_Locus_54065_0_13.6_LINEAR:585-804	219	gi|89257558|gb|ABD65048.1| Casein kinase II beta chain, putative	23	6.22e-07	60.1844	-	-	-	-	-	-	89257558	gnl|tigr|A_64	Casein kinase II beta chain, putative [Brassica oleracea]	Brassica oleracea	3712	276	GO:0019887 ; GO:0005515 ; GO:0071900 ; GO:0005956	-	-	-	-
TCONS_00017866	XLOC_017742	506	10.5629	24.092	22.4339	1.18955	1.08667	NOT_CHANGED	NOT_CHANGED	KMER33_scaffold67009_Locus_55325_1_19.2_FORK:999-1505	506	gi|89257540|gb|ABD65030.1| protein kinase, putative	155	8.17e-97	344.568	GO:0006468 protein phosphorylation | GO:0009069 serine family amino acid metabolic process	GO:0005886 plasma membrane	GO:0005524 ATP binding | GO:0004674 protein serine/threonine kinase activity	2.7.11.1	-	GO & Enzyme	89257540	gnl|tigr|A_46	protein kinase, putative [Brassica oleracea]	Brassica oleracea	3712	403	GO:0005524 ; GO:0004674 ; GO:0006468 ; GO:0009069 ; GO:0005886	-	-	-	-
TCONS_00061224	XLOC_060835	904	2.14334	3.30208	3.44605	0.623514	0.685083	NOT_CHANGED	NOT_CHANGED	KMER51_scaffold47994_Locus_40486_1__7.3_FORK:27-931	904	gi|89257540|gb|ABD65030.1| protein kinase, putative	148	8.34e-93	331.238	GO:0006468 protein phosphorylation | GO:0007169 transmembrane receptor protein tyrosine kinase signaling pathway | GO:0009069 serine family amino acid metabolic process	GO:0005886 plasma membrane	GO:0004714 transmembrane receptor protein tyrosine kinase activity | GO:0005524 ATP binding | GO:0004674 protein serine/threonine kinase activity	-	-	GO only	89257540	gnl|tigr|A_46	protein kinase, putative [Brassica oleracea]	Brassica oleracea	3712	403	GO:0005524 ; GO:0004674 ; GO:0006468 ; GO:0009069 ; GO:0005886	-	-	-	-
TCONS_00050875	XLOC_050547	256	39.0574	10.6733	14.242	-1.87159	-1.45544	NOT_CHANGED	NOT_CHANGED	KMER51_C324267__8.0:0-256	256	gi|8920590|gb|AAF81312.1|AC061957_8 Contains a strong similarity to an unknown protein from Arabidopsis thaliana gi|2505874 and contains an eukaryotic protein kinase PF|00069 domain. ESTs gb|Z26473, gb|AI996016, gb|Z17558, gb|N97089, gb|BE039500, gb|AA712856, gb|Z26772 come from this gene	85	1.61e-50	192.156	GO:0046777 protein autophosphorylation | GO:0007178 transmembrane receptor protein serine/threonine kinase signaling pathway | GO:0009069 serine family amino acid metabolic process	GO:0005886 plasma membrane	GO:0004872 receptor activity | GO:0005524 ATP binding | GO:0004709 MAP kinase kinase kinase activity	2.7.11.1	-	GO & Enzyme	8920590	AAF81312.1	Contains a strong similarity to an unknown protein from Arabidopsis thaliana gi|2505874 and contains an eukaryotic protein kinase PF|00069 domain. ESTs gb|Z26473, gb|AI996016, gb|Z17558, gb|N97089, gb|BE039500, gb|AA712856, gb|Z26772 come from thi&gt;	Arabidopsis thaliana	3702	497	GO:0004872 ; GO:0005524 ; GO:0004709 ; GO:0046777 ; GO:0007178 ; GO:0009069 ; GO:0005886	-	-	-	-
TCONS_00027175	XLOC_026992	259	10.6929	2.93757	5.07395	-1.86396	-1.07547	NOT_CHANGED	NOT_CHANGED	KMER39_scaffold40561_Locus_24311_0__4.4_LINEAR:309-568	259	gi|89027191|gb|ABD59322.1| S locus receptor kinase	81	2.63e-38	157.497	GO:0009875 pollen-pistil interaction | GO:0046777 protein autophosphorylation | GO:0007165 signal transduction | GO:0009069 serine family amino acid metabolic process	GO:0016020 membrane | GO:0005634 nucleus	GO:0019199 transmembrane receptor protein kinase activity | GO:0004674 protein serine/threonine kinase activity	-	-	GO only	89027191	ABD59322.1	S locus receptor kinase [Brassica rapa subsp. oleifera]	Brassica rapa subsp. oleifera	145471	817	GO:0019199 ; GO:0004674 ; GO:0009875 ; GO:0046777 ; GO:0007165 ; GO:0009069 ; GO:0016020 ; GO:0005634	-	-	-	-
TCONS_00056169	XLOC_055815	486	11.8692	6.99628	10.9406	-0.762563	-0.117531	NOT_CHANGED	NOT_CHANGED	KMER51_scaffold23607_Locus_14892_1_41.4_COMPLEX:7-493	486	gi|8809688|dbj|BAA97229.1| xylulose kinase	95	3.23e-50	198.377	GO:0005997 xylulose metabolic process | GO:0016310 phosphorylation	GO:0005829 cytosol	GO:0004856 xylulokinase activity	-	-	GO only	8809688	BAA97229.1	xylulose kinase [Arabidopsis thaliana]	Arabidopsis thaliana	3702	563	GO:0004856 ; GO:0005997 ; GO:0016310 ; GO:0005829	-	-	-	-
TCONS_00068218	XLOC_067788	529	16.567	20.4695	17.4931	0.305163	0.0784736	NOT_CHANGED	NOT_CHANGED	KMER57_scaffold13122_Locus_7218_0_16.2_COMPLEX:620-1149	529	gi|8777339|dbj|BAA96929.1| serine/threonine protein kinase	176	2.89e-119	419.219	GO:0005986 sucrose biosynthetic process | GO:0019593 mannitol biosynthetic process | GO:0006979 response to oxidative stress | GO:0006468 protein phosphorylation | GO:0009414 response to water deprivation | GO:0009737 response to abscisic acid stimulus | GO:0007165 signal transduction | GO:0010325 raffinose family oligosaccharide biosynthetic process | GO:0006012 galactose metabolic process | GO:…	GO:0009507 chloroplast	GO:0047274 galactinol-sucrose galactosyltransferase activity | GO:0004553 hydrolase activity, hydrolyzing O-glycosyl compounds | GO:0005524 ATP binding | GO:0005515 protein binding | GO:0004683 calmodulin-dependent protein kinase activity	2.7.11.1	pfam00069 Pkinase | pfam07714 Pkinase_Tyr	GO & Enzyme & Domain	8777339	BAA96929.1	serine/threonine protein kinase [Arabidopsis thaliana]	Arabidopsis thaliana	3702	464	GO:0047274 ; GO:0004553 ; GO:0005524 ; GO:0005515 ; GO:0004683 ; GO:0005986 ; GO:0019593 ; GO:0006979 ; GO:0006468 ; GO:0009414 ; GO:0009737 ; GO:0007165 ; GO:0010325 ; GO:0006012 ; GO:0009069 ; GO:0009507	-	-	-	-
TCONS_00016208	XLOC_016095	954	3.39865	6.64243	3.08367	0.966749	-0.140313	NOT_CHANGED	NOT_CHANGED	KMER33_scaffold53788_Locus_36885_1_55.1_COMPLEX:464-1418	954	gi|8777339|dbj|BAA96929.1| serine/threonine protein kinase	148	1.32e-93	333.904	GO:0005986 sucrose biosynthetic process | GO:0019593 mannitol biosynthetic process | GO:0006979 response to oxidative stress | GO:0006468 protein phosphorylation | GO:0009414 response to water deprivation | GO:0009737 response to abscisic acid stimulus | GO:0007165 signal transduction | GO:0010325 raffinose family oligosaccharide biosynthetic process | GO:0006012 galactose metabolic process | GO:…	GO:0009507 chloroplast	GO:0047274 galactinol-sucrose galactosyltransferase activity | GO:0004553 hydrolase activity, hydrolyzing O-glycosyl compounds | GO:0005524 ATP binding | GO:0005515 protein binding | GO:0004683 calmodulin-dependent protein kinase activity	2.7.11.1	pfam03822 NAF	GO & Enzyme & Domain	8777339	BAA96929.1	serine/threonine protein kinase [Arabidopsis thaliana]	Arabidopsis thaliana	3702	464	GO:0047274 ; GO:0004553 ; GO:0005524 ; GO:0005515 ; GO:0004683 ; GO:0005986 ; GO:0019593 ; GO:0006979 ; GO:0006468 ; GO:0009414 ; GO:0009737 ; GO:0007165 ; GO:0010325 ; GO:0006012 ; GO:0009069 ; GO:0009507	-	-	-	-
TCONS_00050152	XLOC_049824	211	225.522	7.05918	70.2951	-4.99762	-1.68177	DOWN	NOT_CHANGED	KMER51_C256781__8.0:1-212	211	gi|8569097|gb|AAF76442.1|AC015445_9 Contains strong similarity to rapamycin associated protein FRAP2 from Homo sapiens gb|U88966 and contains a Phosphatidylinositol kinase PF|00454 domain. EST gb|W43444 comes from this gene	70	3.04e-40	160.607	GO:0010507 negative regulation of autophagy | GO:0030307 positive regulation of cell growth | GO:0009793 embryo development ending in seed dormancy | GO:0016310 phosphorylation | GO:0009303 rRNA transcription | GO:0040019 positive regulation of embryonic development | GO:0045893 positive regulation of transcription, DNA-dependent | GO:2000234 positive regulation of rRNA processing	GO:0005737 cytoplasm | GO:0005634 nucleus	GO:0016303 1-phosphatidylinositol-3-kinase activity | GO:0043621 protein self-association | GO:0042802 identical protein binding | GO:0000975 regulatory region DNA binding | GO:0005524 ATP binding	-	-	GO only	8569097	AAF76442.1	Contains strong similarity to rapamycin associated protein FRAP2 from Homo sapiens gb|U88966 and contains a Phosphatidylinositol kinase PF|00454 domain. EST gb|W43444 comes from this gene [Arabidopsis thaliana]	Arabidopsis thaliana	3702	2513	GO:0016303 ; GO:0043621 ; GO:0042802 ; GO:0000975 ; GO:0005524 ; GO:0010507 ; GO:0030307 ; GO:0009793 ; GO:0016310 ; GO:0009303 ; GO:0040019 ; GO:0045893 ; GO:2000234 ; GO:0005737 ; GO:0005634	-	-	-	-
TCONS_00007640	XLOC_007575	435	2.97927	5.58733	4.29286	0.9072	0.52698	NOT_CHANGED	NOT_CHANGED	KMER27_scaffold55789_Locus_47013_2_25.0_COMPLEX:0-435	435	gi|8567788|gb|AAF76360.1| 3-phosphoinositide-dependent protein kinase-1, putative	57	8.68e-20	103.286	GO:0043574 peroxisomal transport	GO:0005730 nucleolus | GO:0005777 peroxisome	GO:0005515 protein binding | GO:0003824 catalytic activity	-	-	GO only	8567788	gnl|TIGR|atg_51724_92971	3-phosphoinositide-dependent protein kinase-1, putative [Arabidopsis thaliana]	Arabidopsis thaliana	3702	431	GO:0005515 ; GO:0003824 ; GO:0043574 ; GO:0005730 ; GO:0005777	-	-	-	-
TCONS_00030692	XLOC_030485	286	19.6677	2.20794	2.33203	-3.15506	-3.07617	DOWN	DOWN	KMER39_scaffold60893_Locus_46597_1__4.9_FORK:2-288	286	gi|83032266|gb|ABB97043.1| cyclin-dependent protein kinase regulator-like protein	95	4.81e-55	206.376	GO:0000079 regulation of cyclin-dependent protein kinase activity | GO:0051301 cell division	GO:0005634 nucleus | GO:0009536 plastid	GO:0016538 cyclin-dependent protein kinase regulator activity | GO:0019901 protein kinase binding	-	pfam00134 Cyclin_N	GO & Domain	83032266	ABB97043.1	cyclin-dependent protein kinase regulator-like protein [Brassica rapa]	Brassica rapa	3711	365	GO:0016538 ; GO:0019901 ; GO:0004693 ; GO:0000079 ; GO:0051301 ; GO:0009069 ; GO:0005634 ; GO:0009536	-	-	-	-
TCONS_00008330	XLOC_008261	564	3.15354	1.86167	1.10977	-0.760375	-1.50671	NOT_CHANGED	NOT_CHANGED	KMER27_scaffold6455_Locus_3520_0_12.0_COMPLEX:25-589	564	gi|83032266|gb|ABB97043.1| cyclin-dependent protein kinase regulator-like protein	102	5.34e-49	195.267	GO:0000079 regulation of cyclin-dependent protein kinase activity | GO:0051301 cell division | GO:0009069 serine family amino acid metabolic process	GO:0005634 nucleus | GO:0009536 plastid	GO:0016538 cyclin-dependent protein kinase regulator activity | GO:0019901 protein kinase binding | GO:0004693 cyclin-dependent protein kinase activity	-	pfam00134 Cyclin_N	GO & Domain	83032266	ABB97043.1	cyclin-dependent protein kinase regulator-like protein [Brassica rapa]	Brassica rapa	3711	365	GO:0016538 ; GO:0019901 ; GO:0004693 ; GO:0000079 ; GO:0051301 ; GO:0009069 ; GO:0005634 ; GO:0009536	-	-	-	-
TCONS_00051415	XLOC_051086	253	26.1159	4.75545	1.87895	-2.45727	-3.79693	DOWN	DOWN	KMER51_C364301__4.0:50-303	253	gi|83032266|gb|ABB97043.1| cyclin-dependent protein kinase regulator-like protein	84	2.92e-50	191.268	GO:0000079 regulation of cyclin-dependent protein kinase activity | GO:0051301 cell division	GO:0005634 nucleus	GO:0016538 cyclin-dependent protein kinase regulator activity | GO:0019901 protein kinase binding	-	pfam02984 Cyclin_C	GO & Domain	83032266	ABB97043.1	cyclin-dependent protein kinase regulator-like protein [Brassica rapa]	Brassica rapa	3711	365	GO:0016538 ; GO:0019901 ; GO:0004693 ; GO:0000079 ; GO:0051301 ; GO:0009069 ; GO:0005634 ; GO:0009536	-	-	-	-
TCONS_00026399	XLOC_026217	510	2.23326	0.721284	1	-1.63051	-1.15915	NOT_CHANGED	NOT_CHANGED	KMER39_scaffold35554_Locus_20361_2__8.0_COMPLEX:20-530	510	gi|83032266|gb|ABB97043.1| cyclin-dependent protein kinase regulator-like protein	80	4.74e-21	107.73	GO:0051726 regulation of cell cycle | GO:0045859 regulation of protein kinase activity	GO:0005634 nucleus	GO:0016538 cyclin-dependent protein kinase regulator activity | GO:0005515 protein binding	-	-	GO only	83032266	ABB97043.1	cyclin-dependent protein kinase regulator-like protein [Brassica rapa]	Brassica rapa	3711	365	GO:0016538 ; GO:0019901 ; GO:0004693 ; GO:0000079 ; GO:0051301 ; GO:0009069 ; GO:0005634 ; GO:0009536	-	-	-	-
TCONS_00076207	XLOC_075729	217	639.883	159.645	226.414	-2.00294	-1.49884	DOWN	NOT_CHANGED	KMER63_scaffold16280_Locus_16270_0_18.2_LINEAR:0-217	217	gi|8272416|dbj|BAA96460.1| nucleoside diphosphate kinase 3	68	7.75e-42	165.495	GO:0006165 nucleoside diphosphate phosphorylation | GO:0006979 response to oxidative stress | GO:0006228 UTP biosynthetic process | GO:0006183 GTP biosynthetic process | GO:0006241 CTP biosynthetic process | GO:0006144 purine base metabolic process | GO:0006206 pyrimidine base metabolic process	GO:0005829 cytosol | GO:0005743 mitochondrial inner membrane | GO:0009543 chloroplast thylakoid lumen	GO:0004550 nucleoside diphosphate kinase activity | GO:0008270 zinc ion binding | GO:0050897 cobalt ion binding | GO:0005524 ATP binding	-	-	GO only	8272416	BAA96460.1	nucleoside diphosphate kinase 3 [Brassica rapa]	Brassica rapa	3711	194	GO:0004550 ; GO:0008270 ; GO:0050897 ; GO:0005524 ; GO:0006165 ; GO:0006979 ; GO:0006228 ; GO:0006183 ; GO:0006241 ; GO:0006144 ; GO:0006206 ; GO:0005829 ; GO:0005743 ; GO:0009543	-	-	-	-
TCONS_00074407	XLOC_073934	320	356.197	269.93	295.812	-0.40009	-0.267995	NOT_CHANGED	NOT_CHANGED	KMER63_C144723_46.0:0-320	320	gi|8272416|dbj|BAA96460.1| nucleoside diphosphate kinase 3	45	3.57e-23	113.062	GO:0006165 nucleoside diphosphate phosphorylation | GO:0006979 response to oxidative stress | GO:0006228 UTP biosynthetic process | GO:0006183 GTP biosynthetic process | GO:0006241 CTP biosynthetic process | GO:0006144 purine base metabolic process | GO:0006206 pyrimidine base metabolic process	GO:0005829 cytosol | GO:0005743 mitochondrial inner membrane | GO:0009543 chloroplast thylakoid lumen	GO:0004550 nucleoside diphosphate kinase activity | GO:0008270 zinc ion binding | GO:0050897 cobalt ion binding | GO:0005524 ATP binding	-	-	GO only	8272416	BAA96460.1	nucleoside diphosphate kinase 3 [Brassica rapa]	Brassica rapa	3711	194	GO:0004550 ; GO:0008270 ; GO:0050897 ; GO:0005524 ; GO:0006165 ; GO:0006979 ; GO:0006228 ; GO:0006183 ; GO:0006241 ; GO:0006144 ; GO:0006206 ; GO:0005829 ; GO:0005743 ; GO:0009543	-	-	-	-
TCONS_00054069	XLOC_053735	972	65.3903	91.4915	66.2605	0.484561	0.0190724	NOT_CHANGED	NOT_CHANGED	KMER51_scaffold12798_Locus_6648_0_51.3_COMPLEX:576-1548	972	gi|81248479|gb|ABB69023.1| mitogen-activated protein kinase 4	152	5.07e-100	355.233	GO:0006468 protein phosphorylation | GO:0007178 transmembrane receptor protein serine/threonine kinase signaling pathway | GO:0009069 serine family amino acid metabolic process	-	GO:0004707 MAP kinase activity | GO:0005524 ATP binding	-	-	GO only	81248479	ABB69023.1	mitogen-activated protein kinase 4 [Brassica napus]	Brassica napus	3708	373	GO:0004707 ; GO:0005524 ; GO:0006468 ; GO:0007178 ; GO:0009069	-	-	-	-
TCONS_00065378	XLOC_064957	243	24.942	14.6097	29.9271	-0.771651	0.262875	NOT_CHANGED	NOT_CHANGED	KMER57_C190387__5.0:1-244	243	gi|79607733|ref|NP_974150.2| calcium-dependent protein kinase 29	80	1.33e-47	183.269	GO:0006468 protein phosphorylation | GO:0009069 serine family amino acid metabolic process	GO:0005737 cytoplasm | GO:0005886 plasma membrane | GO:0005634 nucleus	GO:0004683 calmodulin-dependent protein kinase activity | GO:0005509 calcium ion binding | GO:0005524 ATP binding	-	pfam13499 EF_hand_5 | pfam13405 EF_hand_4 | pfam00036 efhand | pfam13833 EF_hand_6 | pfam13202 EF_hand_3	GO & Domain	79607733	gnl|REF_TAIR|AT1G76040.2	calcium-dependent protein kinase 29 [Arabidopsis thaliana]	Arabidopsis thaliana	3702	561	GO:0004683 ; GO:0005509 ; GO:0005524 ; GO:0006468 ; GO:0009069 ; GO:0005737 ; GO:0005886 ; GO:0005634	-	-	-	-
TCONS_00072969	XLOC_072500	649	6.10146	4.32417	5.17508	-0.496731	-0.237573	NOT_CHANGED	NOT_CHANGED	KMER57_scaffold4590_Locus_1487_1_14.4_COMPLEX:0-649	649	gi|79592682|ref|NP_850095.2| CBL-interacting serine/threonine-protein kinase 3	144	7.19e-92	328.127	GO:0009628 response to abiotic stimulus | GO:0006468 protein phosphorylation | GO:0009735 response to cytokinin stimulus | GO:0009738 abscisic acid mediated signaling pathway | GO:0009069 serine family amino acid metabolic process	GO:0005737 cytoplasm | GO:0005634 nucleus	GO:0004683 calmodulin-dependent protein kinase activity | GO:0005524 ATP binding	2.7.11.1	-	GO & Enzyme	79592682	gnl|REF_TAIR|AT2G26980.4	CBL-interacting serine/threonine-protein kinase 3 [Arabidopsis thaliana]	Arabidopsis thaliana	3702	451	GO:0005524 ; GO:0004674 ; GO:0009628 ; GO:0006468 ; GO:0009735 ; GO:0009738 ; GO:0009069 ; GO:0005737 ; GO:0005634	-	-	-	-
TCONS_00053867	XLOC_053535	707	3.59248	3.62416	2.79019	0.0126665	-0.364617	NOT_CHANGED	NOT_CHANGED	KMER51_scaffold11764_Locus_6004_0_18.6_COMPLEX:0-707	707	gi|79592682|ref|NP_850095.2| CBL-interacting serine/threonine-protein kinase 3	98	2.17e-54	212.152	GO:0009628 response to abiotic stimulus | GO:0006468 protein phosphorylation | GO:0009735 response to cytokinin stimulus | GO:0009738 abscisic acid mediated signaling pathway | GO:0009069 serine family amino acid metabolic process	GO:0005737 cytoplasm | GO:0005634 nucleus	GO:0004683 calmodulin-dependent protein kinase activity | GO:0005524 ATP binding	-	-	GO only	79592682	gnl|REF_TAIR|AT2G26980.4	CBL-interacting serine/threonine-protein kinase 3 [Arabidopsis thaliana]	Arabidopsis thaliana	3702	451	GO:0005524 ; GO:0004674 ; GO:0009628 ; GO:0006468 ; GO:0009735 ; GO:0009738 ; GO:0009069 ; GO:0005737 ; GO:0005634	-	-	-	-
TCONS_00000473	XLOC_000473	454	7.32486	5.63728	7.548	-0.377802	0.0432932	NOT_CHANGED	NOT_CHANGED	KMER21_C1448907_10.0:6-460	454	gi|79592682|ref|NP_850095.2| CBL-interacting serine/threonine-protein kinase 3	66	2.2e-29	133.946	GO:0009628 response to abiotic stimulus | GO:0006468 protein phosphorylation | GO:0009735 response to cytokinin stimulus | GO:0009738 abscisic acid mediated signaling pathway | GO:0009069 serine family amino acid metabolic process	GO:0005737 cytoplasm | GO:0005634 nucleus	GO:0005524 ATP binding | GO:0004674 protein serine/threonine kinase activity	-	-	GO only	79592682	gnl|REF_TAIR|AT2G26980.4	CBL-interacting serine/threonine-protein kinase 3 [Arabidopsis thaliana]	Arabidopsis thaliana	3702	451	GO:0005524 ; GO:0004674 ; GO:0009628 ; GO:0006468 ; GO:0009735 ; GO:0009738 ; GO:0009069 ; GO:0005737 ; GO:0005634	-	-	-	-
TCONS_00072166	XLOC_071701	693	9.85792	3.4899	6.14852	-1.4981	-0.681044	NOT_CHANGED	NOT_CHANGED	KMER57_scaffold41053_Locus_42882_0__5.4_LINEAR:0-693	693	gi|79568805|ref|NP_181242.3| putative receptor protein kinase	120	3.7e-75	273.917	GO:0006468 protein phosphorylation | GO:0007178 transmembrane receptor protein serine/threonine kinase signaling pathway | GO:0009069 serine family amino acid metabolic process	GO:0009506 plasmodesma | GO:0016023 cytoplasmic membrane-bounded vesicle | GO:0005886 plasma membrane	GO:0004872 receptor activity | GO:0005524 ATP binding | GO:0004709 MAP kinase kinase kinase activity	2.7.11.1	-	GO & Enzyme	79568805	gnl|REF_TAIR|AT2G37050.1	putative receptor protein kinase [Arabidopsis thaliana]	Arabidopsis thaliana	3702	933	GO:0004872 ; GO:0005524 ; GO:0004709 ; GO:0006468 ; GO:0007178 ; GO:0009069 ; GO:0009506 ; GO:0005886	-	-	-	-
TCONS_00018885	XLOC_018755	542	37.4393	26.6487	20.963	-0.490488	-0.836708	NOT_CHANGED	NOT_CHANGED	KMER33_scaffold73264_Locus_72191_0_47.8_LINEAR:0-542	542	gi|79568805|ref|NP_181242.3| putative receptor protein kinase	115	1.06e-68	253.477	GO:0006468 protein phosphorylation | GO:0007178 transmembrane receptor protein serine/threonine kinase signaling pathway | GO:0009069 serine family amino acid metabolic process	GO:0009506 plasmodesma | GO:0005886 plasma membrane	GO:0004872 receptor activity | GO:0005524 ATP binding | GO:0004709 MAP kinase kinase kinase activity	3.6.3.14 | 2.7.11.1	-	GO & Enzyme	79568805	gnl|REF_TAIR|AT2G37050.1	putative receptor protein kinase [Arabidopsis thaliana]	Arabidopsis thaliana	3702	933	GO:0004872 ; GO:0005524 ; GO:0004709 ; GO:0006468 ; GO:0007178 ; GO:0009069 ; GO:0009506 ; GO:0005886	-	-	-	-
TCONS_00022875	XLOC_022723	134	1834.61	340.887	88.1142	-2.42811	-4.37996	DOWN	DOWN	KMER39_scaffold1183_Locus_482_0_15.9_COMPLEX:503-637	134	gi|79563343|ref|NP_180159.2| serine/threonine-protein kinase aurora-2	44	1.19e-23	107.73	GO:0034501 protein localization to kinetochore | GO:0071777 positive regulation of cell cycle cytokinesis | GO:0016572 histone phosphorylation | GO:0051256 spindle midzone assembly involved in mitosis | GO:0009069 serine family amino acid metabolic process	GO:0005730 nucleolus | GO:0005874 microtubule | GO:0005819 spindle | GO:0009504 cell plate | GO:0032133 chromosome passenger complex | GO:0000780 condensed nuclear chromosome, centromeric region	GO:0035175 histone kinase activity (H3-S10 specific) | GO:0005524 ATP binding	-	-	GO only	79563343	gnl|REF_TAIR|AT2G25880.1	serine/threonine-protein kinase aurora-2 [Arabidopsis thaliana]	Arabidopsis thaliana	3702	288	GO:0035175 ; GO:0005524 ; GO:0034501 ; GO:0071777 ; GO:0016572 ; GO:0051256 ; GO:0009069 ; GO:0005730 ; GO:0005874 ; GO:0005819 ; GO:0009504 ; GO:0032133 ; GO:0000780	-	-	-	-
TCONS_00072346	XLOC_071879	811	2.35151	1.70401	0.661661	-0.464654	-1.82942	NOT_CHANGED	NOT_CHANGED	KMER57_scaffold42114_Locus_45241_0__9.2_LINEAR:0-811	811	gi|79531507|ref|NP_199585.2| N-terminal domain of eukaryotic serine threonine kinase-containing protein	147	1.33e-72	266.807	GO:0006950 response to stress	-	-	-	pfam00582 Usp	GO & Domain	79531507	gnl|REF_TAIR|AT5G47740.1	Adenine nucleotide alpha hydrolases-like superfamily protein [Arabidopsis thaliana]	Arabidopsis thaliana	3702	244	GO:0006950	-	-	-	-
TCONS_00059259	XLOC_058882	524	6.63765	8.30587	4.67432	0.323459	-0.505916	NOT_CHANGED	NOT_CHANGED	KMER51_scaffold39160_Locus_29719_0_26.5_COMPLEX:371-895	524	gi|79531507|ref|NP_199585.2| N-terminal domain of eukaryotic serine threonine kinase-containing protein	147	3.95e-63	237.036	GO:0006950 response to stress	-	-	-	-	GO only	79531507	gnl|REF_TAIR|AT5G47740.1	Adenine nucleotide alpha hydrolases-like superfamily protein [Arabidopsis thaliana]	Arabidopsis thaliana	3702	244	GO:0006950	-	-	-	-
TCONS_00016573	XLOC_016458	760	1.21725	2.67679	0.360922	1.13688	-1.75387	NOT_CHANGED	NOT_CHANGED	KMER33_scaffold56723_Locus_40251_1__2.8_FORK:35-795	760	gi|79525859|ref|NP_198387.2| S-locus lectin protein kinase-like protein	251	3.5e-141	492.093	GO:0048544 recognition of pollen | GO:0006468 protein phosphorylation | GO:0007178 transmembrane receptor protein serine/threonine kinase signaling pathway | GO:0009069 serine family amino acid metabolic process	GO:0016023 cytoplasmic membrane-bounded vesicle	GO:0004872 receptor activity | GO:0005529 sugar binding | GO:0004715 non-membrane spanning protein tyrosine kinase activity | GO:0005524 ATP binding | GO:0004709 MAP kinase kinase kinase activity	-	-	GO only	79525859	gnl|REF_TAIR|AT5G35370.1	G-type lectin S-receptor-like serine/threonine-protein kinase [Arabidopsis thaliana]	Arabidopsis thaliana	3702	872	GO:0004872 ; GO:0005529 ; GO:0004715 ; GO:0005524 ; GO:0004709 ; GO:0048544 ; GO:0006468 ; GO:0007178 ; GO:0009069 ; GO:0016023	-	-	-	-
TCONS_00059921	XLOC_059539	999	6.59789	4.8185	3.28974	-0.453421	-1.00403	NOT_CHANGED	NOT_CHANGED	KMER51_scaffold42211_Locus_33049_1_11.3_FORK:1-1086	999	gi|79521972|ref|NP_198009.3| phosphoglucan, water dikinase	308	4.29e-161	558.301	GO:0046777 protein autophosphorylation | GO:0005983 starch catabolic process	GO:0009570 chloroplast stroma	GO:0016874 ligase activity | GO:0019200 carbohydrate kinase activity | GO:0005524 ATP binding | GO:0051752 phosphoglucan, water dikinase activity | GO:2001070 starch binding	-	pfam00686 CBM_20	GO & Domain	79521972	gnl|REF_TAIR|AT5G26570.1	phosphoglucan, water dikinase [Arabidopsis thaliana]	Arabidopsis thaliana	3702	1196	GO:0016874 ; GO:0019200 ; GO:0005524 ; GO:0051752 ; GO:2001070 ; GO:0046777 ; GO:0005983 ; GO:0009570	-	-	-	-
TCONS_00009767	XLOC_009688	371	0.463003	8.05313	1	4.12046	1.11091	UP	NOT_CHANGED	KMER33_C1014704__2.0:19-390	371	gi|79511817|ref|NP_196761.2| Protein kinase protein with adenine nucleotide alpha hydrolases-like domain	123	2.41e-66	243.257	GO:0006950 response to stress | GO:0006468 protein phosphorylation | GO:0009069 serine family amino acid metabolic process	-	GO:0004715 non-membrane spanning protein tyrosine kinase activity | GO:0005524 ATP binding | GO:0004674 protein serine/threonine kinase activity	-	-	GO only	79511817	gnl|REF_TAIR|AT5G12000.1	Protein kinase protein with adenine nucleotide alpha hydrolases-like domain [Arabidopsis thaliana]	Arabidopsis thaliana	3702	701	GO:0004715 ; GO:0005524 ; GO:0004674 ; GO:0006950 ; GO:0006468 ; GO:0009069	-	-	-	-
TCONS_00001992	XLOC_001978	778	11.7864	8.38894	6.29452	-0.490563	-0.904955	NOT_CHANGED	NOT_CHANGED	KMER21_scaffold41213_Locus_48384_0_21.3_LINEAR:0-778	778	gi|79511817|ref|NP_196761.2| Protein kinase protein with adenine nucleotide alpha hydrolases-like domain	27	0.000608	53.0748	-	-	-	-	-	-	79511817	gnl|REF_TAIR|AT5G12000.1	Protein kinase protein with adenine nucleotide alpha hydrolases-like domain [Arabidopsis thaliana]	Arabidopsis thaliana	3702	701	GO:0004715 ; GO:0005524 ; GO:0004674 ; GO:0006950 ; GO:0006468 ; GO:0009069	-	-	-	-
TCONS_00058007	XLOC_057642	608	10.844	5.29299	23.5196	-1.03474	1.11697	NOT_CHANGED	NOT_CHANGED	KMER51_scaffold33076_Locus_23440_0_20.8_COMPLEX:0-608	608	gi|79492649|ref|NP_194866.2| protein kinase family protein	129	7.71e-66	245.923	-	-	-	-	-	-	79492649	gnl|REF_TAIR|AT4G31380.1	flowering-promoting factor 1-like protein 1 [Arabidopsis thaliana]	Arabidopsis thaliana	3702	181	-	-	-	-	-
TCONS_00058008	XLOC_057643	330	6.21747	7.07242	5.41763	0.185876	-0.198666	NOT_CHANGED	NOT_CHANGED	KMER51_scaffold33077_Locus_23440_1_21.1_COMPLEX:0-330	330	gi|79492649|ref|NP_194866.2| protein kinase family protein	51	1.43e-22	111.285	-	-	-	-	-	-	79492649	gnl|REF_TAIR|AT4G31380.1	flowering-promoting factor 1-like protein 1 [Arabidopsis thaliana]	Arabidopsis thaliana	3702	181	-	-	-	-	-
TCONS_00006121	XLOC_006073	136	774.867	1058.75	644.79	0.450341	-0.265119	NOT_CHANGED	NOT_CHANGED	KMER27_scaffold32500_Locus_21559_0_34.0_COMPLEX:336-472	136	gi|79492649|ref|NP_194866.2| protein kinase family protein	45	2.55e-21	101.065	-	-	-	-	-	-	79492649	gnl|REF_TAIR|AT4G31380.1	flowering-promoting factor 1-like protein 1 [Arabidopsis thaliana]	Arabidopsis thaliana	3702	181	-	-	-	-	-
TCONS_00007975	XLOC_007910	314	45.9364	22.8232	46.734	-1.00914	0.0248347	NOT_CHANGED	NOT_CHANGED	KMER27_scaffold60005_Locus_53795_2_42.7_COMPLEX:220-534	314	gi|79485345|ref|NP_194176.3| phosphoglucan, water dikinase	104	2.14e-59	220.15	GO:0016310 phosphorylation	-	GO:0050521 alpha-glucan, water dikinase activity | GO:0005524 ATP binding | GO:0016874 ligase activity	-	-	GO only	79485345	gnl|REF_TAIR|AT4G24450.1	phosphoglucan, water dikinase [Arabidopsis thaliana]	Arabidopsis thaliana	3702	1278	GO:0050521 ; GO:0005524 ; GO:0016874 ; GO:0016310	-	-	-	-
TCONS_00042363	XLOC_042084	845	3.98248	0.718774	2.50728	-2.47006	-0.667544	DOWN	NOT_CHANGED	KMER45_scaffold35798_Locus_22665_1__9.4_FORK:0-845	845	gi|79485345|ref|NP_194176.3| phosphoglucan, water dikinase	135	7.11e-43	177.493	-	-	-	-	-	-	79485345	gnl|REF_TAIR|AT4G24450.1	phosphoglucan, water dikinase [Arabidopsis thaliana]	Arabidopsis thaliana	3702	1278	GO:0050521 ; GO:0005524 ; GO:0016874 ; GO:0016310	-	-	-	-
TCONS_00017304	XLOC_017184	588	10.0404	6.42719	8.33003	-0.643557	-0.269423	NOT_CHANGED	NOT_CHANGED	KMER33_scaffold62734_Locus_48180_0_45.0_COMPLEX:262-850	588	gi|79485345|ref|NP_194176.3| phosphoglucan, water dikinase	195	4.02e-115	405.444	GO:0009610 response to symbiotic fungus | GO:0005983 starch catabolic process | GO:0009631 cold acclimation | GO:0016310 phosphorylation	GO:0005739 mitochondrion | GO:0009941 chloroplast envelope | GO:0009570 chloroplast stroma	GO:0016874 ligase activity | GO:0005524 ATP binding | GO:0050521 alpha-glucan, water dikinase activity | GO:0005515 protein binding	-	-	GO only	79485345	gnl|REF_TAIR|AT4G24450.1	phosphoglucan, water dikinase [Arabidopsis thaliana]	Arabidopsis thaliana	3702	1278	GO:0050521 ; GO:0005524 ; GO:0016874 ; GO:0016310	K08244	E2.7.9.4; alpha-glucan, water dikinase [EC:2.7.9.4]	0	-
TCONS_00075814	XLOC_075339	249	174.684	165.679	176.489	-0.0763567	0.0148308	NOT_CHANGED	NOT_CHANGED	KMER63_C99349_34.0:0-249	249	gi|79475768|ref|NP_193288.2| pyruvate, phosphate dikinase 1	83	5.05e-50	190.379	GO:0016310 phosphorylation | GO:0015979 photosynthesis | GO:0006090 pyruvate metabolic process | GO:0015976 carbon utilization	GO:0009570 chloroplast stroma | GO:0005634 nucleus | GO:0005829 cytosol	GO:0016874 ligase activity | GO:0046872 metal ion binding | GO:0050242 pyruvate, phosphate dikinase activity | GO:0016301 kinase activity | GO:0005524 ATP binding	-	-	GO only	79475768	gnl|REF_TAIR|AT4G15530.2	pyruvate, phosphate dikinase 1 [Arabidopsis thaliana]	Arabidopsis thaliana	3702	875	GO:0016874 ; GO:0046872 ; GO:0050242 ; GO:0016301 ; GO:0005524 ; GO:0016310 ; GO:0015979 ; GO:0006090 ; GO:0015976 ; GO:0009570 ; GO:0005634 ; GO:0005829	-	-	-	-
TCONS_00048220	XLOC_047912	585	6.15188	3.53154	2.09871	-0.80073	-1.55152	NOT_CHANGED	NOT_CHANGED	KMER45_scaffold61925_Locus_55778_0__4.5_LINEAR:2-587	585	gi|79408026|ref|NP_188639.2| hexokinase-4	99	3.05e-61	232.148	GO:0009409 response to cold | GO:0016310 phosphorylation | GO:0006096 glycolysis | GO:0009651 response to salt stress | GO:0005982 starch metabolic process | GO:0005985 sucrose metabolic process | GO:0006012 galactose metabolic process | GO:0006094 gluconeogenesis | GO:0019872 streptomycin biosynthetic process | GO:0006000 fructose metabolic process | GO:0006013 mannose metabolic process	GO:0009536 plastid | GO:0005739 mitochondrion	GO:0004340 glucokinase activity | GO:0005524 ATP binding | GO:0008865 fructokinase activity	-	-	GO only	79408026	gnl|REF_TAIR|AT3G20040.1	hexokinase-4 [Arabidopsis thaliana]	Arabidopsis thaliana	3702	502	GO:0004340 ; GO:0005524 ; GO:0008865 ; GO:0009409 ; GO:0016310 ; GO:0006096 ; GO:0009651 ; GO:0005982 ; GO:0005985 ; GO:0006012 ; GO:0006094 ; GO:0019872 ; GO:0006000 ; GO:0006013 ; GO:0009536 ; GO:0005739	-	-	-	-
TCONS_00032701	XLOC_032475	2421	9.51504	10.9621	7.65141	0.204243	-0.314484	NOT_CHANGED	NOT_CHANGED	KMER39_scaffold70175_Locus_66475_0_26.1_LINEAR:0-2421	2421	gi|79379990|ref|NP_177573.2| protein kinase domain-containing protein	639	0	1296.81	GO:0006468 protein phosphorylation | GO:0009069 serine family amino acid metabolic process	GO:0009536 plastid	GO:0008353 RNA polymerase II carboxy-terminal domain kinase activity | GO:0005524 ATP binding	2.7.11.1 | 2.7.11.22	pfam00069 Pkinase | pfam07714 Pkinase_Tyr	GO & Enzyme & Domain	79379990	gnl|REF_TAIR|AT1G74330.1	putative serine/threonine kinase [Arabidopsis thaliana]	Arabidopsis thaliana	3702	699	GO:0008353 ; GO:0005524 ; GO:0006468 ; GO:0009069	-	-	-	-
TCONS_00011665	XLOC_011581	324	8.50958	3.27188	3.24458	-1.37897	-1.39106	NOT_CHANGED	NOT_CHANGED	KMER33_C983214__5.0:5-329	324	gi|79379990|ref|NP_177573.2| protein kinase domain-containing protein	104	1.6e-47	186.824	GO:0006468 protein phosphorylation | GO:0009069 serine family amino acid metabolic process	-	GO:0008353 RNA polymerase II carboxy-terminal domain kinase activity | GO:0005524 ATP binding	-	-	GO only	79379990	gnl|REF_TAIR|AT1G74330.1	putative serine/threonine kinase [Arabidopsis thaliana]	Arabidopsis thaliana	3702	699	GO:0008353 ; GO:0005524 ; GO:0006468 ; GO:0009069	-	-	-	-
TCONS_00060486	XLOC_060101	1421	6.32389	4.91996	2.48469	-0.362166	-1.34775	NOT_CHANGED	NOT_CHANGED	KMER51_scaffold44761_Locus_36121_1_16.8_FORK:6-1427	1421	gi|79365134|ref|NP_175756.2| mitogen-activated protein kinase 18	283	3.65e-133	465.432	GO:0006468 protein phosphorylation | GO:0007178 transmembrane receptor protein serine/threonine kinase signaling pathway | GO:0009069 serine family amino acid metabolic process	-	GO:0004707 MAP kinase activity | GO:0005524 ATP binding	2.7.11.1 | 2.7.11.24	-	GO & Enzyme	79365134	gnl|REF_TAIR|AT1G53510.1	mitogen-activated protein kinase 18 [Arabidopsis thaliana]	Arabidopsis thaliana	3702	615	GO:0004707 ; GO:0005524 ; GO:0006468 ; GO:0007178 ; GO:0009069	-	-	-	-
TCONS_00043094	XLOC_042811	770	5.44614	3.03649	3.01408	-0.842829	-0.853516	NOT_CHANGED	NOT_CHANGED	KMER45_scaffold39250_Locus_25798_0_25.4_LINEAR:2959-3729	770	gi|79365134|ref|NP_175756.2| mitogen-activated protein kinase 18	151	2.41e-95	339.681	GO:0006468 protein phosphorylation | GO:0007178 transmembrane receptor protein serine/threonine kinase signaling pathway | GO:0009069 serine family amino acid metabolic process	-	GO:0004707 MAP kinase activity | GO:0005524 ATP binding	2.7.11.24	pfam07714 Pkinase_Tyr	GO & Enzyme & Domain	79365134	gnl|REF_TAIR|AT1G53510.1	mitogen-activated protein kinase 18 [Arabidopsis thaliana]	Arabidopsis thaliana	3702	615	GO:0004707 ; GO:0005524 ; GO:0006468 ; GO:0007178 ; GO:0009069	-	-	-	-
TCONS_00071805	XLOC_071343	845	9.01915	13.8364	15.8272	0.617405	0.811343	NOT_CHANGED	NOT_CHANGED	KMER57_scaffold38930_Locus_38878_0_12.9_COMPLEX:11-856	845	gi|79365134|ref|NP_175756.2| mitogen-activated protein kinase 18	151	1.12e-94	337.459	GO:0006468 protein phosphorylation | GO:0007178 transmembrane receptor protein serine/threonine kinase signaling pathway | GO:0009069 serine family amino acid metabolic process	-	GO:0004707 MAP kinase activity | GO:0005524 ATP binding	-	-	GO only	79365134	gnl|REF_TAIR|AT1G53510.1	mitogen-activated protein kinase 18 [Arabidopsis thaliana]	Arabidopsis thaliana	3702	615	GO:0004707 ; GO:0005524 ; GO:0006468 ; GO:0007178 ; GO:0009069	-	-	-	-
TCONS_00021436	XLOC_021295	396	4.00619	2.74325	1.02879	-0.546345	-1.96128	NOT_CHANGED	NOT_CHANGED	KMER39_C782121_15.0:3-399	396	gi|79365134|ref|NP_175756.2| mitogen-activated protein kinase 18	131	7.58e-82	294.801	GO:0006468 protein phosphorylation | GO:0007178 transmembrane receptor protein serine/threonine kinase signaling pathway | GO:0009069 serine family amino acid metabolic process	-	GO:0004707 MAP kinase activity | GO:0005524 ATP binding	-	-	GO only	79365134	gnl|REF_TAIR|AT1G53510.1	mitogen-activated protein kinase 18 [Arabidopsis thaliana]	Arabidopsis thaliana	3702	615	GO:0004707 ; GO:0005524 ; GO:0006468 ; GO:0007178 ; GO:0009069	-	-	-	-
TCONS_00015882	XLOC_015769	829	6.48873	10.1258	4.65992	0.642028	-0.477631	NOT_CHANGED	NOT_CHANGED	KMER33_scaffold50930_Locus_33733_2_37.2_COMPLEX:307-1136	829	gi|79365134|ref|NP_175756.2| mitogen-activated protein kinase 18	142	6.76e-51	201.932	-	-	-	-	-	-	79365134	gnl|REF_TAIR|AT1G53510.1	mitogen-activated protein kinase 18 [Arabidopsis thaliana]	Arabidopsis thaliana	3702	615	GO:0004707 ; GO:0005524 ; GO:0006468 ; GO:0007178 ; GO:0009069	-	-	-	-
TCONS_00027190	XLOC_027007	236	289.727	77.6579	54.4597	-1.89949	-2.41143	NOT_CHANGED	DOWN	KMER39_scaffold40608_Locus_24355_1_41.9_COMPLEX:614-850	236	gi|79365134|ref|NP_175756.2| mitogen-activated protein kinase 18	77	4.06e-44	173.049	GO:0006468 protein phosphorylation | GO:0007178 transmembrane receptor protein serine/threonine kinase signaling pathway | GO:0009069 serine family amino acid metabolic process	-	GO:0004707 MAP kinase activity | GO:0005524 ATP binding	-	-	GO only	79365134	gnl|REF_TAIR|AT1G53510.1	mitogen-activated protein kinase 18 [Arabidopsis thaliana]	Arabidopsis thaliana	3702	615	GO:0004707 ; GO:0005524 ; GO:0006468 ; GO:0007178 ; GO:0009069	-	-	-	-
TCONS_00027192	XLOC_027009	430	15.9128	4.27342	6.57885	-1.89672	-1.27428	NOT_CHANGED	NOT_CHANGED	KMER39_scaffold40609_Locus_24355_2_21.0_COMPLEX:0-430	430	gi|79365134|ref|NP_175756.2| mitogen-activated protein kinase 18	79	7.53e-39	163.274	GO:0000165 MAPKKK cascade | GO:0006468 protein phosphorylation | GO:0007178 transmembrane receptor protein serine/threonine kinase signaling pathway | GO:0009069 serine family amino acid metabolic process	GO:0005773 vacuole | GO:0005886 plasma membrane	GO:0004707 MAP kinase activity | GO:0005524 ATP binding	-	-	GO only	79365134	gnl|REF_TAIR|AT1G53510.1	mitogen-activated protein kinase 18 [Arabidopsis thaliana]	Arabidopsis thaliana	3702	615	GO:0004707 ; GO:0005524 ; GO:0006468 ; GO:0007178 ; GO:0009069	-	-	-	-
TCONS_00029963	XLOC_029766	208	736.832	69.3666	231.629	-3.40902	-1.66952	DOWN	NOT_CHANGED	KMER39_scaffold56901_Locus_41101_0_38.2_LINEAR:666-874	208	gi|79365134|ref|NP_175756.2| mitogen-activated protein kinase 18	68	2.16e-28	125.948	GO:0006468 protein phosphorylation | GO:0007178 transmembrane receptor protein serine/threonine kinase signaling pathway | GO:0009069 serine family amino acid metabolic process	-	GO:0004707 MAP kinase activity | GO:0005524 ATP binding	-	-	GO only	79365134	gnl|REF_TAIR|AT1G53510.1	mitogen-activated protein kinase 18 [Arabidopsis thaliana]	Arabidopsis thaliana	3702	615	GO:0004707 ; GO:0005524 ; GO:0006468 ; GO:0007178 ; GO:0009069	-	-	-	-
TCONS_00029932	XLOC_029735	272	18.0957	11.4046	9.72976	-0.666031	-0.895171	NOT_CHANGED	NOT_CHANGED	KMER39_scaffold56734_Locus_40885_0__6.1_LINEAR:0-272	272	gi|79365134|ref|NP_175756.2| mitogen-activated protein kinase 18	76	5.2e-23	111.729	GO:0006468 protein phosphorylation | GO:0007178 transmembrane receptor protein serine/threonine kinase signaling pathway | GO:0009069 serine family amino acid metabolic process	-	GO:0004707 MAP kinase activity | GO:0005524 ATP binding	-	-	GO only	79365134	gnl|REF_TAIR|AT1G53510.1	mitogen-activated protein kinase 18 [Arabidopsis thaliana]	Arabidopsis thaliana	3702	615	GO:0004707 ; GO:0005524 ; GO:0006468 ; GO:0007178 ; GO:0009069	-	-	-	-
TCONS_00029964	XLOC_029767	137	1688.37	1141.24	386.181	-0.565029	-2.12828	NOT_CHANGED	DOWN	KMER39_scaffold56901_Locus_41101_0_38.2_LINEAR:927-1064	137	gi|79365134|ref|NP_175756.2| mitogen-activated protein kinase 18	45	3.28e-22	103.731	GO:0006468 protein phosphorylation	-	GO:0005524 ATP binding | GO:0004672 protein kinase activity	-	-	GO only	79365134	gnl|REF_TAIR|AT1G53510.1	mitogen-activated protein kinase 18 [Arabidopsis thaliana]	Arabidopsis thaliana	3702	615	GO:0004707 ; GO:0005524 ; GO:0006468 ; GO:0007178 ; GO:0009069	-	-	-	-
TCONS_00006007	XLOC_005959	274	12.854	3.72293	2.70571	-1.78771	-2.24814	NOT_CHANGED	DOWN	KMER27_scaffold30619_Locus_19993_1_17.1_COMPLEX:358-632	274	gi|79352581|ref|NP_173940.2| proline-rich extensin-like receptor kinase 10	90	1.02e-52	199.266	GO:0006468 protein phosphorylation | GO:0007178 transmembrane receptor protein serine/threonine kinase signaling pathway | GO:0009069 serine family amino acid metabolic process | GO:0042546 cell wall biogenesis	GO:0005886 plasma membrane | GO:0005618 cell wall	GO:0005524 ATP binding | GO:0004709 MAP kinase kinase kinase activity | GO:0005199 structural constituent of cell wall	2.7.11.1	-	GO & Enzyme	79352581	gnl|REF_TAIR|AT1G26150.1	proline-rich extensin-like receptor kinase 10 [Arabidopsis thaliana]	Arabidopsis thaliana	3702	762	GO:0005524 ; GO:0004709 ; GO:0005199 ; GO:0006468 ; GO:0007178 ; GO:0009069 ; GO:0042546 ; GO:0005886 ; GO:0005618	-	-	-	-
TCONS_00008842	XLOC_008771	711	3.26679	2.69775	1.58193	-0.276117	-1.04619	NOT_CHANGED	NOT_CHANGED	KMER27_scaffold69274_Locus_77264_0__6.6_LINEAR:23-734	711	gi|79346260|ref|NP_173302.2| protein kinase domain-containing protein	67	3.02e-35	153.498	GO:0006468 protein phosphorylation | GO:0009069 serine family amino acid metabolic process	GO:0009536 plastid	GO:0008353 RNA polymerase II carboxy-terminal domain kinase activity | GO:0005524 ATP binding	-	-	GO only	79346260	gnl|REF_TAIR|AT1G18670.1	cyclin-dependent kinase-like protein [Arabidopsis thaliana]	Arabidopsis thaliana	3702	709	GO:0008353 ; GO:0005524 ; GO:0006468 ; GO:0009069 ; GO:0009536	-	-	-	-
TCONS_00034486	XLOC_034244	247	48.5568	8.60757	8.45004	-2.496	-2.52264	DOWN	DOWN	KMER45_C464393__7.0:16-263	247	gi|79346260|ref|NP_173302.2| protein kinase domain-containing protein	26	0.00166	49.52	-	-	-	-	-	-	79346260	gnl|REF_TAIR|AT1G18670.1	cyclin-dependent kinase-like protein [Arabidopsis thaliana]	Arabidopsis thaliana	3702	709	GO:0008353 ; GO:0005524 ; GO:0006468 ; GO:0009069 ; GO:0009536	-	-	-	-
TCONS_00057845	XLOC_057485	967	14.2452	5.01376	4.34948	-1.50651	-1.71156	NOT_CHANGED	NOT_CHANGED	KMER51_scaffold32273_Locus_22624_2_33.7_COMPLEX:2-969	967	gi|79329010|ref|NP_001031966.1| adenylate kinase family protein	235	4.92e-135	471.653	GO:0046939 nucleotide phosphorylation | GO:0006144 purine base metabolic process | GO:0046034 ATP metabolic process	GO:0009941 chloroplast envelope | GO:0009535 chloroplast thylakoid membrane	GO:0004017 adenylate kinase activity | GO:0005524 ATP binding	2.7.4.3	pfam00406 ADK | pfam13207 AAA_17 | pfam13238 AAA_18 | pfam05191 ADK_lid | pfam02223 Thymidylate_kin	GO & Enzyme & Domain	79329010	gnl|REF_TAIR|AT5G35170.2	adenylate kinase family protein [Arabidopsis thaliana]	Arabidopsis thaliana	3702	580	GO:0004017 ; GO:0005524 ; GO:0046939 ; GO:0006144 ; GO:0046034 ; GO:0009941 ; GO:0009535	-	-	-	-
TCONS_00041392	XLOC_041119	1019	10.5713	3.84873	3.82668	-1.4577	-1.46599	NOT_CHANGED	NOT_CHANGED	KMER45_scaffold31151_Locus_18812_2_51.8_COMPLEX:7-1026	1019	gi|79329010|ref|NP_001031966.1| adenylate kinase family protein	91	5.01e-41	172.161	GO:0046939 nucleotide phosphorylation | GO:0006144 purine base metabolic process | GO:0046034 ATP metabolic process	GO:0009941 chloroplast envelope | GO:0009535 chloroplast thylakoid membrane	GO:0004017 adenylate kinase activity | GO:0005524 ATP binding	-	-	GO only	79329010	gnl|REF_TAIR|AT5G35170.2	adenylate kinase family protein [Arabidopsis thaliana]	Arabidopsis thaliana	3702	580	GO:0004017 ; GO:0005524 ; GO:0046939 ; GO:0006144 ; GO:0046034 ; GO:0009941 ; GO:0009535	-	-	-	-
TCONS_00055503	XLOC_055156	739	6.32807	4.48571	5.24951	-0.496429	-0.269583	NOT_CHANGED	NOT_CHANGED	KMER51_scaffold19979_Locus_11927_3_15.8_COMPLEX:522-1261	739	gi|79328941|ref|NP_001031960.1| putative serine/threonine-protein kinase WNK9	188	1.35e-89	320.574	GO:0007623 circadian rhythm | GO:0006468 protein phosphorylation | GO:0007178 transmembrane receptor protein serine/threonine kinase signaling pathway | GO:0009069 serine family amino acid metabolic process	GO:0016020 membrane	GO:0005524 ATP binding | GO:0004709 MAP kinase kinase kinase activity	-	-	GO only	79328941	gnl|REF_TAIR|AT5G28080.2	putative serine/threonine-protein kinase WNK9 [Arabidopsis thaliana]	Arabidopsis thaliana	3702	492	GO:0005524 ; GO:0004709 ; GO:0007623 ; GO:0006468 ; GO:0007178 ; GO:0009069 ; GO:0016020	-	-	-	-
TCONS_00021401	XLOC_021260	400	6.66679	5.38795	6.55388	-0.307256	-0.024643	NOT_CHANGED	NOT_CHANGED	KMER39_C779297__5.0:0-400	400	gi|79328941|ref|NP_001031960.1| putative serine/threonine-protein kinase WNK9	125	1.43e-77	280.582	GO:0007623 circadian rhythm | GO:0006468 protein phosphorylation | GO:0007178 transmembrane receptor protein serine/threonine kinase signaling pathway | GO:0009069 serine family amino acid metabolic process	GO:0016020 membrane	GO:0005524 ATP binding | GO:0004709 MAP kinase kinase kinase activity	-	-	GO only	79328941	gnl|REF_TAIR|AT5G28080.2	putative serine/threonine-protein kinase WNK9 [Arabidopsis thaliana]	Arabidopsis thaliana	3702	492	GO:0005524 ; GO:0004709 ; GO:0007623 ; GO:0006468 ; GO:0007178 ; GO:0009069 ; GO:0016020	-	-	-	-
TCONS_00059506	XLOC_059127	420	9.57771	6.92147	7.79385	-0.468602	-0.297345	NOT_CHANGED	NOT_CHANGED	KMER51_scaffold40207_Locus_30817_1__6.8_COMPLEX:0-420	420	gi|79328941|ref|NP_001031960.1| putative serine/threonine-protein kinase WNK9	62	9.71e-18	96.6211	GO:0007623 circadian rhythm | GO:0006468 protein phosphorylation | GO:0009069 serine family amino acid metabolic process	GO:0016020 membrane	GO:0005524 ATP binding | GO:0004674 protein serine/threonine kinase activity	-	-	GO only	79328941	gnl|REF_TAIR|AT5G28080.2	putative serine/threonine-protein kinase WNK9 [Arabidopsis thaliana]	Arabidopsis thaliana	3702	492	GO:0005524 ; GO:0004709 ; GO:0007623 ; GO:0006468 ; GO:0007178 ; GO:0009069 ; GO:0016020	-	-	-	-
TCONS_00028345	XLOC_028154	373	19.6642	7.97081	13.9795	-1.30277	-0.492259	NOT_CHANGED	NOT_CHANGED	KMER39_scaffold47394_Locus_30574_2_36.4_COMPLEX:511-884	373	gi|79325958|ref|NP_001031763.1| uncharacterized aarF domain-containing protein kinase	79	2.01e-40	167.273	GO:0006468 protein phosphorylation	GO:0010287 plastoglobule	GO:0004672 protein kinase activity | GO:0005524 ATP binding	-	-	GO only	79325958	gnl|REF_TAIR|AT4G31390.2	ABC1-like kinase related to chlorophyll degradation and oxidative stress 1 [Arabidopsis thaliana]	Arabidopsis thaliana	3702	657	GO:0004672 ; GO:0005524 ; GO:0006468 ; GO:0010287	-	-	-	-
TCONS_00028344	XLOC_028153	350	10.6533	18.065	16.1117	0.761897	0.596808	NOT_CHANGED	NOT_CHANGED	KMER39_scaffold47394_Locus_30574_2_36.4_COMPLEX:0-350	350	gi|79325958|ref|NP_001031763.1| uncharacterized aarF domain-containing protein kinase	27	8.24e-08	64.1835	-	-	-	-	-	-	79325958	gnl|REF_TAIR|AT4G31390.2	ABC1-like kinase related to chlorophyll degradation and oxidative stress 1 [Arabidopsis thaliana]	Arabidopsis thaliana	3702	657	GO:0004672 ; GO:0005524 ; GO:0006468 ; GO:0010287	-	-	-	-
TCONS_00019339	XLOC_019208	793	3.70005	4.48202	4.60162	0.276604	0.314597	NOT_CHANGED	NOT_CHANGED	KMER33_scaffold75287_Locus_82126_0__8.1_LINEAR:0-793	793	gi|79325247|ref|NP_001031709.1| protein kinase family protein	54	0.00217	51.2974	-	-	-	-	-	-	79325247	gnl|REF_TAIR|AT4G24810.2	protein kinase family protein [Arabidopsis thaliana]	Arabidopsis thaliana	3702	481	GO:0004672 ; GO:0005524 ; GO:0006468 ; GO:0009507	-	-	-	-
TCONS_00048516	XLOC_048203	459	14.0559	3.40751	8.57153	-2.04439	-0.713551	DOWN	NOT_CHANGED	KMER45_scaffold63109_Locus_58629_0__9.5_LINEAR:9-468	459	gi|79325247|ref|NP_001031709.1| protein kinase family protein	152	2.46e-91	326.35	GO:0006468 protein phosphorylation	GO:0009507 chloroplast	GO:0004672 protein kinase activity | GO:0005524 ATP binding	-	pfam03109 ABC1	GO & Domain	79325247	gnl|REF_TAIR|AT4G24810.2	protein kinase family protein [Arabidopsis thaliana]	Arabidopsis thaliana	3702	481	GO:0004672 ; GO:0005524 ; GO:0006468 ; GO:0009507	K08869	ADCK, ABC1; aarF domain-containing kinase	0	-
TCONS_00072633	XLOC_072166	1777	14.2807	14.3252	14.6227	0.00448858	0.034143	NOT_CHANGED	NOT_CHANGED	KMER57_scaffold43833_Locus_49729_0_17.4_LINEAR:13-1790	1777	gi|79325207|ref|NP_001031688.1| sphingosine kinase 1	313	8.18e-155	537.416	GO:0009845 seed germination | GO:0009737 response to abscisic acid stimulus | GO:0007205 activation of protein kinase C activity by G-protein coupled receptor protein signaling pathway | GO:0009395 phospholipid catabolic process | GO:0046486 glycerolipid metabolic process | GO:0006687 glycosphingolipid metabolic process	GO:0009705 plant-type vacuole membrane	GO:0004143 diacylglycerol kinase activity | GO:0017050 D-erythro-sphingosine kinase activity | GO:0008481 sphinganine kinase activity | GO:0001729 ceramide kinase activity	-	pfam00781 DAGK_cat	GO & Domain	79325207	gnl|REF_TAIR|AT4G21540.3	sphingosine kinase 1 [Arabidopsis thaliana]	Arabidopsis thaliana	3702	320	GO:0004143 ; GO:0017050 ; GO:0008481 ; GO:0001729 ; GO:0009845 ; GO:0009737 ; GO:0007205 ; GO:0009395 ; GO:0046486 ; GO:0006687 ; GO:0009705	-	-	-	-
TCONS_00049541	XLOC_049214	747	125.367	124.047	141.883	-0.0152708	0.178544	NOT_CHANGED	NOT_CHANGED	KMER45_scaffold7348_Locus_3587_1_69.1_COMPLEX:245-992	747	gi|79325125|ref|NP_001031647.1| pyruvate, phosphate dikinase 1	214	6.62e-137	477.873	GO:0008610 lipid biosynthetic process | GO:0009416 response to light stimulus | GO:0019252 starch biosynthetic process | GO:0016310 phosphorylation | GO:0015979 photosynthesis | GO:0006090 pyruvate metabolic process | GO:0015976 carbon utilization	GO:0005829 cytosol | GO:0009570 chloroplast stroma | GO:0005634 nucleus	GO:0050242 pyruvate, phosphate dikinase activity | GO:0046872 metal ion binding | GO:0016874 ligase activity | GO:0005524 ATP binding | GO:0016301 kinase activity	-	pfam00391 PEP-utilizers	GO & Domain	79325125	gnl|REF_TAIR|AT4G15530.3	pyruvate, phosphate dikinase 1 [Arabidopsis thaliana]	Arabidopsis thaliana	3702	857	GO:0016874 ; GO:0050242 ; GO:0016301 ; GO:0005524 ; GO:0016310 ; GO:0006090 ; GO:0015976 ; GO:0009570 ; GO:0005634 ; GO:0005829	-	-	-	-
TCONS_00060170	XLOC_059788	714	57.4187	88.081	87.6786	0.61731	0.610704	NOT_CHANGED	NOT_CHANGED	KMER51_scaffold43402_Locus_34424_0_61.0_FORK:0-714	714	gi|79325125|ref|NP_001031647.1| pyruvate, phosphate dikinase 1	129	1.88e-78	283.692	GO:0016310 phosphorylation | GO:0015979 photosynthesis | GO:0006090 pyruvate metabolic process | GO:0015976 carbon utilization	GO:0009570 chloroplast stroma | GO:0005634 nucleus | GO:0005829 cytosol	GO:0016874 ligase activity | GO:0046872 metal ion binding | GO:0050242 pyruvate, phosphate dikinase activity | GO:0016301 kinase activity | GO:0005524 ATP binding	-	pfam00391 PEP-utilizers	GO & Domain	79325125	gnl|REF_TAIR|AT4G15530.3	pyruvate, phosphate dikinase 1 [Arabidopsis thaliana]	Arabidopsis thaliana	3702	857	GO:0016874 ; GO:0050242 ; GO:0016301 ; GO:0005524 ; GO:0016310 ; GO:0006090 ; GO:0015976 ; GO:0009570 ; GO:0005634 ; GO:0005829	-	-	-	-
TCONS_00049540	XLOC_049213	151	7661.32	3673.2	3210.19	-1.06056	-1.25493	NOT_CHANGED	NOT_CHANGED	KMER45_scaffold7348_Locus_3587_1_69.1_COMPLEX:0-151	151	gi|79325125|ref|NP_001031647.1| pyruvate, phosphate dikinase 1	50	2.14e-25	113.951	GO:0016310 phosphorylation | GO:0006090 pyruvate metabolic process | GO:0015976 carbon utilization	GO:0009570 chloroplast stroma | GO:0005634 nucleus | GO:0005829 cytosol	GO:0016874 ligase activity | GO:0050242 pyruvate, phosphate dikinase activity | GO:0016301 kinase activity | GO:0005524 ATP binding	-	-	GO only	79325125	gnl|REF_TAIR|AT4G15530.3	pyruvate, phosphate dikinase 1 [Arabidopsis thaliana]	Arabidopsis thaliana	3702	857	GO:0016874 ; GO:0050242 ; GO:0016301 ; GO:0005524 ; GO:0016310 ; GO:0006090 ; GO:0015976 ; GO:0009570 ; GO:0005634 ; GO:0005829	-	-	-	-
TCONS_00056993	XLOC_056637	114	14261.2	7469.79	3564.4	-0.932956	-2.00036	NOT_CHANGED	DOWN	KMER51_scaffold2799_Locus_865_3_74.5_COMPLEX:983-1097	114	gi|79325125|ref|NP_001031647.1| pyruvate, phosphate dikinase 1	37	8.45e-17	86.401	GO:0016310 phosphorylation | GO:0006090 pyruvate metabolic process | GO:0015976 carbon utilization	GO:0009570 chloroplast stroma | GO:0005634 nucleus | GO:0005829 cytosol	GO:0016874 ligase activity | GO:0050242 pyruvate, phosphate dikinase activity | GO:0016301 kinase activity | GO:0005524 ATP binding	-	-	GO only	79325125	gnl|REF_TAIR|AT4G15530.3	pyruvate, phosphate dikinase 1 [Arabidopsis thaliana]	Arabidopsis thaliana	3702	857	GO:0016874 ; GO:0050242 ; GO:0016301 ; GO:0005524 ; GO:0016310 ; GO:0006090 ; GO:0015976 ; GO:0009570 ; GO:0005634 ; GO:0005829	-	-	-	-
TCONS_00059083	XLOC_058709	1134	12.0716	6.64675	9.30983	-0.860896	-0.37479	NOT_CHANGED	NOT_CHANGED	KMER51_scaffold38367_Locus_28924_1_26.6_COMPLEX:0-1134	1134	gi|79324935|ref|NP_001031552.1| putative receptor-like protein kinase	236	9.29e-131	457.433	GO:0006979 response to oxidative stress | GO:0006468 protein phosphorylation | GO:0007178 transmembrane receptor protein serine/threonine kinase signaling pathway | GO:0009069 serine family amino acid metabolic process	-	GO:0005524 ATP binding | GO:0004709 MAP kinase kinase kinase activity	2.7.11.1	pfam00069 Pkinase | pfam07714 Pkinase_Tyr	GO & Enzyme & Domain	79324935	gnl|REF_TAIR|AT2G47060.3	Pto-interacting 1-4 [Arabidopsis thaliana]	Arabidopsis thaliana	3702	266	GO:0005524 ; GO:0004709 ; GO:0006979 ; GO:0006468 ; GO:0007178 ; GO:0009069	-	-	-	-
TCONS_00002565	XLOC_002545	844	2.58097	0.539889	3.76676	-2.25718	0.545411	DOWN	NOT_CHANGED	KMER21_scaffold52479_Locus_77093_0_41.1_LINEAR:5-849	844	gi|79324530|ref|NP_001031498.1| putative receptor protein kinase	275	6.08e-153	531.195	GO:0006468 protein phosphorylation | GO:0007178 transmembrane receptor protein serine/threonine kinase signaling pathway | GO:0009069 serine family amino acid metabolic process	GO:0009506 plasmodesma | GO:0005886 plasma membrane	GO:0004872 receptor activity | GO:0005524 ATP binding | GO:0004709 MAP kinase kinase kinase activity	-	pfam12819 Malectin_like	GO & Domain	79324530	gnl|REF_TAIR|AT2G37050.2	putative receptor protein kinase [Arabidopsis thaliana]	Arabidopsis thaliana	3702	714	GO:0004872 ; GO:0005524 ; GO:0004709 ; GO:0006468 ; GO:0007178 ; GO:0009069 ; GO:0009506 ; GO:0005886	-	-	-	-
TCONS_00067409	XLOC_066987	625	1.43438	2.144	8.55679	0.579878	2.57664	NOT_CHANGED	UP	KMER57_C343611_11.0:3-628	625	gi|79324530|ref|NP_001031498.1| putative receptor protein kinase	206	1.37e-114	403.667	GO:0006468 protein phosphorylation | GO:0007178 transmembrane receptor protein serine/threonine kinase signaling pathway | GO:0009069 serine family amino acid metabolic process	GO:0009506 plasmodesma | GO:0005886 plasma membrane	GO:0004872 receptor activity | GO:0005524 ATP binding | GO:0004709 MAP kinase kinase kinase activity	-	pfam12819 Malectin_like	GO & Domain	79324530	gnl|REF_TAIR|AT2G37050.2	putative receptor protein kinase [Arabidopsis thaliana]	Arabidopsis thaliana	3702	714	GO:0004872 ; GO:0005524 ; GO:0004709 ; GO:0006468 ; GO:0007178 ; GO:0009069 ; GO:0009506 ; GO:0005886	-	-	-	-
TCONS_00029601	XLOC_029405	360	5.46761	1.31355	3.14787	-2.05744	-0.796534	DOWN	NOT_CHANGED	KMER39_scaffold54896_Locus_38698_0__2.4_LINEAR:669-1029	360	gi|79317612|ref|NP_001031022.1| S-locus lectin protein kinase-like protein	118	2.85e-63	233.037	GO:0046777 protein autophosphorylation | GO:0048544 recognition of pollen | GO:0009069 serine family amino acid metabolic process	-	GO:0005529 sugar binding | GO:0031625 ubiquitin protein ligase binding | GO:0005524 ATP binding | GO:0004674 protein serine/threonine kinase activity	-	-	GO only	79317612	gnl|REF_TAIR|AT1G11280.4	G-type lectin S-receptor-like serine/threonine-protein kinase [Arabidopsis thaliana]	Arabidopsis thaliana	3702	818	GO:0005529 ; GO:0031625 ; GO:0005524 ; GO:0004674 ; GO:0046777 ; GO:0048544 ; GO:0009069	-	-	-	-
TCONS_00057071	XLOC_056715	960	9.02356	3.98556	4.25649	-1.17891	-1.08403	NOT_CHANGED	NOT_CHANGED	KMER51_scaffold28350_Locus_18978_1_16.6_COMPLEX:0-960	960	gi|79312817|ref|NP_001030637.1| serine/threonine-protein kinase WNK1	171	2.29e-105	373.007	GO:0007623 circadian rhythm | GO:0006468 protein phosphorylation | GO:0007178 transmembrane receptor protein serine/threonine kinase signaling pathway | GO:0009069 serine family amino acid metabolic process	GO:0016020 membrane	GO:0005524 ATP binding | GO:0004709 MAP kinase kinase kinase activity	-	pfam00069 Pkinase	GO & Domain	79312817	gnl|REF_TAIR|AT3G04910.2	serine/threonine-protein kinase WNK1 [Arabidopsis thaliana]	Arabidopsis thaliana	3702	677	GO:0005524 ; GO:0004709 ; GO:0007623 ; GO:0006468 ; GO:0007178 ; GO:0009069 ; GO:0016020	-	-	-	-
TCONS_00057070	XLOC_056714	2366	41.9276	23.2425	20.3613	-0.851135	-1.04207	NOT_CHANGED	NOT_CHANGED	KMER51_scaffold28349_Locus_18978_0_40.0_COMPLEX:0-2366	2366	gi|79312817|ref|NP_001030637.1| serine/threonine-protein kinase WNK1	627	0	1253.71	GO:0007623 circadian rhythm | GO:0006468 protein phosphorylation | GO:0007178 transmembrane receptor protein serine/threonine kinase signaling pathway | GO:0009069 serine family amino acid metabolic process	GO:0016020 membrane	GO:0005524 ATP binding | GO:0004709 MAP kinase kinase kinase activity	-	pfam00069 Pkinase | pfam07714 Pkinase_Tyr	GO & Domain	79312817	gnl|REF_TAIR|AT3G04910.2	serine/threonine-protein kinase WNK1 [Arabidopsis thaliana]	Arabidopsis thaliana	3702	677	GO:0005524 ; GO:0004709 ; GO:0007623 ; GO:0006468 ; GO:0007178 ; GO:0009069 ; GO:0016020	K08867	WNK, PRKWNK; WNK lysine deficient protein kinase [EC:2.7.11.1]	0	-
TCONS_00055716	XLOC_055368	1561	9.46556	4.42216	5.72171	-1.09794	-0.726241	NOT_CHANGED	NOT_CHANGED	KMER51_scaffold21187_Locus_12908_0_12.1_LINEAR:1-1562	1561	gi|78099323|gb|ABB20817.1| putative leucine-rich repeat transmembrane protein kinase	389	3.19e-217	744.928	GO:0006468 protein phosphorylation | GO:0007169 transmembrane receptor protein tyrosine kinase signaling pathway | GO:0009069 serine family amino acid metabolic process	GO:0005886 plasma membrane | GO:0016021 integral to membrane | GO:0005634 nucleus | GO:0005829 cytosol	GO:0005524 ATP binding | GO:0004703 G-protein coupled receptor kinase activity	-	pfam00069 Pkinase | pfam07714 Pkinase_Tyr	GO & Domain	78099323	ABB20817.1	putative leucine-rich repeat transmembrane protein kinase [Isatis tinctoria]	Isatis tinctoria	161756	719	GO:0005524 ; GO:0004703 ; GO:0006468 ; GO:0007169 ; GO:0009069 ; GO:0005886 ; GO:0016021 ; GO:0005634 ; GO:0005829	-	-	-	-
TCONS_00068584	XLOC_068148	1225	4.76181	1.60324	8.18792	-1.57052	0.781987	NOT_CHANGED	NOT_CHANGED	KMER57_scaffold16336_Locus_10441_1_14.3_COMPLEX:0-1225	1225	gi|78099323|gb|ABB20817.1| putative leucine-rich repeat transmembrane protein kinase	262	8.01e-159	550.747	GO:0006468 protein phosphorylation | GO:0007169 transmembrane receptor protein tyrosine kinase signaling pathway | GO:0009069 serine family amino acid metabolic process	GO:0005886 plasma membrane | GO:0016021 integral to membrane | GO:0005634 nucleus | GO:0005829 cytosol	GO:0005524 ATP binding | GO:0004703 G-protein coupled receptor kinase activity	2.7.11.1	pfam00069 Pkinase | pfam07714 Pkinase_Tyr	GO & Enzyme & Domain	78099323	ABB20817.1	putative leucine-rich repeat transmembrane protein kinase [Isatis tinctoria]	Isatis tinctoria	161756	719	GO:0005524 ; GO:0004703 ; GO:0006468 ; GO:0007169 ; GO:0009069 ; GO:0005886 ; GO:0016021 ; GO:0005634 ; GO:0005829	-	-	-	-
TCONS_00026419	XLOC_026237	928	2.48598	1.11878	4.16569	-1.15189	0.744741	NOT_CHANGED	NOT_CHANGED	KMER39_scaffold35688_Locus_20446_0_30.3_COMPLEX:0-928	928	gi|78099323|gb|ABB20817.1| putative leucine-rich repeat transmembrane protein kinase	246	8.63e-145	504.09	GO:0006468 protein phosphorylation | GO:0007169 transmembrane receptor protein tyrosine kinase signaling pathway | GO:0009069 serine family amino acid metabolic process	GO:0005886 plasma membrane | GO:0016021 integral to membrane | GO:0005634 nucleus | GO:0005829 cytosol	GO:0005524 ATP binding | GO:0004703 G-protein coupled receptor kinase activity	2.7.11.1	pfam00069 Pkinase | pfam07714 Pkinase_Tyr	GO & Enzyme & Domain	78099323	ABB20817.1	putative leucine-rich repeat transmembrane protein kinase [Isatis tinctoria]	Isatis tinctoria	161756	719	GO:0005524 ; GO:0004703 ; GO:0006468 ; GO:0007169 ; GO:0009069 ; GO:0005886 ; GO:0016021 ; GO:0005634 ; GO:0005829	-	-	-	-
TCONS_00039277	XLOC_039018	1835	6.63379	3.1122	8.53674	-1.0919	0.363852	NOT_CHANGED	NOT_CHANGED	KMER45_scaffold20388_Locus_11133_0_22.0_COMPLEX:539-2374	1835	gi|78099323|gb|ABB20817.1| putative leucine-rich repeat transmembrane protein kinase	229	1.5e-127	446.769	GO:0006468 protein phosphorylation | GO:0007169 transmembrane receptor protein tyrosine kinase signaling pathway | GO:0009069 serine family amino acid metabolic process	GO:0005886 plasma membrane | GO:0005634 nucleus | GO:0005829 cytosol	GO:0005524 ATP binding | GO:0004674 protein serine/threonine kinase activity	2.7.11.1	pfam13855 LRR_8 | pfam08263 LRRNT_2 | pfam12799 LRR_4	GO & Enzyme & Domain	78099323	ABB20817.1	putative leucine-rich repeat transmembrane protein kinase [Isatis tinctoria]	Isatis tinctoria	161756	719	GO:0005524 ; GO:0004703 ; GO:0006468 ; GO:0007169 ; GO:0009069 ; GO:0005886 ; GO:0016021 ; GO:0005634 ; GO:0005829	-	-	-	-
TCONS_00055717	XLOC_055369	786	3.87419	1.37978	1.72464	-1.48946	-1.1676	NOT_CHANGED	NOT_CHANGED	KMER51_scaffold21187_Locus_12908_0_12.1_LINEAR:1630-2416	786	gi|78099323|gb|ABB20817.1| putative leucine-rich repeat transmembrane protein kinase	136	1.91e-81	293.468	GO:0006468 protein phosphorylation | GO:0007169 transmembrane receptor protein tyrosine kinase signaling pathway | GO:0009069 serine family amino acid metabolic process	GO:0005886 plasma membrane | GO:0005634 nucleus | GO:0005829 cytosol	GO:0005524 ATP binding | GO:0004674 protein serine/threonine kinase activity	-	pfam13855 LRR_8 | pfam08263 LRRNT_2 | pfam12799 LRR_4	GO & Domain	78099323	ABB20817.1	putative leucine-rich repeat transmembrane protein kinase [Isatis tinctoria]	Isatis tinctoria	161756	719	GO:0005524 ; GO:0004703 ; GO:0006468 ; GO:0007169 ; GO:0009069 ; GO:0005886 ; GO:0016021 ; GO:0005634 ; GO:0005829	-	-	-	-
TCONS_00067010	XLOC_066589	476	8.11751	4.01696	9.50763	-1.01493	0.228049	NOT_CHANGED	NOT_CHANGED	KMER57_C313055_10.0:0-476	476	gi|78099323|gb|ABB20817.1| putative leucine-rich repeat transmembrane protein kinase	140	7.66e-80	288.136	GO:0006468 protein phosphorylation | GO:0007169 transmembrane receptor protein tyrosine kinase signaling pathway | GO:0009069 serine family amino acid metabolic process	GO:0016023 cytoplasmic membrane-bounded vesicle | GO:0005886 plasma membrane | GO:0005634 nucleus | GO:0005829 cytosol	GO:0005524 ATP binding | GO:0004674 protein serine/threonine kinase activity	-	pfam08263 LRRNT_2 | pfam12799 LRR_4 | pfam13855 LRR_8	GO & Domain	78099323	ABB20817.1	putative leucine-rich repeat transmembrane protein kinase [Isatis tinctoria]	Isatis tinctoria	161756	719	GO:0005524 ; GO:0004703 ; GO:0006468 ; GO:0007169 ; GO:0009069 ; GO:0005886 ; GO:0016021 ; GO:0005634 ; GO:0005829	-	-	-	-
TCONS_00043621	XLOC_043333	1452	5.38776	20.6131	15.347	1.9358	1.5102	NOT_CHANGED	NOT_CHANGED	KMER45_scaffold41738_Locus_28182_4_20.7_COMPLEX:26-1478	1452	gi|7801685|emb|CAB91605.1| protein kinase-like protein	378	2.42e-240	821.8	GO:0006468 protein phosphorylation | GO:0007178 transmembrane receptor protein serine/threonine kinase signaling pathway | GO:0009069 serine family amino acid metabolic process	GO:0009506 plasmodesma | GO:0005886 plasma membrane	GO:0004713 protein tyrosine kinase activity | GO:0005524 ATP binding | GO:0004709 MAP kinase kinase kinase activity | GO:0019901 protein kinase binding	2.7.11.1	pfam07714 Pkinase_Tyr | pfam00069 Pkinase	GO & Enzyme & Domain	7801685	CAB91605.1	protein kinase-like protein [Arabidopsis thaliana]	Arabidopsis thaliana	3702	403	GO:0004713 ; GO:0005524 ; GO:0004709 ; GO:0019901 ; GO:0006468 ; GO:0007178 ; GO:0009069 ; GO:0005886	-	-	-	-
TCONS_00043620	XLOC_043332	1527	22.3556	34.0461	32.6944	0.606853	0.548407	NOT_CHANGED	NOT_CHANGED	KMER45_scaffold41734_Locus_28182_0_42.9_COMPLEX:0-1527	1527	gi|7801685|emb|CAB91605.1| protein kinase-like protein	328	3.4e-205	704.936	GO:0006468 protein phosphorylation | GO:0007178 transmembrane receptor protein serine/threonine kinase signaling pathway | GO:0009069 serine family amino acid metabolic process	GO:0005886 plasma membrane	GO:0004713 protein tyrosine kinase activity | GO:0005524 ATP binding | GO:0004709 MAP kinase kinase kinase activity | GO:0019901 protein kinase binding	2.7.11.1	pfam07714 Pkinase_Tyr | pfam00069 Pkinase	GO & Enzyme & Domain	7801685	CAB91605.1	protein kinase-like protein [Arabidopsis thaliana]	Arabidopsis thaliana	3702	403	GO:0004713 ; GO:0005524 ; GO:0004709 ; GO:0019901 ; GO:0006468 ; GO:0007178 ; GO:0009069 ; GO:0005886	-	-	-	-
TCONS_00002374	XLOC_002357	452	23.3875	9.17268	44.0448	-1.35032	0.913234	NOT_CHANGED	NOT_CHANGED	KMER21_scaffold49613_Locus_67536_0_42.1_LINEAR:207-659	452	gi|7671451|emb|CAB89391.1| Pto kinase interactor-like protein	51	0.00111	51.2974	-	-	-	-	-	-	7671451	CAB89391.1	Pto kinase interactor-like protein [Arabidopsis thaliana]	Arabidopsis thaliana	3702	464	-	-	-	-	-
TCONS_00021702	XLOC_021561	450	7.44719	4.39998	3.22881	-0.759199	-1.20569	NOT_CHANGED	NOT_CHANGED	KMER39_C800083_16.0:0-450	450	gi|7635465|emb|CAB88428.1| protein kinase-like protein	69	2.37e-37	158.83	GO:0006468 protein phosphorylation | GO:0009069 serine family amino acid metabolic process	-	GO:0005524 ATP binding | GO:0004674 protein serine/threonine kinase activity	-	-	GO only	7635465	CAB88428.1	protein kinase-like protein [Arabidopsis thaliana]	Arabidopsis thaliana	3702	941	GO:0005524 ; GO:0004674 ; GO:0006468 ; GO:0009069	-	-	-	-
TCONS_00057589	XLOC_057229	965	24.3302	16.9073	21.2756	-0.525102	-0.193548	NOT_CHANGED	NOT_CHANGED	KMER51_scaffold31027_Locus_21497_2_31.8_COMPLEX:287-1252	965	gi|75706632|gb|ABA25867.1| mitochondrial pyruvate dehydrogenase kinase	308	5.9e-188	647.615	GO:0000160 two-component signal transduction system (phosphorelay) | GO:0018106 peptidyl-histidine phosphorylation	GO:0009365 protein histidine kinase complex | GO:0045254 pyruvate dehydrogenase complex	GO:0000155 two-component sensor activity | GO:0005524 ATP binding | GO:0004740 pyruvate dehydrogenase (acetyl-transferring) kinase activity	-	pfam10436 BCDHK_Adom3 | pfam02518 HATPase_c	GO & Domain	75706632	ABA25867.1	mitochondrial pyruvate dehydrogenase kinase [Brassica napus]	Brassica napus	3708	367	GO:0000155 ; GO:0005524 ; GO:0004740 ; GO:0000160 ; GO:0018106 ; GO:0009365 ; GO:0045254	K00898	PDK2_3_4; pyruvate dehydrogenase kinase 2/3/4 [EC:2.7.11.2]	0	-
TCONS_00057588	XLOC_057228	1512	23.4127	14.203	17.2663	-0.721096	-0.439332	NOT_CHANGED	NOT_CHANGED	KMER51_scaffold31025_Locus_21497_0_42.3_COMPLEX:0-1628	1512	gi|75706632|gb|ABA25867.1| mitochondrial pyruvate dehydrogenase kinase	147	2.49e-89	319.685	GO:0000160 two-component signal transduction system (phosphorelay) | GO:0018106 peptidyl-histidine phosphorylation	GO:0009365 protein histidine kinase complex | GO:0045254 pyruvate dehydrogenase complex	GO:0000155 two-component sensor activity | GO:0005524 ATP binding | GO:0004740 pyruvate dehydrogenase (acetyl-transferring) kinase activity	-	pfam10436 BCDHK_Adom3 | pfam02518 HATPase_c | pfam13589 HATPase_c_3	GO & Domain	75706632	ABA25867.1	mitochondrial pyruvate dehydrogenase kinase [Brassica napus]	Brassica napus	3708	367	GO:0000155 ; GO:0005524 ; GO:0004740 ; GO:0000160 ; GO:0018106 ; GO:0009365 ; GO:0045254	K00898	PDK2_3_4; pyruvate dehydrogenase kinase 2/3/4 [EC:2.7.11.2]	0	-
TCONS_00019357	XLOC_019226	967	6.09103	2.88671	2.50425	-1.07726	-1.28231	NOT_CHANGED	NOT_CHANGED	KMER33_scaffold75387_Locus_82711_0__6.6_LINEAR:17-984	967	gi|7546696|emb|CAB87274.1| receptor-like protein kinase	317	3.66e-191	658.28	GO:0006468 protein phosphorylation | GO:0010103 stomatal complex morphogenesis | GO:0009553 embryo sac development | GO:0048481 ovule development | GO:0009069 serine family amino acid metabolic process | GO:0006470 protein dephosphorylation	GO:0016021 integral to membrane	GO:0004674 protein serine/threonine kinase activity | GO:0005524 ATP binding | GO:0004721 phosphoprotein phosphatase activity	-	pfam00069 Pkinase | pfam07714 Pkinase_Tyr	GO & Domain	7546696	CAB87274.1	receptor-like protein kinase [Arabidopsis thaliana]	Arabidopsis thaliana	3702	932	GO:0004674 ; GO:0005524 ; GO:0004721 ; GO:0006468 ; GO:0010103 ; GO:0009553 ; GO:0048481 ; GO:0009069 ; GO:0006470 ; GO:0016021	-	-	-	-
TCONS_00019358	XLOC_019227	355	13.3704	2.70102	1.94933	-2.30747	-2.77799	DOWN	DOWN	KMER33_scaffold75387_Locus_82711_0__6.6_LINEAR:1134-1489	355	gi|7546696|emb|CAB87274.1| receptor-like protein kinase	86	4.18e-40	165.94	GO:0009553 embryo sac development | GO:0010103 stomatal complex morphogenesis | GO:0048481 ovule development	GO:0016023 cytoplasmic membrane-bounded vesicle	GO:0016301 kinase activity	-	-	GO only	7546696	CAB87274.1	receptor-like protein kinase [Arabidopsis thaliana]	Arabidopsis thaliana	3702	932	GO:0004674 ; GO:0005524 ; GO:0004721 ; GO:0006468 ; GO:0010103 ; GO:0009553 ; GO:0048481 ; GO:0009069 ; GO:0006470 ; GO:0016021	-	-	-	-
TCONS_00048932	XLOC_048618	1225	3.88271	1.60324	2.07164	-1.27607	-0.906291	NOT_CHANGED	NOT_CHANGED	KMER45_scaffold64544_Locus_62730_0__5.5_LINEAR:0-1225	1225	gi|75309871|sp|Q9FX99.1|Y1497_ARATH RecName: Full=Probable receptor-like protein kinase At1g49730; Flags: Precursor	395	2.13e-206	708.935	GO:0006468 protein phosphorylation | GO:0009069 serine family amino acid metabolic process	GO:0016023 cytoplasmic membrane-bounded vesicle | GO:0005886 plasma membrane	GO:0005524 ATP binding | GO:0004674 protein serine/threonine kinase activity	2.7.11.1	pfam07714 Pkinase_Tyr | pfam00069 Pkinase	GO & Enzyme & Domain	75309871	Q9FX99.1	RecName: Full=Probable receptor-like protein kinase At1g49730; Flags: Precursor	Arabidopsis thaliana	3702	663	GO:0005524 ; GO:0004674 ; GO:0006468 ; GO:0009069 ; GO:0016023 ; GO:0005886	-	-	-	-
TCONS_00024913	XLOC_024743	955	1.99652	0.925659	0.669477	-1.10893	-1.57638	NOT_CHANGED	NOT_CHANGED	KMER39_scaffold26289_Locus_13882_1__9.4_COMPLEX:0-955	955	gi|75309871|sp|Q9FX99.1|Y1497_ARATH RecName: Full=Probable receptor-like protein kinase At1g49730; Flags: Precursor	186	7.92e-103	364.564	GO:0006468 protein phosphorylation | GO:0009069 serine family amino acid metabolic process	GO:0016023 cytoplasmic membrane-bounded vesicle | GO:0005886 plasma membrane	GO:0005524 ATP binding | GO:0004674 protein serine/threonine kinase activity	2.7.11.1	-	GO & Enzyme	75309871	Q9FX99.1	RecName: Full=Probable receptor-like protein kinase At1g49730; Flags: Precursor	Arabidopsis thaliana	3702	663	GO:0005524 ; GO:0004674 ; GO:0006468 ; GO:0009069 ; GO:0016023 ; GO:0005886	-	-	-	-
TCONS_00038992	XLOC_038734	515	13.9117	8.88255	18.2688	-0.647253	0.393083	NOT_CHANGED	NOT_CHANGED	KMER45_scaffold1901_Locus_816_0_42.8_COMPLEX:504-1019	515	gi|7529723|emb|CAB86903.1| pyruvate kinase-like protein	171	2.6e-110	389.448	GO:0046686 response to cadmium ion | GO:0016310 phosphorylation | GO:0006096 glycolysis | GO:0006094 gluconeogenesis | GO:0006144 purine base metabolic process | GO:0015976 carbon utilization	GO:0005886 plasma membrane | GO:0005829 cytosol	GO:0004743 pyruvate kinase activity | GO:0030955 potassium ion binding | GO:0000287 magnesium ion binding	-	-	GO only	7529723	CAB86903.1	pyruvate kinase-like protein [Arabidopsis thaliana]	Arabidopsis thaliana	3702	514	GO:0004743 ; GO:0030955 ; GO:0000287 ; GO:0046686 ; GO:0016310 ; GO:0006096 ; GO:0006094 ; GO:0006144 ; GO:0015976 ; GO:0016020 ; GO:0005829	-	-	-	-
TCONS_00042530	XLOC_042250	1376	36.9214	30.3277	45.489	-0.283821	0.30106	NOT_CHANGED	NOT_CHANGED	KMER45_scaffold3669_Locus_1662_4_44.6_COMPLEX:0-1510	1376	gi|7529723|emb|CAB86903.1| pyruvate kinase-like protein	224	6.97e-98	348.123	GO:0046686 response to cadmium ion | GO:0016310 phosphorylation | GO:0006096 glycolysis | GO:0006094 gluconeogenesis | GO:0006144 purine base metabolic process | GO:0015976 carbon utilization	GO:0005886 plasma membrane | GO:0005829 cytosol	GO:0004743 pyruvate kinase activity | GO:0030955 potassium ion binding | GO:0000287 magnesium ion binding	-	pfam02887 PK_C	GO & Domain	7529723	CAB86903.1	pyruvate kinase-like protein [Arabidopsis thaliana]	Arabidopsis thaliana	3702	514	GO:0004743 ; GO:0030955 ; GO:0000287 ; GO:0046686 ; GO:0016310 ; GO:0006096 ; GO:0006094 ; GO:0006144 ; GO:0015976 ; GO:0016020 ; GO:0005829	-	-	-	-
TCONS_00023250	XLOC_023094	888	48.3767	78.333	100.788	0.695308	1.05894	NOT_CHANGED	NOT_CHANGED	KMER39_scaffold1450_Locus_587_0_63.1_COMPLEX:2-890	888	gi|7529723|emb|CAB86903.1| pyruvate kinase-like protein	150	1.91e-81	293.468	GO:0046686 response to cadmium ion | GO:0016310 phosphorylation | GO:0006096 glycolysis | GO:0006094 gluconeogenesis | GO:0006144 purine base metabolic process | GO:0015976 carbon utilization	GO:0016020 membrane | GO:0005829 cytosol	GO:0004743 pyruvate kinase activity | GO:0030955 potassium ion binding | GO:0000287 magnesium ion binding	-	pfam02887 PK_C	GO & Domain	7529723	CAB86903.1	pyruvate kinase-like protein [Arabidopsis thaliana]	Arabidopsis thaliana	3702	514	GO:0004743 ; GO:0030955 ; GO:0000287 ; GO:0046686 ; GO:0016310 ; GO:0006096 ; GO:0006094 ; GO:0006144 ; GO:0015976 ; GO:0016020 ; GO:0005829	-	-	-	-
TCONS_00074536	XLOC_074063	347	48.993	33.9404	19.8634	-0.529572	-1.30246	NOT_CHANGED	NOT_CHANGED	KMER63_C157111__9.0:1-348	347	gi|7529723|emb|CAB86903.1| pyruvate kinase-like protein	115	3.8e-67	245.923	GO:0046686 response to cadmium ion | GO:0016310 phosphorylation | GO:0006096 glycolysis | GO:0006094 gluconeogenesis | GO:0006144 purine base metabolic process | GO:0015976 carbon utilization	GO:0005886 plasma membrane | GO:0005829 cytosol	GO:0004743 pyruvate kinase activity | GO:0030955 potassium ion binding | GO:0000287 magnesium ion binding	-	-	GO only	7529723	CAB86903.1	pyruvate kinase-like protein [Arabidopsis thaliana]	Arabidopsis thaliana	3702	514	GO:0004743 ; GO:0030955 ; GO:0000287 ; GO:0046686 ; GO:0016310 ; GO:0006096 ; GO:0006094 ; GO:0006144 ; GO:0015976 ; GO:0016020 ; GO:0005829	-	-	-	-
TCONS_00034781	XLOC_034539	286	208.478	71.7581	163.242	-1.53868	-0.352883	NOT_CHANGED	NOT_CHANGED	KMER45_C490383_60.0:0-286	286	gi|7529723|emb|CAB86903.1| pyruvate kinase-like protein	95	2.51e-58	216.596	GO:0046686 response to cadmium ion | GO:0016310 phosphorylation | GO:0006096 glycolysis | GO:0006094 gluconeogenesis | GO:0006144 purine base metabolic process | GO:0015976 carbon utilization	GO:0005886 plasma membrane | GO:0005829 cytosol	GO:0004743 pyruvate kinase activity | GO:0030955 potassium ion binding | GO:0000287 magnesium ion binding	-	-	GO only	7529723	CAB86903.1	pyruvate kinase-like protein [Arabidopsis thaliana]	Arabidopsis thaliana	3702	514	GO:0004743 ; GO:0030955 ; GO:0000287 ; GO:0046686 ; GO:0016310 ; GO:0006096 ; GO:0006094 ; GO:0006144 ; GO:0015976 ; GO:0016020 ; GO:0005829	-	-	-	-
TCONS_00004875	XLOC_004845	1448	0.780747	0.18884	0.486194	-2.04769	-0.683323	DOWN	NOT_CHANGED	KMER27_C1304196__5.0:33-1481	1448	gi|7529723|emb|CAB86903.1| pyruvate kinase-like protein	23	0.00121	53.0748	-	-	-	-	-	-	7529723	CAB86903.1	pyruvate kinase-like protein [Arabidopsis thaliana]	Arabidopsis thaliana	3702	514	GO:0004743 ; GO:0030955 ; GO:0000287 ; GO:0046686 ; GO:0016310 ; GO:0006096 ; GO:0006094 ; GO:0006144 ; GO:0015976 ; GO:0016020 ; GO:0005829	-	-	-	-
TCONS_00039653	XLOC_039389	1005	6.73515	8.26252	7.53517	0.294872	0.16193	NOT_CHANGED	NOT_CHANGED	KMER45_scaffold22747_Locus_12753_1_20.4_COMPLEX:357-1362	1005	gi|7523708|gb|AAF63147.1|AC011001_17 Putative protein kinase	191	9.69e-123	430.772	GO:0006468 protein phosphorylation | GO:0007178 transmembrane receptor protein serine/threonine kinase signaling pathway | GO:0009069 serine family amino acid metabolic process	GO:0009506 plasmodesma | GO:0005886 plasma membrane	GO:0004713 protein tyrosine kinase activity | GO:0005524 ATP binding | GO:0004709 MAP kinase kinase kinase activity | GO:0019901 protein kinase binding	2.7.11.1	pfam07714 Pkinase_Tyr | pfam00069 Pkinase	GO & Enzyme & Domain	7523708	AAF63147.1	Putative protein kinase [Arabidopsis thaliana]	Arabidopsis thaliana	3702	377	GO:0004713 ; GO:0005524 ; GO:0004709 ; GO:0019901 ; GO:0006468 ; GO:0007178 ; GO:0009069 ; GO:0009506 ; GO:0005886	-	-	-	-
TCONS_00048542	XLOC_048228	380	8.3301	5.91963	0.559927	-0.492827	-3.89502	NOT_CHANGED	DOWN	KMER45_scaffold63194_Locus_58830_0__5.7_LINEAR:1-381	380	gi|75214621|gb|ABA18093.1| putative galactokinase protein	123	4.96e-75	272.139	GO:0046835 carbohydrate phosphorylation | GO:0006012 galactose metabolic process	GO:0005737 cytoplasm	GO:0005524 ATP binding | GO:0004335 galactokinase activity	-	-	GO only	75214621	ABA18093.1	putative galactokinase protein [Olimarabidopsis pumila]	Olimarabidopsis pumila	74718	965	GO:0005524 ; GO:0004335 ; GO:0016310 ; GO:0006012	-	-	-	-
TCONS_00014181	XLOC_014080	689	2.95103	3.51718	1.03312	0.253201	-1.51421	NOT_CHANGED	NOT_CHANGED	KMER33_scaffold35545_Locus_20235_1_22.9_BUBBLE:889-1578	689	gi|75214621|gb|ABA18093.1| putative galactokinase protein	79	1.29e-29	135.724	GO:0016310 phosphorylation | GO:0006012 galactose metabolic process	-	GO:0005524 ATP binding | GO:0004335 galactokinase activity	-	-	GO only	75214621	ABA18093.1	putative galactokinase protein [Olimarabidopsis pumila]	Olimarabidopsis pumila	74718	965	GO:0005524 ; GO:0004335 ; GO:0016310 ; GO:0006012	-	-	-	-
TCONS_00011670	XLOC_011586	332	22.0147	3.10266	5.33606	-2.82689	-2.04462	DOWN	DOWN	KMER33_C983808_12.0:0-332	332	gi|73487206|gb|AAZ76712.1| calcium-dependent protein kinase 1	45	6.39e-14	83.7349	-	-	-	-	-	-	73487206	AAZ76712.1	calcium-dependent protein kinase 1 [Petunia integrifolia subsp. inflata]	Petunia integrifolia subsp. inflata	212142	532	-	-	-	-	-
TCONS_00036977	XLOC_036734	785	0.517458	2.96154	0.345516	2.51683	-0.582689	UP	NOT_CHANGED	KMER45_C653913__6.0:12-797	785	gi|7267853|emb|CAB78196.1| serine/threonine kinase-like protein (fragment)	200	5.7e-107	378.339	GO:0042742 defense response to bacterium | GO:0009626 plant-type hypersensitive response | GO:0002237 response to molecule of bacterial origin | GO:0009751 response to salicylic acid stimulus | GO:0006468 protein phosphorylation | GO:0009069 serine family amino acid metabolic process	-	GO:0005524 ATP binding | GO:0004674 protein serine/threonine kinase activity	2.7.11.1	pfam00069 Pkinase | pfam07714 Pkinase_Tyr	GO & Enzyme & Domain	7267853	CAB78196.1	serine/threonine kinase-like protein (fragment) [Arabidopsis thaliana]	Arabidopsis thaliana	3702	664	GO:0005524 ; GO:0004709 ; GO:0006468 ; GO:0007178 ; GO:0009069	-	-	-	-
TCONS_00014653	XLOC_014547	613	2.21572	1.37691	3.42416	-0.686341	0.627975	NOT_CHANGED	NOT_CHANGED	KMER33_scaffold39715_Locus_23463_0__4.8_LINEAR:36-649	613	gi|7267853|emb|CAB78196.1| serine/threonine kinase-like protein (fragment)	204	8.43e-91	324.573	GO:0006468 protein phosphorylation | GO:0007178 transmembrane receptor protein serine/threonine kinase signaling pathway | GO:0009069 serine family amino acid metabolic process	-	GO:0005524 ATP binding | GO:0004709 MAP kinase kinase kinase activity	-	-	GO only	7267853	CAB78196.1	serine/threonine kinase-like protein (fragment) [Arabidopsis thaliana]	Arabidopsis thaliana	3702	664	GO:0005524 ; GO:0004709 ; GO:0006468 ; GO:0007178 ; GO:0009069	-	-	-	-
TCONS_00033109	XLOC_032878	739	2.3906	6.62177	2.99972	1.46984	0.327455	NOT_CHANGED	NOT_CHANGED	KMER39_scaffold71691_Locus_72075_0__5.5_LINEAR:1034-1867	739	gi|7267853|emb|CAB78196.1| serine/threonine kinase-like protein (fragment)	229	2.49e-89	319.685	GO:0006468 protein phosphorylation	-	GO:0016301 kinase activity	-	pfam01657 Stress-antifung	GO & Domain	7267853	CAB78196.1	serine/threonine kinase-like protein (fragment) [Arabidopsis thaliana]	Arabidopsis thaliana	3702	664	GO:0005524 ; GO:0004709 ; GO:0006468 ; GO:0007178 ; GO:0009069	-	-	-	-
TCONS_00033110	XLOC_032879	446	0.946708	3.12584	1	1.72325	0.0790086	NOT_CHANGED	NOT_CHANGED	KMER39_scaffold71691_Locus_72075_0__5.5_LINEAR:498-944	446	gi|7267853|emb|CAB78196.1| serine/threonine kinase-like protein (fragment)	147	1.2e-82	297.467	GO:0042742 defense response to bacterium | GO:0009751 response to salicylic acid stimulus | GO:0006468 protein phosphorylation | GO:0012501 programmed cell death | GO:0009069 serine family amino acid metabolic process	GO:0005773 vacuole | GO:0009507 chloroplast	GO:0005524 ATP binding | GO:0004674 protein serine/threonine kinase activity	-	pfam00069 Pkinase | pfam07714 Pkinase_Tyr	GO & Domain	7267853	CAB78196.1	serine/threonine kinase-like protein (fragment) [Arabidopsis thaliana]	Arabidopsis thaliana	3702	664	GO:0005524 ; GO:0004709 ; GO:0006468 ; GO:0007178 ; GO:0009069	-	-	-	-
TCONS_00014654	XLOC_014548	513	5.65061	4.64644	3.87058	-0.282281	-0.545857	NOT_CHANGED	NOT_CHANGED	KMER33_scaffold39715_Locus_23463_0__4.8_LINEAR:1047-1560	513	gi|7267853|emb|CAB78196.1| serine/threonine kinase-like protein (fragment)	143	1.63e-69	255.254	GO:0042742 defense response to bacterium | GO:0009751 response to salicylic acid stimulus | GO:0006468 protein phosphorylation | GO:0012501 programmed cell death | GO:0009069 serine family amino acid metabolic process	GO:0005773 vacuole	GO:0005524 ATP binding | GO:0004674 protein serine/threonine kinase activity	2.7.11.1	pfam11883 DUF3403	GO & Enzyme & Domain	7267853	CAB78196.1	serine/threonine kinase-like protein (fragment) [Arabidopsis thaliana]	Arabidopsis thaliana	3702	664	GO:0005524 ; GO:0004709 ; GO:0006468 ; GO:0007178 ; GO:0009069	-	-	-	-
TCONS_00050708	XLOC_050380	242	84.1632	37.0882	37.6741	-1.18223	-1.15962	NOT_CHANGED	NOT_CHANGED	KMER51_C308789_12.0:0-242	242	gi|71492983|gb|AAZ32753.1| putative calcium dependent kinase 6	80	1.41e-48	185.935	GO:0006468 protein phosphorylation | GO:0009737 response to abscisic acid stimulus | GO:0009069 serine family amino acid metabolic process	GO:0005886 plasma membrane | GO:0005829 cytosol | GO:0005739 mitochondrion	GO:0004683 calmodulin-dependent protein kinase activity | GO:0005509 calcium ion binding | GO:0005524 ATP binding	-	pfam13499 EF_hand_5 | pfam13833 EF_hand_6 | pfam00036 efhand | pfam13405 EF_hand_4 | pfam13202 EF_hand_3	GO & Domain	71492983	AAZ32753.1	putative calcium dependent kinase 6 [Brassica napus]	Brassica napus	3708	535	GO:0004683 ; GO:0005509 ; GO:0005524 ; GO:0006468 ; GO:0009737 ; GO:0009069 ; GO:0005886 ; GO:0005829 ; GO:0005739	-	-	-	-
TCONS_00068768	XLOC_068331	215	185.184	44.3527	82.3129	-2.06187	-1.16977	DOWN	NOT_CHANGED	KMER57_scaffold17913_Locus_12121_2__5.6_COMPLEX:289-504	215	gi|71492983|gb|AAZ32753.1| putative calcium dependent kinase 6	71	1.32e-43	170.383	GO:0006468 protein phosphorylation | GO:0009737 response to abscisic acid stimulus | GO:0009069 serine family amino acid metabolic process	GO:0005886 plasma membrane | GO:0005829 cytosol	GO:0004683 calmodulin-dependent protein kinase activity | GO:0005509 calcium ion binding | GO:0005524 ATP binding	-	-	GO only	71492983	AAZ32753.1	putative calcium dependent kinase 6 [Brassica napus]	Brassica napus	3708	535	GO:0004683 ; GO:0005509 ; GO:0005524 ; GO:0006468 ; GO:0009737 ; GO:0009069 ; GO:0005886 ; GO:0005829 ; GO:0005739	-	-	-	-
TCONS_00049684	XLOC_049356	736	5.37421	4.93931	5.65592	-0.121743	0.073709	NOT_CHANGED	NOT_CHANGED	KMER45_scaffold8166_Locus_4043_1__7.5_COMPLEX:5-741	736	gi|71492981|gb|AAZ32752.1| putative calcium dependent kinase 6	143	1.37e-85	307.243	GO:0006468 protein phosphorylation | GO:0009737 response to abscisic acid stimulus | GO:0009069 serine family amino acid metabolic process	GO:0005886 plasma membrane | GO:0005829 cytosol	GO:0004683 calmodulin-dependent protein kinase activity | GO:0005509 calcium ion binding | GO:0005524 ATP binding	-	-	GO only	71492981	AAZ32752.1	putative calcium dependent kinase 6 [Brassica rapa subsp. pekinensis]	Brassica rapa subsp. pekinensis	51351	537	GO:0004683 ; GO:0005509 ; GO:0005524 ; GO:0006468 ; GO:0009737 ; GO:0009069 ; GO:0005886 ; GO:0005829	-	-	-	-
TCONS_00072436	XLOC_071969	709	2.68355	1.35395	1.58814	-0.986968	-0.756805	NOT_CHANGED	NOT_CHANGED	KMER57_scaffold42625_Locus_46471_0__5.4_LINEAR:8-717	709	gi|71492981|gb|AAZ32752.1| putative calcium dependent kinase 6	128	8.8e-83	297.912	GO:0006468 protein phosphorylation | GO:0009737 response to abscisic acid stimulus | GO:0009069 serine family amino acid metabolic process	GO:0005886 plasma membrane | GO:0005829 cytosol	GO:0004683 calmodulin-dependent protein kinase activity | GO:0005509 calcium ion binding | GO:0005524 ATP binding	-	-	GO only	71492981	AAZ32752.1	putative calcium dependent kinase 6 [Brassica rapa subsp. pekinensis]	Brassica rapa subsp. pekinensis	51351	537	GO:0004683 ; GO:0005509 ; GO:0005524 ; GO:0006468 ; GO:0009737 ; GO:0009069 ; GO:0005886 ; GO:0005829	-	-	-	-
TCONS_00036893	XLOC_036651	715	9.28074	5.13222	4.51278	-0.854657	-1.04022	NOT_CHANGED	NOT_CHANGED	KMER45_C647749__9.0:5-720	715	gi|71492979|gb|AAZ32751.1| calcium dependent kinase 5	179	1.2e-111	393.891	GO:0006468 protein phosphorylation | GO:0009737 response to abscisic acid stimulus | GO:0009069 serine family amino acid metabolic process	GO:0005886 plasma membrane | GO:0005829 cytosol	GO:0004683 calmodulin-dependent protein kinase activity | GO:0005509 calcium ion binding | GO:0005524 ATP binding	-	-	GO only	71492979	AAZ32751.1	calcium dependent kinase 5 [Brassica oleracea var. alboglabra]	Brassica oleracea var. alboglabra	3714	535	GO:0004683 ; GO:0005509 ; GO:0005524 ; GO:0006468 ; GO:0009737 ; GO:0009069 ; GO:0005886 ; GO:0005829	-	-	-	-
TCONS_00037908	XLOC_037658	692	74.551	50.119	45.3861	-0.57287	-0.715977	NOT_CHANGED	NOT_CHANGED	KMER45_scaffold13643_Locus_7081_0_58.5_LINEAR:1-772	692	gi|71492979|gb|AAZ32751.1| calcium dependent kinase 5	144	1.16e-88	317.463	GO:0006468 protein phosphorylation | GO:0009737 response to abscisic acid stimulus | GO:0009069 serine family amino acid metabolic process	GO:0005886 plasma membrane | GO:0005829 cytosol	GO:0004683 calmodulin-dependent protein kinase activity | GO:0005509 calcium ion binding | GO:0005524 ATP binding	-	pfam13499 EF_hand_5 | pfam13833 EF_hand_6 | pfam13405 EF_hand_4 | pfam00036 efhand | pfam13202 EF_hand_3 | pfam12763 efhand_3	GO & Domain	71492979	AAZ32751.1	calcium dependent kinase 5 [Brassica oleracea var. alboglabra]	Brassica oleracea var. alboglabra	3714	535	GO:0004683 ; GO:0005509 ; GO:0005524 ; GO:0006468 ; GO:0009737 ; GO:0009069 ; GO:0005886 ; GO:0005829	-	-	-	-
TCONS_00070853	XLOC_070399	560	24.2412	25.7087	15.7091	0.0847955	-0.625861	NOT_CHANGED	NOT_CHANGED	KMER57_scaffold32706_Locus_29110_0_22.7_COMPLEX:1466-2026	560	gi|71492979|gb|AAZ32751.1| calcium dependent kinase 5	118	1.03e-60	230.37	GO:0006468 protein phosphorylation | GO:0009737 response to abscisic acid stimulus | GO:0009069 serine family amino acid metabolic process	GO:0005886 plasma membrane | GO:0005829 cytosol	GO:0004683 calmodulin-dependent protein kinase activity | GO:0005509 calcium ion binding | GO:0005524 ATP binding	-	-	GO only	71492979	AAZ32751.1	calcium dependent kinase 5 [Brassica oleracea var. alboglabra]	Brassica oleracea var. alboglabra	3714	535	GO:0004683 ; GO:0005509 ; GO:0005524 ; GO:0006468 ; GO:0009737 ; GO:0009069 ; GO:0005886 ; GO:0005829	-	-	-	-
TCONS_00060902	XLOC_060515	150	1436.28	613.365	340.513	-1.22752	-2.07656	NOT_CHANGED	DOWN	KMER51_scaffold4666_Locus_1524_0_45.8_COMPLEX:1044-1194	150	gi|71492979|gb|AAZ32751.1| calcium dependent kinase 5	50	1.05e-27	120.616	GO:0006468 protein phosphorylation | GO:0009737 response to abscisic acid stimulus | GO:0009069 serine family amino acid metabolic process	GO:0005886 plasma membrane | GO:0005829 cytosol	GO:0004683 calmodulin-dependent protein kinase activity | GO:0005509 calcium ion binding | GO:0005524 ATP binding	-	-	GO only	71492979	AAZ32751.1	calcium dependent kinase 5 [Brassica oleracea var. alboglabra]	Brassica oleracea var. alboglabra	3714	535	GO:0004683 ; GO:0005509 ; GO:0005524 ; GO:0006468 ; GO:0009737 ; GO:0009069 ; GO:0005886 ; GO:0005829	-	-	-	-
TCONS_00062824	XLOC_062422	755	6.82459	7.06143	22.7606	0.049218	1.73772	NOT_CHANGED	NOT_CHANGED	KMER51_scaffold5456_Locus_1890_2_18.2_COMPLEX:34-789	755	gi|71361863|gb|AAZ30035.1| putative calcium-dependent protein kinase	189	2.52e-116	409.444	GO:0006468 protein phosphorylation | GO:0009069 serine family amino acid metabolic process	GO:0005737 cytoplasm	GO:0004683 calmodulin-dependent protein kinase activity | GO:0005509 calcium ion binding | GO:0005524 ATP binding	-	pfam13499 EF_hand_5 | pfam13833 EF_hand_6 | pfam00036 efhand | pfam13405 EF_hand_4 | pfam13202 EF_hand_3	GO & Domain	71361863	AAZ30035.1	putative calcium-dependent protein kinase [Isatis tinctoria]	Isatis tinctoria	161756	537	GO:0004683 ; GO:0005509 ; GO:0005524 ; GO:0006468 ; GO:0009069 ; GO:0005886	-	-	-	-
TCONS_00052277	XLOC_051948	407	12.8587	15.1488	18.0248	0.236459	0.487238	NOT_CHANGED	NOT_CHANGED	KMER51_C427913_13.0:3-410	407	gi|71361863|gb|AAZ30035.1| putative calcium-dependent protein kinase	115	9.57e-67	244.59	GO:0006468 protein phosphorylation | GO:0009069 serine family amino acid metabolic process	GO:0005737 cytoplasm	GO:0004683 calmodulin-dependent protein kinase activity | GO:0005509 calcium ion binding | GO:0005524 ATP binding	-	pfam13499 EF_hand_5 | pfam13833 EF_hand_6 | pfam00036 efhand | pfam13405 EF_hand_4 | pfam13202 EF_hand_3	GO & Domain	71361863	AAZ30035.1	putative calcium-dependent protein kinase [Isatis tinctoria]	Isatis tinctoria	161756	537	GO:0004683 ; GO:0005509 ; GO:0005524 ; GO:0006468 ; GO:0009069 ; GO:0005886	-	-	-	-
TCONS_00062825	XLOC_062423	300	20.7465	19.5599	68.284	-0.084969	1.71868	NOT_CHANGED	NOT_CHANGED	KMER51_scaffold5456_Locus_1890_2_18.2_COMPLEX:872-1172	300	gi|71361863|gb|AAZ30035.1| putative calcium-dependent protein kinase	99	2.1e-63	233.481	GO:0006468 protein phosphorylation | GO:0009069 serine family amino acid metabolic process	-	GO:0004683 calmodulin-dependent protein kinase activity | GO:0005509 calcium ion binding | GO:0005524 ATP binding	2.7.11.1	-	GO & Enzyme	71361863	AAZ30035.1	putative calcium-dependent protein kinase [Isatis tinctoria]	Isatis tinctoria	161756	537	GO:0004683 ; GO:0005509 ; GO:0005524 ; GO:0006468 ; GO:0009069 ; GO:0005886	-	-	-	-
TCONS_00040302	XLOC_040032	939	12.1402	12.2863	8.75466	0.0172583	-0.471669	NOT_CHANGED	NOT_CHANGED	KMER45_scaffold25854_Locus_14900_1_34.2_COMPLEX:1261-2200	939	gi|71361863|gb|AAZ30035.1| putative calcium-dependent protein kinase	93	1.69e-49	197.933	GO:0006468 protein phosphorylation | GO:0009069 serine family amino acid metabolic process	GO:0005737 cytoplasm	GO:0004683 calmodulin-dependent protein kinase activity | GO:0005509 calcium ion binding | GO:0005524 ATP binding	-	-	GO only	71361863	AAZ30035.1	putative calcium-dependent protein kinase [Isatis tinctoria]	Isatis tinctoria	161756	537	GO:0004683 ; GO:0005509 ; GO:0005524 ; GO:0006468 ; GO:0009069 ; GO:0005886	-	-	-	-
TCONS_00062827	XLOC_062425	404	13.4421	13.2322	46.4637	-0.0227056	1.78935	NOT_CHANGED	NOT_CHANGED	KMER51_scaffold5456_Locus_1890_2_18.2_COMPLEX:1654-2058	404	gi|71361863|gb|AAZ30035.1| putative calcium-dependent protein kinase	86	5.76e-45	181.492	GO:0006468 protein phosphorylation | GO:0009069 serine family amino acid metabolic process	GO:0005737 cytoplasm	GO:0004683 calmodulin-dependent protein kinase activity | GO:0005509 calcium ion binding | GO:0005524 ATP binding	-	-	GO only	71361863	AAZ30035.1	putative calcium-dependent protein kinase [Isatis tinctoria]	Isatis tinctoria	161756	537	GO:0004683 ; GO:0005509 ; GO:0005524 ; GO:0006468 ; GO:0009069 ; GO:0005886	-	-	-	-
TCONS_00050198	XLOC_049870	209	336.941	52.3588	112.301	-2.68599	-1.58513	DOWN	NOT_CHANGED	KMER51_C261957_12.0:7-216	209	gi|71361863|gb|AAZ30035.1| putative calcium-dependent protein kinase	69	9.4e-41	161.941	GO:0006468 protein phosphorylation | GO:0009069 serine family amino acid metabolic process	GO:0005739 mitochondrion	GO:0004683 calmodulin-dependent protein kinase activity | GO:0005509 calcium ion binding | GO:0005524 ATP binding	-	-	GO only	71361863	AAZ30035.1	putative calcium-dependent protein kinase [Isatis tinctoria]	Isatis tinctoria	161756	537	GO:0004683 ; GO:0005509 ; GO:0005524 ; GO:0006468 ; GO:0009069 ; GO:0005886	-	-	-	-
TCONS_00067996	XLOC_067570	377	4.46323	8.412	5.12438	0.914361	0.199289	NOT_CHANGED	NOT_CHANGED	KMER57_scaffold11359_Locus_5560_0__6.2_LINEAR:2-379	377	gi|71361863|gb|AAZ30035.1| putative calcium-dependent protein kinase	57	6.6e-27	125.504	GO:0006468 protein phosphorylation | GO:0009069 serine family amino acid metabolic process	GO:0005737 cytoplasm	GO:0004683 calmodulin-dependent protein kinase activity | GO:0005509 calcium ion binding | GO:0005524 ATP binding	-	-	GO only	71361863	AAZ30035.1	putative calcium-dependent protein kinase [Isatis tinctoria]	Isatis tinctoria	161756	537	GO:0004683 ; GO:0005509 ; GO:0005524 ; GO:0006468 ; GO:0009069 ; GO:0005886	-	-	-	-
TCONS_00007473	XLOC_007410	549	2.41507	1.614	0.578688	-0.581424	-2.06121	NOT_CHANGED	DOWN	KMER27_scaffold53844_Locus_44255_0_48.2_COMPLEX:32-581	549	gi|71361863|gb|AAZ30035.1| putative calcium-dependent protein kinase	59	3.62e-20	105.064	GO:0006468 protein phosphorylation | GO:0009069 serine family amino acid metabolic process	GO:0005886 plasma membrane	GO:0004683 calmodulin-dependent protein kinase activity | GO:0005509 calcium ion binding | GO:0005524 ATP binding	-	-	GO only	71361863	AAZ30035.1	putative calcium-dependent protein kinase [Isatis tinctoria]	Isatis tinctoria	161756	537	GO:0004683 ; GO:0005509 ; GO:0005524 ; GO:0006468 ; GO:0009069 ; GO:0005886	-	-	-	-
TCONS_00007474	XLOC_007411	644	2.40016	1.79962	2.50287	-0.415438	0.0604528	NOT_CHANGED	NOT_CHANGED	KMER27_scaffold53846_Locus_44255_2_38.4_COMPLEX:35-679	644	gi|71361863|gb|AAZ30035.1| putative calcium-dependent protein kinase	42	6.8e-17	94.8437	GO:0006468 protein phosphorylation | GO:0009069 serine family amino acid metabolic process	GO:0005737 cytoplasm	GO:0004683 calmodulin-dependent protein kinase activity | GO:0005509 calcium ion binding | GO:0005524 ATP binding	-	-	GO only	71361863	AAZ30035.1	putative calcium-dependent protein kinase [Isatis tinctoria]	Isatis tinctoria	161756	537	GO:0004683 ; GO:0005509 ; GO:0005524 ; GO:0006468 ; GO:0009069 ; GO:0005886	-	-	-	-
TCONS_00009022	XLOC_008948	1008	0.838727	1.01103	4.00385	0.269553	2.25511	NOT_CHANGED	UP	KMER27_scaffold70575_Locus_83191_0__4.2_LINEAR:344-1352	1008	gi|71068415|gb|AAZ23128.1| mitogen-activated protein kinase 1	297	5.07e-129	451.657	GO:0000165 MAPKKK cascade | GO:0006468 protein phosphorylation | GO:0007178 transmembrane receptor protein serine/threonine kinase signaling pathway | GO:0009069 serine family amino acid metabolic process	-	GO:0004707 MAP kinase activity | GO:0005515 protein binding | GO:0005524 ATP binding	2.7.11.24	pfam00069 Pkinase | pfam07714 Pkinase_Tyr	GO & Enzyme & Domain	71068415	AAZ23128.1	mitogen-activated protein kinase 1 [Arachis hypogaea]	Arachis hypogaea	3818	397	GO:0004707 ; GO:0005515 ; GO:0005524 ; GO:0000165 ; GO:0006468 ; GO:0007178 ; GO:0009069	-	-	-	-
TCONS_00009590	XLOC_009511	479	16.3304	14.7149	6.87336	-0.150282	-1.24847	NOT_CHANGED	NOT_CHANGED	KMER27_scaffold9788_Locus_5584_1_50.0_COMPLEX:839-1318	479	gi|7076788|emb|CAB75903.1| serine/threonine-specific protein kinase-like	112	3.45e-60	227.704	GO:0046777 protein autophosphorylation | GO:0050832 defense response to fungus | GO:0052033 pathogen-associated molecular pattern dependent induction by symbiont of host innate immune response | GO:0009069 serine family amino acid metabolic process	GO:0005730 nucleolus | GO:0005737 cytoplasm | GO:0005886 plasma membrane	GO:0004674 protein serine/threonine kinase activity | GO:0005524 ATP binding	-	-	GO only	7076788	CAB75903.1	serine/threonine-specific protein kinase-like [Arabidopsis thaliana]	Arabidopsis thaliana	3702	392	GO:0004674 ; GO:0005524 ; GO:0046777 ; GO:0050832 ; GO:0052033 ; GO:0009069 ; GO:0005730 ; GO:0005737 ; GO:0005886	-	-	-	-
TCONS_00047009	XLOC_046706	159	747.607	287.383	189.687	-1.37931	-1.97866	NOT_CHANGED	NOT_CHANGED	KMER45_scaffold57211_Locus_46766_0__8.4_LINEAR:455-614	159	gi|7076788|emb|CAB75903.1| serine/threonine-specific protein kinase-like	53	4.98e-29	125.059	GO:0046777 protein autophosphorylation | GO:0050832 defense response to fungus | GO:0052033 pathogen-associated molecular pattern dependent induction by symbiont of host innate immune response | GO:0009069 serine family amino acid metabolic process	GO:0005730 nucleolus | GO:0009536 plastid | GO:0005886 plasma membrane	GO:0004674 protein serine/threonine kinase activity | GO:0005524 ATP binding	-	-	GO only	7076788	CAB75903.1	serine/threonine-specific protein kinase-like [Arabidopsis thaliana]	Arabidopsis thaliana	3702	392	GO:0004674 ; GO:0005524 ; GO:0046777 ; GO:0050832 ; GO:0052033 ; GO:0009069 ; GO:0005730 ; GO:0005737 ; GO:0005886	-	-	-	-
TCONS_00009588	XLOC_009509	326	53.3905	29.8578	24.749	-0.838475	-1.10921	NOT_CHANGED	NOT_CHANGED	KMER27_scaffold9788_Locus_5584_1_50.0_COMPLEX:19-345	326	gi|7076788|emb|CAB75903.1| serine/threonine-specific protein kinase-like	63	1.38e-22	111.285	GO:0046777 protein autophosphorylation | GO:0050832 defense response to fungus | GO:0052033 pathogen-associated molecular pattern dependent induction by symbiont of host innate immune response | GO:0009069 serine family amino acid metabolic process	GO:0005730 nucleolus | GO:0005737 cytoplasm | GO:0005886 plasma membrane	GO:0004674 protein serine/threonine kinase activity | GO:0005524 ATP binding	-	-	GO only	7076788	CAB75903.1	serine/threonine-specific protein kinase-like [Arabidopsis thaliana]	Arabidopsis thaliana	3702	392	GO:0004674 ; GO:0005524 ; GO:0046777 ; GO:0050832 ; GO:0052033 ; GO:0009069 ; GO:0005730 ; GO:0005737 ; GO:0005886	-	-	-	-
TCONS_00003750	XLOC_003724	298	11.8831	2.9826	10.2449	-1.99427	-0.214005	NOT_CHANGED	NOT_CHANGED	KMER27_C1229924__6.0:2-300	298	gi|7076788|emb|CAB75903.1| serine/threonine-specific protein kinase-like	51	4.96e-05	54.8522	-	-	-	-	-	-	7076788	CAB75903.1	serine/threonine-specific protein kinase-like [Arabidopsis thaliana]	Arabidopsis thaliana	3702	392	GO:0004674 ; GO:0005524 ; GO:0046777 ; GO:0050832 ; GO:0052033 ; GO:0009069 ; GO:0005730 ; GO:0005737 ; GO:0005886	-	-	-	-
TCONS_00052517	XLOC_052188	441	5.80346	5.46019	2.93041	-0.0879621	-0.985811	NOT_CHANGED	NOT_CHANGED	KMER51_C445077__3.0:1-442	441	gi|6996246|emb|CAB75472.1| receptor like protein kinase	147	4.75e-83	298.8	GO:0006468 protein phosphorylation | GO:0002229 defense response to oomycetes | GO:0007049 cell cycle | GO:0048041 focal adhesion assembly | GO:0009069 serine family amino acid metabolic process	GO:0009506 plasmodesma | GO:0016023 cytoplasmic membrane-bounded vesicle | GO:0005886 plasma membrane	GO:0005524 ATP binding | GO:0004693 cyclin-dependent protein kinase activity | GO:0005529 sugar binding	2.7.11.1	-	GO & Enzyme	6996246	CAB75472.1	receptor like protein kinase [Arabidopsis thaliana]	Arabidopsis thaliana	3702	613	GO:0005524 ; GO:0004693 ; GO:0005529 ; GO:0006468 ; GO:0002229 ; GO:0007049 ; GO:0048041 ; GO:0009069 ; GO:0009506 ; GO:0016023 ; GO:0005886	-	-	-	-
TCONS_00037646	XLOC_037396	473	0.566226	3.65194	1.47874	2.68921	1.38492	UP	NOT_CHANGED	KMER45_scaffold12378_Locus_6370_2_15.4_COMPLEX:1787-2260	473	gi|6899894|emb|CAB71903.1| serine/threonine-protein kinase-like protein	37	5.74e-13	81.5132	GO:0006468 protein phosphorylation | GO:0009069 serine family amino acid metabolic process	-	GO:0005524 ATP binding | GO:0004674 protein serine/threonine kinase activity	-	-	GO only	6899894	CAB71903.1	serine/threonine-protein kinase-like protein [Arabidopsis thaliana]	Arabidopsis thaliana	3702	648	GO:0005524 ; GO:0004674 ; GO:0006468 ; GO:0009069	-	-	-	-
TCONS_00015104	XLOC_014998	456	6.05433	6.88839	35.4751	0.1862	2.55077	NOT_CHANGED	UP	KMER33_scaffold43955_Locus_27056_1_45.5_FORK:295-751	456	gi|6862924|gb|AAF30313.1|AC018907_13 putative guanylate kinase	150	6.33e-87	311.687	GO:0006163 purine nucleotide metabolic process | GO:0016310 phosphorylation | GO:0006144 purine base metabolic process	GO:0005739 mitochondrion	GO:0004385 guanylate kinase activity | GO:0005524 ATP binding	-	pfam00625 Guanylate_kin | pfam13207 AAA_17 | pfam13238 AAA_18	GO & Domain	6862924	gnl|TIGR|atg_51818_67284	putative guanylate kinase [Arabidopsis thaliana]	Arabidopsis thaliana	3702	240	GO:0004385 ; GO:0005524 ; GO:0006163 ; GO:0016310 ; GO:0006144 ; GO:0005739	-	-	-	-
TCONS_00069673	XLOC_069232	752	4.66643	3.1316	32.77	-0.575419	2.81198	NOT_CHANGED	UP	KMER57_scaffold24640_Locus_19353_0_27.7_FORK:10-762	752	gi|6862924|gb|AAF30313.1|AC018907_13 putative guanylate kinase	169	2.06e-73	269.029	GO:0006163 purine nucleotide metabolic process | GO:0016310 phosphorylation | GO:0006144 purine base metabolic process	GO:0005739 mitochondrion	GO:0004385 guanylate kinase activity | GO:0005524 ATP binding	-	pfam00625 Guanylate_kin	GO & Domain	6862924	gnl|TIGR|atg_51818_67284	putative guanylate kinase [Arabidopsis thaliana]	Arabidopsis thaliana	3702	240	GO:0004385 ; GO:0005524 ; GO:0006163 ; GO:0016310 ; GO:0006144 ; GO:0005739	-	-	-	-
TCONS_00069674	XLOC_069233	192	42.9469	27.7079	211.919	-0.632257	2.30289	NOT_CHANGED	UP	KMER57_scaffold24640_Locus_19353_0_27.7_FORK:815-1007	192	gi|6862924|gb|AAF30313.1|AC018907_13 putative guanylate kinase	39	4.82e-13	78.8471	GO:0006163 purine nucleotide metabolic process | GO:0006144 purine base metabolic process	-	GO:0004385 guanylate kinase activity	-	-	GO only	6862924	gnl|TIGR|atg_51818_67284	putative guanylate kinase [Arabidopsis thaliana]	Arabidopsis thaliana	3702	240	GO:0004385 ; GO:0005524 ; GO:0006163 ; GO:0016310 ; GO:0006144 ; GO:0005739	-	-	-	-
TCONS_00062826	XLOC_062424	276	40.788	40.1223	114.637	-0.0237405	1.49086	NOT_CHANGED	NOT_CHANGED	KMER51_scaffold5456_Locus_1890_2_18.2_COMPLEX:1294-1570	276	gi|6706424|emb|CAB66110.1| calcium-dependent protein kinase	91	3.45e-56	209.486	GO:0006468 protein phosphorylation | GO:0009069 serine family amino acid metabolic process	GO:0005737 cytoplasm	GO:0004683 calmodulin-dependent protein kinase activity | GO:0005509 calcium ion binding | GO:0005524 ATP binding	-	-	GO only	6706424	CAB66110.1	calcium-dependent protein kinase [Arabidopsis thaliana]	Arabidopsis thaliana	3702	560	GO:0004683 ; GO:0005509 ; GO:0005524 ; GO:0006468 ; GO:0009069 ; GO:0005737	-	-	-	-
TCONS_00072702	XLOC_072234	432	53.0112	39.5721	38.699	-0.421814	-0.454001	NOT_CHANGED	NOT_CHANGED	KMER57_scaffold44217_Locus_50756_0_21.6_LINEAR:0-432	432	gi|6635385|gb|AAF19807.1| casein kinase I-like protein	143	2.83e-94	336.126	GO:0009611 response to wounding | GO:0006468 protein phosphorylation | GO:0006544 glycine metabolic process | GO:0006563 L-serine metabolic process | GO:0006566 threonine metabolic process | GO:0046486 glycerolipid metabolic process	GO:0005737 cytoplasm | GO:0009506 plasmodesma | GO:0005886 plasma membrane | GO:0005634 nucleus	GO:0004103 choline kinase activity | GO:0005524 ATP binding | GO:0004674 protein serine/threonine kinase activity	-	-	GO only	6635385	AAF19807.1	casein kinase I-like protein [Brassica oleracea]	Brassica oleracea	3712	426	GO:0005524 ; GO:0004674 ; GO:0006468 ; GO:0009069 ; GO:0005737 ; GO:0005886 ; GO:0005634	-	-	-	-
TCONS_00060661	XLOC_060275	1203	12.2058	9.35789	8.97226	-0.383312	-0.444024	NOT_CHANGED	NOT_CHANGED	KMER51_scaffold454_Locus_130_1_36.1_COMPLEX:6-1209	1203	gi|6635385|gb|AAF19807.1| casein kinase I-like protein	124	1.05e-73	270.806	GO:0009611 response to wounding | GO:0006468 protein phosphorylation | GO:0006544 glycine metabolic process | GO:0006563 L-serine metabolic process | GO:0006566 threonine metabolic process | GO:0046486 glycerolipid metabolic process	GO:0005737 cytoplasm | GO:0009506 plasmodesma | GO:0005886 plasma membrane | GO:0005634 nucleus	GO:0004103 choline kinase activity | GO:0005524 ATP binding | GO:0004674 protein serine/threonine kinase activity	2.7.11.1	-	GO & Enzyme	6635385	AAF19807.1	casein kinase I-like protein [Brassica oleracea]	Brassica oleracea	3712	426	GO:0005524 ; GO:0004674 ; GO:0006468 ; GO:0009069 ; GO:0005737 ; GO:0005886 ; GO:0005634	-	-	-	-
TCONS_00042272	XLOC_041994	394	30.7788	14.9503	12.4723	-1.04176	-1.30321	NOT_CHANGED	NOT_CHANGED	KMER45_scaffold35366_Locus_22285_3_47.6_COMPLEX:1-395	394	gi|6635385|gb|AAF19807.1| casein kinase I-like protein	117	2.01e-71	260.142	GO:0009611 response to wounding | GO:0006468 protein phosphorylation | GO:0006544 glycine metabolic process | GO:0006563 L-serine metabolic process | GO:0006566 threonine metabolic process | GO:0046486 glycerolipid metabolic process	GO:0005737 cytoplasm | GO:0009506 plasmodesma | GO:0005886 plasma membrane | GO:0005634 nucleus	GO:0004103 choline kinase activity | GO:0005524 ATP binding | GO:0004674 protein serine/threonine kinase activity	-	-	GO only	6635385	AAF19807.1	casein kinase I-like protein [Brassica oleracea]	Brassica oleracea	3712	426	GO:0005524 ; GO:0004674 ; GO:0006468 ; GO:0009069 ; GO:0005737 ; GO:0005886 ; GO:0005634	-	-	-	-
TCONS_00042273	XLOC_041995	826	9.29755	6.47349	5.48951	-0.522307	-0.760173	NOT_CHANGED	NOT_CHANGED	KMER45_scaffold35366_Locus_22285_3_47.6_COMPLEX:473-1299	826	gi|6635385|gb|AAF19807.1| casein kinase I-like protein	101	6.31e-52	205.043	GO:0006468 protein phosphorylation | GO:0009069 serine family amino acid metabolic process	GO:0005737 cytoplasm | GO:0005886 plasma membrane | GO:0005634 nucleus	GO:0005524 ATP binding | GO:0004674 protein serine/threonine kinase activity	-	-	GO only	6635385	AAF19807.1	casein kinase I-like protein [Brassica oleracea]	Brassica oleracea	3712	426	GO:0005524 ; GO:0004674 ; GO:0006468 ; GO:0009069 ; GO:0005737 ; GO:0005886 ; GO:0005634	-	-	-	-
TCONS_00013946	XLOC_013847	381	11.7681	14.7264	11.6938	0.323523	-0.00913759	NOT_CHANGED	NOT_CHANGED	KMER33_scaffold33586_Locus_18823_3_51.1_COMPLEX:692-1073	381	gi|6635385|gb|AAF19807.1| casein kinase I-like protein	81	7.06e-51	198.377	GO:0006468 protein phosphorylation | GO:0009069 serine family amino acid metabolic process	GO:0005737 cytoplasm | GO:0005886 plasma membrane | GO:0005634 nucleus	GO:0005524 ATP binding | GO:0004674 protein serine/threonine kinase activity	-	-	GO only	6635385	AAF19807.1	casein kinase I-like protein [Brassica oleracea]	Brassica oleracea	3712	426	GO:0005524 ; GO:0004674 ; GO:0006468 ; GO:0009069 ; GO:0005737 ; GO:0005886 ; GO:0005634	-	-	-	-
TCONS_00013947	XLOC_013848	279	29.256	5.89981	27.9002	-2.30999	-0.0684571	DOWN	NOT_CHANGED	KMER33_scaffold33586_Locus_18823_3_51.1_COMPLEX:1132-1411	279	gi|6635385|gb|AAF19807.1| casein kinase I-like protein	84	1.15e-48	188.157	GO:0009611 response to wounding | GO:0006468 protein phosphorylation | GO:0006544 glycine metabolic process | GO:0006563 L-serine metabolic process | GO:0006566 threonine metabolic process | GO:0046486 glycerolipid metabolic process	GO:0005737 cytoplasm | GO:0009506 plasmodesma | GO:0005886 plasma membrane | GO:0005634 nucleus	GO:0004103 choline kinase activity | GO:0005524 ATP binding | GO:0004674 protein serine/threonine kinase activity	-	-	GO only	6635385	AAF19807.1	casein kinase I-like protein [Brassica oleracea]	Brassica oleracea	3712	426	GO:0005524 ; GO:0004674 ; GO:0006468 ; GO:0009069 ; GO:0005737 ; GO:0005886 ; GO:0005634	-	-	-	-
TCONS_00073838	XLOC_073366	442	20.8664	12.239	6.67048	-0.769696	-1.64532	NOT_CHANGED	NOT_CHANGED	KMER57_scaffold9406_Locus_3827_0_35.6_LINEAR:0-442	442	gi|6635385|gb|AAF19807.1| casein kinase I-like protein	38	3.45e-12	78.8471	-	-	-	-	-	-	6635385	AAF19807.1	casein kinase I-like protein [Brassica oleracea]	Brassica oleracea	3712	426	GO:0005524 ; GO:0004674 ; GO:0006468 ; GO:0009069 ; GO:0005737 ; GO:0005886 ; GO:0005634	-	-	-	-
TCONS_00055233	XLOC_054887	407	13.9932	9.40273	3.41009	-0.573574	-2.03684	NOT_CHANGED	DOWN	KMER51_scaffold18573_Locus_10773_0_36.7_LINEAR:485-892	407	gi|6635385|gb|AAF19807.1| casein kinase I-like protein	36	6.58e-10	71.2931	GO:0009069 serine family amino acid metabolic process | GO:0016310 phosphorylation	GO:0005737 cytoplasm | GO:0005634 nucleus | GO:0005886 plasma membrane	GO:0005524 ATP binding | GO:0004674 protein serine/threonine kinase activity	-	-	GO only	6635385	AAF19807.1	casein kinase I-like protein [Brassica oleracea]	Brassica oleracea	3712	426	GO:0005524 ; GO:0004674 ; GO:0006468 ; GO:0009069 ; GO:0005737 ; GO:0005886 ; GO:0005634	-	-	-	-
TCONS_00022284	XLOC_022139	700	1.6701	1.14772	1.01043	-0.541164	-0.724965	NOT_CHANGED	NOT_CHANGED	KMER39_C842585__6.0:0-700	700	gi|6587817|gb|AAF18508.1|AC010924_21 Contains similarity to gb|AJ009696 wall-associated kinase 1 from Arabidopsis thaliana and contains a protein kinase PF|00069 domain	202	2.68e-104	369.452	GO:0010045 response to nickel cation | GO:0046686 response to cadmium ion | GO:0046777 protein autophosphorylation | GO:0010043 response to zinc ion | GO:0009620 response to fungus | GO:0009069 serine family amino acid metabolic process	GO:0009986 cell surface | GO:0009505 plant-type cell wall | GO:0005886 plasma membrane | GO:0016021 integral to membrane	GO:0004674 protein serine/threonine kinase activity	2.7.11.1	-	GO & Enzyme	6587817	AAF18508.1	Contains similarity to gb|AJ009696 wall-associated kinase 1 from Arabidopsis thaliana and contains a protein kinase PF|00069 domain [Arabidopsis thaliana]	Arabidopsis thaliana	3702	664	GO:0004674 ; GO:0010045 ; GO:0046686 ; GO:0046777 ; GO:0010043 ; GO:0009620 ; GO:0009069 ; GO:0009986 ; GO:0009505 ; GO:0005886 ; GO:0016021	-	-	-	-
TCONS_00012763	XLOC_012673	1298	1.84521	3.21173	1.8419	0.799566	-0.00259028	NOT_CHANGED	NOT_CHANGED	KMER33_scaffold20728_Locus_10531_0_11.8_COMPLEX:1-1299	1298	gi|63146804|emb|CAI23733.1| putative serine/threonine protein kinase	147	7.25e-75	274.361	GO:0006468 protein phosphorylation | GO:0009069 serine family amino acid metabolic process	-	GO:0005524 ATP binding | GO:0004674 protein serine/threonine kinase activity	2.7.11.1	-	GO & Enzyme	63146804	CAI23733.1	putative serine/threonine protein kinase [Arabidopsis thaliana]	Arabidopsis thaliana	3702	346	GO:0005524 ; GO:0004674 ; GO:0006468 ; GO:0009069	-	-	-	-
TCONS_00063472	XLOC_063062	1023	14.8184	14.7546	15.1095	-0.00622487	0.0280662	NOT_CHANGED	NOT_CHANGED	KMER51_scaffold57199_Locus_58831_0_20.2_LINEAR:0-1023	1023	gi|62900625|sp|Q9SCY5.1|KINB2_ARATH RecName: Full=SNF1-related protein kinase regulatory subunit beta-2; Short=AKIN subunit beta-2; Short=AKINB2; Short=AKINbeta2	285	2.77e-156	542.304	GO:0016310 phosphorylation | GO:0006691 leukotriene metabolic process | GO:0006693 prostaglandin metabolic process | GO:0006749 glutathione metabolic process | GO:0019530 taurine metabolic process	-	GO:0003840 gamma-glutamyltransferase activity | GO:0016301 kinase activity	-	pfam04739 AMPKBI	GO & Domain	62900625	Q9SCY5.1	RecName: Full=SNF1-related protein kinase regulatory subunit beta-2; Short=AKIN subunit beta-2; Short=AKINB2; Short=AKINbeta2	Arabidopsis thaliana	3702	289	GO:0003840 ; GO:0016301 ; GO:0016310 ; GO:0006691 ; GO:0006693 ; GO:0006749 ; GO:0019530	-	-	-	-
TCONS_00063735	XLOC_063323	1311	15.5328	16.4037	12.3785	0.0787033	-0.327481	NOT_CHANGED	NOT_CHANGED	KMER51_scaffold58360_Locus_63477_0_29.1_LINEAR:0-1311	1311	gi|62900625|sp|Q9SCY5.1|KINB2_ARATH RecName: Full=SNF1-related protein kinase regulatory subunit beta-2; Short=AKIN subunit beta-2; Short=AKINB2; Short=AKINbeta2	192	3.53e-110	389.003	GO:0016310 phosphorylation	-	GO:0016301 kinase activity	-	pfam04739 AMPKBI	GO & Domain	62900625	Q9SCY5.1	RecName: Full=SNF1-related protein kinase regulatory subunit beta-2; Short=AKIN subunit beta-2; Short=AKINB2; Short=AKINbeta2	Arabidopsis thaliana	3702	289	GO:0003840 ; GO:0016301 ; GO:0016310 ; GO:0006691 ; GO:0006693 ; GO:0006749 ; GO:0019530	-	-	-	-
TCONS_00060740	XLOC_060354	750	18.5972	16.1317	11.208	-0.205187	-0.730557	NOT_CHANGED	NOT_CHANGED	KMER51_scaffold45813_Locus_37476_0_20.0_BUBBLE:0-916	750	gi|62900625|sp|Q9SCY5.1|KINB2_ARATH RecName: Full=SNF1-related protein kinase regulatory subunit beta-2; Short=AKIN subunit beta-2; Short=AKINB2; Short=AKINbeta2	163	4.51e-93	332.127	GO:0016310 phosphorylation | GO:0006691 leukotriene metabolic process | GO:0006693 prostaglandin metabolic process | GO:0006749 glutathione metabolic process | GO:0019530 taurine metabolic process	-	GO:0003840 gamma-glutamyltransferase activity | GO:0016301 kinase activity	-	pfam04739 AMPKBI	GO & Domain	62900625	Q9SCY5.1	RecName: Full=SNF1-related protein kinase regulatory subunit beta-2; Short=AKIN subunit beta-2; Short=AKINB2; Short=AKINbeta2	Arabidopsis thaliana	3702	289	GO:0003840 ; GO:0016301 ; GO:0016310 ; GO:0006691 ; GO:0006693 ; GO:0006749 ; GO:0019530	-	-	-	-
TCONS_00072187	XLOC_071722	665	6.05019	6.64248	4.56274	0.134742	-0.40708	NOT_CHANGED	NOT_CHANGED	KMER57_scaffold41153_Locus_43097_0_23.7_COMPLEX:662-1327	665	gi|62900625|sp|Q9SCY5.1|KINB2_ARATH RecName: Full=SNF1-related protein kinase regulatory subunit beta-2; Short=AKIN subunit beta-2; Short=AKINB2; Short=AKINbeta2	120	4.74e-77	279.249	GO:0016310 phosphorylation | GO:0006691 leukotriene metabolic process | GO:0006693 prostaglandin metabolic process | GO:0006749 glutathione metabolic process | GO:0019530 taurine metabolic process	-	GO:0003840 gamma-glutamyltransferase activity | GO:0016301 kinase activity	-	pfam04739 AMPKBI	GO & Domain	62900625	Q9SCY5.1	RecName: Full=SNF1-related protein kinase regulatory subunit beta-2; Short=AKIN subunit beta-2; Short=AKINB2; Short=AKINbeta2	Arabidopsis thaliana	3702	289	GO:0003840 ; GO:0016301 ; GO:0016310 ; GO:0006691 ; GO:0006693 ; GO:0006749 ; GO:0019530	-	-	-	-
TCONS_00050773	XLOC_050445	246	22.8718	12.2259	4.31406	-0.903629	-2.40645	NOT_CHANGED	DOWN	KMER51_C314715__5.0:5-251	246	gi|6223636|gb|AAF05850.1|AC011698_1 putative adenylylsulfate kinase, 3' partial	58	1.22e-29	131.28	GO:0016310 phosphorylation | GO:0048232 male gamete generation | GO:0000103 sulfate assimilation | GO:0055114 oxidation-reduction process | GO:0006144 purine base metabolic process	GO:0009507 chloroplast | GO:0005829 cytosol	GO:0016491 oxidoreductase activity | GO:0005524 ATP binding | GO:0004020 adenylylsulfate kinase activity	-	-	GO only	6223636	gnl|TIGR|atg_51650_57350	putative adenylylsulfate kinase, 3&apos; partial [Arabidopsis thaliana]	Arabidopsis thaliana	3702	152	GO:0016491 ; GO:0005524 ; GO:0004020 ; GO:0016310 ; GO:0048232 ; GO:0000103 ; GO:0055114 ; GO:0006144 ; GO:0009507 ; GO:0005829	-	-	-	-
TCONS_00022058	XLOC_021917	559	16.4204	4.40079	3.3756	-1.89965	-2.28227	NOT_CHANGED	DOWN	KMER39_C825533_13.0:0-559	559	gi|6056372|gb|AAF02836.1|AC009894_7 Very similar to receptor-like serine/threonine kinase	130	2.57e-74	269.918	GO:0006468 protein phosphorylation | GO:0055114 oxidation-reduction process | GO:0009069 serine family amino acid metabolic process	GO:0009506 plasmodesma | GO:0005886 plasma membrane	GO:0005524 ATP binding | GO:0032440 2-alkenal reductase [NAD(P)] activity | GO:0004674 protein serine/threonine kinase activity	-	pfam11721 Malectin	GO & Domain	6056372	AAF02836.1	Very similar to receptor-like serine/threonine kinase [Arabidopsis thaliana]	Arabidopsis thaliana	3702	858	GO:0005524 ; GO:0004674 ; GO:0006468 ; GO:0009069 ; GO:0009506 ; GO:0005886	-	-	-	-
TCONS_00003801	XLOC_003775	289	10.4049	2.14864	3.38128	-2.27577	-1.62162	DOWN	NOT_CHANGED	KMER27_C1235814__5.0:2-291	289	gi|6056372|gb|AAF02836.1|AC009894_7 Very similar to receptor-like serine/threonine kinase	96	1.03e-53	202.821	GO:0006468 protein phosphorylation | GO:0009069 serine family amino acid metabolic process	GO:0009506 plasmodesma | GO:0005886 plasma membrane	GO:0005524 ATP binding | GO:0004674 protein serine/threonine kinase activity	-	-	GO only	6056372	AAF02836.1	Very similar to receptor-like serine/threonine kinase [Arabidopsis thaliana]	Arabidopsis thaliana	3702	858	GO:0005524 ; GO:0004674 ; GO:0006468 ; GO:0009069 ; GO:0009506 ; GO:0005886	-	-	-	-
TCONS_00007542	XLOC_007478	305	8.64619	1.87939	1.91349	-2.2018	-2.17586	DOWN	DOWN	KMER27_scaffold54619_Locus_45298_0__3.3_LINEAR:13-318	305	gi|6056372|gb|AAF02836.1|AC009894_7 Very similar to receptor-like serine/threonine kinase	101	1.18e-49	192.156	GO:0006468 protein phosphorylation | GO:0009069 serine family amino acid metabolic process	GO:0009506 plasmodesma | GO:0005886 plasma membrane	GO:0005524 ATP binding | GO:0004674 protein serine/threonine kinase activity	-	-	GO only	6056372	AAF02836.1	Very similar to receptor-like serine/threonine kinase [Arabidopsis thaliana]	Arabidopsis thaliana	3702	858	GO:0005524 ; GO:0004674 ; GO:0006468 ; GO:0009069 ; GO:0009506 ; GO:0005886	-	-	-	-
TCONS_00014280	XLOC_014179	2225	4.05826	3.80847	1.94808	-0.0916498	-1.05881	NOT_CHANGED	NOT_CHANGED	KMER33_scaffold36367_Locus_20825_2_15.0_COMPLEX:187-2412	2225	gi|6049881|gb|AAF02796.1|AF195115_16 Similar to receptor-like protein kinase precusor; F5I10.19	455	1.67e-223	765.812	GO:0048544 recognition of pollen | GO:0006468 protein phosphorylation | GO:0007165 signal transduction | GO:0009069 serine family amino acid metabolic process	-	GO:0004872 receptor activity | GO:0005529 sugar binding | GO:0005524 ATP binding | GO:0004674 protein serine/threonine kinase activity	2.7.11.1	pfam00069 Pkinase | pfam07714 Pkinase_Tyr | pfam01453 B_lectin | pfam00954 S_locus_glycop | pfam08276 PAN_2	GO & Enzyme & Domain	6049881	AAF02796.1	Similar to receptor-like protein kinase precusor; F5I10.19 [Arabidopsis thaliana]	Arabidopsis thaliana	3702	790	GO:0004872 ; GO:0005529 ; GO:0005524 ; GO:0004674 ; GO:0048544 ; GO:0006468 ; GO:0007165 ; GO:0009069	-	-	-	-
TCONS_00014281	XLOC_014180	518	6.28379	6.69129	6.66725	0.0906494	0.0854569	NOT_CHANGED	NOT_CHANGED	KMER33_scaffold36367_Locus_20825_2_15.0_COMPLEX:2468-2986	518	gi|6049881|gb|AAF02796.1|AF195115_16 Similar to receptor-like protein kinase precusor; F5I10.19	72	3.15e-32	143.278	-	-	-	2.7.11.1	-	Enzyme only	6049881	AAF02796.1	Similar to receptor-like protein kinase precusor; F5I10.19 [Arabidopsis thaliana]	Arabidopsis thaliana	3702	790	GO:0004872 ; GO:0005529 ; GO:0005524 ; GO:0004674 ; GO:0048544 ; GO:0006468 ; GO:0007165 ; GO:0009069	-	-	-	-
TCONS_00055943	XLOC_055593	203	704.014	72.4153	178.528	-3.28124	-1.97945	DOWN	NOT_CHANGED	KMER51_scaffold22341_Locus_13838_1_21.1_COMPLEX:1012-1215	203	gi|604881|dbj|BAA04830.1| calcium-dependent protein kinase	66	4.56e-36	148.166	GO:0009789 positive regulation of abscisic acid mediated signaling pathway | GO:0046777 protein autophosphorylation | GO:0009069 serine family amino acid metabolic process	GO:0005829 cytosol | GO:0005886 plasma membrane	GO:0005509 calcium ion binding | GO:0005524 ATP binding | GO:0005515 protein binding | GO:0004683 calmodulin-dependent protein kinase activity	-	pfam00036 efhand | pfam13833 EF_hand_6 | pfam13405 EF_hand_4 | pfam13202 EF_hand_3 | pfam13499 EF_hand_5	GO & Domain	604881	BAA04830.1	calcium-dependent protein kinase [Arabidopsis thaliana]	Arabidopsis thaliana	3702	495	GO:0005509 ; GO:0005524 ; GO:0005515 ; GO:0004683 ; GO:0009789 ; GO:0046777 ; GO:0009069 ; GO:0005829 ; GO:0005886	-	-	-	-
TCONS_00068767	XLOC_068330	182	315.653	33.5182	34.9429	-3.23532	-3.17527	DOWN	DOWN	KMER57_scaffold17913_Locus_12121_2__5.6_COMPLEX:14-196	182	gi|603473|dbj|BAA05918.1| calcium-dependent protein kinase	60	1.98e-35	145.055	GO:0046686 response to cadmium ion | GO:0006468 protein phosphorylation | GO:0009069 serine family amino acid metabolic process	-	GO:0004683 calmodulin-dependent protein kinase activity | GO:0005509 calcium ion binding | GO:0005524 ATP binding | GO:0019903 protein phosphatase binding	-	-	GO only	603473	BAA05918.1	calcium-dependent protein kinase [Arabidopsis thaliana]	Arabidopsis thaliana	3702	483	GO:0004683 ; GO:0005509 ; GO:0005524 ; GO:0019903 ; GO:0046686 ; GO:0006468 ; GO:0009069	-	-	-	-
TCONS_00043705	XLOC_043417	725	4.04461	1.97159	2.50218	-1.03664	-0.692815	NOT_CHANGED	NOT_CHANGED	KMER45_scaffold42176_Locus_28603_1__4.3_FORK:0-725	725	gi|5903051|gb|AAD55610.1|AC008016_20 Contains PF|00069 Eukaryotic protein kinase domain. ESTs gb|W43822, gb|T20475 and gb|AA586152 come from this gene	99	1.41e-51	203.709	GO:0006468 protein phosphorylation | GO:0009069 serine family amino acid metabolic process	GO:0005886 plasma membrane	GO:0004715 non-membrane spanning protein tyrosine kinase activity | GO:0005524 ATP binding | GO:0004674 protein serine/threonine kinase activity	-	-	GO only	5903051	AAD55610.1	Contains PF|00069 Eukaryotic protein kinase domain. ESTs gb|W43822, gb|T20475 and gb|AA586152 come from this gene [Arabidopsis thaliana]	Arabidopsis thaliana	3702	347	GO:0004715 ; GO:0005524 ; GO:0004674 ; GO:0006468 ; GO:0009069 ; GO:0005886	-	-	-	-
TCONS_00039603	XLOC_039339	611	6.12365	3.59647	5.65273	-0.76781	-0.115444	NOT_CHANGED	NOT_CHANGED	KMER45_scaffold22407_Locus_12512_2__5.8_COMPLEX:955-1566	611	gi|5824350|emb|CAB54520.1| MAP3K epsilon 1 protein kinase	202	2.74e-129	452.545	GO:0009555 pollen development | GO:0006468 protein phosphorylation | GO:0007009 plasma membrane organization | GO:0051301 cell division | GO:0007178 transmembrane receptor protein serine/threonine kinase signaling pathway | GO:0009069 serine family amino acid metabolic process	GO:0005773 vacuole | GO:0005886 plasma membrane | GO:0005829 cytosol	GO:0005524 ATP binding | GO:0004709 MAP kinase kinase kinase activity	-	-	GO only	5824350	CAB54520.1	MAP3K epsilon 1 protein kinase [Brassica napus]	Brassica napus	3708	1299	GO:0005524 ; GO:0004674 ; GO:0009555 ; GO:0007009 ; GO:0009069 ; GO:0016310 ; GO:0005773 ; GO:0005886 ; GO:0005829	-	-	-	-
TCONS_00039602	XLOC_039338	454	3.96763	2.60182	5.95895	-0.608756	0.586781	NOT_CHANGED	NOT_CHANGED	KMER45_scaffold22407_Locus_12512_2__5.8_COMPLEX:390-844	454	gi|5824350|emb|CAB54520.1| MAP3K epsilon 1 protein kinase	140	1.61e-84	303.688	GO:0009555 pollen development | GO:0006468 protein phosphorylation | GO:0007009 plasma membrane organization | GO:0051301 cell division | GO:0007178 transmembrane receptor protein serine/threonine kinase signaling pathway | GO:0009069 serine family amino acid metabolic process	GO:0005773 vacuole | GO:0005886 plasma membrane | GO:0005829 cytosol	GO:0005524 ATP binding | GO:0004709 MAP kinase kinase kinase activity	-	-	GO only	5824350	CAB54520.1	MAP3K epsilon 1 protein kinase [Brassica napus]	Brassica napus	3708	1299	GO:0005524 ; GO:0004674 ; GO:0009555 ; GO:0007009 ; GO:0009069 ; GO:0016310 ; GO:0005773 ; GO:0005886 ; GO:0005829	-	-	-	-
TCONS_00036075	XLOC_035833	430	6.77141	0.474825	2.63154	-3.83399	-1.36355	DOWN	NOT_CHANGED	KMER45_C591953__2.0:0-430	430	gi|5824350|emb|CAB54520.1| MAP3K epsilon 1 protein kinase	133	2.98e-84	302.8	GO:0009555 pollen development | GO:0006468 protein phosphorylation | GO:0007009 plasma membrane organization | GO:0051301 cell division | GO:0007178 transmembrane receptor protein serine/threonine kinase signaling pathway | GO:0009069 serine family amino acid metabolic process	GO:0005773 vacuole | GO:0005886 plasma membrane | GO:0005829 cytosol	GO:0005524 ATP binding | GO:0004709 MAP kinase kinase kinase activity	-	-	GO only	5824350	CAB54520.1	MAP3K epsilon 1 protein kinase [Brassica napus]	Brassica napus	3708	1299	GO:0005524 ; GO:0004674 ; GO:0009555 ; GO:0007009 ; GO:0009069 ; GO:0016310 ; GO:0005773 ; GO:0005886 ; GO:0005829	-	-	-	-
TCONS_00039601	XLOC_039337	313	10.1465	1	7.11615	-3.34291	-0.511813	DOWN	NOT_CHANGED	KMER45_scaffold22407_Locus_12512_2__5.8_COMPLEX:12-325	313	gi|5824350|emb|CAB54520.1| MAP3K epsilon 1 protein kinase	103	9.57e-67	244.59	GO:0009555 pollen development | GO:0006468 protein phosphorylation | GO:0007009 plasma membrane organization | GO:0051301 cell division | GO:0007178 transmembrane receptor protein serine/threonine kinase signaling pathway | GO:0009069 serine family amino acid metabolic process	GO:0005773 vacuole | GO:0005886 plasma membrane | GO:0005829 cytosol	GO:0005524 ATP binding | GO:0004709 MAP kinase kinase kinase activity	-	-	GO only	5824350	CAB54520.1	MAP3K epsilon 1 protein kinase [Brassica napus]	Brassica napus	3708	1299	GO:0005524 ; GO:0004674 ; GO:0009555 ; GO:0007009 ; GO:0009069 ; GO:0016310 ; GO:0005773 ; GO:0005886 ; GO:0005829	-	-	-	-
TCONS_00031422	XLOC_031211	695	2.6077	1.39056	2.04124	-0.907112	-0.353332	NOT_CHANGED	NOT_CHANGED	KMER39_scaffold64485_Locus_52462_0__3.6_LINEAR:2-697	695	gi|5824350|emb|CAB54520.1| MAP3K epsilon 1 protein kinase	123	5.83e-54	210.819	GO:0009555 pollen development | GO:0007009 plasma membrane organization | GO:0009069 serine family amino acid metabolic process | GO:0016310 phosphorylation	GO:0005773 vacuole | GO:0005886 plasma membrane | GO:0005829 cytosol	GO:0005524 ATP binding | GO:0004674 protein serine/threonine kinase activity	-	-	GO only	5824350	CAB54520.1	MAP3K epsilon 1 protein kinase [Brassica napus]	Brassica napus	3708	1299	GO:0005524 ; GO:0004674 ; GO:0009555 ; GO:0007009 ; GO:0009069 ; GO:0016310 ; GO:0005773 ; GO:0005886 ; GO:0005829	-	-	-	-
TCONS_00056160	XLOC_055806	156	511.981	292.026	123.038	-0.809993	-2.05699	NOT_CHANGED	DOWN	KMER51_scaffold23572_Locus_14874_2_15.1_COMPLEX:2344-2500	156	gi|5824350|emb|CAB54520.1| MAP3K epsilon 1 protein kinase	51	1.01e-27	121.06	GO:0009555 pollen development | GO:0006468 protein phosphorylation | GO:0007009 plasma membrane organization | GO:0051301 cell division | GO:0007178 transmembrane receptor protein serine/threonine kinase signaling pathway | GO:0009069 serine family amino acid metabolic process	GO:0005773 vacuole | GO:0005886 plasma membrane | GO:0005829 cytosol	GO:0005524 ATP binding | GO:0004709 MAP kinase kinase kinase activity	-	-	GO only	5824350	CAB54520.1	MAP3K epsilon 1 protein kinase [Brassica napus]	Brassica napus	3708	1299	GO:0005524 ; GO:0004674 ; GO:0009555 ; GO:0007009 ; GO:0009069 ; GO:0016310 ; GO:0005773 ; GO:0005886 ; GO:0005829	-	-	-	-
TCONS_00019503	XLOC_019364	1338	3.03216	3.10105	2.75466	0.0324109	-0.138472	NOT_CHANGED	NOT_CHANGED	KMER33_scaffold75981_Locus_87179_0__5.5_LINEAR:2-1340	1338	gi|56748564|sp|Q9M3G7.1|ATM_ARATH RecName: Full=Serine/threonine-protein kinase ATM; AltName: Full=Ataxia telangiectasia mutated homolog; Short=AtATM	227	4.24e-134	468.542	GO:0016310 phosphorylation | GO:0009069 serine family amino acid metabolic process	-	GO:0005524 ATP binding | GO:0004674 protein serine/threonine kinase activity	-	-	GO only	56748564	Q9M3G7.1	RecName: Full=Serine/threonine-protein kinase ATM; AltName: Full=Ataxia telangiectasia mutated homolog; Short=AtATM	Arabidopsis thaliana	3702	3856	GO:0005524 ; GO:0004674 ; GO:0016310 ; GO:0009069	-	-	-	-
TCONS_00065166	XLOC_064745	211	107.391	17.6479	41.0055	-2.6053	-1.38898	DOWN	NOT_CHANGED	KMER57_C174725__3.0:25-236	211	gi|56748564|sp|Q9M3G7.1|ATM_ARATH RecName: Full=Serine/threonine-protein kinase ATM; AltName: Full=Ataxia telangiectasia mutated homolog; Short=AtATM	70	1.71e-41	164.162	GO:0016310 phosphorylation | GO:0009069 serine family amino acid metabolic process	-	GO:0005524 ATP binding | GO:0004674 protein serine/threonine kinase activity	-	-	GO only	56748564	Q9M3G7.1	RecName: Full=Serine/threonine-protein kinase ATM; AltName: Full=Ataxia telangiectasia mutated homolog; Short=AtATM	Arabidopsis thaliana	3702	3856	GO:0005524 ; GO:0004674 ; GO:0016310 ; GO:0009069	-	-	-	-
TCONS_00011079	XLOC_010995	251	40.1724	14.6533	23.4116	-1.45498	-0.778981	NOT_CHANGED	NOT_CHANGED	KMER33_C899574_23.0:0-251	251	gi|56713932|gb|AAW23956.1| probable diacylglycerol kinase 1	31	6.76e-09	66.8496	-	-	-	-	-	-	56713932	AAW23956.1	probable diacylglycerol kinase 1 [Brassica juncea]	Brassica juncea	3707	96	-	-	-	-	-
TCONS_00055532	XLOC_055185	335	59.0829	20.5445	26.091	-1.52399	-1.17919	NOT_CHANGED	NOT_CHANGED	KMER51_scaffold20105_Locus_12033_0_27.7_COMPLEX:295-630	335	gi|56693617|gb|AAW22619.1| protein kinase C conserved region 2	110	3.24e-68	249.478	GO:0009958 positive gravitropism | GO:0031167 rRNA methylation | GO:0009414 response to water deprivation | GO:0009651 response to salt stress | GO:0045892 negative regulation of transcription, DNA-dependent	GO:0031965 nuclear membrane | GO:0005886 plasma membrane	GO:0008289 lipid binding | GO:0043565 sequence-specific DNA binding | GO:0000179 rRNA (adenine-N6,N6-)-dimethyltransferase activity | GO:0000166 nucleotide binding	-	pfam00168 C2	GO & Domain	56693617	AAW22619.1	protein kinase C conserved region 2, partial [Brassica napus]	Brassica napus	3708	238	GO:0008289 ; GO:0043565 ; GO:0009958 ; GO:0009414 ; GO:0009651 ; GO:0045892 ; GO:0031965 ; GO:0005886	-	-	-	-
TCONS_00054655	XLOC_054313	400	82.7467	94.828	84.6962	0.196611	0.0335955	NOT_CHANGED	NOT_CHANGED	KMER51_scaffold15739_Locus_8759_0_40.0_COMPLEX:0-400	400	gi|56693617|gb|AAW22619.1| protein kinase C conserved region 2	77	4.94e-42	172.605	GO:0009958 positive gravitropism | GO:0009414 response to water deprivation | GO:0009651 response to salt stress | GO:0045892 negative regulation of transcription, DNA-dependent	GO:0031965 nuclear membrane | GO:0005886 plasma membrane	GO:0008289 lipid binding | GO:0043565 sequence-specific DNA binding	-	-	GO only	56693617	AAW22619.1	protein kinase C conserved region 2, partial [Brassica napus]	Brassica napus	3708	238	GO:0008289 ; GO:0043565 ; GO:0009958 ; GO:0009414 ; GO:0009651 ; GO:0045892 ; GO:0031965 ; GO:0005886	-	-	-	-
TCONS_00002466	XLOC_002449	699	69.375	57.266	49.0026	-0.276737	-0.501558	NOT_CHANGED	NOT_CHANGED	KMER21_scaffold51244_Locus_72662_1_40.7_FORK:0-699	699	gi|54402040|gb|AAV34677.1| mitogen-activated protein kinase 3	118	1.89e-75	274.805	GO:0009611 response to wounding | GO:0010200 response to chitin | GO:0010120 camalexin biosynthetic process | GO:0009617 response to bacterium | GO:0000169 activation of MAPK activity involved in osmosensory signaling pathway | GO:2000038 regulation of stomatal complex development | GO:0006970 response to osmotic stress | GO:0000165 MAPKKK cascade | GO:0010224 response to UV-B | GO:0009409 respon…	-	GO:0005515 protein binding | GO:0004707 MAP kinase activity | GO:0005524 ATP binding	-	-	GO only	54402040	AAV34677.1	mitogen-activated protein kinase 3 [Brassica napus]	Brassica napus	3708	370	GO:0005515 ; GO:0004707 ; GO:0005524 ; GO:0009611 ; GO:0010200 ; GO:0010120 ; GO:0009617 ; GO:0000169 ; GO:2000038 ; GO:0006970 ; GO:0000165 ; GO:0010224 ; GO:0009409 ; GO:0009738 ; GO:2000037 ; GO:0048481 ; GO:0006979 ; GO:0080136 ; GO:0007178 ; GO:0009069	-	-	-	-
TCONS_00013528	XLOC_013433	418	147.199	72.7809	75.8753	-1.01614	-0.956066	NOT_CHANGED	NOT_CHANGED	KMER33_scaffold29637_Locus_16050_1_67.7_COMPLEX:349-767	418	gi|54402040|gb|AAV34677.1| mitogen-activated protein kinase 3	82	1.16e-49	195.711	GO:0006468 protein phosphorylation | GO:0007178 transmembrane receptor protein serine/threonine kinase signaling pathway | GO:0009069 serine family amino acid metabolic process	-	GO:0004707 MAP kinase activity | GO:0005524 ATP binding	-	-	GO only	54402040	AAV34677.1	mitogen-activated protein kinase 3 [Brassica napus]	Brassica napus	3708	370	GO:0005515 ; GO:0004707 ; GO:0005524 ; GO:0009611 ; GO:0010200 ; GO:0010120 ; GO:0009617 ; GO:0000169 ; GO:2000038 ; GO:0006970 ; GO:0000165 ; GO:0010224 ; GO:0009409 ; GO:0009738 ; GO:2000037 ; GO:0048481 ; GO:0006979 ; GO:0080136 ; GO:0007178 ; GO:0009069	-	-	-	-
TCONS_00013530	XLOC_013435	321	161.361	95.1956	117.187	-0.761325	-0.461479	NOT_CHANGED	NOT_CHANGED	KMER33_scaffold29637_Locus_16050_1_67.7_COMPLEX:1218-1539	321	gi|54402040|gb|AAV34677.1| mitogen-activated protein kinase 3	29	1.16e-09	69.9601	-	-	-	-	-	-	54402040	AAV34677.1	mitogen-activated protein kinase 3 [Brassica napus]	Brassica napus	3708	370	GO:0005515 ; GO:0004707 ; GO:0005524 ; GO:0009611 ; GO:0010200 ; GO:0010120 ; GO:0009617 ; GO:0000169 ; GO:2000038 ; GO:0006970 ; GO:0000165 ; GO:0010224 ; GO:0009409 ; GO:0009738 ; GO:2000037 ; GO:0048481 ; GO:0006979 ; GO:0080136 ; GO:0007178 ; GO:0009069	-	-	-	-
TCONS_00013527	XLOC_013432	220	55.8806	22.4318	26.1993	-1.3168	-1.09282	NOT_CHANGED	NOT_CHANGED	KMER33_scaffold29637_Locus_16050_1_67.7_COMPLEX:13-233	220	gi|54402040|gb|AAV34677.1| mitogen-activated protein kinase 3	26	2.63e-09	67.7383	-	-	-	-	-	-	54402040	AAV34677.1	mitogen-activated protein kinase 3 [Brassica napus]	Brassica napus	3708	370	GO:0005515 ; GO:0004707 ; GO:0005524 ; GO:0009611 ; GO:0010200 ; GO:0010120 ; GO:0009617 ; GO:0000169 ; GO:2000038 ; GO:0006970 ; GO:0000165 ; GO:0010224 ; GO:0009409 ; GO:0009738 ; GO:2000037 ; GO:0048481 ; GO:0006979 ; GO:0080136 ; GO:0007178 ; GO:0009069	-	-	-	-
TCONS_00032495	XLOC_032269	456	35.7205	18.9431	8.27753	-0.91508	-2.10948	NOT_CHANGED	DOWN	KMER39_scaffold69342_Locus_63974_0_27.5_LINEAR:3-459	456	gi|53850802|gb|AAU95462.1| mitogen-activated protein kinase 9	151	3.73e-100	355.677	GO:0006468 protein phosphorylation | GO:0009738 abscisic acid mediated signaling pathway | GO:0000165 MAPKKK cascade | GO:0007178 transmembrane receptor protein serine/threonine kinase signaling pathway | GO:0009069 serine family amino acid metabolic process	GO:0005829 cytosol | GO:0005739 mitochondrion | GO:0005634 nucleus	GO:0004707 MAP kinase activity | GO:0005524 ATP binding	2.7.11.24	-	GO & Enzyme	53850802	AAU95462.1	mitogen-activated protein kinase 9 [Brassica napus]	Brassica napus	3708	501	GO:0004707 ; GO:0005524 ; GO:0006468 ; GO:0009738 ; GO:0000165 ; GO:0007178 ; GO:0009069 ; GO:0005829 ; GO:0005739 ; GO:0005634	-	-	-	-
TCONS_00032496	XLOC_032270	241	147.174	35.7862	38.5517	-2.04005	-1.93266	DOWN	NOT_CHANGED	KMER39_scaffold69342_Locus_63974_0_27.5_LINEAR:516-757	241	gi|53850802|gb|AAU95462.1| mitogen-activated protein kinase 9	79	4.05e-45	176.16	GO:0006468 protein phosphorylation | GO:0009738 abscisic acid mediated signaling pathway | GO:0000165 MAPKKK cascade | GO:0007178 transmembrane receptor protein serine/threonine kinase signaling pathway | GO:0009069 serine family amino acid metabolic process	GO:0005829 cytosol | GO:0005739 mitochondrion | GO:0005634 nucleus	GO:0004707 MAP kinase activity | GO:0005524 ATP binding	-	-	GO only	53850802	AAU95462.1	mitogen-activated protein kinase 9 [Brassica napus]	Brassica napus	3708	501	GO:0004707 ; GO:0005524 ; GO:0006468 ; GO:0009738 ; GO:0000165 ; GO:0007178 ; GO:0009069 ; GO:0005829 ; GO:0005739 ; GO:0005634	-	-	-	-
TCONS_00053571	XLOC_053239	663	33.5053	32.114	13.9655	-0.061187	-1.26252	NOT_CHANGED	NOT_CHANGED	KMER51_scaffold10266_Locus_4931_0_40.4_COMPLEX:1391-2054	663	gi|53771834|gb|AAU93516.1| chloroplast alpha-glucan water dikinase isoform 3	173	2.34e-101	359.676	GO:0046777 protein autophosphorylation | GO:0005983 starch catabolic process	GO:0009570 chloroplast stroma	GO:0016874 ligase activity | GO:0019200 carbohydrate kinase activity | GO:0005524 ATP binding | GO:0051752 phosphoglucan, water dikinase activity | GO:2001070 starch binding	-	-	GO only	53771834	AAU93516.1	chloroplast alpha-glucan water dikinase isoform 3 [Arabidopsis thaliana]	Arabidopsis thaliana	3702	1196	GO:0016874 ; GO:0019200 ; GO:0005524 ; GO:0051752 ; GO:2001070 ; GO:0046777 ; GO:0005983 ; GO:0009570	-	-	-	-
TCONS_00051795	XLOC_051466	342	9.04082	3.64281	2.12677	-1.3114	-2.08779	NOT_CHANGED	DOWN	KMER51_C393471__7.0:4-346	342	gi|53771834|gb|AAU93516.1| chloroplast alpha-glucan water dikinase isoform 3	114	2.77e-69	253.032	GO:0046777 protein autophosphorylation | GO:0005983 starch catabolic process	GO:0009570 chloroplast stroma	GO:0016874 ligase activity | GO:0019200 carbohydrate kinase activity | GO:0005524 ATP binding | GO:0051752 phosphoglucan, water dikinase activity | GO:2001070 starch binding	-	-	GO only	53771834	AAU93516.1	chloroplast alpha-glucan water dikinase isoform 3 [Arabidopsis thaliana]	Arabidopsis thaliana	3702	1196	GO:0016874 ; GO:0019200 ; GO:0005524 ; GO:0051752 ; GO:2001070 ; GO:0046777 ; GO:0005983 ; GO:0009570	-	-	-	-
TCONS_00046547	XLOC_046244	312	33.6665	14.2536	28.7168	-1.23999	-0.229419	NOT_CHANGED	NOT_CHANGED	KMER45_scaffold55278_Locus_43766_1_16.4_FORK:6-318	312	gi|5302770|emb|CAB10237.2| protein kinase	103	6.06e-66	241.924	GO:0006468 protein phosphorylation | GO:0007165 signal transduction | GO:0009069 serine family amino acid metabolic process	GO:0009524 phragmoplast | GO:0005886 plasma membrane | GO:0005634 nucleus | GO:0005829 cytosol | GO:0005952 cAMP-dependent protein kinase complex	GO:0005524 ATP binding | GO:0004691 cAMP-dependent protein kinase activity	-	-	GO only	5302770	CAB10237.2	protein kinase [Arabidopsis thaliana]	Arabidopsis thaliana	3702	475	GO:0004697 ; GO:0005524 ; GO:0006468 ; GO:0007165 ; GO:0009069 ; GO:0009524 ; GO:0005886 ; GO:0005634 ; GO:0005829	-	-	-	-
TCONS_00073102	XLOC_072632	608	15.8921	7.52161	8.16998	-1.0792	-0.959905	NOT_CHANGED	NOT_CHANGED	KMER57_scaffold517_Locus_161_2__7.6_COMPLEX:2-610	608	gi|5302770|emb|CAB10237.2| protein kinase	96	2.53e-57	220.595	GO:0006468 protein phosphorylation | GO:0007165 signal transduction | GO:0009069 serine family amino acid metabolic process	GO:0009524 phragmoplast | GO:0005886 plasma membrane | GO:0005634 nucleus | GO:0005829 cytosol	GO:0005524 ATP binding | GO:0004674 protein serine/threonine kinase activity	-	pfam00433 Pkinase_C	GO & Domain	5302770	CAB10237.2	protein kinase [Arabidopsis thaliana]	Arabidopsis thaliana	3702	475	GO:0004697 ; GO:0005524 ; GO:0006468 ; GO:0007165 ; GO:0009069 ; GO:0009524 ; GO:0005886 ; GO:0005634 ; GO:0005829	-	-	-	-
TCONS_00065233	XLOC_064812	236	100.4	26.5672	46.2908	-1.91804	-1.11696	NOT_CHANGED	NOT_CHANGED	KMER57_C180869__4.0:6-242	236	gi|5302770|emb|CAB10237.2| protein kinase	78	8.1e-50	189.046	GO:0006468 protein phosphorylation | GO:0007165 signal transduction | GO:0009069 serine family amino acid metabolic process	GO:0009524 phragmoplast | GO:0005886 plasma membrane | GO:0005634 nucleus | GO:0005829 cytosol	GO:0004697 protein kinase C activity | GO:0005524 ATP binding	-	-	GO only	5302770	CAB10237.2	protein kinase [Arabidopsis thaliana]	Arabidopsis thaliana	3702	475	GO:0004697 ; GO:0005524 ; GO:0006468 ; GO:0007165 ; GO:0009069 ; GO:0009524 ; GO:0005886 ; GO:0005634 ; GO:0005829	-	-	-	-
TCONS_00026259	XLOC_026077	207	160.568	27.8165	6.63191	-2.52917	-4.59762	DOWN	DOWN	KMER39_scaffold34761_Locus_19781_1_25.7_COMPLEX:0-207	207	gi|5302770|emb|CAB10237.2| protein kinase	68	1.6e-42	166.828	GO:0006468 protein phosphorylation | GO:0007165 signal transduction | GO:0009069 serine family amino acid metabolic process	GO:0009524 phragmoplast | GO:0005886 plasma membrane | GO:0005634 nucleus | GO:0005829 cytosol	GO:0004697 protein kinase C activity | GO:0005524 ATP binding	-	-	GO only	5302770	CAB10237.2	protein kinase [Arabidopsis thaliana]	Arabidopsis thaliana	3702	475	GO:0004697 ; GO:0005524 ; GO:0006468 ; GO:0007165 ; GO:0009069 ; GO:0009524 ; GO:0005886 ; GO:0005634 ; GO:0005829	-	-	-	-
TCONS_00026260	XLOC_026078	109	15630.5	3372.27	1055.32	-2.21257	-3.88861	DOWN	DOWN	KMER39_scaffold34761_Locus_19781_1_25.7_COMPLEX:333-442	109	gi|5302770|emb|CAB10237.2| protein kinase	36	1.26e-14	79.7358	GO:0006468 protein phosphorylation | GO:0007165 signal transduction | GO:0009069 serine family amino acid metabolic process	GO:0009524 phragmoplast | GO:0005886 plasma membrane | GO:0005634 nucleus | GO:0005829 cytosol	GO:0005524 ATP binding | GO:0004674 protein serine/threonine kinase activity	-	-	GO only	5302770	CAB10237.2	protein kinase [Arabidopsis thaliana]	Arabidopsis thaliana	3702	475	GO:0004697 ; GO:0005524 ; GO:0006468 ; GO:0007165 ; GO:0009069 ; GO:0009524 ; GO:0005886 ; GO:0005634 ; GO:0005829	-	-	-	-
TCONS_00006024	XLOC_005976	776	1.31423	2.80566	5.61453	1.09412	2.09495	NOT_CHANGED	UP	KMER27_scaffold30949_Locus_20274_0__6.8_FORK:16-792	776	gi|51970538|dbj|BAD43961.1| receptor kinase - like protein	187	8.71e-114	401.001	GO:0006468 protein phosphorylation | GO:0007169 transmembrane receptor protein tyrosine kinase signaling pathway | GO:0055114 oxidation-reduction process | GO:0009069 serine family amino acid metabolic process	GO:0016021 integral to membrane	GO:0005524 ATP binding | GO:0032440 2-alkenal reductase [NAD(P)] activity | GO:0004674 protein serine/threonine kinase activity	-	pfam07714 Pkinase_Tyr	GO & Domain	51970538	BAD43961.1	receptor kinase - like protein [Arabidopsis thaliana]	Arabidopsis thaliana	3702	588	GO:0005524 ; GO:0032440 ; GO:0004674 ; GO:0006468 ; GO:0007169 ; GO:0055114 ; GO:0009069 ; GO:0016021	-	-	-	-
TCONS_00022330	XLOC_022185	736	0.282853	2.36228	178.161	3.06206	9.29891	UP	UP	KMER39_C845991_56.0:8-744	736	gi|51970538|dbj|BAD43961.1| receptor kinase - like protein	191	8.52e-89	317.907	GO:0006468 protein phosphorylation | GO:0007169 transmembrane receptor protein tyrosine kinase signaling pathway | GO:0055114 oxidation-reduction process | GO:0009069 serine family amino acid metabolic process	GO:0016021 integral to membrane	GO:0005524 ATP binding | GO:0032440 2-alkenal reductase [NAD(P)] activity | GO:0004674 protein serine/threonine kinase activity	-	-	GO only	51970538	BAD43961.1	receptor kinase - like protein [Arabidopsis thaliana]	Arabidopsis thaliana	3702	588	GO:0005524 ; GO:0032440 ; GO:0004674 ; GO:0006468 ; GO:0007169 ; GO:0055114 ; GO:0009069 ; GO:0016021	-	-	-	-
TCONS_00051918	XLOC_051589	355	11.3134	8.10306	7.14755	-0.481494	-0.662512	NOT_CHANGED	NOT_CHANGED	KMER51_C401707__7.0:5-360	355	gi|51039799|gb|AAT94403.1| ankyrin protein kinase	118	1.7e-74	270.362	GO:0006468 protein phosphorylation | GO:0009966 regulation of signal transduction | GO:0007178 transmembrane receptor protein serine/threonine kinase signaling pathway | GO:0009069 serine family amino acid metabolic process	GO:0019861 flagellum	GO:0005524 ATP binding | GO:0004709 MAP kinase kinase kinase activity	-	pfam12796 Ank_2 | pfam00023 Ank | pfam13637 Ank_4 | pfam13857 Ank_5 | pfam13606 Ank_3	GO & Domain	51039799	AAT94403.1	ankyrin protein kinase [Brassica napus]	Brassica napus	3708	476	GO:0005524 ; GO:0004709 ; GO:0006468 ; GO:0009966 ; GO:0007178 ; GO:0009069 ; GO:0019861	-	-	-	-
TCONS_00060862	XLOC_060475	737	26.1142	13.5052	12.6081	-0.95132	-1.05048	NOT_CHANGED	NOT_CHANGED	KMER51_scaffold46384_Locus_38269_0_27.4_LINEAR:8-745	737	gi|51039797|gb|AAT94402.1| ankyrin protein kinase	145	1.14e-92	330.794	GO:0006468 protein phosphorylation | GO:0009966 regulation of signal transduction | GO:0007178 transmembrane receptor protein serine/threonine kinase signaling pathway | GO:0009069 serine family amino acid metabolic process	-	GO:0005524 ATP binding | GO:0004709 MAP kinase kinase kinase activity	-	pfam12796 Ank_2 | pfam00023 Ank | pfam13637 Ank_4 | pfam13857 Ank_5 | pfam13606 Ank_3	GO & Domain	51039797	AAT94402.1	ankyrin protein kinase [Brassica rapa subsp. oleifera]	Brassica rapa subsp. oleifera	145471	479	GO:0005524 ; GO:0004709 ; GO:0006468 ; GO:0009966 ; GO:0007178 ; GO:0009069	-	-	-	-
TCONS_00068167	XLOC_067737	465	8.17633	7.08994	5.33144	-0.20568	-0.616928	NOT_CHANGED	NOT_CHANGED	KMER57_scaffold12615_Locus_6751_1_17.6_COMPLEX:1631-2096	465	gi|51039797|gb|AAT94402.1| ankyrin protein kinase	118	4.27e-74	269.029	GO:0006468 protein phosphorylation | GO:0009966 regulation of signal transduction | GO:0007178 transmembrane receptor protein serine/threonine kinase signaling pathway | GO:0009069 serine family amino acid metabolic process	GO:0005739 mitochondrion	GO:0005524 ATP binding | GO:0004709 MAP kinase kinase kinase activity	-	-	GO only	51039797	AAT94402.1	ankyrin protein kinase [Brassica rapa subsp. oleifera]	Brassica rapa subsp. oleifera	145471	479	GO:0005524 ; GO:0004709 ; GO:0006468 ; GO:0009966 ; GO:0007178 ; GO:0009069	-	-	-	-
TCONS_00064454	XLOC_064035	406	31.5508	15.7398	16.6434	-1.00326	-0.922726	NOT_CHANGED	NOT_CHANGED	KMER51_scaffold9144_Locus_4095_3_28.3_COMPLEX:0-406	406	gi|51039797|gb|AAT94402.1| ankyrin protein kinase	85	4.96e-43	175.715	GO:0046777 protein autophosphorylation | GO:0009966 regulation of signal transduction | GO:0007178 transmembrane receptor protein serine/threonine kinase signaling pathway | GO:0009069 serine family amino acid metabolic process	-	GO:0004712 protein serine/threonine/tyrosine kinase activity | GO:0005524 ATP binding | GO:0004709 MAP kinase kinase kinase activity	-	-	GO only	51039797	AAT94402.1	ankyrin protein kinase [Brassica rapa subsp. oleifera]	Brassica rapa subsp. oleifera	145471	479	GO:0005524 ; GO:0004709 ; GO:0006468 ; GO:0009966 ; GO:0007178 ; GO:0009069	-	-	-	-
TCONS_00049443	XLOC_049116	283	267.254	65.8478	105.072	-2.021	-1.34683	DOWN	NOT_CHANGED	KMER45_scaffold676_Locus_285_2_60.5_COMPLEX:0-283	283	gi|51039797|gb|AAT94402.1| ankyrin protein kinase	59	7.73e-30	133.058	GO:0006468 protein phosphorylation | GO:0009966 regulation of signal transduction | GO:0007178 transmembrane receptor protein serine/threonine kinase signaling pathway | GO:0009069 serine family amino acid metabolic process	-	GO:0005524 ATP binding | GO:0004709 MAP kinase kinase kinase activity	-	-	GO only	51039797	AAT94402.1	ankyrin protein kinase [Brassica rapa subsp. oleifera]	Brassica rapa subsp. oleifera	145471	479	GO:0005524 ; GO:0004709 ; GO:0006468 ; GO:0009966 ; GO:0007178 ; GO:0009069	-	-	-	-
TCONS_00066700	XLOC_066279	407	66.9407	30.8201	15.1018	-1.11901	-2.14816	NOT_CHANGED	DOWN	KMER57_C290317_30.0:0-407	407	gi|51039797|gb|AAT94402.1| ankyrin protein kinase	49	2.92e-26	123.726	GO:0006468 protein phosphorylation | GO:0009966 regulation of signal transduction | GO:0007178 transmembrane receptor protein serine/threonine kinase signaling pathway | GO:0009069 serine family amino acid metabolic process	-	GO:0005524 ATP binding | GO:0004709 MAP kinase kinase kinase activity	-	-	GO only	51039797	AAT94402.1	ankyrin protein kinase [Brassica rapa subsp. oleifera]	Brassica rapa subsp. oleifera	145471	479	GO:0005524 ; GO:0004709 ; GO:0006468 ; GO:0009966 ; GO:0007178 ; GO:0009069	-	-	-	-
TCONS_00049444	XLOC_049117	116	6588.21	2658.66	433.653	-1.30919	-3.92527	NOT_CHANGED	DOWN	KMER45_scaffold676_Locus_285_2_60.5_COMPLEX:398-514	116	gi|51039797|gb|AAT94402.1| ankyrin protein kinase	38	2.8e-18	90.8445	GO:0006468 protein phosphorylation | GO:0009966 regulation of signal transduction | GO:0007178 transmembrane receptor protein serine/threonine kinase signaling pathway | GO:0009069 serine family amino acid metabolic process	-	GO:0005524 ATP binding | GO:0004709 MAP kinase kinase kinase activity	-	-	GO only	51039797	AAT94402.1	ankyrin protein kinase [Brassica rapa subsp. oleifera]	Brassica rapa subsp. oleifera	145471	479	GO:0005524 ; GO:0004709 ; GO:0006468 ; GO:0009966 ; GO:0007178 ; GO:0009069	-	-	-	-
TCONS_00028483	XLOC_028292	885	1.87316	4.40795	4.13179	1.23463	1.14129	NOT_CHANGED	NOT_CHANGED	KMER39_scaffold4823_Locus_2075_0__9.2_COMPLEX:5-972	885	gi|4966365|gb|AAD34696.1|AC006341_24 Similar to gb|J04556 G11A protein from Oryza sativa and contains a PF|00069 Eukaryotic protein kinase domain	137	1.21e-80	290.802	-	-	-	2.7.11.1	pfam05624 LSR	Enzym & Domain	4966365	AAD34696.1	Similar to gb|J04556 G11A protein from Oryza sativa and contains a PF|00069 Eukaryotic protein kinase domain [Arabidopsis thaliana]	Arabidopsis thaliana	3702	497	-	-	-	-	-
TCONS_00032244	XLOC_032022	280	13.8842	2.33695	11.2726	-2.57075	-0.300624	DOWN	NOT_CHANGED	KMER39_scaffold68181_Locus_60663_2_24.9_COMPLEX:10-290	280	gi|48475135|gb|AAT44204.1| putative mitogen-activated protein kinase	36	3.22e-09	68.1827	GO:0006468 protein phosphorylation | GO:0007178 transmembrane receptor protein serine/threonine kinase signaling pathway | GO:0009069 serine family amino acid metabolic process	GO:0005739 mitochondrion	GO:0004707 MAP kinase activity | GO:0005524 ATP binding	-	-	GO only	48475135	AAT44204.1	putative mitogen-activated protein kinase [Oryza sativa Japonica Group]	Oryza sativa Japonica Group	39947	721	GO:0004707 ; GO:0005524 ; GO:0006468 ; GO:0007178 ; GO:0009069 ; GO:0005739	-	-	-	-
TCONS_00021849	XLOC_021708	487	8.33215	4.2617	1.75848	-0.96726	-2.24436	NOT_CHANGED	DOWN	KMER39_C811165__5.0:5-492	487	gi|4741927|gb|AAD28759.1|AF130252_1 calcium dependent protein kinase CP4	95	6.9e-43	176.16	GO:0006468 protein phosphorylation | GO:0006470 protein dephosphorylation | GO:0009069 serine family amino acid metabolic process	GO:0005886 plasma membrane | GO:0008287 protein serine/threonine phosphatase complex	GO:0004723 calcium-dependent protein serine/threonine phosphatase activity | GO:0005509 calcium ion binding | GO:0005524 ATP binding | GO:0004674 protein serine/threonine kinase activity	-	-	GO only	4741927	AAD28759.1	calcium dependent protein kinase CP4 [Arabidopsis thaliana]	Arabidopsis thaliana	3702	459	GO:0004723 ; GO:0005515 ; GO:0005509 ; GO:0005524 ; GO:0004674 ; GO:0006468 ; GO:0006470 ; GO:0009069 ; GO:0005886 ; GO:0008287	-	-	-	-
TCONS_00012741	XLOC_012651	694	3.07423	4.17977	2.04537	0.443198	-0.587863	NOT_CHANGED	NOT_CHANGED	KMER33_scaffold20524_Locus_10405_1_16.9_COMPLEX:452-1146	694	gi|4741927|gb|AAD28759.1|AF130252_1 calcium dependent protein kinase CP4	97	2.1e-38	163.274	GO:0006468 protein phosphorylation | GO:0006470 protein dephosphorylation | GO:0009069 serine family amino acid metabolic process	GO:0005886 plasma membrane | GO:0008287 protein serine/threonine phosphatase complex	GO:0004723 calcium-dependent protein serine/threonine phosphatase activity | GO:0005515 protein binding | GO:0005509 calcium ion binding | GO:0005524 ATP binding | GO:0004674 protein serine/threonine kinase activity	-	pfam00069 Pkinase	GO & Domain	4741927	AAD28759.1	calcium dependent protein kinase CP4 [Arabidopsis thaliana]	Arabidopsis thaliana	3702	459	GO:0004723 ; GO:0005515 ; GO:0005509 ; GO:0005524 ; GO:0004674 ; GO:0006468 ; GO:0006470 ; GO:0009069 ; GO:0005886 ; GO:0008287	-	-	-	-
TCONS_00029088	XLOC_028894	391	7.41086	3.93042	5.27808	-0.914957	-0.489628	NOT_CHANGED	NOT_CHANGED	KMER39_scaffold51652_Locus_34980_3_10.1_COMPLEX:558-949	391	gi|4741927|gb|AAD28759.1|AF130252_1 calcium dependent protein kinase CP4	71	2.01e-38	161.496	GO:0006468 protein phosphorylation | GO:0006470 protein dephosphorylation | GO:0009069 serine family amino acid metabolic process	GO:0005886 plasma membrane | GO:0008287 protein serine/threonine phosphatase complex	GO:0004723 calcium-dependent protein serine/threonine phosphatase activity | GO:0005509 calcium ion binding | GO:0005524 ATP binding | GO:0004674 protein serine/threonine kinase activity	-	-	GO only	4741927	AAD28759.1	calcium dependent protein kinase CP4 [Arabidopsis thaliana]	Arabidopsis thaliana	3702	459	GO:0004723 ; GO:0005515 ; GO:0005509 ; GO:0005524 ; GO:0004674 ; GO:0006468 ; GO:0006470 ; GO:0009069 ; GO:0005886 ; GO:0008287	-	-	-	-
TCONS_00021771	XLOC_021630	434	5.98521	6.54395	3.44892	0.12876	-0.795257	NOT_CHANGED	NOT_CHANGED	KMER39_C804747__5.0:0-434	434	gi|4741927|gb|AAD28759.1|AF130252_1 calcium dependent protein kinase CP4	47	9.85e-22	109.507	GO:0006468 protein phosphorylation | GO:0009069 serine family amino acid metabolic process | GO:0006470 protein dephosphorylation	GO:0005886 plasma membrane | GO:0008287 protein serine/threonine phosphatase complex	GO:0004683 calmodulin-dependent protein kinase activity | GO:0004723 calcium-dependent protein serine/threonine phosphatase activity | GO:0005509 calcium ion binding | GO:0005524 ATP binding	-	-	GO only	4741927	AAD28759.1	calcium dependent protein kinase CP4 [Arabidopsis thaliana]	Arabidopsis thaliana	3702	459	GO:0004723 ; GO:0005515 ; GO:0005509 ; GO:0005524 ; GO:0004674 ; GO:0006468 ; GO:0006470 ; GO:0009069 ; GO:0005886 ; GO:0008287	-	-	-	-
TCONS_00034795	XLOC_034553	264	9.70029	4.15229	7.80601	-1.22412	-0.313443	NOT_CHANGED	NOT_CHANGED	KMER45_C490975_12.0:12-276	264	gi|4726118|gb|AAD28318.1| putative receptor-like protein kinase	88	4.28e-49	188.602	GO:0006468 protein phosphorylation | GO:0007165 signal transduction | GO:0009069 serine family amino acid metabolic process	GO:0016021 integral to membrane	GO:0004872 receptor activity | GO:0005524 ATP binding | GO:0004674 protein serine/threonine kinase activity	-	-	GO only	4726118	gnl|TIGR|At2g13790	putative receptor-like protein kinase [Arabidopsis thaliana]	Arabidopsis thaliana	3702	520	GO:0004872 ; GO:0005524 ; GO:0004674 ; GO:0006468 ; GO:0007165 ; GO:0009069 ; GO:0016021	-	-	-	-
TCONS_00057567	XLOC_057207	668	3.89872	2.68965	4.10177	-0.535582	0.0732461	NOT_CHANGED	NOT_CHANGED	KMER51_scaffold30929_Locus_21411_1__3.4_FORK:311-979	668	gi|4678270|emb|CAB41178.1| protein kinase-like protein	164	6.53e-75	273.028	GO:0006468 protein phosphorylation | GO:0009069 serine family amino acid metabolic process	-	GO:0005524 ATP binding | GO:0004674 protein serine/threonine kinase activity	-	-	GO only	4678270	CAB41178.1	protein kinase-like protein [Arabidopsis thaliana]	Arabidopsis thaliana	3702	369	GO:0005524 ; GO:0004674 ; GO:0006468 ; GO:0009069	-	-	-	-
TCONS_00020513	XLOC_020372	247	22.2552	1	4.22502	-4.47607	-2.39711	DOWN	DOWN	KMER39_C693211__3.0:1-248	247	gi|4678270|emb|CAB41178.1| protein kinase-like protein	53	8.46e-08	63.2948	-	-	-	-	-	-	4678270	CAB41178.1	protein kinase-like protein [Arabidopsis thaliana]	Arabidopsis thaliana	3702	369	GO:0005524 ; GO:0004674 ; GO:0006468 ; GO:0009069	-	-	-	-
TCONS_00018663	XLOC_018535	201	997.036	164.999	282.429	-2.59519	-1.81976	DOWN	NOT_CHANGED	KMER33_scaffold72041_Locus_67696_0_44.7_LINEAR:330-531	201	gi|457406|dbj|BAA04870.1| MAP kinase	67	8.28e-38	153.054	GO:0007623 circadian rhythm | GO:0000165 MAPKKK cascade | GO:0006468 protein phosphorylation | GO:0042542 response to hydrogen peroxide | GO:0007178 transmembrane receptor protein serine/threonine kinase signaling pathway | GO:0009069 serine family amino acid metabolic process	-	GO:0004707 MAP kinase activity | GO:0005515 protein binding | GO:0005524 ATP binding	-	-	GO only	457406	BAA04870.1	MAP kinase [Arabidopsis thaliana]	Arabidopsis thaliana	3702	368	GO:0004707 ; GO:0005515 ; GO:0005524 ; GO:0007623 ; GO:0000165 ; GO:0006468 ; GO:0042542 ; GO:0007178 ; GO:0009069	-	-	-	-
TCONS_00074235	XLOC_073762	290	64.448	21.2957	35.6701	-1.59757	-0.85342	NOT_CHANGED	NOT_CHANGED	KMER63_C130023_11.0:0-290	290	gi|45259527|dbj|BAD12263.1| protein kinase	62	1.78e-28	129.059	GO:0002213 defense response to insect | GO:0050832 defense response to fungus | GO:0006468 protein phosphorylation | GO:0009069 serine family amino acid metabolic process	GO:0005886 plasma membrane	GO:0005524 ATP binding | GO:0004674 protein serine/threonine kinase activity	-	-	GO only	45259527	BAD12263.1	protein kinase [Brassica rapa]	Brassica rapa	3711	404	GO:0005524 ; GO:0004674 ; GO:0006468 ; GO:0009069 ; GO:0005886	-	-	-	-
TCONS_00046447	XLOC_046145	194	206.054	12.7224	1	-4.01758	-7.68688	DOWN	DOWN	KMER45_scaffold54708_Locus_43011_0__4.0_LINEAR:260-454	194	gi|45259527|dbj|BAD12263.1| protein kinase	37	3.61e-13	79.2914	GO:0006468 protein phosphorylation | GO:0009069 serine family amino acid metabolic process	GO:0005886 plasma membrane	GO:0005524 ATP binding | GO:0004674 protein serine/threonine kinase activity	-	-	GO only	45259527	BAD12263.1	protein kinase [Brassica rapa]	Brassica rapa	3711	404	GO:0005524 ; GO:0004674 ; GO:0006468 ; GO:0009069 ; GO:0005886	-	-	-	-
TCONS_00050852	XLOC_050524	255	19.9633	12.3549	3.62399	-0.692267	-2.4617	NOT_CHANGED	DOWN	KMER51_C321913__3.0:8-263	255	gi|4512705|gb|AAD21758.1| putative protein kinase	84	1.87e-52	197.489	GO:0048645 organ formation | GO:0046777 protein autophosphorylation | GO:0010068 protoderm histogenesis | GO:0048367 shoot development | GO:0042335 cuticle development | GO:0009069 serine family amino acid metabolic process	GO:0005886 plasma membrane	GO:0004715 non-membrane spanning protein tyrosine kinase activity | GO:0005524 ATP binding | GO:0004674 protein serine/threonine kinase activity	-	-	GO only	4512705	gnl|TIGR|At2g20300	putative protein kinase [Arabidopsis thaliana]	Arabidopsis thaliana	3702	435	GO:0004715 ; GO:0005524 ; GO:0004674 ; GO:0048645 ; GO:0046777 ; GO:0010068 ; GO:0048367 ; GO:0042335 ; GO:0009069 ; GO:0005886	-	-	-	-
TCONS_00066869	XLOC_066448	427	12.3574	10.5717	13.331	-0.225168	0.10941	NOT_CHANGED	NOT_CHANGED	KMER57_C303201__8.0:16-443	427	gi|4490310|emb|CAB38801.1| somatic embryogenesis receptor-like kinase-like protein	142	1.14e-92	330.794	GO:0006468 protein phosphorylation | GO:0002229 defense response to oomycetes | GO:0055114 oxidation-reduction process | GO:0016049 cell growth | GO:0008219 cell death | GO:0042742 defense response to bacterium | GO:0009742 brassinosteroid mediated signaling pathway | GO:0050832 defense response to fungus | GO:0009069 serine family amino acid metabolic process | GO:0007169 transmembrane receptor …	GO:0043234 protein complex | GO:0016021 integral to membrane | GO:0005768 endosome | GO:0005886 plasma membrane	GO:0004674 protein serine/threonine kinase activity | GO:0033612 receptor serine/threonine kinase binding | GO:0005524 ATP binding | GO:0032440 2-alkenal reductase [NAD(P)] activity | GO:0046982 protein heterodimerization activity | GO:0004714 transmembrane receptor protein tyrosine kinase activity	2.7.11.1	-	GO & Enzyme	4490310	CAB38801.1	somatic embryogenesis receptor-like kinase-like protein [Arabidopsis thaliana]	Arabidopsis thaliana	3702	523	GO:0004674 ; GO:0033612 ; GO:0005524 ; GO:0032440 ; GO:0046982 ; GO:0004714 ; GO:0006468 ; GO:0002229 ; GO:0055114 ; GO:0016049 ; GO:0008219 ; GO:0042742 ; GO:0009742 ; GO:0050832 ; GO:0009069 ; GO:0007169 ; GO:0043234 ; GO:0016021 ; GO:0005768 ; GO:0005886	-	-	-	-
TCONS_00065186	XLOC_064765	238	42.6861	37.552	28.4806	-0.184877	-0.583787	NOT_CHANGED	NOT_CHANGED	KMER57_C176639__4.0:0-238	238	gi|4490310|emb|CAB38801.1| somatic embryogenesis receptor-like kinase-like protein	79	5.61e-49	186.824	GO:0006468 protein phosphorylation | GO:0002229 defense response to oomycetes | GO:0055114 oxidation-reduction process | GO:0016049 cell growth | GO:0008219 cell death | GO:0042742 defense response to bacterium | GO:0009742 brassinosteroid mediated signaling pathway | GO:0050832 defense response to fungus | GO:0009069 serine family amino acid metabolic process | GO:0007169 transmembrane receptor …	GO:0043234 protein complex | GO:0016021 integral to membrane | GO:0005768 endosome | GO:0005886 plasma membrane	GO:0004674 protein serine/threonine kinase activity | GO:0033612 receptor serine/threonine kinase binding | GO:0005524 ATP binding | GO:0032440 2-alkenal reductase [NAD(P)] activity | GO:0046982 protein heterodimerization activity | GO:0004714 transmembrane receptor protein tyrosine kinase activity	-	-	GO only	4490310	CAB38801.1	somatic embryogenesis receptor-like kinase-like protein [Arabidopsis thaliana]	Arabidopsis thaliana	3702	523	GO:0004674 ; GO:0033612 ; GO:0005524 ; GO:0032440 ; GO:0046982 ; GO:0004714 ; GO:0006468 ; GO:0002229 ; GO:0055114 ; GO:0016049 ; GO:0008219 ; GO:0042742 ; GO:0009742 ; GO:0050832 ; GO:0009069 ; GO:0007169 ; GO:0043234 ; GO:0016021 ; GO:0005768 ; GO:0005886	-	-	-	-
TCONS_00045890	XLOC_045591	1681	33.2058	34.3094	46.3005	0.0471686	0.479593	NOT_CHANGED	NOT_CHANGED	KMER45_scaffold52256_Locus_39669_0_50.2_LINEAR:0-1681	1681	gi|4469011|emb|CAB38272.1| carbohydrate kinase-like protein	297	2.8e-183	632.063	GO:0006167 AMP biosynthetic process | GO:0006014 D-ribose metabolic process | GO:0016310 phosphorylation | GO:0015979 photosynthesis | GO:0006144 purine base metabolic process | GO:0006098 pentose-phosphate shunt	GO:0005739 mitochondrion | GO:0009507 chloroplast	GO:0004001 adenosine kinase activity | GO:0004747 ribokinase activity	-	pfam00294 PfkB	GO & Domain	4469011	CAB38272.1	carbohydrate kinase-like protein [Arabidopsis thaliana]	Arabidopsis thaliana	3702	406	GO:0004001 ; GO:0004747 ; GO:0006167 ; GO:0006014 ; GO:0016310 ; GO:0015979 ; GO:0006144 ; GO:0006098 ; GO:0005739 ; GO:0009507	-	-	-	-
TCONS_00041230	XLOC_040957	1611	19.582	16.6533	16.7005	-0.23372	-0.229637	NOT_CHANGED	NOT_CHANGED	KMER45_scaffold30332_Locus_18221_0_34.3_BUBBLE:0-1611	1611	gi|4469011|emb|CAB38272.1| carbohydrate kinase-like protein	261	3.08e-165	572.076	GO:0006167 AMP biosynthetic process | GO:0006014 D-ribose metabolic process | GO:0016310 phosphorylation | GO:0015979 photosynthesis | GO:0006144 purine base metabolic process | GO:0006098 pentose-phosphate shunt	GO:0005739 mitochondrion | GO:0009507 chloroplast	GO:0004001 adenosine kinase activity | GO:0004747 ribokinase activity	-	pfam00294 PfkB	GO & Domain	4469011	CAB38272.1	carbohydrate kinase-like protein [Arabidopsis thaliana]	Arabidopsis thaliana	3702	406	GO:0004001 ; GO:0004747 ; GO:0006167 ; GO:0006014 ; GO:0016310 ; GO:0015979 ; GO:0006144 ; GO:0006098 ; GO:0005739 ; GO:0009507	-	-	-	-
TCONS_00045889	XLOC_045590	977	21.5253	25.2054	15.743	0.2277	-0.451323	NOT_CHANGED	NOT_CHANGED	KMER45_scaffold52255_Locus_39668_0_32.9_LINEAR:640-1617	977	gi|4469011|emb|CAB38272.1| carbohydrate kinase-like protein	247	7.13e-152	527.641	GO:0006167 AMP biosynthetic process | GO:0006014 D-ribose metabolic process | GO:0016310 phosphorylation | GO:0015979 photosynthesis | GO:0006144 purine base metabolic process | GO:0006098 pentose-phosphate shunt	GO:0005739 mitochondrion | GO:0009507 chloroplast	GO:0004001 adenosine kinase activity | GO:0004747 ribokinase activity	-	pfam00294 PfkB	GO & Domain	4469011	CAB38272.1	carbohydrate kinase-like protein [Arabidopsis thaliana]	Arabidopsis thaliana	3702	406	GO:0004001 ; GO:0004747 ; GO:0006167 ; GO:0006014 ; GO:0016310 ; GO:0015979 ; GO:0006144 ; GO:0006098 ; GO:0005739 ; GO:0009507	-	-	-	-
TCONS_00045029	XLOC_044737	462	23.9351	12.6435	21.1841	-0.920732	-0.176146	NOT_CHANGED	NOT_CHANGED	KMER45_scaffold48298_Locus_34991_4_20.5_COMPLEX:0-462	462	gi|4467134|emb|CAB37503.1| protein kinase like protein	83	6.77e-34	148.166	GO:0009658 chloroplast organization	GO:0005829 cytosol	GO:0004712 protein serine/threonine/tyrosine kinase activity	-	-	GO only	4467134	CAB37503.1	protein kinase like protein [Arabidopsis thaliana]	Arabidopsis thaliana	3702	545	GO:0004712 ; GO:0009658 ; GO:0005829	-	-	-	-
TCONS_00064907	XLOC_064486	219	112.027	1	1	-6.8077	-6.8077	DOWN	DOWN	KMER57_C154181__3.0:0-219	219	gi|4432889|dbj|BAA20968.1| protein tyrosine-serine-threonine kinase	73	3.59e-41	163.718	GO:0006468 protein phosphorylation | GO:0007178 transmembrane receptor protein serine/threonine kinase signaling pathway | GO:0009069 serine family amino acid metabolic process	GO:0005886 plasma membrane	GO:0005524 ATP binding | GO:0004709 MAP kinase kinase kinase activity	-	-	GO only	4432889	BAA20968.1	protein tyrosine-serine-threonine kinase [Arabidopsis thaliana]	Arabidopsis thaliana	3702	205	GO:0005524 ; GO:0004709 ; GO:0006468 ; GO:0007178 ; GO:0009069 ; GO:0005886	-	-	-	-
TCONS_00017701	XLOC_017578	172	164.867	193.747	127.203	0.232871	-0.37417	NOT_CHANGED	NOT_CHANGED	KMER33_scaffold6596_Locus_2955_1_30.6_COMPLEX:0-172	172	gi|4417286|gb|AAD20411.1| putative shikimate kinase precursor	56	5.75e-30	128.614	GO:0016310 phosphorylation | GO:0019632 shikimate metabolic process | GO:0000162 tryptophan biosynthetic process | GO:0006571 tyrosine biosynthetic process | GO:0009094 L-phenylalanine biosynthetic process	GO:0009507 chloroplast	GO:0004765 shikimate kinase activity | GO:0005524 ATP binding	-	-	GO only	4417286	gnl|TIGR|At2g21940	putative shikimate kinase precursor [Arabidopsis thaliana]	Arabidopsis thaliana	3702	292	GO:0004765 ; GO:0005524 ; GO:0016310 ; GO:0019632 ; GO:0000162 ; GO:0006571 ; GO:0009094 ; GO:0009507	-	-	-	-
TCONS_00024541	XLOC_024373	640	4.49895	6.22346	3.67358	0.468129	-0.292402	NOT_CHANGED	NOT_CHANGED	KMER39_scaffold2369_Locus_960_3_15.4_COMPLEX:1-641	640	gi|4376158|emb|CAA67376.1| aspartate kinase	186	7.66e-75	272.584	GO:0016310 phosphorylation | GO:0006544 glycine metabolic process | GO:0006563 L-serine metabolic process | GO:0006566 threonine metabolic process | GO:0009085 lysine biosynthetic process	GO:0009570 chloroplast stroma	GO:0004072 aspartate kinase activity | GO:0016597 amino acid binding	-	-	GO only	4376158	CAA67376.1	aspartate kinase [Arabidopsis thaliana]	Arabidopsis thaliana	3702	569	GO:0004072 ; GO:0016597 ; GO:0016310 ; GO:0006544 ; GO:0006563 ; GO:0006566 ; GO:0009085 ; GO:0009570 ; GO:0005739	-	-	-	-
TCONS_00037482	XLOC_037234	348	4.32328	6.32655	1.36068	0.549293	-1.6678	NOT_CHANGED	NOT_CHANGED	KMER45_scaffold11289_Locus_5814_1_16.7_COMPLEX:1299-1647	348	gi|4376158|emb|CAA67376.1| aspartate kinase	107	2.02e-53	204.598	GO:0016310 phosphorylation | GO:0006544 glycine metabolic process | GO:0006563 L-serine metabolic process | GO:0006566 threonine metabolic process | GO:0009085 lysine biosynthetic process	GO:0009570 chloroplast stroma | GO:0005739 mitochondrion	GO:0004072 aspartate kinase activity | GO:0016597 amino acid binding	-	-	GO only	4376158	CAA67376.1	aspartate kinase [Arabidopsis thaliana]	Arabidopsis thaliana	3702	569	GO:0004072 ; GO:0016597 ; GO:0016310 ; GO:0006544 ; GO:0006563 ; GO:0006566 ; GO:0009085 ; GO:0009570 ; GO:0005739	-	-	-	-
TCONS_00024529	XLOC_024361	597	2.49973	4.85996	1.78096	0.959172	-0.489117	NOT_CHANGED	NOT_CHANGED	KMER39_scaffold2366_Locus_960_0_27.1_COMPLEX:82-679	597	gi|4376158|emb|CAA67376.1| aspartate kinase	89	1.54e-32	144.611	GO:0016310 phosphorylation | GO:0006544 glycine metabolic process | GO:0006563 L-serine metabolic process | GO:0006566 threonine metabolic process | GO:0009085 lysine biosynthetic process	GO:0009570 chloroplast stroma | GO:0005739 mitochondrion	GO:0004072 aspartate kinase activity | GO:0016597 amino acid binding	-	-	GO only	4376158	CAA67376.1	aspartate kinase [Arabidopsis thaliana]	Arabidopsis thaliana	3702	569	GO:0004072 ; GO:0016597 ; GO:0016310 ; GO:0006544 ; GO:0006563 ; GO:0006566 ; GO:0009085 ; GO:0009570 ; GO:0005739	-	-	-	-
TCONS_00024537	XLOC_024369	348	2.16164	1.4059	4.76239	-0.620632	1.13956	NOT_CHANGED	NOT_CHANGED	KMER39_scaffold2368_Locus_960_2_21.5_COMPLEX:528-876	348	gi|4376158|emb|CAA67376.1| aspartate kinase	50	4.75e-24	116.172	GO:0016310 phosphorylation | GO:0006544 glycine metabolic process | GO:0006563 L-serine metabolic process | GO:0006566 threonine metabolic process | GO:0009085 lysine biosynthetic process	GO:0009570 chloroplast stroma | GO:0005739 mitochondrion	GO:0004072 aspartate kinase activity | GO:0016597 amino acid binding	-	-	GO only	4376158	CAA67376.1	aspartate kinase [Arabidopsis thaliana]	Arabidopsis thaliana	3702	569	GO:0004072 ; GO:0016597 ; GO:0016310 ; GO:0006544 ; GO:0006563 ; GO:0006566 ; GO:0009085 ; GO:0009570 ; GO:0005739	-	-	-	-
TCONS_00037478	XLOC_037230	309	21.8701	15.4895	20.282	-0.497669	-0.10876	NOT_CHANGED	NOT_CHANGED	KMER45_scaffold11288_Locus_5814_0_23.2_COMPLEX:404-713	309	gi|4376158|emb|CAA67376.1| aspartate kinase	72	6.25e-24	115.284	GO:0016310 phosphorylation | GO:0006544 glycine metabolic process | GO:0006563 L-serine metabolic process | GO:0006566 threonine metabolic process | GO:0009085 lysine biosynthetic process	GO:0009570 chloroplast stroma	GO:0004072 aspartate kinase activity | GO:0016597 amino acid binding	-	-	GO only	4376158	CAA67376.1	aspartate kinase [Arabidopsis thaliana]	Arabidopsis thaliana	3702	569	GO:0004072 ; GO:0016597 ; GO:0016310 ; GO:0006544 ; GO:0006563 ; GO:0006566 ; GO:0009085 ; GO:0009570 ; GO:0005739	-	-	-	-
TCONS_00008211	XLOC_008143	912	11.2302	7.02216	17.8887	-0.677397	0.671665	NOT_CHANGED	NOT_CHANGED	KMER27_scaffold63027_Locus_59689_0_33.6_LINEAR:0-1016	912	gi|4376158|emb|CAA67376.1| aspartate kinase	32	1.7e-05	58.407	-	-	-	-	-	-	4376158	CAA67376.1	aspartate kinase [Arabidopsis thaliana]	Arabidopsis thaliana	3702	569	GO:0004072 ; GO:0016597 ; GO:0016310 ; GO:0006544 ; GO:0006563 ; GO:0006566 ; GO:0009085 ; GO:0009570 ; GO:0005739	-	-	-	-
TCONS_00048037	XLOC_047729	434	32.2536	28.5129	17.2446	-0.177845	-0.903316	NOT_CHANGED	NOT_CHANGED	KMER45_scaffold61304_Locus_54387_0_19.8_LINEAR:559-993	434	gi|4262167|gb|AAD14467.1| putative LRR receptor-linked protein kinase	143	1.33e-91	327.239	GO:0006468 protein phosphorylation | GO:0007169 transmembrane receptor protein tyrosine kinase signaling pathway	GO:0016021 integral to membrane	GO:0004714 transmembrane receptor protein tyrosine kinase activity | GO:0005524 ATP binding	2.7.11.1	-	GO & Enzyme	4262167	AAD14467.1	putative LRR receptor-linked protein kinase [Arabidopsis thaliana]	Arabidopsis thaliana	3702	754	GO:0004714 ; GO:0005524 ; GO:0006468 ; GO:0007169 ; GO:0016021	-	-	-	-
TCONS_00048039	XLOC_047731	345	19.336	6.43974	6.94339	-1.58622	-1.47758	NOT_CHANGED	NOT_CHANGED	KMER45_scaffold61304_Locus_54387_0_19.8_LINEAR:2279-2624	345	gi|4262167|gb|AAD14467.1| putative LRR receptor-linked protein kinase	113	5.85e-49	191.712	GO:0006468 protein phosphorylation | GO:0007165 signal transduction	-	GO:0005524 ATP binding | GO:0004672 protein kinase activity | GO:0004872 receptor activity	-	pfam13855 LRR_8	GO & Domain	4262167	AAD14467.1	putative LRR receptor-linked protein kinase [Arabidopsis thaliana]	Arabidopsis thaliana	3702	754	GO:0004714 ; GO:0005524 ; GO:0006468 ; GO:0007169 ; GO:0016021	-	-	-	-
TCONS_00060877	XLOC_060490	491	7.15356	7.26725	10.4062	0.0227482	0.54071	NOT_CHANGED	NOT_CHANGED	KMER51_scaffold46470_Locus_38394_0__8.3_COMPLEX:0-491	491	gi|4262167|gb|AAD14467.1| putative LRR receptor-linked protein kinase	62	2.68e-30	137.057	GO:0006468 protein phosphorylation | GO:0007169 transmembrane receptor protein tyrosine kinase signaling pathway | GO:0009069 serine family amino acid metabolic process	GO:0005886 plasma membrane | GO:0005634 nucleus | GO:0005829 cytosol | GO:0005739 mitochondrion	GO:0005524 ATP binding | GO:0004674 protein serine/threonine kinase activity	-	pfam08263 LRRNT_2	GO & Domain	4262167	AAD14467.1	putative LRR receptor-linked protein kinase [Arabidopsis thaliana]	Arabidopsis thaliana	3702	754	GO:0004714 ; GO:0005524 ; GO:0006468 ; GO:0007169 ; GO:0016021	-	-	-	-
TCONS_00048036	XLOC_047728	455	19.757	15.9868	10.2884	-0.305483	-0.941345	NOT_CHANGED	NOT_CHANGED	KMER45_scaffold61304_Locus_54387_0_19.8_LINEAR:0-455	455	gi|4262167|gb|AAD14467.1| putative LRR receptor-linked protein kinase	37	2.63e-12	79.2914	-	-	-	-	-	-	4262167	AAD14467.1	putative LRR receptor-linked protein kinase [Arabidopsis thaliana]	Arabidopsis thaliana	3702	754	GO:0004714 ; GO:0005524 ; GO:0006468 ; GO:0007169 ; GO:0016021	-	-	-	-
TCONS_00030460	XLOC_030258	849	2.79355	0.893117	0.934442	-1.64518	-1.57992	NOT_CHANGED	NOT_CHANGED	KMER39_scaffold59691_Locus_44774_0_14.7_COMPLEX:282-1131	849	gi|42573561|ref|NP_974877.1| pfkB-like carbohydrate kinase family protein	267	9.7e-152	527.196	GO:0006014 D-ribose metabolic process | GO:0006098 pentose-phosphate shunt	GO:0009507 chloroplast	GO:0004747 ribokinase activity	-	pfam00294 PfkB	GO & Domain	42573561	gnl|REF_TAIR|AT5G43910.2	pfkB-like carbohydrate kinase family protein [Arabidopsis thaliana]	Arabidopsis thaliana	3702	365	GO:0004747 ; GO:0006014 ; GO:0006098 ; GO:0009507	-	-	-	-
TCONS_00058470	XLOC_058102	471	8.84388	6.12802	12.6619	-0.529258	0.517743	NOT_CHANGED	NOT_CHANGED	KMER51_scaffold35330_Locus_25676_0_31.2_COMPLEX:900-1371	471	gi|42573071|ref|NP_974632.1| pfkB-like carbohydrate kinase family protein	94	1.96e-46	186.824	GO:0006014 D-ribose metabolic process | GO:0016310 phosphorylation | GO:0006098 pentose-phosphate shunt	GO:0009507 chloroplast	GO:0004747 ribokinase activity	-	-	GO only	42573071	gnl|REF_TAIR|AT4G28706.3	pfkB-like carbohydrate kinase family protein [Arabidopsis thaliana]	Arabidopsis thaliana	3702	403	GO:0004747 ; GO:0006014 ; GO:0016310 ; GO:0006098 ; GO:0009507	-	-	-	-
TCONS_00077571	XLOC_077078	186	726.518	274.034	118.948	-1.40664	-2.61067	NOT_CHANGED	DOWN	KMER63_scaffold7588_Locus_5212_0__6.8_FORK:8-194	186	gi|42572503|ref|NP_974347.1| NAD(H) kinase 1	61	7.03e-35	143.722	GO:0016310 phosphorylation | GO:0006741 NADP biosynthetic process | GO:0006769 nicotinamide metabolic process | GO:0046497 nicotinate nucleotide metabolic process	-	GO:0042736 NADH kinase activity | GO:0003951 NAD+ kinase activity | GO:0005516 calmodulin binding	-	-	GO only	42572503	gnl|REF_TAIR|AT3G21070.2	NAD(H) kinase 1 [Arabidopsis thaliana]	Arabidopsis thaliana	3702	524	GO:0042736 ; GO:0003951 ; GO:0005516 ; GO:0016310 ; GO:0006741 ; GO:0006769 ; GO:0046497	-	-	-	-
TCONS_00023780	XLOC_023621	566	19.0239	6.4823	16.5558	-1.55324	-0.200476	NOT_CHANGED	NOT_CHANGED	KMER39_scaffold18607_Locus_9203_0_43.8_COMPLEX:4-570	566	gi|42572159|ref|NP_974170.1| serine/threonine-protein kinase SRK2C	111	2.39e-62	235.258	GO:0006970 response to osmotic stress | GO:0080167 response to karrikin | GO:0009069 serine family amino acid metabolic process | GO:0016310 phosphorylation	GO:0005737 cytoplasm | GO:0005634 nucleus	GO:0005524 ATP binding | GO:0004674 protein serine/threonine kinase activity	-	-	GO only	42572159	gnl|REF_TAIR|AT1G78290.2	serine/threonine-protein kinase SRK2C [Arabidopsis thaliana]	Arabidopsis thaliana	3702	343	GO:0005524 ; GO:0004674 ; GO:0006970 ; GO:0080167 ; GO:0009069 ; GO:0016310 ; GO:0005737 ; GO:0005634	-	-	-	-
TCONS_00025681	XLOC_025501	575	2.85449	2.11187	1.3466	-0.434712	-1.08391	NOT_CHANGED	NOT_CHANGED	KMER39_scaffold31124_Locus_17149_0_12.3_COMPLEX:1747-2322	575	gi|42570965|ref|NP_973556.1| protein kinase family protein	84	3e-48	193.045	GO:0006468 protein phosphorylation	-	GO:0005524 ATP binding | GO:0004715 non-membrane spanning protein tyrosine kinase activity	-	-	GO only	42570965	gnl|REF_TAIR|AT2G28940.2	protein kinase family protein [Arabidopsis thaliana]	Arabidopsis thaliana	3702	462	GO:0005524 ; GO:0004715 ; GO:0006468	-	-	-	-
TCONS_00043831	XLOC_043543	1824	6.44871	13.4791	6.53933	1.06364	0.0201322	NOT_CHANGED	NOT_CHANGED	KMER45_scaffold42763_Locus_29169_0_17.6_COMPLEX:0-1824	1824	gi|42570809|ref|NP_973478.1| protein kinase domain-containing protein	279	5.95e-157	544.526	GO:0006468 protein phosphorylation | GO:0007178 transmembrane receptor protein serine/threonine kinase signaling pathway | GO:0009069 serine family amino acid metabolic process	GO:0005886 plasma membrane | GO:0009507 chloroplast	GO:0004715 non-membrane spanning protein tyrosine kinase activity | GO:0005524 ATP binding | GO:0004709 MAP kinase kinase kinase activity	2.7.11.1	pfam07714 Pkinase_Tyr | pfam00069 Pkinase	GO & Enzyme & Domain	42570809	gnl|REF_TAIR|AT2G17220.2	putative serine/threonine-specific protein kinase kin3 [Arabidopsis thaliana]	Arabidopsis thaliana	3702	413	GO:0004715 ; GO:0005524 ; GO:0004709 ; GO:0006468 ; GO:0007178 ; GO:0009069 ; GO:0005886 ; GO:0009507	-	-	-	-
TCONS_00030156	XLOC_029959	908	14.7042	4.926	5.1399	-1.57774	-1.51642	NOT_CHANGED	NOT_CHANGED	KMER39_scaffold57954_Locus_42422_0_30.1_COMPLEX:0-908	908	gi|42570534|ref|NP_850861.2| CBL-interacting serine/threonine-protein kinase 26	204	1.28e-99	353.9	GO:0006468 protein phosphorylation | GO:0007165 signal transduction | GO:0009069 serine family amino acid metabolic process	GO:0005739 mitochondrion	GO:0004683 calmodulin-dependent protein kinase activity | GO:0005524 ATP binding	2.7.11.1	pfam00069 Pkinase | pfam07714 Pkinase_Tyr	GO & Enzyme & Domain	42570534	gnl|REF_TAIR|AT5G21326.1	CBL-interacting serine/threonine-protein kinase 26 [Arabidopsis thaliana]	Arabidopsis thaliana	3702	439	GO:0004683 ; GO:0005524 ; GO:0006468 ; GO:0007165 ; GO:0009069	-	-	-	-
TCONS_00030159	XLOC_029962	958	9.0477	3.53472	3.20078	-1.35596	-1.49913	NOT_CHANGED	NOT_CHANGED	KMER39_scaffold57956_Locus_42422_2_22.3_COMPLEX:0-958	958	gi|42570534|ref|NP_850861.2| CBL-interacting serine/threonine-protein kinase 26	214	2.8e-96	342.791	GO:0010118 stomatal movement | GO:0006468 protein phosphorylation | GO:0009414 response to water deprivation | GO:0010107 potassium ion import | GO:0007584 response to nutrient | GO:0007165 signal transduction | GO:0009069 serine family amino acid metabolic process	GO:0005829 cytosol | GO:0005634 nucleus | GO:0005886 plasma membrane	GO:0005524 ATP binding | GO:0005515 protein binding | GO:0004683 calmodulin-dependent protein kinase activity	2.7.11.1	pfam00069 Pkinase | pfam07714 Pkinase_Tyr	GO & Enzyme & Domain	42570534	gnl|REF_TAIR|AT5G21326.1	CBL-interacting serine/threonine-protein kinase 26 [Arabidopsis thaliana]	Arabidopsis thaliana	3702	439	GO:0004683 ; GO:0005524 ; GO:0006468 ; GO:0007165 ; GO:0009069	-	-	-	-
TCONS_00017853	XLOC_017729	663	22.9938	16.5511	22.4757	-0.474318	-0.0328789	NOT_CHANGED	NOT_CHANGED	KMER33_scaffold66915_Locus_55163_0_44.5_COMPLEX:0-663	663	gi|42570534|ref|NP_850861.2| CBL-interacting serine/threonine-protein kinase 26	85	2.11e-47	190.823	GO:0006468 protein phosphorylation | GO:0007165 signal transduction | GO:0009069 serine family amino acid metabolic process	-	GO:0004683 calmodulin-dependent protein kinase activity | GO:0005524 ATP binding	-	-	GO only	42570534	gnl|REF_TAIR|AT5G21326.1	CBL-interacting serine/threonine-protein kinase 26 [Arabidopsis thaliana]	Arabidopsis thaliana	3702	439	GO:0004683 ; GO:0005524 ; GO:0006468 ; GO:0007165 ; GO:0009069	-	-	-	-
TCONS_00030157	XLOC_029960	1415	27.5812	11.8264	12.0686	-1.22167	-1.19243	NOT_CHANGED	NOT_CHANGED	KMER39_scaffold57954_Locus_42422_0_30.1_COMPLEX:1021-2436	1415	gi|42570531|ref|NP_850859.2| SNF1-like protein kinase	320	4.03e-202	694.716	-	-	GO:0005488 binding	-	pfam13041 PPR_2 | pfam12854 PPR_1 | pfam01535 PPR | pfam13812 PPR_3	GO & Domain	42570531	gnl|REF_TAIR|AT5G21222.1	pentatricopeptide repeat and serine/threonine kinase domain-containing protein [Arabidopsis thaliana]	Arabidopsis thaliana	3702	831	GO:0005488	-	-	-	-
TCONS_00030161	XLOC_029964	1355	16.8838	10.697	12.0823	-0.658433	-0.482745	NOT_CHANGED	NOT_CHANGED	KMER39_scaffold57956_Locus_42422_2_22.3_COMPLEX:1566-2921	1355	gi|42570531|ref|NP_850859.2| SNF1-like protein kinase	315	4.03e-202	694.716	-	-	GO:0005488 binding	-	pfam13041 PPR_2 | pfam12854 PPR_1 | pfam01535 PPR | pfam13812 PPR_3	GO & Domain	42570531	gnl|REF_TAIR|AT5G21222.1	pentatricopeptide repeat and serine/threonine kinase domain-containing protein [Arabidopsis thaliana]	Arabidopsis thaliana	3702	831	GO:0005488	-	-	-	-
TCONS_00018612	XLOC_018484	940	2.13945	7.23629	0.956248	1.75801	-1.16178	NOT_CHANGED	NOT_CHANGED	KMER33_scaffold71765_Locus_66776_2__6.0_COMPLEX:41-981	940	gi|42570106|ref|NP_683519.2| protein kinase domain-containing protein	43	1.3e-08	68.627	-	-	-	-	-	-	42570106	gnl|REF_TAIR|AT3G01085.1	protein kinase superfamily protein [Arabidopsis thaliana]	Arabidopsis thaliana	3702	629	-	-	-	-	-
TCONS_00035905	XLOC_035663	400	3.52948	2.69398	3.02487	-0.389717	-0.222583	NOT_CHANGED	NOT_CHANGED	KMER45_C579331__5.0:0-400	400	gi|42569645|ref|NP_181105.2| LRR receptor-like serine/threonine-protein kinase FEI 2	90	1.08e-44	180.603	GO:0006468 protein phosphorylation | GO:0007169 transmembrane receptor protein tyrosine kinase signaling pathway | GO:0009826 unidimensional cell growth | GO:0009664 plant-type cell wall organization | GO:0009069 serine family amino acid metabolic process	GO:0016021 integral to membrane | GO:0016023 cytoplasmic membrane-bounded vesicle	GO:0004674 protein serine/threonine kinase activity | GO:0005524 ATP binding | GO:0004714 transmembrane receptor protein tyrosine kinase activity	-	pfam08263 LRRNT_2	GO & Domain	42569645	gnl|REF_TAIR|AT2G35620.1	LRR receptor-like serine/threonine-protein kinase FEI 2 [Arabidopsis thaliana]	Arabidopsis thaliana	3702	589	GO:0004674 ; GO:0005524 ; GO:0004714 ; GO:0006468 ; GO:0007169 ; GO:0009826 ; GO:0009664 ; GO:0009069 ; GO:0016021	-	-	-	-
TCONS_00036007	XLOC_035765	417	18.354	6.00695	11.1547	-1.61139	-0.718443	NOT_CHANGED	NOT_CHANGED	KMER45_C587435_13.0:0-417	417	gi|42569645|ref|NP_181105.2| LRR receptor-like serine/threonine-protein kinase FEI 2	65	7.39e-24	116.172	GO:0006468 protein phosphorylation | GO:0007169 transmembrane receptor protein tyrosine kinase signaling pathway | GO:0009826 unidimensional cell growth | GO:0009664 plant-type cell wall organization | GO:0009069 serine family amino acid metabolic process	GO:0016021 integral to membrane | GO:0016023 cytoplasmic membrane-bounded vesicle	GO:0004674 protein serine/threonine kinase activity | GO:0005524 ATP binding | GO:0004714 transmembrane receptor protein tyrosine kinase activity	-	pfam08263 LRRNT_2	GO & Domain	42569645	gnl|REF_TAIR|AT2G35620.1	LRR receptor-like serine/threonine-protein kinase FEI 2 [Arabidopsis thaliana]	Arabidopsis thaliana	3702	589	GO:0004674 ; GO:0005524 ; GO:0004714 ; GO:0006468 ; GO:0007169 ; GO:0009826 ; GO:0009664 ; GO:0009069 ; GO:0016021	-	-	-	-
TCONS_00023185	XLOC_023030	262	181.341	24.0851	90.2039	-2.91249	-1.00744	DOWN	NOT_CHANGED	KMER39_scaffold14087_Locus_6785_1_49.5_FORK:0-262	262	gi|42569645|ref|NP_181105.2| LRR receptor-like serine/threonine-protein kinase FEI 2	48	6.15e-22	108.174	GO:0006468 protein phosphorylation | GO:0007169 transmembrane receptor protein tyrosine kinase signaling pathway | GO:0009826 unidimensional cell growth | GO:0009664 plant-type cell wall organization | GO:0009069 serine family amino acid metabolic process	GO:0016021 integral to membrane	GO:0004674 protein serine/threonine kinase activity | GO:0005524 ATP binding | GO:0004714 transmembrane receptor protein tyrosine kinase activity	-	-	GO only	42569645	gnl|REF_TAIR|AT2G35620.1	LRR receptor-like serine/threonine-protein kinase FEI 2 [Arabidopsis thaliana]	Arabidopsis thaliana	3702	589	GO:0004674 ; GO:0005524 ; GO:0004714 ; GO:0006468 ; GO:0007169 ; GO:0009826 ; GO:0009664 ; GO:0009069 ; GO:0016021	-	-	-	-
TCONS_00039970	XLOC_039705	628	0.890048	1.59729	1.18013	0.843671	0.406991	NOT_CHANGED	NOT_CHANGED	KMER45_scaffold24148_Locus_13800_4__8.1_COMPLEX:1-629	628	gi|42569534|ref|NP_180739.2| Integrin-linked protein kinase-like protein	116	1.53e-66	248.144	GO:0006468 protein phosphorylation | GO:0009966 regulation of signal transduction | GO:0007178 transmembrane receptor protein serine/threonine kinase signaling pathway | GO:0009069 serine family amino acid metabolic process	GO:0005739 mitochondrion	GO:0005524 ATP binding | GO:0004709 MAP kinase kinase kinase activity	-	-	GO only	42569534	gnl|REF_TAIR|AT2G31800.1	Integrin-linked protein kinase family protein [Arabidopsis thaliana]	Arabidopsis thaliana	3702	476	GO:0005524 ; GO:0004709 ; GO:0006468 ; GO:0009966 ; GO:0007178 ; GO:0009069 ; GO:0005739	-	-	-	-
TCONS_00009630	XLOC_009551	341	7.40192	1	2.14177	-2.8879	-1.7891	DOWN	NOT_CHANGED	KMER33_C1003150__4.0:25-366	341	gi|42569496|ref|NP_180658.3| protein kinase domain-containing protein	45	8.61e-09	67.294	-	-	-	-	-	-	42569496	gnl|REF_TAIR|AT2G31010.1	putative serine/threonine kinase [Arabidopsis thaliana]	Arabidopsis thaliana	3702	775	-	-	-	-	-
TCONS_00057739	XLOC_057379	951	12.8467	9.30444	5.1151	-0.465407	-1.32856	NOT_CHANGED	NOT_CHANGED	KMER51_scaffold31717_Locus_22083_0_10.1_LINEAR:306-1257	951	gi|42569471|ref|NP_180608.2| Kinase interacting (KIP1-like) family protein	312	1.7e-132	463.21	-	-	-	-	pfam07926 TPR_MLP1_2 | pfam04849 HAP1_N | pfam00261 Tropomyosin | pfam13868 Trichoplein | pfam02841 GBP_C | pfam03962 Mnd1 | pfam04156 IncA | pfam00769 ERM | pfam09728 Taxilin | pfam06705 SF-assemblin | pfam08614 ATG16 | pfam13949 ALIX_LYPXL_bnd | pfam09755 DUF2046 | pfam14073 Cep57_CLD | pfam04012 PspA_IM30 | pfam13870 DUF4201 | pfam13851 GAS | pfam13863 DUF4200 | pfam12072 DUF3552 | pfam03234 C…	Domain only	42569471	gnl|REF_TAIR|AT2G30500.1	Kinase interacting (KIP1-like) family protein [Arabidopsis thaliana]	Arabidopsis thaliana	3702	517	-	-	-	-	-
TCONS_00057738	XLOC_057378	243	36.2793	21.9146	13.8125	-0.727254	-1.39317	NOT_CHANGED	NOT_CHANGED	KMER51_scaffold31717_Locus_22083_0_10.1_LINEAR:6-249	243	gi|42569471|ref|NP_180608.2| Kinase interacting (KIP1-like) family protein	73	3.32e-32	138.834	-	-	-	-	-	-	42569471	gnl|REF_TAIR|AT2G30500.1	Kinase interacting (KIP1-like) family protein [Arabidopsis thaliana]	Arabidopsis thaliana	3702	517	-	-	-	-	-
TCONS_00051244	XLOC_050915	290	36.4271	50.0449	49.0463	0.458211	0.429132	NOT_CHANGED	NOT_CHANGED	KMER51_C352629_19.0:0-290	290	gi|42569471|ref|NP_180608.2| Kinase interacting (KIP1-like) family protein	46	5.59e-17	93.0663	-	-	-	-	-	-	42569471	gnl|REF_TAIR|AT2G30500.1	Kinase interacting (KIP1-like) family protein [Arabidopsis thaliana]	Arabidopsis thaliana	3702	517	-	-	-	-	-
TCONS_00018085	XLOC_017958	197	808.834	67.6241	103.796	-3.58023	-2.96209	DOWN	DOWN	KMER33_scaffold68609_Locus_58530_0_23.8_FORK:475-672	197	gi|42569274|ref|NP_179973.2| putative LRR receptor-like serine/threonine-protein kinase	65	2.41e-36	148.61	GO:0006468 protein phosphorylation | GO:0055114 oxidation-reduction process | GO:0007165 signal transduction | GO:0009069 serine family amino acid metabolic process	GO:0016021 integral to membrane	GO:0004872 receptor activity | GO:0005524 ATP binding | GO:0032440 2-alkenal reductase [NAD(P)] activity | GO:0004674 protein serine/threonine kinase activity	2.7.11.1	-	GO & Enzyme	42569274	gnl|REF_TAIR|AT2G23950.1	leucine-rich repeat protein kinase family protein [Arabidopsis thaliana]	Arabidopsis thaliana	3702	634	GO:0004872 ; GO:0005524 ; GO:0032440 ; GO:0004674 ; GO:0006468 ; GO:0055114 ; GO:0007165 ; GO:0009069 ; GO:0016021	-	-	-	-
TCONS_00027228	XLOC_027045	442	3.21022	2.26648	4.58595	-0.502219	0.514548	NOT_CHANGED	NOT_CHANGED	KMER39_scaffold40793_Locus_24504_0__4.1_LINEAR:0-442	442	gi|42569070|ref|NP_179220.2| putative LRR receptor-like serine/threonine-protein kinase	101	5.89e-39	163.718	-	-	-	-	-	-	42569070	gnl|REF_TAIR|AT2G16250.1	putative LRR receptor-like serine/threonine-protein kinase [Arabidopsis thaliana]	Arabidopsis thaliana	3702	915	-	-	-	-	-
TCONS_00006072	XLOC_006024	196	177.472	5.86246	141.57	-4.91994	-0.326076	DOWN	NOT_CHANGED	KMER27_scaffold31732_Locus_20938_0_17.8_LINEAR:61-257	196	gi|42569070|ref|NP_179220.2| putative LRR receptor-like serine/threonine-protein kinase	35	5.2e-10	69.5157	-	-	-	-	-	-	42569070	gnl|REF_TAIR|AT2G16250.1	putative LRR receptor-like serine/threonine-protein kinase [Arabidopsis thaliana]	Arabidopsis thaliana	3702	915	-	-	-	-	-
TCONS_00066510	XLOC_066089	372	20.7062	15.4072	21.6765	-0.426458	0.066069	NOT_CHANGED	NOT_CHANGED	KMER57_C276535_12.0:3-375	372	gi|42569013|ref|NP_179000.3| somatic embryogenesis receptor kinase 5	118	2.77e-61	227.704	GO:0006468 protein phosphorylation | GO:0002229 defense response to oomycetes | GO:0016049 cell growth | GO:0008219 cell death | GO:0042742 defense response to bacterium | GO:0009742 brassinosteroid mediated signaling pathway | GO:0050832 defense response to fungus | GO:0009069 serine family amino acid metabolic process	GO:0043234 protein complex | GO:0016021 integral to membrane | GO:0005768 endosome | GO:0005886 plasma membrane	GO:0004674 protein serine/threonine kinase activity | GO:0033612 receptor serine/threonine kinase binding | GO:0004872 receptor activity | GO:0005524 ATP binding | GO:0046982 protein heterodimerization activity	2.7.11.1	-	GO & Enzyme	42569013	gnl|REF_TAIR|AT2G13800.1	somatic embryogenesis receptor kinase 5 [Arabidopsis thaliana]	Arabidopsis thaliana	3702	601	GO:0005529 ; GO:0005524 ; GO:0004693 ; GO:0048544 ; GO:0007049 ; GO:0006468 ; GO:0009069	-	-	-	-
TCONS_00020224	XLOC_020083	256	24.4108	3.0495	10.6815	-3.00087	-1.19241	DOWN	NOT_CHANGED	KMER39_C656571__5.0:0-256	256	gi|42569013|ref|NP_179000.3| somatic embryogenesis receptor kinase 5	85	7.06e-47	181.936	GO:0048544 recognition of pollen | GO:0007049 cell cycle | GO:0006468 protein phosphorylation | GO:0009069 serine family amino acid metabolic process	-	GO:0005529 sugar binding | GO:0005524 ATP binding | GO:0004693 cyclin-dependent protein kinase activity	2.7.11.1	-	GO & Enzyme	42569013	gnl|REF_TAIR|AT2G13800.1	somatic embryogenesis receptor kinase 5 [Arabidopsis thaliana]	Arabidopsis thaliana	3702	601	GO:0005529 ; GO:0005524 ; GO:0004693 ; GO:0048544 ; GO:0007049 ; GO:0006468 ; GO:0009069	-	-	-	-
TCONS_00023539	XLOC_023382	953	6.00569	4.02153	5.63853	-0.578586	-0.0910109	NOT_CHANGED	NOT_CHANGED	KMER39_scaffold16859_Locus_8214_0_24.5_BUBBLE:0-953	953	gi|42568457|ref|NP_568756.2| diacylglycerol kinase family protein	183	1.3e-95	340.569	GO:0007205 activation of protein kinase C activity by G-protein coupled receptor protein signaling pathway | GO:0009395 phospholipid catabolic process | GO:0046486 glycerolipid metabolic process	-	GO:0004143 diacylglycerol kinase activity	-	-	GO only	42568457	gnl|REF_TAIR|AT5G51290.1	ceramide kinase [Arabidopsis thaliana]	Arabidopsis thaliana	3702	608	GO:0001729 ; GO:0004143 ; GO:0007205 ; GO:0006687 ; GO:0009395 ; GO:0046486	-	-	-	-
TCONS_00016116	XLOC_016003	347	14.6979	4.94965	6.1645	-1.57021	-1.25355	NOT_CHANGED	NOT_CHANGED	KMER33_scaffold52903_Locus_35950_2_19.2_COMPLEX:865-1212	347	gi|42568457|ref|NP_568756.2| diacylglycerol kinase family protein	111	9.55e-60	222.372	GO:0007205 activation of protein kinase C activity by G-protein coupled receptor protein signaling pathway | GO:0006687 glycosphingolipid metabolic process | GO:0009395 phospholipid catabolic process | GO:0046486 glycerolipid metabolic process	-	GO:0001729 ceramide kinase activity | GO:0004143 diacylglycerol kinase activity	-	-	GO only	42568457	gnl|REF_TAIR|AT5G51290.1	ceramide kinase [Arabidopsis thaliana]	Arabidopsis thaliana	3702	608	GO:0001729 ; GO:0004143 ; GO:0007205 ; GO:0006687 ; GO:0009395 ; GO:0046486	-	-	-	-
TCONS_00012742	XLOC_012652	813	7.77122	10.7581	3.95703	0.46921	-0.973723	NOT_CHANGED	NOT_CHANGED	KMER33_scaffold20524_Locus_10405_1_16.9_COMPLEX:1395-2208	813	gi|42568063|ref|NP_197831.3| calcium dependent protein kinase-like protein	204	1.32e-122	430.328	GO:0006468 protein phosphorylation | GO:0009069 serine family amino acid metabolic process | GO:0006470 protein dephosphorylation	GO:0005886 plasma membrane | GO:0008287 protein serine/threonine phosphatase complex	GO:0004683 calmodulin-dependent protein kinase activity | GO:0004723 calcium-dependent protein serine/threonine phosphatase activity | GO:0005509 calcium ion binding | GO:0005524 ATP binding	-	-	GO only	42568063	gnl|REF_TAIR|AT5G24430.1	CDPK-related kinase 4 (AtCRK4) [Arabidopsis thaliana]	Arabidopsis thaliana	3702	594	GO:0004723 ; GO:0005509 ; GO:0005524 ; GO:0004674 ; GO:0006470 ; GO:0009069 ; GO:0016310 ; GO:0005886 ; GO:0008287	-	-	-	-
TCONS_00029089	XLOC_028895	274	12.854	13.6507	18.94	0.0867576	0.559219	NOT_CHANGED	NOT_CHANGED	KMER39_scaffold51652_Locus_34980_3_10.1_COMPLEX:1056-1330	274	gi|42568063|ref|NP_197831.3| calcium dependent protein kinase-like protein	91	2.92e-59	219.706	GO:0006468 protein phosphorylation | GO:0009069 serine family amino acid metabolic process | GO:0006470 protein dephosphorylation	GO:0005886 plasma membrane | GO:0008287 protein serine/threonine phosphatase complex	GO:0004683 calmodulin-dependent protein kinase activity | GO:0004723 calcium-dependent protein serine/threonine phosphatase activity | GO:0005509 calcium ion binding | GO:0005524 ATP binding	2.7.11.1	-	GO & Enzyme	42568063	gnl|REF_TAIR|AT5G24430.1	CDPK-related kinase 4 (AtCRK4) [Arabidopsis thaliana]	Arabidopsis thaliana	3702	594	GO:0004723 ; GO:0005509 ; GO:0005524 ; GO:0004674 ; GO:0006470 ; GO:0009069 ; GO:0016310 ; GO:0005886 ; GO:0008287	-	-	-	-
TCONS_00003704	XLOC_003678	248	3.94011	18.669	2.06973	2.24434	-0.928793	UP	NOT_CHANGED	KMER27_C1222717_10.0:18-266	248	gi|42568063|ref|NP_197831.3| calcium dependent protein kinase-like protein	58	2.52e-19	99.7315	GO:0006470 protein dephosphorylation | GO:0009069 serine family amino acid metabolic process | GO:0016310 phosphorylation	GO:0005886 plasma membrane | GO:0008287 protein serine/threonine phosphatase complex	GO:0004723 calcium-dependent protein serine/threonine phosphatase activity | GO:0005509 calcium ion binding | GO:0005524 ATP binding | GO:0004674 protein serine/threonine kinase activity	-	-	GO only	42568063	gnl|REF_TAIR|AT5G24430.1	CDPK-related kinase 4 (AtCRK4) [Arabidopsis thaliana]	Arabidopsis thaliana	3702	594	GO:0004723 ; GO:0005509 ; GO:0005524 ; GO:0004674 ; GO:0006470 ; GO:0009069 ; GO:0016310 ; GO:0005886 ; GO:0008287	-	-	-	-
TCONS_00002826	XLOC_002804	583	2.19464	3.2532	1.05482	0.567875	-1.05699	NOT_CHANGED	NOT_CHANGED	KMER21_scaffold55119_Locus_90361_0__5.1_LINEAR:49-632	583	gi|42567943|ref|NP_197371.2| Protein kinase family protein with ARM repeat domain	177	4.46e-95	338.792	GO:0006468 protein phosphorylation | GO:0007165 signal transduction | GO:0009069 serine family amino acid metabolic process	-	GO:0004697 protein kinase C activity | GO:0005524 ATP binding	-	-	GO only	42567943	gnl|REF_TAIR|AT5G18700.1	protein kinase family protein with ARM repeat domain [Arabidopsis thaliana]	Arabidopsis thaliana	3702	1366	GO:0004697 ; GO:0005524 ; GO:0006468 ; GO:0007165 ; GO:0009069	K17545	ULK4; serine/threonine-protein kinase ULK4 [EC:2.7.11.1]	0	-
TCONS_00005432	XLOC_005388	257	17.5197	10.5394	6.99839	-0.733185	-1.32388	NOT_CHANGED	NOT_CHANGED	KMER27_scaffold20179_Locus_12202_3__9.3_COMPLEX:769-1026	257	gi|42567816|ref|NP_196833.2| receptor-like kinase CORYNE	84	2.09e-39	160.607	GO:0006468 protein phosphorylation | GO:0032312 regulation of ARF GTPase activity	GO:0016023 cytoplasmic membrane-bounded vesicle	GO:0008060 ARF GTPase activator activity | GO:0008270 zinc ion binding | GO:0004672 protein kinase activity | GO:0005524 ATP binding	-	-	GO only	42567816	gnl|REF_TAIR|AT5G13290.1	inactive leucine-rich repeat receptor-like protein kinase CORYNE [Arabidopsis thaliana]	Arabidopsis thaliana	3702	376	GO:0008060 ; GO:0008270 ; GO:0004672 ; GO:0005524 ; GO:0006468 ; GO:0032312 ; GO:0016023	-	-	-	-
TCONS_00001880	XLOC_001868	850	1.85946	0.891789	4.97603	-1.06011	1.42011	NOT_CHANGED	NOT_CHANGED	KMER21_scaffold3839_Locus_3170_2__8.6_COMPLEX:23-873	850	gi|42567503|ref|NP_195536.2| calcium-dependent protein kinase 26	97	1.46e-49	197.933	GO:0006468 protein phosphorylation | GO:0009069 serine family amino acid metabolic process	GO:0005886 plasma membrane	GO:0004683 calmodulin-dependent protein kinase activity | GO:0005509 calcium ion binding | GO:0005524 ATP binding	-	pfam13499 EF_hand_5 | pfam13833 EF_hand_6 | pfam00036 efhand | pfam13405 EF_hand_4 | pfam13202 EF_hand_3	GO & Domain	42567503	gnl|REF_TAIR|AT4G38230.1	calcium-dependent protein kinase 26 [Arabidopsis thaliana]	Arabidopsis thaliana	3702	340	GO:0004683 ; GO:0005509 ; GO:0005524 ; GO:0006468 ; GO:0009069 ; GO:0005886	-	-	-	-
TCONS_00065092	XLOC_064671	222	66.3584	37.5196	32.7466	-0.822635	-1.01893	NOT_CHANGED	NOT_CHANGED	KMER57_C168823__6.0:9-231	222	gi|42567363|ref|NP_195103.3| inositol-tetrakisphosphate 1-kinase 3	72	1.04e-35	148.166	GO:0009611 response to wounding | GO:0016310 phosphorylation | GO:0032957 inositol trisphosphate metabolic process	GO:0005737 cytoplasm | GO:0005634 nucleus	GO:0052726 inositol-1,3,4-trisphosphate 5-kinase activity | GO:0047325 inositol tetrakisphosphate 1-kinase activity | GO:0005524 ATP binding | GO:0000287 magnesium ion binding | GO:0052725 inositol-1,3,4-trisphosphate 6-kinase activity	-	-	GO only	42567363	gnl|REF_TAIR|AT4G33770.1	inositol-tetrakisphosphate 1-kinase 3 [Arabidopsis thaliana]	Arabidopsis thaliana	3702	391	GO:0052726 ; GO:0047325 ; GO:0005524 ; GO:0000287 ; GO:0052725 ; GO:0009611 ; GO:0016310 ; GO:0032957 ; GO:0005737 ; GO:0005634	-	-	-	-
TCONS_00013584	XLOC_013489	306	8.55579	6.52674	2.84338	-0.390539	-1.58929	NOT_CHANGED	NOT_CHANGED	KMER33_scaffold30207_Locus_16435_4__6.6_COMPLEX:4-310	306	gi|42567122|ref|NP_194227.2| histidine kinase-like ATPase domain-containing protein	41	2.69e-19	100.62	-	-	GO:0005524 ATP binding	-	-	GO only	42567122	gnl|REF_TAIR|AT4G24970.1	Histidine kinase-, DNA gyrase B-, and HSP90-like ATPase family protein [Arabidopsis thaliana]	Arabidopsis thaliana	3702	707	GO:0005524	-	-	-	-
TCONS_00048517	XLOC_048204	1021	7.88596	4.12402	5.54133	-0.935235	-0.509054	NOT_CHANGED	NOT_CHANGED	KMER45_scaffold63109_Locus_58629_0__9.5_LINEAR:562-1583	1021	gi|42567114|ref|NP_194212.2| protein kinase family protein	181	3.69e-102	362.342	GO:0006468 protein phosphorylation	GO:0009507 chloroplast	GO:0004672 protein kinase activity | GO:0005524 ATP binding	-	-	GO only	42567114	gnl|REF_TAIR|AT4G24810.1	protein kinase family protein [Arabidopsis thaliana]	Arabidopsis thaliana	3702	438	GO:0004672 ; GO:0005524 ; GO:0006468 ; GO:0009507	K08869	ADCK, ABC1; aarF domain-containing kinase	0	-
TCONS_00026037	XLOC_025855	769	3.06062	1.21665	2.30893	-1.33091	-0.406599	NOT_CHANGED	NOT_CHANGED	KMER39_scaffold33141_Locus_18576_1_38.3_COMPLEX:393-1162	769	gi|42567011|ref|NP_193878.2| riboflavin kinase	132	6.44e-41	171.272	GO:0009231 riboflavin biosynthetic process | GO:0016310 phosphorylation | GO:0046487 glyoxylate metabolic process	-	GO:0008531 riboflavin kinase activity | GO:0008967 phosphoglycolate phosphatase activity | GO:0016779 nucleotidyltransferase activity	-	-	GO only	42567011	gnl|REF_TAIR|AT4G21470.1	bifunctional riboflavin kinase/FMN hydrolase [Arabidopsis thaliana]	Arabidopsis thaliana	3702	379	GO:0008531 ; GO:0008967 ; GO:0016779 ; GO:0009231 ; GO:0016310 ; GO:0046487	-	-	-	-
TCONS_00006744	XLOC_006690	411	3.70652	1.02686	1.43385	-1.85183	-1.37017	NOT_CHANGED	NOT_CHANGED	KMER27_scaffold43019_Locus_31241_1_44.3_COMPLEX:760-1171	411	gi|42567011|ref|NP_193878.2| riboflavin kinase	58	6.69e-31	138.39	GO:0009231 riboflavin biosynthetic process | GO:0016310 phosphorylation | GO:0046487 glyoxylate metabolic process	-	GO:0008531 riboflavin kinase activity | GO:0008967 phosphoglycolate phosphatase activity | GO:0016779 nucleotidyltransferase activity	-	-	GO only	42567011	gnl|REF_TAIR|AT4G21470.1	bifunctional riboflavin kinase/FMN hydrolase [Arabidopsis thaliana]	Arabidopsis thaliana	3702	379	GO:0008531 ; GO:0008967 ; GO:0016779 ; GO:0009231 ; GO:0016310 ; GO:0046487	-	-	-	-
TCONS_00012544	XLOC_012457	233	32.2753	12.9205	35.3761	-1.32077	0.132345	NOT_CHANGED	NOT_CHANGED	KMER33_scaffold18330_Locus_9171_3_36.8_COMPLEX:1194-1427	233	gi|42567011|ref|NP_193878.2| riboflavin kinase	26	9.74e-07	59.74	-	-	-	-	-	-	42567011	gnl|REF_TAIR|AT4G21470.1	bifunctional riboflavin kinase/FMN hydrolase [Arabidopsis thaliana]	Arabidopsis thaliana	3702	379	GO:0008531 ; GO:0008967 ; GO:0016779 ; GO:0009231 ; GO:0016310 ; GO:0046487	-	-	-	-
TCONS_00071077	XLOC_070622	799	21.3425	15.4392	12.1482	-0.467131	-0.812987	NOT_CHANGED	NOT_CHANGED	KMER57_scaffold34227_Locus_31193_1_15.6_FORK:309-1108	799	gi|42566965|ref|NP_193706.2| bifunctional aspartokinase/homoserine dehydrogenase 1	159	5.18e-96	341.902	GO:0009086 methionine biosynthetic process | GO:0055114 oxidation-reduction process | GO:0016310 phosphorylation | GO:0006544 glycine metabolic process | GO:0006563 L-serine metabolic process | GO:0006566 threonine metabolic process | GO:0009085 lysine biosynthetic process	GO:0009570 chloroplast stroma	GO:0004412 homoserine dehydrogenase activity | GO:0004072 aspartate kinase activity | GO:0005524 ATP binding | GO:0016597 amino acid binding | GO:0050661 NADP binding	-	-	GO only	42566965	gnl|REF_TAIR|AT4G19710.1	bifunctional aspartokinase/homoserine dehydrogenase 2 [Arabidopsis thaliana]	Arabidopsis thaliana	3702	859	GO:0004412 ; GO:0004072 ; GO:0005524 ; GO:0016597 ; GO:0050661 ; GO:0009086 ; GO:0055114 ; GO:0016310 ; GO:0006544 ; GO:0006563 ; GO:0006566 ; GO:0009085 ; GO:0009570	-	-	-	-
TCONS_00010673	XLOC_010593	1014	2.95987	1.43397	43.5938	-1.04552	3.88052	NOT_CHANGED	UP	KMER33_C1079316_33.0:13-1027	1014	gi|42566214|ref|NP_567204.3| cysteine-rich receptor-like protein kinase 41	264	6.48e-141	491.204	GO:0006468 protein phosphorylation | GO:0009069 serine family amino acid metabolic process	-	GO:0004715 non-membrane spanning protein tyrosine kinase activity | GO:0005524 ATP binding | GO:0004674 protein serine/threonine kinase activity	-	pfam01657 Stress-antifung	GO & Domain	42566214	gnl|REF_TAIR|AT4G00970.1	cysteine-rich receptor-like protein kinase 41 [Arabidopsis thaliana]	Arabidopsis thaliana	3702	665	GO:0005524 ; GO:0004674 ; GO:0006468 ; GO:0009069	-	-	-	-
TCONS_00000581	XLOC_000581	529	6.53346	9.55241	3.98964	0.548018	-0.711589	NOT_CHANGED	NOT_CHANGED	KMER21_C1455275_19.0:0-529	529	gi|42566214|ref|NP_567204.3| cysteine-rich receptor-like protein kinase 41	175	1.08e-73	267.696	GO:0006468 protein phosphorylation | GO:0009069 serine family amino acid metabolic process	-	GO:0005524 ATP binding | GO:0004674 protein serine/threonine kinase activity	-	pfam01657 Stress-antifung	GO & Domain	42566214	gnl|REF_TAIR|AT4G00970.1	cysteine-rich receptor-like protein kinase 41 [Arabidopsis thaliana]	Arabidopsis thaliana	3702	665	GO:0005524 ; GO:0004674 ; GO:0006468 ; GO:0009069	-	-	-	-
TCONS_00044613	XLOC_044324	577	6.08338	0.600371	3.21474	-3.34095	-0.920171	DOWN	NOT_CHANGED	KMER45_scaffold46400_Locus_32864_0__6.8_LINEAR:0-577	577	gi|42566214|ref|NP_567204.3| cysteine-rich receptor-like protein kinase 41	118	2.59e-62	235.258	-	-	-	-	pfam01657 Stress-antifung	Domain only	42566214	gnl|REF_TAIR|AT4G00970.1	cysteine-rich receptor-like protein kinase 41 [Arabidopsis thaliana]	Arabidopsis thaliana	3702	665	GO:0005524 ; GO:0004674 ; GO:0006468 ; GO:0009069	-	-	-	-
TCONS_00021005	XLOC_020864	345	6.07702	1	3.47169	-2.60336	-0.807726	DOWN	NOT_CHANGED	KMER39_C746659__3.0:0-345	345	gi|42566214|ref|NP_567204.3| cysteine-rich receptor-like protein kinase 41	115	2.64e-53	204.154	-	-	-	-	pfam01657 Stress-antifung	Domain only	42566214	gnl|REF_TAIR|AT4G00970.1	cysteine-rich receptor-like protein kinase 41 [Arabidopsis thaliana]	Arabidopsis thaliana	3702	665	GO:0005524 ; GO:0004674 ; GO:0006468 ; GO:0009069	-	-	-	-
TCONS_00044614	XLOC_044325	369	9.37686	1.8778	8.94305	-2.32006	-0.068338	DOWN	NOT_CHANGED	KMER45_scaffold46400_Locus_32864_0__6.8_LINEAR:636-1005	369	gi|42566214|ref|NP_567204.3| cysteine-rich receptor-like protein kinase 41	115	1.62e-45	182.381	-	-	-	-	-	-	42566214	gnl|REF_TAIR|AT4G00970.1	cysteine-rich receptor-like protein kinase 41 [Arabidopsis thaliana]	Arabidopsis thaliana	3702	665	GO:0005524 ; GO:0004674 ; GO:0006468 ; GO:0009069	-	-	-	-
TCONS_00009391	XLOC_009313	1000	3.76545	1.45838	1.64281	-1.36846	-1.19666	NOT_CHANGED	NOT_CHANGED	KMER27_scaffold72560_Locus_96675_0__6.0_LINEAR:639-1639	1000	gi|42566072|ref|NP_191542.2| Integrin-linked protein kinase family protein	309	4.92e-193	664.5	GO:0046777 protein autophosphorylation | GO:0009966 regulation of signal transduction | GO:0007178 transmembrane receptor protein serine/threonine kinase signaling pathway | GO:0009069 serine family amino acid metabolic process	GO:0005739 mitochondrion	GO:0004712 protein serine/threonine/tyrosine kinase activity | GO:0005524 ATP binding | GO:0004709 MAP kinase kinase kinase activity	-	pfam07714 Pkinase_Tyr | pfam00069 Pkinase	GO & Domain	42566072	gnl|REF_TAIR|AT3G59830.1	Integrin-linked protein kinase family protein [Arabidopsis thaliana]	Arabidopsis thaliana	3702	477	GO:0004712 ; GO:0004674 ; GO:0046777 ; GO:0009069	-	-	-	-
TCONS_00009390	XLOC_009312	507	3.0078	0.363924	1.31535	-3.047	-1.19326	DOWN	NOT_CHANGED	KMER27_scaffold72560_Locus_96675_0__6.0_LINEAR:3-510	507	gi|42566072|ref|NP_191542.2| Integrin-linked protein kinase family protein	136	8.23e-71	258.809	GO:0046777 protein autophosphorylation | GO:0009069 serine family amino acid metabolic process	-	GO:0004712 protein serine/threonine/tyrosine kinase activity | GO:0004674 protein serine/threonine kinase activity	-	pfam00023 Ank | pfam13606 Ank_3 | pfam13857 Ank_5 | pfam13637 Ank_4	GO & Domain	42566072	gnl|REF_TAIR|AT3G59830.1	Integrin-linked protein kinase family protein [Arabidopsis thaliana]	Arabidopsis thaliana	3702	477	GO:0004712 ; GO:0004674 ; GO:0046777 ; GO:0009069	-	-	-	-
TCONS_00010380	XLOC_010301	486	1.61853	1.55473	4.23508	-0.05802	1.38771	NOT_CHANGED	NOT_CHANGED	KMER33_C1060474__4.0:84-570	486	gi|42565906|ref|NP_190952.2| wall-associated receptor kinase-like 15	162	2.86e-92	329.461	GO:0006468 protein phosphorylation | GO:0007178 transmembrane receptor protein serine/threonine kinase signaling pathway | GO:0009069 serine family amino acid metabolic process	-	GO:0005524 ATP binding | GO:0004709 MAP kinase kinase kinase activity	2.7.11.1	pfam00069 Pkinase	GO & Enzyme & Domain	42565906	gnl|REF_TAIR|AT3G53840.1	wall-associated receptor kinase-like 15 [Arabidopsis thaliana]	Arabidopsis thaliana	3702	639	GO:0005524 ; GO:0004709 ; GO:0006468 ; GO:0007178 ; GO:0009069	-	-	-	-
TCONS_00019131	XLOC_019001	679	3.01402	2.86983	0.632797	-0.0707237	-2.25187	NOT_CHANGED	DOWN	KMER33_scaffold74512_Locus_77709_0__3.6_LINEAR:355-1034	679	gi|42565049|ref|NP_188654.2| leucine-rich repeat protein kinase-like protein	226	1e-145	507.201	GO:0006468 protein phosphorylation | GO:0007169 transmembrane receptor protein tyrosine kinase signaling pathway | GO:0009069 serine family amino acid metabolic process	GO:0016021 integral to membrane	GO:0004872 receptor activity | GO:0005524 ATP binding | GO:0004674 protein serine/threonine kinase activity	-	pfam00069 Pkinase | pfam07714 Pkinase_Tyr	GO & Domain	42565049	gnl|REF_TAIR|AT3G20190.1	leucine-rich repeat protein kinase-like protein [Arabidopsis thaliana]	Arabidopsis thaliana	3702	679	GO:0004872 ; GO:0005524 ; GO:0004674 ; GO:0006468 ; GO:0007169 ; GO:0009069 ; GO:0016021	-	-	-	-
TCONS_00027519	XLOC_027333	802	24.1241	13.6365	15.4454	-0.823002	-0.643298	NOT_CHANGED	NOT_CHANGED	KMER39_scaffold42447_Locus_26013_0_28.3_COMPLEX:767-1569	802	gi|42563378|ref|NP_178179.2| protein kinase domain-containing protein	179	1.72e-101	360.121	GO:0006468 protein phosphorylation | GO:0007178 transmembrane receptor protein serine/threonine kinase signaling pathway | GO:0009069 serine family amino acid metabolic process	-	GO:0005524 ATP binding | GO:0004709 MAP kinase kinase kinase activity	2.7.11.1	pfam07714 Pkinase_Tyr	GO & Enzyme & Domain	42563378	gnl|REF_TAIR|AT1G80640.1	probable receptor-like protein kinase [Arabidopsis thaliana]	Arabidopsis thaliana	3702	427	GO:0016301 ; GO:0006468	-	-	-	-
TCONS_00046763	XLOC_046460	860	16.8207	9.49024	6.73849	-0.825721	-1.31974	NOT_CHANGED	NOT_CHANGED	KMER45_scaffold56249_Locus_45136_2_25.6_COMPLEX:0-860	860	gi|42563378|ref|NP_178179.2| protein kinase domain-containing protein	140	1.21e-80	290.802	GO:0006468 protein phosphorylation | GO:0007178 transmembrane receptor protein serine/threonine kinase signaling pathway | GO:0009069 serine family amino acid metabolic process	-	GO:0005524 ATP binding | GO:0004709 MAP kinase kinase kinase activity	2.7.11.1	-	GO & Enzyme	42563378	gnl|REF_TAIR|AT1G80640.1	probable receptor-like protein kinase [Arabidopsis thaliana]	Arabidopsis thaliana	3702	427	GO:0016301 ; GO:0006468	-	-	-	-
TCONS_00071186	XLOC_070730	489	7.73862	5.00423	6.28684	-0.628928	-0.299741	NOT_CHANGED	NOT_CHANGED	KMER57_scaffold34975_Locus_32364_2__7.1_COMPLEX:579-1068	489	gi|42563378|ref|NP_178179.2| protein kinase domain-containing protein	145	7.12e-70	255.698	GO:0006468 protein phosphorylation | GO:0007178 transmembrane receptor protein serine/threonine kinase signaling pathway | GO:0009069 serine family amino acid metabolic process	-	GO:0005524 ATP binding | GO:0004709 MAP kinase kinase kinase activity	2.7.11.1	-	GO & Enzyme	42563378	gnl|REF_TAIR|AT1G80640.1	probable receptor-like protein kinase [Arabidopsis thaliana]	Arabidopsis thaliana	3702	427	GO:0016301 ; GO:0006468	-	-	-	-
TCONS_00027518	XLOC_027332	712	18.0797	6.50737	10.0651	-1.47422	-0.845009	NOT_CHANGED	NOT_CHANGED	KMER39_scaffold42447_Locus_26013_0_28.3_COMPLEX:0-712	712	gi|42563378|ref|NP_178179.2| protein kinase domain-containing protein	149	1.86e-67	251.255	GO:0006468 protein phosphorylation	-	GO:0016301 kinase activity	-	-	GO only	42563378	gnl|REF_TAIR|AT1G80640.1	probable receptor-like protein kinase [Arabidopsis thaliana]	Arabidopsis thaliana	3702	427	GO:0016301 ; GO:0006468	-	-	-	-
TCONS_00027520	XLOC_027334	1071	15.0282	8.18932	6.15211	-0.875857	-1.28852	NOT_CHANGED	NOT_CHANGED	KMER39_scaffold42448_Locus_26013_1_36.5_COMPLEX:0-1071	1071	gi|42563378|ref|NP_178179.2| protein kinase domain-containing protein	131	4.34e-65	245.034	GO:0006468 protein phosphorylation | GO:0007178 transmembrane receptor protein serine/threonine kinase signaling pathway | GO:0009069 serine family amino acid metabolic process	-	GO:0005524 ATP binding | GO:0004709 MAP kinase kinase kinase activity	-	-	GO only	42563378	gnl|REF_TAIR|AT1G80640.1	probable receptor-like protein kinase [Arabidopsis thaliana]	Arabidopsis thaliana	3702	427	GO:0016301 ; GO:0006468	-	-	-	-
TCONS_00063534	XLOC_063124	355	6.17095	2.70102	0.649777	-1.19199	-3.24748	NOT_CHANGED	DOWN	KMER51_scaffold57470_Locus_59709_0__4.1_LINEAR:2-357	355	gi|42563282|ref|NP_177852.2| adenine nucleotide alpha hydrolases-domain containing protein kinase	117	9.37e-71	257.92	GO:0006950 response to stress | GO:0006468 protein phosphorylation | GO:0009069 serine family amino acid metabolic process	GO:0005964 phosphorylase kinase complex	GO:0005524 ATP binding | GO:0004689 phosphorylase kinase activity	-	-	GO only	42563282	gnl|REF_TAIR|AT1G77280.1	adenine nucleotide alpha hydrolases-domain containing protein kinase [Arabidopsis thaliana]	Arabidopsis thaliana	3702	794	GO:0005524 ; GO:0004689 ; GO:0006950 ; GO:0006468 ; GO:0009069 ; GO:0005964	-	-	-	-
TCONS_00063535	XLOC_063125	401	7.02191	1.07277	5.5181	-2.71052	-0.347692	DOWN	NOT_CHANGED	KMER51_scaffold57470_Locus_59709_0__4.1_LINEAR:517-918	401	gi|42563282|ref|NP_177852.2| adenine nucleotide alpha hydrolases-domain containing protein kinase	117	9.57e-67	244.59	GO:0006950 response to stress | GO:0006468 protein phosphorylation | GO:0009069 serine family amino acid metabolic process	GO:0005964 phosphorylase kinase complex	GO:0005524 ATP binding | GO:0004689 phosphorylase kinase activity	2.7.11.1	-	GO & Enzyme	42563282	gnl|REF_TAIR|AT1G77280.1	adenine nucleotide alpha hydrolases-domain containing protein kinase [Arabidopsis thaliana]	Arabidopsis thaliana	3702	794	GO:0005524 ; GO:0004689 ; GO:0006950 ; GO:0006468 ; GO:0009069 ; GO:0005964	-	-	-	-
TCONS_00070016	XLOC_069572	691	4.7948	4.90488	4.11569	0.0327472	-0.220336	NOT_CHANGED	NOT_CHANGED	KMER57_scaffold2715_Locus_854_1_16.7_COMPLEX:0-691	691	gi|42563260|ref|NP_177762.3| putative protein kinase	157	1.65e-57	221.483	GO:0046777 protein autophosphorylation | GO:0050832 defense response to fungus | GO:0052033 pathogen-associated molecular pattern dependent induction by symbiont of host innate immune response | GO:0007178 transmembrane receptor protein serine/threonine kinase signaling pathway | GO:0009069 serine family amino acid metabolic process	GO:0005730 nucleolus | GO:0009536 plastid | GO:0005886 plasma membrane	GO:0005524 ATP binding | GO:0004709 MAP kinase kinase kinase activity	-	-	GO only	42563260	gnl|REF_TAIR|AT1G76360.1	putative protein kinase [Arabidopsis thaliana]	Arabidopsis thaliana	3702	484	GO:0005524 ; GO:0004709 ; GO:0006468 ; GO:0007178 ; GO:0009069 ; GO:0009536	-	-	-	-
TCONS_00070010	XLOC_069566	235	20.8588	2.07897	8.38377	-3.32672	-1.31499	DOWN	NOT_CHANGED	KMER57_scaffold2714_Locus_854_0_21.6_COMPLEX:497-732	235	gi|42563260|ref|NP_177762.3| putative protein kinase	78	6.24e-40	161.052	GO:0006468 protein phosphorylation | GO:0007178 transmembrane receptor protein serine/threonine kinase signaling pathway | GO:0009069 serine family amino acid metabolic process	GO:0009536 plastid	GO:0005524 ATP binding | GO:0004709 MAP kinase kinase kinase activity	-	-	GO only	42563260	gnl|REF_TAIR|AT1G76360.1	putative protein kinase [Arabidopsis thaliana]	Arabidopsis thaliana	3702	484	GO:0005524 ; GO:0004709 ; GO:0006468 ; GO:0007178 ; GO:0009069 ; GO:0009536	-	-	-	-
TCONS_00037145	XLOC_036898	1086	5.00847	3.82902	2.16816	-0.387395	-1.2079	NOT_CHANGED	NOT_CHANGED	KMER45_C665607__4.0:0-1086	1086	gi|42563204|ref|NP_177488.2| protein kinase domain-containing protein	279	1.81e-120	423.218	GO:0006468 protein phosphorylation | GO:0009069 serine family amino acid metabolic process	-	GO:0004712 protein serine/threonine/tyrosine kinase activity | GO:0005524 ATP binding | GO:0004674 protein serine/threonine kinase activity	-	-	GO only	42563204	gnl|REF_TAIR|AT1G73460.1	putative serine/threonine kinase [Arabidopsis thaliana]	Arabidopsis thaliana	3702	1169	GO:0004712 ; GO:0005524 ; GO:0004674 ; GO:0006468 ; GO:0009069	-	-	-	-
TCONS_00048324	XLOC_048016	1075	4.72832	2.40575	2.42649	-0.974841	-0.962457	NOT_CHANGED	NOT_CHANGED	KMER45_scaffold62321_Locus_56679_0__4.8_LINEAR:4-1079	1075	gi|42563202|ref|NP_177487.2| protein kinase domain-containing protein	251	4.32e-101	358.788	GO:0006468 protein phosphorylation | GO:0009069 serine family amino acid metabolic process	-	GO:0004712 protein serine/threonine/tyrosine kinase activity | GO:0005524 ATP binding | GO:0004674 protein serine/threonine kinase activity	-	-	GO only	42563202	gnl|REF_TAIR|AT1G73450.1	putative protein kinase [Arabidopsis thaliana]	Arabidopsis thaliana	3702	1152	GO:0004712 ; GO:0005524 ; GO:0004674 ; GO:0006468 ; GO:0009069	-	-	-	-
TCONS_00071033	XLOC_070578	361	16.2939	9.14476	7.50819	-0.833315	-1.11779	NOT_CHANGED	NOT_CHANGED	KMER57_scaffold33949_Locus_30798_2__5.0_COMPLEX:7-368	361	gi|42563202|ref|NP_177487.2| protein kinase domain-containing protein	119	1.06e-75	274.361	GO:0006468 protein phosphorylation | GO:0009069 serine family amino acid metabolic process	-	GO:0005524 ATP binding | GO:0004674 protein serine/threonine kinase activity	-	-	GO only	42563202	gnl|REF_TAIR|AT1G73450.1	putative protein kinase [Arabidopsis thaliana]	Arabidopsis thaliana	3702	1152	GO:0004712 ; GO:0005524 ; GO:0004674 ; GO:0006468 ; GO:0009069	-	-	-	-
TCONS_00071034	XLOC_070579	303	16.8627	13.3651	10.7269	-0.335365	-0.652602	NOT_CHANGED	NOT_CHANGED	KMER57_scaffold33949_Locus_30798_2__5.0_COMPLEX:451-754	303	gi|42563202|ref|NP_177487.2| protein kinase domain-containing protein	101	2.41e-66	243.257	GO:0006468 protein phosphorylation | GO:0009069 serine family amino acid metabolic process	GO:0005886 plasma membrane | GO:0005829 cytosol	GO:0004712 protein serine/threonine/tyrosine kinase activity | GO:0005524 ATP binding | GO:0004674 protein serine/threonine kinase activity	-	-	GO only	42563202	gnl|REF_TAIR|AT1G73450.1	putative protein kinase [Arabidopsis thaliana]	Arabidopsis thaliana	3702	1152	GO:0004712 ; GO:0005524 ; GO:0004674 ; GO:0006468 ; GO:0009069	-	-	-	-
TCONS_00002595	XLOC_002575	349	13.4128	10.4828	8.78541	-0.355586	-0.610429	NOT_CHANGED	NOT_CHANGED	KMER21_scaffold52820_Locus_78497_0_39.6_LINEAR:2-351	349	gi|42563202|ref|NP_177487.2| protein kinase domain-containing protein	78	8.54e-45	179.715	-	-	-	-	-	-	42563202	gnl|REF_TAIR|AT1G73450.1	putative protein kinase [Arabidopsis thaliana]	Arabidopsis thaliana	3702	1152	GO:0004712 ; GO:0005524 ; GO:0004674 ; GO:0006468 ; GO:0009069	-	-	-	-
TCONS_00064989	XLOC_064568	218	132.997	23.5165	13.9849	-2.49965	-3.24945	DOWN	DOWN	KMER57_C160897__4.0:0-218	218	gi|42563202|ref|NP_177487.2| protein kinase domain-containing protein	72	6.05e-40	160.163	GO:0006468 protein phosphorylation | GO:0009069 serine family amino acid metabolic process	-	GO:0005524 ATP binding | GO:0004674 protein serine/threonine kinase activity	-	-	GO only	42563202	gnl|REF_TAIR|AT1G73450.1	putative protein kinase [Arabidopsis thaliana]	Arabidopsis thaliana	3702	1152	GO:0004712 ; GO:0005524 ; GO:0004674 ; GO:0006468 ; GO:0009069	-	-	-	-
TCONS_00032819	XLOC_032592	835	6.06937	4.01337	4.2976	-0.596733	-0.498016	NOT_CHANGED	NOT_CHANGED	KMER39_scaffold70652_Locus_67991_0__8.4_LINEAR:2-837	835	gi|42563125|ref|NP_177257.3| 1-phosphatidylinositol-4-phosphate 5-kinase	268	1.79e-122	429.884	GO:0046854 phosphatidylinositol phosphorylation | GO:0044267 cellular protein metabolic process	-	GO:0005524 ATP binding | GO:0000285 1-phosphatidylinositol-3-phosphate 5-kinase activity	-	-	GO only	42563125	gnl|REF_TAIR|AT1G71010.1	1-phosphatidylinositol-4-phosphate 5-kinase [Arabidopsis thaliana]	Arabidopsis thaliana	3702	1648	GO:0005524 ; GO:0000285 ; GO:0046854 ; GO:0044267	-	-	-	-
TCONS_00066267	XLOC_065846	341	18.2201	13.9272	10.7088	-0.387626	-0.766734	NOT_CHANGED	NOT_CHANGED	KMER57_C258367__6.0:0-341	341	gi|42563125|ref|NP_177257.3| 1-phosphatidylinositol-4-phosphate 5-kinase	113	1.75e-68	250.366	GO:0046854 phosphatidylinositol phosphorylation | GO:0044267 cellular protein metabolic process	-	GO:0005524 ATP binding | GO:0000285 1-phosphatidylinositol-3-phosphate 5-kinase activity	-	-	GO only	42563125	gnl|REF_TAIR|AT1G71010.1	1-phosphatidylinositol-4-phosphate 5-kinase [Arabidopsis thaliana]	Arabidopsis thaliana	3702	1648	GO:0005524 ; GO:0000285 ; GO:0046854 ; GO:0044267	-	-	-	-
TCONS_00075800	XLOC_075325	245	55.6001	14.1786	15.4238	-1.97137	-1.84993	NOT_CHANGED	NOT_CHANGED	KMER63_C97647__3.0:2-247	245	gi|42563125|ref|NP_177257.3| 1-phosphatidylinositol-4-phosphate 5-kinase	81	9.6e-51	192.156	GO:0046854 phosphatidylinositol phosphorylation | GO:0044267 cellular protein metabolic process	-	GO:0005524 ATP binding | GO:0000285 1-phosphatidylinositol-3-phosphate 5-kinase activity	-	-	GO only	42563125	gnl|REF_TAIR|AT1G71010.1	1-phosphatidylinositol-4-phosphate 5-kinase [Arabidopsis thaliana]	Arabidopsis thaliana	3702	1648	GO:0005524 ; GO:0000285 ; GO:0046854 ; GO:0044267	-	-	-	-
TCONS_00038877	XLOC_038619	669	3.72812	3.17221	4.09304	-0.23296	0.134724	NOT_CHANGED	NOT_CHANGED	KMER45_scaffold18411_Locus_10006_0_10.0_COMPLEX:2266-2935	669	gi|42563125|ref|NP_177257.3| 1-phosphatidylinositol-4-phosphate 5-kinase	45	2.59e-20	105.952	GO:0044267 cellular protein metabolic process | GO:0010256 endomembrane system organization | GO:0009555 pollen development | GO:0046854 phosphatidylinositol phosphorylation | GO:0007033 vacuole organization | GO:0007165 signal transduction	GO:0005739 mitochondrion | GO:0005768 endosome	GO:0008270 zinc ion binding | GO:0000285 1-phosphatidylinositol-3-phosphate 5-kinase activity | GO:0035091 phosphatidylinositol binding | GO:0016308 1-phosphatidylinositol-4-phosphate 5-kinase activity | GO:0005524 ATP binding	-	pfam01504 PIP5K	GO & Domain	42563125	gnl|REF_TAIR|AT1G71010.1	1-phosphatidylinositol-4-phosphate 5-kinase [Arabidopsis thaliana]	Arabidopsis thaliana	3702	1648	GO:0005524 ; GO:0000285 ; GO:0046854 ; GO:0044267	-	-	-	-
TCONS_00026370	XLOC_026188	1585	3.62279	1.87507	2.48271	-0.950157	-0.545185	NOT_CHANGED	NOT_CHANGED	KMER39_scaffold35414_Locus_20253_0__4.7_LINEAR:0-1585	1585	gi|42563102|ref|NP_177182.2| putative receptor serine/threonine kinase	507	7e-243	830.243	GO:0006468 protein phosphorylation | GO:0009620 response to fungus | GO:0007178 transmembrane receptor protein serine/threonine kinase signaling pathway | GO:0009069 serine family amino acid metabolic process	GO:0009506 plasmodesma	GO:0004675 transmembrane receptor protein serine/threonine kinase activity | GO:0005524 ATP binding	2.7.11.1	pfam00314 Thaumatin | pfam00069 Pkinase | pfam07714 Pkinase_Tyr	GO & Enzyme & Domain	42563102	gnl|REF_TAIR|AT1G70250.1	putative receptor serine/threonine kinase [Arabidopsis thaliana]	Arabidopsis thaliana	3702	799	GO:0004675 ; GO:0005524 ; GO:0006468 ; GO:0009620 ; GO:0007178 ; GO:0009069 ; GO:0009506	-	-	-	-
TCONS_00018613	XLOC_018485	671	4.68026	3.88845	1.71608	-0.267393	-1.44747	NOT_CHANGED	NOT_CHANGED	KMER33_scaffold71771_Locus_66783_2__8.2_COMPLEX:0-671	671	gi|42563092|ref|NP_177149.2| protein kinase domain-containing protein	113	8.54e-61	231.259	-	-	-	-	-	-	42563092	gnl|REF_TAIR|AT1G69910.1	Protein kinase superfamily protein [Arabidopsis thaliana]	Arabidopsis thaliana	3702	636	GO:0004683 ; GO:0004713 ; GO:0005524 ; GO:0006468 ; GO:0009069	-	-	-	-
TCONS_00003634	XLOC_003608	290	9.34029	2.12957	3.34407	-2.13291	-1.48186	DOWN	NOT_CHANGED	KMER27_C1210501__6.0:0-290	290	gi|42563092|ref|NP_177149.2| protein kinase domain-containing protein	56	4.78e-22	109.063	GO:0006468 protein phosphorylation | GO:0009069 serine family amino acid metabolic process	-	GO:0004683 calmodulin-dependent protein kinase activity | GO:0004713 protein tyrosine kinase activity | GO:0005524 ATP binding	-	-	GO only	42563092	gnl|REF_TAIR|AT1G69910.1	Protein kinase superfamily protein [Arabidopsis thaliana]	Arabidopsis thaliana	3702	636	GO:0004683 ; GO:0004713 ; GO:0005524 ; GO:0006468 ; GO:0009069	-	-	-	-
TCONS_00017147	XLOC_017027	441	5.48104	1.82006	0.41863	-1.59046	-3.7107	NOT_CHANGED	DOWN	KMER33_scaffold61359_Locus_46120_0__3.5_LINEAR:240-681	441	gi|42563002|ref|NP_176863.2| protein kinase domain-containing protein	145	3.04e-80	289.469	GO:0006468 protein phosphorylation | GO:0009069 serine family amino acid metabolic process	-	GO:0005524 ATP binding | GO:0004674 protein serine/threonine kinase activity	-	pfam00069 Pkinase | pfam07714 Pkinase_Tyr	GO & Domain	42563002	gnl|REF_TAIR|AT1G66910.1	putative protein kinase [Arabidopsis thaliana]	Arabidopsis thaliana	3702	666	GO:0005524 ; GO:0004674 ; GO:0006468 ; GO:0009069	-	-	-	-
TCONS_00009940	XLOC_009861	420	3.90203	5.4383	1.83385	0.478931	-1.08935	NOT_CHANGED	NOT_CHANGED	KMER33_C1028248__4.0:0-420	420	gi|42563002|ref|NP_176863.2| protein kinase domain-containing protein	131	3e-25	120.616	GO:0006468 protein phosphorylation | GO:0009069 serine family amino acid metabolic process	-	GO:0005524 ATP binding | GO:0004674 protein serine/threonine kinase activity	-	-	GO only	42563002	gnl|REF_TAIR|AT1G66910.1	putative protein kinase [Arabidopsis thaliana]	Arabidopsis thaliana	3702	666	GO:0005524 ; GO:0004674 ; GO:0006468 ; GO:0009069	-	-	-	-
TCONS_00034708	XLOC_034466	275	12.6555	7.36964	10.6803	-0.780098	-0.244812	NOT_CHANGED	NOT_CHANGED	KMER45_C484961__7.0:0-275	275	gi|42562985|ref|NP_176770.2| aarF domain-containing kinase	91	3.32e-44	175.271	-	-	GO:0016772 transferase activity, transferring phosphorus-containing groups	-	-	GO only	42562985	gnl|REF_TAIR|AT1G65950.1	protein kinase superfamily protein [Arabidopsis thaliana]	Arabidopsis thaliana	3702	551	GO:0016772	-	-	-	-
TCONS_00030705	XLOC_030498	178	315.484	41.4889	75.3446	-2.92677	-2.06599	DOWN	DOWN	KMER39_scaffold60954_Locus_46689_0__6.1_LINEAR:5-183	178	gi|42562985|ref|NP_176770.2| aarF domain-containing kinase	59	1.61e-31	133.502	-	-	GO:0016772 transferase activity, transferring phosphorus-containing groups	-	-	GO only	42562985	gnl|REF_TAIR|AT1G65950.1	protein kinase superfamily protein [Arabidopsis thaliana]	Arabidopsis thaliana	3702	551	GO:0016772	-	-	-	-
TCONS_00007928	XLOC_007863	442	1.60511	5.43956	8.755	1.76082	2.44744	NOT_CHANGED	UP	KMER27_scaffold59552_Locus_52961_0__8.9_LINEAR:0-442	442	gi|42562985|ref|NP_176770.2| aarF domain-containing kinase	53	4.4e-19	101.065	-	-	-	-	-	-	42562985	gnl|REF_TAIR|AT1G65950.1	protein kinase superfamily protein [Arabidopsis thaliana]	Arabidopsis thaliana	3702	551	GO:0016772	-	-	-	-
TCONS_00017298	XLOC_017178	522	2.14723	1.04426	1	-1.04	-1.10248	NOT_CHANGED	NOT_CHANGED	KMER33_scaffold62662_Locus_48058_0__8.4_COMPLEX:6-528	522	gi|42562696|ref|NP_175606.2| LysM type receptor kinase-like protein	154	2.3e-68	252.144	GO:0006468 protein phosphorylation | GO:0016998 cell wall macromolecule catabolic process | GO:0009069 serine family amino acid metabolic process	-	GO:0004715 non-membrane spanning protein tyrosine kinase activity | GO:0005524 ATP binding | GO:0004674 protein serine/threonine kinase activity	-	pfam01476 LysM	GO & Domain	42562696	gnl|REF_TAIR|AT1G51940.1	LysM type receptor kinase-like protein [Arabidopsis thaliana]	Arabidopsis thaliana	3702	651	GO:0004715 ; GO:0005524 ; GO:0004674 ; GO:0006468 ; GO:0016998 ; GO:0009069	-	-	-	-
TCONS_00027512	XLOC_027326	386	6.35162	2.29977	1.08388	-1.46564	-2.55092	NOT_CHANGED	DOWN	KMER39_scaffold42394_Locus_25973_0__9.2_FORK:555-941	386	gi|42562696|ref|NP_175606.2| LysM type receptor kinase-like protein	89	1.49e-35	152.609	GO:0006468 protein phosphorylation | GO:0016998 cell wall macromolecule catabolic process | GO:0009069 serine family amino acid metabolic process	-	GO:0004715 non-membrane spanning protein tyrosine kinase activity | GO:0005524 ATP binding | GO:0004674 protein serine/threonine kinase activity	-	-	GO only	42562696	gnl|REF_TAIR|AT1G51940.1	LysM type receptor kinase-like protein [Arabidopsis thaliana]	Arabidopsis thaliana	3702	651	GO:0004715 ; GO:0005524 ; GO:0004674 ; GO:0006468 ; GO:0016998 ; GO:0009069	-	-	-	-
TCONS_00038173	XLOC_037920	214	152.246	9.75544	42.5275	-3.96405	-1.83994	DOWN	NOT_CHANGED	KMER45_scaffold14998_Locus_7865_1_15.4_COMPLEX:537-751	214	gi|42562696|ref|NP_175606.2| LysM type receptor kinase-like protein	71	1.51e-35	147.277	GO:0006468 protein phosphorylation | GO:0016998 cell wall macromolecule catabolic process | GO:0009069 serine family amino acid metabolic process	-	GO:0004715 non-membrane spanning protein tyrosine kinase activity | GO:0005524 ATP binding | GO:0004674 protein serine/threonine kinase activity	-	pfam01476 LysM	GO & Domain	42562696	gnl|REF_TAIR|AT1G51940.1	LysM type receptor kinase-like protein [Arabidopsis thaliana]	Arabidopsis thaliana	3702	651	GO:0004715 ; GO:0005524 ; GO:0004674 ; GO:0006468 ; GO:0016998 ; GO:0009069	-	-	-	-
TCONS_00064465	XLOC_064046	368	15.57	3.14609	5.99736	-2.30714	-1.37637	DOWN	NOT_CHANGED	KMER51_scaffold9215_Locus_4141_1_10.8_COMPLEX:6-374	368	gi|42562696|ref|NP_175606.2| LysM type receptor kinase-like protein	60	6.67e-31	137.946	GO:0006468 protein phosphorylation | GO:0016998 cell wall macromolecule catabolic process | GO:0009069 serine family amino acid metabolic process	GO:0016023 cytoplasmic membrane-bounded vesicle	GO:0004715 non-membrane spanning protein tyrosine kinase activity | GO:0005524 ATP binding | GO:0004674 protein serine/threonine kinase activity	-	-	GO only	42562696	gnl|REF_TAIR|AT1G51940.1	LysM type receptor kinase-like protein [Arabidopsis thaliana]	Arabidopsis thaliana	3702	651	GO:0004715 ; GO:0005524 ; GO:0004674 ; GO:0006468 ; GO:0016998 ; GO:0009069	-	-	-	-
TCONS_00042441	XLOC_042161	213	123.819	16.699	10.9843	-2.8904	-3.49472	DOWN	DOWN	KMER45_scaffold36216_Locus_23031_0__4.5_LINEAR:4-217	213	gi|42562696|ref|NP_175606.2| LysM type receptor kinase-like protein	68	4.35e-21	104.175	-	-	-	-	-	-	42562696	gnl|REF_TAIR|AT1G51940.1	LysM type receptor kinase-like protein [Arabidopsis thaliana]	Arabidopsis thaliana	3702	651	GO:0004715 ; GO:0005524 ; GO:0004674 ; GO:0006468 ; GO:0016998 ; GO:0009069	-	-	-	-
TCONS_00003305	XLOC_003279	215	446.124	72.8651	144.048	-2.61414	-1.6309	DOWN	NOT_CHANGED	KMER27_C1120544_66.0:0-215	215	gi|42562253|ref|NP_173700.2| protein kinase-like protein with ARM repeat domain-containing protein	71	2.68e-38	155.275	GO:0006468 protein phosphorylation	GO:0016020 membrane | GO:0005829 cytosol	GO:0004672 protein kinase activity | GO:0005524 ATP binding	-	-	GO only	42562253	gnl|REF_TAIR|AT1G22870.1	protein kinase family protein [Arabidopsis thaliana]	Arabidopsis thaliana	3702	913	GO:0004672 ; GO:0005524 ; GO:0006468 ; GO:0016020 ; GO:0005829	-	-	-	-
TCONS_00040595	XLOC_040324	828	12.156	6.82237	12.7145	-0.833324	0.0648061	NOT_CHANGED	NOT_CHANGED	KMER45_scaffold27238_Locus_15910_2_11.9_COMPLEX:1802-2630	828	gi|42562162|ref|NP_173344.2| Histidine kinase-, DNA gyrase B-, and HSP90-like ATPase family protein	214	6.75e-104	368.119	-	-	-	-	pfam12329 TMF_DNA_bd | pfam14197 Cep57_CLD_2	Domain only	42562162	gnl|REF_TAIR|AT1G19100.1	Microrchidia adenosine triphosphatase (ATPase) family protein [Arabidopsis thaliana]	Arabidopsis thaliana	3702	663	GO:0005524	-	-	-	-
TCONS_00040593	XLOC_040322	1456	6.14619	3.94083	7.08545	-0.641193	0.205167	NOT_CHANGED	NOT_CHANGED	KMER45_scaffold27238_Locus_15910_2_11.9_COMPLEX:0-1456	1456	gi|42562162|ref|NP_173344.2| Histidine kinase-, DNA gyrase B-, and HSP90-like ATPase family protein	164	6.01e-97	345.013	-	-	GO:0005524 ATP binding	-	-	GO only	42562162	gnl|REF_TAIR|AT1G19100.1	Microrchidia adenosine triphosphatase (ATPase) family protein [Arabidopsis thaliana]	Arabidopsis thaliana	3702	663	GO:0005524	-	-	-	-
TCONS_00040594	XLOC_040323	212	192.264	48.0521	124.804	-2.00042	-0.623424	DOWN	NOT_CHANGED	KMER45_scaffold27238_Locus_15910_2_11.9_COMPLEX:1522-1734	212	gi|42562162|ref|NP_173344.2| Histidine kinase-, DNA gyrase B-, and HSP90-like ATPase family protein	70	1.89e-33	141.056	-	-	GO:0005524 ATP binding	-	-	GO only	42562162	gnl|REF_TAIR|AT1G19100.1	Microrchidia adenosine triphosphatase (ATPase) family protein [Arabidopsis thaliana]	Arabidopsis thaliana	3702	663	GO:0005524	-	-	-	-
TCONS_00075638	XLOC_075163	229	69.257	30.1525	52.8092	-1.19968	-0.391171	NOT_CHANGED	NOT_CHANGED	KMER63_C81789__5.0:0-229	229	gi|42561917|ref|NP_172606.3| aarF domain-containing kinase	76	5.18e-49	186.38	-	-	GO:0016772 transferase activity, transferring phosphorus-containing groups	-	-	GO only	42561917	gnl|REF_TAIR|AT1G11390.1	aarF domain-containing kinase [Arabidopsis thaliana]	Arabidopsis thaliana	3702	624	GO:0016772	-	-	-	-
TCONS_00065636	XLOC_065215	257	15.927	15.0563	17.496	-0.0811073	0.135551	NOT_CHANGED	NOT_CHANGED	KMER57_C211195__4.0:3-260	257	gi|42561917|ref|NP_172606.3| aarF domain-containing kinase	81	4.51e-29	129.947	-	-	-	-	-	-	42561917	gnl|REF_TAIR|AT1G11390.1	aarF domain-containing kinase [Arabidopsis thaliana]	Arabidopsis thaliana	3702	624	GO:0016772	-	-	-	-
TCONS_00059929	XLOC_059547	1137	2.16585	2.50037	1.61861	0.207208	-0.420178	NOT_CHANGED	NOT_CHANGED	KMER51_scaffold42241_Locus_33098_0__7.6_FORK:0-1137	1137	gi|42561860|ref|NP_172415.2| protein kinase family protein	278	1.19e-171	593.404	GO:0046777 protein autophosphorylation | GO:0007178 transmembrane receptor protein serine/threonine kinase signaling pathway | GO:0009069 serine family amino acid metabolic process	-	GO:0005524 ATP binding | GO:0004709 MAP kinase kinase kinase activity	2.7.11.1	pfam00069 Pkinase | pfam07714 Pkinase_Tyr	GO & Enzyme & Domain	42561860	gnl|REF_TAIR|AT1G09440.1	protein kinase family protein [Arabidopsis thaliana]	Arabidopsis thaliana	3702	466	GO:0005524 ; GO:0004709 ; GO:0046777 ; GO:0007178 ; GO:0009069	-	-	-	-
TCONS_00071887	XLOC_071425	315	9.24164	5.22865	14.8608	-0.82171	0.685291	NOT_CHANGED	NOT_CHANGED	KMER57_scaffold39417_Locus_39835_0__4.4_LINEAR:391-706	315	gi|42561860|ref|NP_172415.2| protein kinase family protein	104	4.51e-64	235.703	GO:0046777 protein autophosphorylation | GO:0007165 signal transduction | GO:0009069 serine family amino acid metabolic process	-	GO:0004872 receptor activity | GO:0005524 ATP binding | GO:0004674 protein serine/threonine kinase activity	-	-	GO only	42561860	gnl|REF_TAIR|AT1G09440.1	protein kinase family protein [Arabidopsis thaliana]	Arabidopsis thaliana	3702	466	GO:0005524 ; GO:0004709 ; GO:0046777 ; GO:0007178 ; GO:0009069	-	-	-	-
TCONS_00071886	XLOC_071424	265	13.6048	8.2099	7.68767	-0.728679	-0.823497	NOT_CHANGED	NOT_CHANGED	KMER57_scaffold39417_Locus_39835_0__4.4_LINEAR:6-271	265	gi|42561860|ref|NP_172415.2| protein kinase family protein	88	1.16e-50	193.045	GO:0046777 protein autophosphorylation | GO:0007178 transmembrane receptor protein serine/threonine kinase signaling pathway | GO:0009069 serine family amino acid metabolic process	GO:0009506 plasmodesma | GO:0005886 plasma membrane	GO:0005524 ATP binding | GO:0004709 MAP kinase kinase kinase activity	2.7.11.1	-	GO & Enzyme	42561860	gnl|REF_TAIR|AT1G09440.1	protein kinase family protein [Arabidopsis thaliana]	Arabidopsis thaliana	3702	466	GO:0005524 ; GO:0004709 ; GO:0046777 ; GO:0007178 ; GO:0009069	-	-	-	-
TCONS_00047932	XLOC_047624	1441	5.79831	3.9876	8.80082	-0.540112	0.602005	NOT_CHANGED	NOT_CHANGED	KMER45_scaffold60943_Locus_53547_0_10.9_LINEAR:12-1453	1441	gi|42561789|ref|NP_172244.2| putative LRR receptor-like serine/threonine-protein kinase	174	3.81e-96	342.347	GO:0006468 protein phosphorylation | GO:0009069 serine family amino acid metabolic process	-	GO:0005524 ATP binding | GO:0004674 protein serine/threonine kinase activity	-	pfam11721 Malectin | pfam13855 LRR_8 | pfam12799 LRR_4	GO & Domain	42561789	gnl|REF_TAIR|AT1G07650.1	putative LRR receptor-like serine/threonine-protein kinase [Arabidopsis thaliana]	Arabidopsis thaliana	3702	1014	GO:0005524 ; GO:0004674 ; GO:0006468 ; GO:0009069	-	-	-	-
TCONS_00047933	XLOC_047625	444	13.3674	9.89774	15.7129	-0.433548	0.233231	NOT_CHANGED	NOT_CHANGED	KMER45_scaffold60943_Locus_53547_0_10.9_LINEAR:1593-2037	444	gi|42561789|ref|NP_172244.2| putative LRR receptor-like serine/threonine-protein kinase	147	4.61e-89	318.796	GO:0006468 protein phosphorylation | GO:0055114 oxidation-reduction process | GO:0007178 transmembrane receptor protein serine/threonine kinase signaling pathway | GO:0009069 serine family amino acid metabolic process	-	GO:0005524 ATP binding | GO:0004709 MAP kinase kinase kinase activity | GO:0032440 2-alkenal reductase [NAD(P)] activity	-	-	GO only	42561789	gnl|REF_TAIR|AT1G07650.1	putative LRR receptor-like serine/threonine-protein kinase [Arabidopsis thaliana]	Arabidopsis thaliana	3702	1014	GO:0005524 ; GO:0004674 ; GO:0006468 ; GO:0009069	-	-	-	-
TCONS_00038393	XLOC_038138	477	3.9041	8.80782	5.46542	1.17379	0.485342	NOT_CHANGED	NOT_CHANGED	KMER45_scaffold16013_Locus_8507_0__6.0_COMPLEX:484-961	477	gi|4127461|emb|CAA09731.1| receptor-like protein kinase, RLK3	154	1.13e-64	240.591	GO:0042742 defense response to bacterium | GO:0009626 plant-type hypersensitive response | GO:0002237 response to molecule of bacterial origin | GO:0006468 protein phosphorylation	-	GO:0016301 kinase activity	-	pfam01657 Stress-antifung	GO & Domain	4127461	CAA09731.1	receptor-like protein kinase, RLK3 [Arabidopsis thaliana]	Arabidopsis thaliana	3702	667	GO:0005524 ; GO:0004674 ; GO:0006468 ; GO:0009737 ; GO:0009069	-	-	-	-
TCONS_00019338	XLOC_019207	316	5.63332	8.65157	4.33341	0.618977	-0.378483	NOT_CHANGED	NOT_CHANGED	KMER33_scaffold75286_Locus_82123_0__7.5_LINEAR:505-821	316	gi|4127461|emb|CAA09731.1| receptor-like protein kinase, RLK3	102	3.07e-46	182.825	GO:0006468 protein phosphorylation | GO:0009737 response to abscisic acid stimulus | GO:0009069 serine family amino acid metabolic process	-	GO:0005524 ATP binding | GO:0004674 protein serine/threonine kinase activity	-	pfam01657 Stress-antifung	GO & Domain	4127461	CAA09731.1	receptor-like protein kinase, RLK3 [Arabidopsis thaliana]	Arabidopsis thaliana	3702	667	GO:0005524 ; GO:0004674 ; GO:0006468 ; GO:0009737 ; GO:0009069	-	-	-	-
TCONS_00023277	XLOC_023121	940	2.95448	2.83159	5.46427	-0.0612918	0.887125	NOT_CHANGED	NOT_CHANGED	KMER39_scaffold14697_Locus_7087_0__5.7_LINEAR:0-940	940	gi|4115945|gb|AAD03455.1| contains similarity to eukaryotic protein kinase domains (Pfam: PF00069, score=253.1, E=3.8e-72, N=1) and EF hand domains (Pfam: PF00036, score=94.6, E=2e-24 , N=4)	31	7.65e-07	62.8505	-	-	-	-	-	-	4115945	AAD03455.1	contains similarity to eukaryotic protein kinase domains (Pfam: PF00069, score=253.1, E=3.8e-72, N=1) and EF hand domains (Pfam: PF00036, score=94.6, E=2e-24 , N=4) [Arabidopsis thaliana]	Arabidopsis thaliana	3702	584	-	-	-	-	-
TCONS_00059215	XLOC_058838	1155	2.83277	18.5302	4.23501	2.70959	0.580152	UP	NOT_CHANGED	KMER51_scaffold38896_Locus_29435_0__8.4_LINEAR:0-1155	1155	gi|4008012|gb|AAC95354.1| receptor-like protein kinase	220	1.53e-123	433.438	GO:0042742 defense response to bacterium | GO:0009751 response to salicylic acid stimulus | GO:0006468 protein phosphorylation | GO:0012501 programmed cell death | GO:0009069 serine family amino acid metabolic process	GO:0005773 vacuole | GO:0009507 chloroplast	GO:0005524 ATP binding | GO:0004674 protein serine/threonine kinase activity	2.7.11.1	pfam00069 Pkinase | pfam07714 Pkinase_Tyr	GO & Enzyme & Domain	4008012	AAC95354.1	receptor-like protein kinase [Arabidopsis thaliana]	Arabidopsis thaliana	3702	684	GO:0005524 ; GO:0004674 ; GO:0042742 ; GO:0009626 ; GO:0002237 ; GO:0006468 ; GO:0009069 ; GO:0005773	-	-	-	-
TCONS_00029899	XLOC_029703	672	0.966232	9.944	3.42489	3.36338	1.82562	UP	NOT_CHANGED	KMER39_scaffold56582_Locus_40722_0__8.0_COMPLEX:259-931	672	gi|4008012|gb|AAC95354.1| receptor-like protein kinase	138	1.98e-62	236.147	GO:0042742 defense response to bacterium | GO:0009626 plant-type hypersensitive response | GO:0002237 response to molecule of bacterial origin | GO:0006468 protein phosphorylation	-	GO:0016301 kinase activity	-	pfam01657 Stress-antifung	GO & Domain	4008012	AAC95354.1	receptor-like protein kinase [Arabidopsis thaliana]	Arabidopsis thaliana	3702	684	GO:0005524 ; GO:0004674 ; GO:0042742 ; GO:0009626 ; GO:0002237 ; GO:0006468 ; GO:0009069 ; GO:0005773	-	-	-	-
TCONS_00065542	XLOC_065121	256	53.7039	21.3465	17.8026	-1.33103	-1.59294	NOT_CHANGED	NOT_CHANGED	KMER57_C203725__8.0:9-265	256	gi|4008012|gb|AAC95354.1| receptor-like protein kinase	66	5.49e-23	111.285	GO:0042742 defense response to bacterium | GO:0009751 response to salicylic acid stimulus | GO:0009737 response to abscisic acid stimulus | GO:0012501 programmed cell death | GO:0009069 serine family amino acid metabolic process | GO:0016310 phosphorylation	-	GO:0005524 ATP binding | GO:0004674 protein serine/threonine kinase activity	-	-	GO only	4008012	AAC95354.1	receptor-like protein kinase [Arabidopsis thaliana]	Arabidopsis thaliana	3702	684	GO:0005524 ; GO:0004674 ; GO:0042742 ; GO:0009626 ; GO:0002237 ; GO:0006468 ; GO:0009069 ; GO:0005773	-	-	-	-
TCONS_00029898	XLOC_029702	176	120.017	231.654	65.2537	0.948733	-0.879107	NOT_CHANGED	NOT_CHANGED	KMER39_scaffold56582_Locus_40722_0__8.0_COMPLEX:5-181	176	gi|4008012|gb|AAC95354.1| receptor-like protein kinase	57	1.14e-19	98.3985	GO:0042742 defense response to bacterium | GO:0009626 plant-type hypersensitive response | GO:0002237 response to molecule of bacterial origin | GO:0006468 protein phosphorylation | GO:0009069 serine family amino acid metabolic process	GO:0005773 vacuole	GO:0005524 ATP binding | GO:0004674 protein serine/threonine kinase activity	-	pfam01657 Stress-antifung	GO & Domain	4008012	AAC95354.1	receptor-like protein kinase [Arabidopsis thaliana]	Arabidopsis thaliana	3702	684	GO:0005524 ; GO:0004674 ; GO:0042742 ; GO:0009626 ; GO:0002237 ; GO:0006468 ; GO:0009069 ; GO:0005773	-	-	-	-
TCONS_00034638	XLOC_034396	251	18.2602	1.62814	7.80388	-3.48741	-1.22644	DOWN	NOT_CHANGED	KMER45_C479953__4.0:26-277	251	gi|4006878|emb|CAB16796.1| MAP3K-like protein kinase	83	2.29e-43	171.716	GO:0035556 intracellular signal transduction | GO:0009395 phospholipid catabolic process	GO:0009506 plasmodesma | GO:0016023 cytoplasmic membrane-bounded vesicle	GO:0004629 phospholipase C activity	-	-	GO only	4006878	CAB16796.1	MAP3K-like protein kinase [Arabidopsis thaliana]	Arabidopsis thaliana	3702	799	GO:0004629 ; GO:0035556 ; GO:0009395 ; GO:0009506 ; GO:0016023	-	-	-	-
TCONS_00070763	XLOC_070309	680	18.9954	11.6952	6.73579	-0.699734	-1.49573	NOT_CHANGED	NOT_CHANGED	KMER57_scaffold32207_Locus_28463_0__8.8_COMPLEX:1847-2527	680	gi|3912917|gb|AAC78693.1| putative NAK-like ser/thr protein kinase	225	1.87e-143	499.647	GO:0006468 protein phosphorylation | GO:0009069 serine family amino acid metabolic process	GO:0005739 mitochondrion	GO:0005524 ATP binding | GO:0004674 protein serine/threonine kinase activity	2.7.11.1	pfam00069 Pkinase | pfam07714 Pkinase_Tyr	GO & Enzyme & Domain	3912917	AAC78693.1	putative NAK-like ser/thr protein kinase [Arabidopsis thaliana]	Arabidopsis thaliana	3702	707	GO:0005524 ; GO:0004674 ; GO:0006468 ; GO:0009069 ; GO:0005739	-	-	-	-
TCONS_00059692	XLOC_059311	566	11.0798	6.4823	4.41489	-0.773354	-1.32748	NOT_CHANGED	NOT_CHANGED	KMER51_scaffold41033_Locus_31694_1_11.2_COMPLEX:1988-2554	566	gi|3912917|gb|AAC78693.1| putative NAK-like ser/thr protein kinase	114	4.97e-69	254.81	GO:0006468 protein phosphorylation | GO:0009069 serine family amino acid metabolic process	GO:0005739 mitochondrion	GO:0005524 ATP binding | GO:0004674 protein serine/threonine kinase activity	2.7.11.1	-	GO & Enzyme	3912917	AAC78693.1	putative NAK-like ser/thr protein kinase [Arabidopsis thaliana]	Arabidopsis thaliana	3702	707	GO:0005524 ; GO:0004674 ; GO:0006468 ; GO:0009069 ; GO:0005739	-	-	-	-
TCONS_00063072	XLOC_062668	520	3.12159	5.952	3.15508	0.931093	0.0153955	NOT_CHANGED	NOT_CHANGED	KMER51_scaffold55546_Locus_54398_0__7.2_LINEAR:3-523	520	gi|39104572|dbj|BAC42512.2| putative homoserine kinase HSK	150	7.42e-86	308.132	GO:0009088 threonine biosynthetic process | GO:0009086 methionine biosynthetic process | GO:0009620 response to fungus | GO:0009617 response to bacterium | GO:0016310 phosphorylation | GO:0006544 glycine metabolic process | GO:0006563 L-serine metabolic process	GO:0009570 chloroplast stroma	GO:0004413 homoserine kinase activity | GO:0005524 ATP binding	2.7.1.39	-	GO & Enzyme	39104572	BAC42512.2	putative homoserine kinase HSK [Arabidopsis thaliana]	Arabidopsis thaliana	3702	370	GO:0004413 ; GO:0005524 ; GO:0009088 ; GO:0009086 ; GO:0009620 ; GO:0009617 ; GO:0016310 ; GO:0006544 ; GO:0006563 ; GO:0009570	-	-	-	-
TCONS_00018814	XLOC_018684	309	8.29556	2.73345	3.68764	-1.60162	-1.16964	NOT_CHANGED	NOT_CHANGED	KMER33_scaffold72853_Locus_70639_0_13.0_LINEAR:52-361	309	gi|39104572|dbj|BAC42512.2| putative homoserine kinase HSK	102	3.49e-57	213.485	GO:0009088 threonine biosynthetic process | GO:0009086 methionine biosynthetic process | GO:0009620 response to fungus | GO:0009617 response to bacterium | GO:0016310 phosphorylation | GO:0006544 glycine metabolic process | GO:0006563 L-serine metabolic process	GO:0009570 chloroplast stroma	GO:0004413 homoserine kinase activity | GO:0005524 ATP binding	-	pfam00288 GHMP_kinases_N	GO & Domain	39104572	BAC42512.2	putative homoserine kinase HSK [Arabidopsis thaliana]	Arabidopsis thaliana	3702	370	GO:0004413 ; GO:0005524 ; GO:0009088 ; GO:0009086 ; GO:0009620 ; GO:0009617 ; GO:0016310 ; GO:0006544 ; GO:0006563 ; GO:0009570	-	-	-	-
TCONS_00032154	XLOC_031933	248	35.461	44.1268	31.046	0.315422	-0.191826	NOT_CHANGED	NOT_CHANGED	KMER39_scaffold67790_Locus_59563_1_22.3_COMPLEX:1-249	248	gi|39104572|dbj|BAC42512.2| putative homoserine kinase HSK	51	3.51e-20	102.398	GO:0009088 threonine biosynthetic process | GO:0009617 response to bacterium | GO:0009086 methionine biosynthetic process | GO:0009620 response to fungus | GO:0006544 glycine metabolic process | GO:0006563 L-serine metabolic process | GO:0016310 phosphorylation	GO:0009570 chloroplast stroma	GO:0004413 homoserine kinase activity	-	-	GO only	39104572	BAC42512.2	putative homoserine kinase HSK [Arabidopsis thaliana]	Arabidopsis thaliana	3702	370	GO:0004413 ; GO:0005524 ; GO:0009088 ; GO:0009086 ; GO:0009620 ; GO:0009617 ; GO:0016310 ; GO:0006544 ; GO:0006563 ; GO:0009570	-	-	-	-
TCONS_00013994	XLOC_013895	480	7.99704	2.77471	2.1628	-1.52713	-1.88657	NOT_CHANGED	NOT_CHANGED	KMER33_scaffold34089_Locus_19220_0__7.3_LINEAR:75-555	480	gi|3885336|gb|AAC77864.1| putative receptor-like protein kinase	151	2.73e-33	146.388	-	-	-	-	-	-	3885336	gnl|TIGR|At2g27060	putative receptor-like protein kinase [Arabidopsis thaliana]	Arabidopsis thaliana	3702	1007	-	-	-	-	-
TCONS_00068236	XLOC_067806	1302	196.646	130.146	171.318	-0.59547	-0.198924	NOT_CHANGED	NOT_CHANGED	KMER57_scaffold13294_Locus_7365_2_67.3_COMPLEX:697-1999	1302	gi|3785991|gb|AAC67338.1| putative MAP kinase	88	2.89e-53	209.93	GO:0006468 protein phosphorylation | GO:0007178 transmembrane receptor protein serine/threonine kinase signaling pathway | GO:0009069 serine family amino acid metabolic process	-	GO:0004707 MAP kinase activity | GO:0005524 ATP binding	2.7.11.24	-	GO & Enzyme	3785991	gnl|TIGR|At2g01450	putative MAP kinase [Arabidopsis thaliana]	Arabidopsis thaliana	3702	516	GO:0004707 ; GO:0005524 ; GO:0006468 ; GO:0007178 ; GO:0009069	-	-	-	-
TCONS_00053981	XLOC_053649	1138	28.4462	18.7332	52.495	-0.602639	0.883944	NOT_CHANGED	NOT_CHANGED	KMER51_scaffold1234_Locus_372_0_44.9_BUBBLE:6-1284	1138	gi|3785991|gb|AAC67338.1| putative MAP kinase	102	5.42e-51	202.821	GO:0006468 protein phosphorylation | GO:0007178 transmembrane receptor protein serine/threonine kinase signaling pathway | GO:0009069 serine family amino acid metabolic process	-	GO:0004707 MAP kinase activity | GO:0005524 ATP binding	-	-	GO only	3785991	gnl|TIGR|At2g01450	putative MAP kinase [Arabidopsis thaliana]	Arabidopsis thaliana	3702	516	GO:0004707 ; GO:0005524 ; GO:0006468 ; GO:0007178 ; GO:0009069	-	-	-	-
[truncated: 2,336 more rows]
