# Supplementary material for: Global insights into high temperature and drought stress regulated genes by RNA-Seq in economically important oilseed crop Brassica juncea
Source: BMC Plant Biol. 2015 Jan 21;15:9. doi: 10.1186/s12870-014-0405-1 (PMC4310166; doi:10.1186/s12870-014-0405-1)
Supplement: Additional file 11: Table S10. — Details of primers utilized for quantitative real time PCR. [file 12870_2014_405_MOESM11_ESM.xlsx]

## Sheet: Sheet1
Additional table 10: Details of primers utilized for quantitative real time PCR.
Primer ID	Primers sequence	Gene description
TCONS_00031582_F	GCTCCAGATCAAGAGGATG	DREB2B
TCONS_00031582_R	CGAGTCAGTCTGAGGTG
TCONS_00075263 _F	CAGTCTGTTGTAGCTAACATTG	Polygalacturonase Inhibitor Protein 9
TCONS_00075263 _R	CTAACATCACCGGTCAGATC
TCONS_00018135_F	GCATGCTGAGGTCAGC	Group 1 LEA protein
TCONS_00018135_R	CCAGCTTCATGCTGCG
TCONS_00034159_F	CAAGGATATCTACATACCTCGTAAC	HSP101
TCONS_00034159_R	CATAGCCATCCAAATGATACTTTG
TCONS_00057510_F	GTTTAATCACCATTGCTTTCTTAC	HSF B2a
TCONS_00057510_R	GTTCCATGATATAACGTCGTTGG
TCONS_00068803_F	CTGTCCCAAGAGAAACCCTTC	HSF A7A
TCONS_00068803_R	GTCGTCTGGGATTTGCATTC
TCONS_00054852_F	GCGGTATACCTGTTAAACGATAACG	Senescence-associated protein
TCONS_00054852_R	CCACAAGCCAGTTATCCCTGTG
TCONS_00034464_F	GCCAATCTGCCTCCAGTTC	SAC domain containing Protein 9
TCONS_00034464_R	GATACGTCAAGTCTTTCACTGC
